# Supplementary material for: Cross-trait genetic architecture between breast cancer and psychiatric disorders
Source: iScience. 2026 Jul 13;29(8):116767. doi: 10.1016/j.isci.2026.116767 (PMC13382130; doi:10.1016/j.isci.2026.116767)
Supplement: Table S1. Overview of eight psychiatric disorders and two subtypes of breast cancer included in this study [file mmc2.xlsx]

## Sheet: Table S1
Table S1. Overview of eight psychiatric disorders and two subtypes of breast cancer included in this study
Note: Overview of eight psychiatric disorders and two subtypes of breast cancer, abbreviations as used throughout the manuscript, associated PubMed ID, Data source and Year of publication, the sample size, population and reference genome on which summary statistics are based.
Trait	Abbreviations	PubMed ID	Data source	Year	Population	N	N case	N control	Reference genome	Freeze Date
Attention deficit hyperactivity disorder	ADHD	36702997	https://figshare.com/articles/dataset/adhd2022/22564390	2023	European	225534	38691	186843	GRCh37 (hg19)	2022
Anorexia nervosa	AN	31308545	https://figshare.com/ndownloader/files/28169271/pgcAN2.2019-07.vcf.tsv.gz	2019	European	72517	16992	55525	GRCh37 (hg19)	2019
Anxiety disorders	ANX	37945807	https://figshare.com/articles/dataset/Anxiety-Disorders-plink_meta_P_Sorted_gz/23659653/1	2023	European	475216	74973	400243	GRCh37 (hg19)	2023
Autism spectrum disorder	ASD	30804558	https://figshare.com/ndownloader/files/28169292/iPSYCH-PGC_ASD_Nov2017.gz	2019	European	46350	18381	27969	GRCh37 (hg19)	2017
Bipolar disorder	BIP	34002096	https://gwas.mrcieu.ac.uk/datasets/ieu-b-5110/	2021	European	413466	41917	371549	GRCh37 (hg19)	2021
Depression	DEP	37464041	https://ipsych.dk/en/research/downloads/	2023	European	1035760	294322	741438	GRCh37 (hg19)	2023
Post-traumatic stress disorder	PTSD	31594949	https://figshare.com/articles/dataset/ptsd2019/14672133	2019	European	174659	23212	151447	GRCh37 (hg19)	2019
Schizophrenia	SCZ	35396580	https://figshare.com/articles/dataset/scz2022/19426775	2022	European	130644	53386	77258	GRCh37 (hg19)	2022
ER- breast cancer	ERNBC	29059683	https://gwas.mrcieu.ac.uk/datasets/ieu-b-1128/	2017	European	127442	21468	105974	GRCh37 (hg19)	2017
ER+ breast cancer	ERPBC	29059683	https://gwas.mrcieu.ac.uk/datasets/ieu-b-1127/	2017	European	175475	69501	105974	GRCh37 (hg19)	2017
