# Supplementary material for: Cross-trait genetic architecture between breast cancer and psychiatric disorders
Source: iScience. 2026 Jul 13;29(8):116767. doi: 10.1016/j.isci.2026.116767 (PMC13382130; doi:10.1016/j.isci.2026.116767)
Supplement: Table S2. Univariate and bivariate LDSC results for eight psychiatric disorders and two subtypes of breast cancer [file mmc3.xlsx]

## Sheet: Table S2
Table S2. Univariate and bivariate LDSC results for eight psychiatric disorders and two subtypes of breast cancer
A) SNP-based heritability of eight psychiatric disorders and two subtypes of breast cancer computed using univariate LDSC
Note: SNP-based heritabilities (h2snp) for eight psychiatric disorders and two subtypes of breast cancer were calculated using LD Score regression, based on summary statistics. h2snp = SNP-based heritability estimate; h2snp_se = standard error of the SNP-based heritability estimate; h2snp_p =p value of the SNP-based heritability estimate; Mean χ2 = Mean chi-squared value across all SNPs in the an…
Trait	h2 snp	h2snp_se	h2snp_p	λGC	Mean χ2	int	int_se	ratio	ratio_se
ADHD	0.0947	0.0045	2.57e-98	1.3789	1.4707	1.0409	0.0101	0.087	-0.0214
AN	0.1785	0.0126	1.47e-45	1.2464	1.2919	1.0269	0.0102	0.0922	-0.0349
ANX	0.0322	0.0019	2.01e-64	1.2831	1.3338	1.0245	0.0099	0.0735	-0.0296
ASD	0.2078	0.0164	8.59e-37	1.1683	1.1959	0.9984	0.009	<0
BIP	0.0696	0.0028	2.16e-136	1.4745	1.6224	1.0366	0.0111	0.0588	-0.0178
DEP	0.0454	0.0016	4.12e-177	1.714	2.0056	1.0436	0.0138	0.0433	-0.0137
PTSD	0.0197	0.0036	4.44e-08	1.5217	1.2793	1.2103	0.0077	0.7532	-0.0276
SCZ	0.3532	0.0129	4.77e-165	1.7885	2.0703	1.1044	0.0154	0.0976	-0.0144
ERNBC	0.0697	0.0066	4.54e-26	1.2201	1.2683	1.0895	0.0095	0.3335	-0.0355
ERPBC	0.1299	0.0121	6.93e-27	1.2831	1.5491	1.0887	0.0147	0.1615	-0.0268
B) Genome-wide genetic correlations between eight psychiatric disorders and two subtypes of breast cancer computed using bivariate LDSC
Note: Genome-wide genetic correlations between eight psychiatric disorders and two subtypes of breast cancer were estimated by LD Score regression, based on summary statistics. Tests are two-sided and only tests significant after correcting for multiple testing were interpreted. rg = genetic correlation; re_se = standard error of rg; rg_z = Z-score of the rg; rg_p = p-value of the rg; h2_liab = S…
Trait 1	Trait 2	rg	rg_se	rg_z	rg_p	h2_liab	h2_liab_se	h2_int	h2_int_se	gcov_int	gcov_int_se
ADHD	ERNBC	0.057	0.0434	1.3129	0.1892	0.0673	0.0066	1.0948	0.0112	0.0152	0.0069
ADHD	ERPBC	-0.0013	0.0275	-0.0484	0.9614	0.1318	0.0134	1.0843	0.0271	0.0121	0.0074
AN	ERNBC	-0.0647	0.0513	-1.263	0.2066	0.0677	0.0072	1.0943	0.0125	0.016	0.0069
AN	ERPBC	-0.0112	0.0355	-0.3164	0.7517	0.1297	0.0137	1.0914	0.0306	0.0061	0.0075
ANX	ERNBC	0.1987	0.0485	4.0969	4.1865e-05	0.0681	0.0066	1.0931	0.011	-0.0042	0.0065
ANX	ERPBC	0.0647	0.0325	1.9896	0.0466	0.1322	0.0135	1.0824	0.0264	0.0051	0.0068
ASD	ERNBC	-0.0545	0.0554	-0.9845	0.3249	0.0681	0.0066	1.0931	0.011	0.0017	0.0069
ASD	ERPBC	-0.0485	0.041	-1.1827	0.2369	0.1322	0.0135	1.0824	0.0264	0.0068	0.0064
BIP	ERNBC	0.0483	0.0365	1.3206	0.1866	0.0678	0.0065	1.0931	0.0108	0.0049	0.0072
BIP	ERPBC	0.0522	0.0263	1.9828	0.0474	0.1312	0.0134	1.0804	0.0262	0.0088	0.0073
DEP	ERNBC	0.1121	0.0329	3.4069	0.0007	0.0678	0.0066	1.0936	0.011	0.0057	0.0076
DEP	ERPBC	0.0501	0.0236	2.1207	0.0339	0.1316	0.0135	1.0827	0.027	0.0035	0.0087
PTSD	ERNBC	0.0153	0.1039	0.1476	0.8827	0.0681	0.0066	1.093	0.011	0.0194	0.0075
PTSD	ERPBC	0.1077	0.0689	1.5637	0.1179	0.1322	0.0135	1.0823	0.0265	0.0063	0.0074
SCZ	ERNBC	0.0992	0.0333	2.9826	0.0029	0.0681	0.0066	1.093	0.011	0.0141	0.0076
SCZ	ERPBC	0.1096	0.0238	4.6057	4.1114e-06	0.1321	0.0135	1.0826	0.0265	-0.0026	0.0084
