# Supplementary material for: Cross-trait genetic architecture between breast cancer and psychiatric disorders
Source: iScience. 2026 Jul 13;29(8):116767. doi: 10.1016/j.isci.2026.116767 (PMC13382130; doi:10.1016/j.isci.2026.116767)
Supplement: Table S3. Univariate and bivariate MiXeR results for eight psychiatric disorders and two subtypes of breast cancer [file mmc4.xlsx]

## Sheet: Table S3
Table S3. Univariate and bivariate MiXeR results for eight psychiatric disorders and two subtypes of breast cancer
A) Polygenicities of eight psychiatric disorders and two subtypes of breast cancer computed using univariate MiXeR
Note: Polygenicities for eight psychiatric disorders and two subtypes of breast cancer were estimated using univariate MiXeR. pi = polygenicity estimate; pi_se = standard error of the polygenicity estimate; sig2_beta = discoverability estimate; sig2_beta_se = standard error of the discoverability estimate; h2 = heritability estimate; h2_se = standard error of the heritability estimate; nc_p9 = th…
Trait	Trait polygenicity		Trait discoverability				Trait heritability		Number of trait-influencing variants (at 90% heritability)		Model selection (information criterions)
	pi	pi_se	sig2_beta	sig2_beta_se	sig2_zero	sig2_zero_se	h2	h2_se	nc_p9	nc_p9_se	AIC	BIC
ADHD	0.00245173	0.000125083	2.96511e-05	1.38279e-06	1.11734	0.00288955	0.150387	0.00189931	7818.85	398.905	77.7448	68.3528
AN	0.00231221	0.000154019	4.40238e-05	2.63328e-06	1.07422	0.00283706	0.210266	0.00408457	7373.89	491.185	17.9675	8.56081
ANX	0.00258748	0.000150571	9.613e-06	4.67818e-07	1.07186	0.00312038	0.0514391	0.00114976	8251.77	480.187	24.7524	15.1671
ASD	0.00415937	0.000621293	2.30553e-05	3.07783e-06	1.0384	0.0034037	0.195039	0.00608671	13264.7	1981.38	1.78911	-7.73295
BIP	0.00273997	7.64768e-05	3.29957e-05	8.42658e-07	1.12517	0.00262989	0.187336	0.00222356	8738.07	243.894	163.626	154.054
DEP	0.00364353	9.58601e-05	7.26665e-06	1.68256e-07	1.17869	0.00417596	0.0548665	0.000520048	11619.6	305.709	293.861	284.311
PTSD	0.00186741	0.000695543	9.11257e-06	4.0449e-06	1.03085	0.00302182	0.0297337	0.00247238	5955.4	2218.17	-1.69707	-11.3004
SCZ	0.00296936	8.87052e-05	6.18009e-05	1.69961e-06	1.21894	0.00413855	0.380202	0.0033827	9469.65	282.891	409.57	399.994
ERNBC	0.000227351	2.83761e-05	0.000221458	2.24955e-05	1.11594	0.00325984	0.103096	0.00323798	725.05	90.4946	217.229	207.651
ERPBC	0.000270811	2.45617e-05	0.000205015	1.6841e-05	1.1447	0.00509386	0.114292	0.00219213	863.649	78.33	514.182	505.421
B) Polygenic overlaps between eight psychiatric disorders and two subtypes of breast cancer computed using bivariate MiXeR
Note: Polygenic overlaps between eight psychiatric disorders and two subtypes of breast cancer were estimated using bivariate MiXeR. Dice = the ratio of shared variants to the total number of variants; Dice_se = standard error of Dice coefficient; nc1_p9, nc2_p9 and nc12_p9 = the number of influencial variants for trait1, trait2 and the overlap, respectively; nc1_p9_se, nc2_p9_se and nc12_p9_se =…
Trait1	Trait2	model fit quality	Dice Coefficient		Fraction of shared and trait-specific variants						Number of shared and trait-specific variants (at 90% heritability)						Measures of correlation						Congruency		Model selection (information criterions)				Shared proportion among all phenotype-influenced variants of breast cancer
			Dice	Dice_se	pi1	pi1_se	pi2	pi2_se	pi12	pi12_se	nc1_p9	nc1_p9_se	nc2_p9	nc2_p9_se	nc12_p9	nc12_p9_se	rho_zero	rho_zero_se	rho_beta	rho_beta_se	rg	rg_se	fraction_concordant_within_shared	fraction_concordant_within_shared_se	best_vs_min_AIC	best_vs_min_BIC	best_vs_max_AIC	best_vs_max_BIC
ERNBC	ADHD	moderate	0.0506841	0.0223251	0.000159826	4.58922e-05	0.0023842	0.000131026	6.75259e-05	2.8727e-05	509.702	146.356	7603.5	417.856	215.348	91.6138	0.0121026	0.00234647	0.740478	0.237398	0.0605575	0.016907	0.78671	0.110007	-0.325204	-9.65343	2.23477	-7.09346	0.297011
ERPBC	ADHD	good	0.0537108	0.0362693	0.000197697	5.25324e-05	0.00237861	0.000133199	7.3114e-05	4.94734e-05	630.48	167.532	7585.68	424.789	233.169	157.776	0.0061926	0.00255898	-0.230337	0.366917	-0.0152846	0.0148492	0.417347	0.139549	0.202484	-8.33812	3.07398	-5.46663	0.269981
ERNBC	AN	good	0.0680072	0.0239279	0.000141112	3.44668e-05	0.00222597	0.000156553	8.62395e-05	3.09478e-05	450.022	109.919	7098.86	499.266	275.028	98.6961	-0.0107853	0.00173989	0.679418	0.201516	0.0733647	0.0122997	0.751301	0.0939046	0.351378	-9.00045	2.12579	-7.22604	0.379322
ERPBC	AN	moderate	0.0408119	0.0151741	0.000218488	2.14661e-05	0.00225988	0.000160002	5.23229e-05	1.87958e-05	696.785	68.4578	7207.03	510.265	166.864	59.9419	0.00577446	0.00310657	-0.86003	0.11614	-0.0563052	0.0192775	0.158865	0.0659746	-0.930896	-9.49015	4.84404	-3.71521	0.193208
ERNBC	ANX	moderate	0.122888	0.0266674	5.43387e-05	3.46922e-05	0.00241447	0.000148944	0.000173013	3.97732e-05	173.292	110.637	7700.01	475.001	551.758	126.841	0.00880346	0.00237241	0.851135	0.17005	0.185277	0.0218726	0.857277	0.108324	-0.482267	-10.014	1.64928	-7.88243	0.760993
ERPBC	ANX	moderate	0.0410266	0.0185589	0.000211767	3.06136e-05	0.00252843	0.00014294	5.9044e-05	2.83951e-05	675.351	97.6304	8063.47	455.853	188.298	90.5552	0.00534784	0.00335044	0.623593	0.257021	0.0404108	0.0194876	0.731338	0.112809	-0.0802101	-8.79502	3.79481	-4.91999	0.218026
ERNBC	ASD	moderate	0.0307291	0.0247488	0.000155306	6.52878e-05	0.00408732	0.000576573	7.20456e-05	6.72196e-05	495.289	208.21	13035	1838.76	229.762	214.371	-0.00167322	0.00220191	-0.455064	0.456882	-0.0220354	0.0174089	0.333985	0.175948	-0.143091	-9.60652	1.5236	-7.93982	0.316891
ERPBC	ASD	moderate	0.0765773	0.0432416	0.000106395	8.40676e-05	0.00399495	0.00064439	0.000164416	8.57855e-05	339.306	268.101	12740.4	2055.04	524.342	273.58	0.00123929	0.00225594	-0.314826	0.323977	-0.0291561	0.0209859	0.384606	0.13035	-0.244145	-8.9052	0.0751523	-8.5859	0.607125
ERNBC	BIP	good	0.0429538	0.0253977	0.00016377	4.00423e-05	0.00267639	9.20681e-05	6.35811e-05	3.7323e-05	522.283	127.7	8535.31	293.616	202.767	119.027	0.00745335	0.00208304	0.571436	0.305692	0.0346078	0.0123203	0.713749	0.129458	0.0129313	-9.50738	2.98777	-6.53254	0.27966
ERPBC	BIP	good	0.0729925	0.00972746	0.000161048	2.62526e-05	0.0026302	8.03493e-05	0.000109763	1.40669e-05	513.6	83.7227	8388.03	256.243	350.048	44.8608	-0.0010983	0.00383836	0.928117	0.0615668	0.11844	0.0172376	0.889103	0.0508433	0.0332784	-8.67072	6.33919	-2.36481	0.405313
ERNBC	DEP	good	0.0629233	0.00819485	0.000105608	2.42785e-05	0.00352178	9.82115e-05	0.000121743	1.56541e-05	336.798	77.4269	11231.4	313.208	388.253	49.9226	0.0101412	0.00230159	0.938492	0.0385082	0.125597	0.0136527	0.89239	0.0326731	0.328754	-9.15732	5.7316	-3.75448	0.535484
ERPBC	DEP	moderate	0.0198968	0.00679462	0.000231776	2.83831e-05	0.00360449	9.1959e-05	3.90355e-05	1.3645e-05	739.16	90.517	11495.1	293.268	124.489	43.5155	0.0141249	0.00335732	0.718864	0.178124	0.0268474	0.00857509	0.765301	0.0790018	-0.258885	-8.93052	14.1867	5.51505	0.144143
ERNBC	PTSD	poor	0.0786711	0.0566984	0.000142169	7.91736e-05	0.00178223	0.000663072	8.51828e-05	7.46136e-05	453.393	252.494	5683.74	2114.61	271.658	237.951	0.0150101	0.00227469	-0.342594	0.428017	-0.024934	0.0415444	0.373326	0.160583	-0.353187	-9.90284	0.896992	-8.65266	0.374674
ERPBC	PTSD	poor	0.0498403	0.0353258	0.000220473	3.35562e-05	0.00181707	0.000688148	5.03385e-05	3.34534e-05	703.114	107.015	5794.86	2194.59	160.535	106.687	0.0042405	0.00350074	0.0976041	0.55262	0.0161442	0.0356538	0.530921	0.203807	-0.383223	-9.11588	1.75851	-6.97414	0.18588
ERNBC	SCZ	good	0.0658461	0.00753347	0.000122129	2.80485e-05	0.00286414	8.84424e-05	0.000105223	1.23224e-05	389.482	89.4498	9134.08	282.053	335.568	39.2974	0.0145044	0.00207346	0.867229	0.0829103	0.110976	0.0129758	0.842791	0.0554095	0.110269	-9.40007	4.78991	-4.72043	0.46282
ERPBC	SCZ	good	0.0750338	0.0146412	0.000149176	2.56552e-05	0.00284773	8.93286e-05	0.000121635	2.41552e-05	475.741	81.8174	9081.74	284.879	387.908	77.0338	0.00989961	0.00300765	0.892145	0.10125	0.118778	0.0123583	0.867329	0.0710453	0.0898793	-8.60307	8.12815	-0.564798	0.44915
