# Supplementary material for: Cross-trait genetic architecture between breast cancer and psychiatric disorders
Source: iScience. 2026 Jul 13;29(8):116767. doi: 10.1016/j.isci.2026.116767 (PMC13382130; doi:10.1016/j.isci.2026.116767)
Supplement: Table S4. Univariate LAVA results for each eight psychiatric disorders and two subtypes of breast cancer [file mmc5.xlsx]

## Sheet: Table S4
Table S4. Univariate LAVA results for each eight psychiatric disorders and two subtypes of breast cancer
Note: results of univariate LAVA analysis, testing for local genetic signal within each trait in 2,495 regions. Tests are one-sided. Regions with a P-value < 0.0001 were deemed to harbor sufficient genetic signal for meaningful local genetic correlation estimation with other traits. locus = index of given local genomic regions; chr = chromosome; start/stop = start and end position of locus in bas…
P-values lower than 1e-04 are considered significant and marked in dark blue.
locus	chr	start	stop	n.snps	n.pcs	Trait	h2.obs	p
8	1	5362405	6136814	1356	184	ADHD	0.000434185	3.48486e-06
11	1	8580988	9475966	1275	213	ADHD	0.0004147	4.78801e-05
15	1	13481026	14720131	2022	226	ADHD	0.000464373	2.94062e-06
16	1	14720132	15755230	2107	251	ADHD	0.000450898	2.90758e-05
20	1	18427821	19238924	1659	239	ADHD	0.000577681	8.33513e-08
22	1	20556203	21416121	1393	154	ADHD	0.000381934	7.86393e-06
25	1	22740288	23907045	1509	181	ADHD	0.000417674	4.67695e-06
31	1	31639218	33066846	1515	129	ADHD	0.000352435	6.71597e-06
33	1	34371023	35201626	1625	197	ADHD	0.000391416	4.0656e-05
35	1	36855140	38474036	2493	240	ADHD	0.000467714	1.18682e-05
38	1	41093876	41977966	1774	197	ADHD	0.000366184	5.47263e-05
40	1	43512670	45167235	2161	214	ADHD	0.000645677	6.21405e-10
50	1	57529671	58387483	1478	178	ADHD	0.000341714	8.88991e-05
52	1	59889046	61377615	2082	217	ADHD	0.000600685	2.67674e-08
53	1	61377616	62778733	2361	263	ADHD	0.000725986	5.16684e-10
62	1	72513120	73992170	2124	90	ADHD	0.000359063	2.77778e-07
78	1	89753965	90941549	1588	179	ADHD	0.000382945	3.23103e-05
84	1	96147577	97721186	2283	184	ADHD	0.000576421	3.96233e-09
97	1	110224231	111134062	1210	205	ADHD	0.000375514	6.77921e-05
98	1	111134063	112489248	2776	251	ADHD	0.000650522	3.87632e-09
103	1	117046312	118118667	1430	156	ADHD	0.000411442	3.03159e-06
114	1	156813846	158081627	2372	214	ADHD	0.000413244	2.29714e-05
117	1	159882516	161054076	1593	206	ADHD	0.000606901	3.26587e-09
121	1	163854568	164726579	1253	127	ADHD	0.000415074	6.97426e-07
122	1	164726580	165553812	1671	204	ADHD	0.000367263	5.02918e-05
126	1	168179087	169521551	2540	223	ADHD	0.00053291	8.05062e-07
154	1	200134006	201067952	1567	158	ADHD	0.00040705	4.36393e-06
155	1	201067953	202583884	2440	271	ADHD	0.000546682	7.1162e-07
160	1	208162952	209711169	2347	286	ADHD	0.000785224	1.4585e-10
164	1	213958293	214783872	1482	179	ADHD	0.000346985	7.20591e-05
179	1	230227248	231287764	2626	264	ADHD	0.000692551	8.71603e-10
196	1	244723197	245970505	2021	248	ADHD	0.000437905	3.97302e-05
215	2	10611655	11230349	1523	188	ADHD	0.000556454	1.15759e-08
224	2	20064518	21084898	1782	215	ADHD	0.000400471	3.59084e-05
251	2	45850048	46499326	1433	264	ADHD	0.000458675	1.70268e-05
267	2	59251997	60775066	2502	275	ADHD	0.00073342	3.67938e-10
284	2	78080058	79019676	1635	107	ADHD	0.000285786	5.30222e-05
285	2	79019677	79900055	1803	201	ADHD	0.000371364	3.78376e-05
286	2	79900056	80737811	1400	227	ADHD	0.000547012	2.99447e-07
297	2	100202437	101556799	2237	177	ADHD	0.000447004	2.04848e-06
300	2	103305258	105120578	1915	193	ADHD	0.00057974	9.40536e-09
302	2	106546525	107412295	1683	172	ADHD	0.000397756	7.23892e-06
330	2	139505820	140934531	2970	170	ADHD	0.000344202	9.64089e-05
334	2	143259781	144503688	1649	150	ADHD	0.000339112	8.5741e-05
335	2	144503689	145977920	1421	191	ADHD	0.000565598	3.31407e-08
350	2	165917789	167488576	2626	204	ADHD	0.000732648	1.45427e-11
352	2	168437446	169224445	1468	174	ADHD	0.000365477	6.12013e-05
353	2	169224446	170155561	1527	185	ADHD	0.000397513	2.56294e-05
358	2	173287858	174118389	1562	144	ADHD	0.000500413	1.01593e-08
386	2	208674589	209940230	1741	167	ADHD	0.00043175	1.67598e-06
393	2	215899571	217566011	2579	271	ADHD	0.000631278	2.76139e-08
412	2	235625790	236276287	1534	189	ADHD	0.000384035	3.04116e-05
413	2	236276288	237194297	1348	160	ADHD	0.000393764	9.10135e-06
419	2	241113280	241910366	1793	171	ADHD	0.000380397	5.0044e-05
431	3	8664893	9970731	2194	282	ADHD	0.000679989	8.51495e-10
440	3	19030989	20754842	2644	189	ADHD	0.000700577	1.16841e-11
441	3	20754843	21790867	2347	232	ADHD	0.000740675	3.77099e-11
449	3	28649811	29877022	2659	259	ADHD	0.000495528	7.40793e-06
450	3	29877023	31269697	2813	245	ADHD	0.000436813	2.28169e-05
457	3	36840137	38729767	2385	260	ADHD	0.000492204	4.35871e-06
461	3	42301658	44141693	2627	247	ADHD	0.000856149	4.46227e-13
462	3	44141694	45844191	2575	220	ADHD	0.000375143	9.11786e-05
464	3	47588462	50387742	1828	142	ADHD	0.000641547	6.54629e-12
465	3	50387743	51953968	1389	71	ADHD	0.000244193	6.9309e-05
468	3	54892587	55616625	1439	220	ADHD	0.000412239	2.74015e-05
471	3	58557719	59998583	2328	241	ADHD	0.000763396	9.47226e-11
474	3	61277588	62609818	2091	276	ADHD	0.000604449	1.92473e-07
481	3	68319771	69784969	2753	246	ADHD	0.000443006	2.75021e-05
484	3	72334705	73606612	1756	236	ADHD	0.000538119	3.07409e-07
488	3	76157471	77507832	2361	211	ADHD	0.000688053	2.85479e-10
494	3	83529395	84698480	1897	105	ADHD	0.000325903	9.3432e-06
495	3	84698481	85807679	2037	107	ADHD	0.00036279	1.55824e-06
497	3	86660980	87411258	1329	72	ADHD	0.000253308	8.37596e-05
512	3	106174686	107736519	2213	221	ADHD	0.000383075	9.60746e-05
519	3	113657666	115649909	2482	243	ADHD	0.000390198	8.7789e-05
522	3	117241645	118086929	1731	123	ADHD	0.000362876	4.8271e-06
533	3	127495174	129091975	2267	166	ADHD	0.000477539	1.6895e-07
541	3	137372142	138693846	1616	139	ADHD	0.000341227	2.0003e-05
542	3	138693847	139831267	1812	186	ADHD	0.000442336	2.07453e-06
549	3	145903839	147358243	2595	201	ADHD	0.000460814	1.95165e-06
554	3	151904022	153406718	2289	214	ADHD	0.00047968	2.76622e-06
583	3	185709997	186602045	1418	232	ADHD	0.000460183	1.087e-05
584	3	186602046	187939199	2477	286	ADHD	0.00042914	4.84694e-05
585	3	187939200	189451805	2309	237	ADHD	0.000715538	3.89104e-10
590	3	193122091	194217140	1802	208	ADHD	0.000378771	8.68354e-05
602	4	5051835	5972709	2064	229	ADHD	0.000526471	9.39225e-07
603	4	5972710	7135819	2112	279	ADHD	0.000609406	2.7008e-07
619	4	20086839	21416380	2602	249	ADHD	0.000435984	3.36544e-05
638	4	37880861	38984838	2505	264	ADHD	0.000437512	4.11986e-05
640	4	39820062	40590541	1357	183	ADHD	0.000361889	8.61181e-05
674	4	81206183	82655623	1818	132	ADHD	0.000327109	3.02485e-05
686	4	96183802	97540787	2901	177	ADHD	0.000366301	3.65271e-05
692	4	102544804	104384534	2414	188	ADHD	0.000448	3.09016e-06
697	4	109122459	109978982	1617	145	ADHD	0.000350277	1.95757e-05
699	4	111733580	112830229	1443	132	ADHD	0.000421879	5.90926e-07
701	4	113916003	115306149	2327	205	ADHD	0.000547442	4.62272e-08
721	4	132801981	133524886	1271	47	ADHD	0.000198252	9.77649e-05
727	4	139553761	141087047	2048	241	ADHD	0.000743855	4.23556e-11
728	4	141087048	142807914	2524	211	ADHD	0.000375348	5.51715e-05
735	4	151014323	152162098	1159	109	ADHD	0.000286889	8.55317e-05
764	4	181122434	182065646	2059	254	ADHD	0.000560897	7.32845e-07
770	4	186232883	186881568	1337	210	ADHD	0.000455848	2.05011e-06
777	5	1206610	2106885	2229	263	ADHD	0.000570211	4.10554e-07
779	5	2960069	3677595	2171	219	ADHD	0.000818603	4.54019e-13
782	5	5828695	6936733	2865	272	ADHD	0.000410667	8.33196e-05
785	5	9203856	10549029	2113	263	ADHD	0.000465368	1.59725e-05
798	5	24362662	25722097	2177	171	ADHD	0.000474317	1.25659e-06
803	5	30416067	31679464	2007	226	ADHD	0.000587385	5.11544e-08
804	5	31679465	32727914	1724	221	ADHD	0.000396383	5.73868e-05
812	5	41279591	42856332	2349	119	ADHD	0.000395418	8.65891e-07
813	5	42856333	44049878	1778	90	ADHD	0.000293294	1.45106e-05
814	5	44049879	45305566	1361	91	ADHD	0.00028757	1.97332e-05
815	5	45305567	46388848	404	18	ADHD	0.000143827	9.40805e-05
823	5	55968967	56896890	1598	166	ADHD	0.000355647	3.95225e-05
841	5	79005159	80448225	2740	268	ADHD	0.000426303	7.9141e-05
842	5	80448226	81710194	1593	195	ADHD	0.000456049	3.57944e-06
848	5	86493764	87943482	1352	104	ADHD	0.000430535	2.77274e-08
849	5	87943483	89584466	1418	177	ADHD	0.000610646	1.88864e-09
852	5	91956906	93814604	1542	194	ADHD	0.000689048	3.04328e-11
861	5	102903986	103788460	1346	186	ADHD	0.000440758	2.94297e-06
864	5	106389389	107265911	1621	206	ADHD	0.000492775	6.88264e-07
865	5	107265912	108641784	2708	159	ADHD	0.000382417	1.42006e-05
888	5	132554691	134556570	2715	308	ADHD	0.000784047	4.30908e-11
895	5	143605909	145319096	2620	153	ADHD	0.000507187	4.12685e-08
896	5	145319097	147180171	2529	204	ADHD	0.00051564	1.78405e-07
898	5	148662215	149850203	1853	256	ADHD	0.000540764	5.60054e-07
914	5	165289212	166863413	2129	255	ADHD	0.000510562	4.71577e-06
915	5	166863414	168342743	2206	284	ADHD	0.000431978	2.41416e-05
917	5	169506967	170898340	2153	223	ADHD	0.000511971	5.50616e-07
925	5	179794711	180902886	1485	176	ADHD	0.000371156	6.7395e-05
927	6	1380680	2746531	2325	257	ADHD	0.000408922	6.47562e-05
928	6	2746532	3964072	2276	259	ADHD	0.000454967	3.88734e-05
931	6	5378214	6621937	2529	292	ADHD	0.00062501	1.22805e-07
937	6	13352327	15069421	2408	267	ADHD	0.000530442	3.46245e-06
943	6	19449153	20418020	1718	206	ADHD	0.000514528	1.82041e-07
947	6	23192338	23939306	1600	168	ADHD	0.000369997	4.03743e-05
973	6	37570052	38688720	1947	209	ADHD	0.000459615	4.5542e-06
975	6	39785908	40778401	2115	185	ADHD	0.000417388	7.12398e-06
977	6	42103739	43770626	2160	208	ADHD	0.000402867	3.78243e-05
984	6	49528165	50940767	2283	149	ADHD	0.000410447	2.19239e-06
1003	6	70363349	71610787	2037	185	ADHD	0.000373804	2.91156e-05
1029	6	98173004	99678876	1936	171	ADHD	0.000394165	1.28158e-05
1037	6	106053916	107309327	2584	250	ADHD	0.000652621	2.21448e-09
1038	6	107309328	109043244	2113	199	ADHD	0.000421527	1.14425e-05
1042	6	112342874	113705003	2003	203	ADHD	0.000360997	8.29213e-05
1070	6	147015883	148184844	1701	177	ADHD	0.000368045	4.77815e-05
1085	6	161371015	162254229	1678	217	ADHD	0.000584563	4.17385e-08
1088	6	164687463	165835953	2774	195	ADHD	0.000449224	6.73745e-06
1089	6	165835954	166853325	2274	226	ADHD	0.000465198	4.48726e-06
1100	7	4938443	6020653	1846	223	ADHD	0.000469883	4.407e-06
1119	7	20122180	21390644	2499	265	ADHD	0.000520406	5.30482e-06
1126	7	27351287	28890886	2553	277	ADHD	0.000527703	3.0985e-06
1127	7	28890887	30175113	2660	256	ADHD	0.00058953	5.0571e-08
1138	7	41415926	42494806	1807	195	ADHD	0.00050703	2.12404e-07
1147	7	50894509	51951647	1886	199	ADHD	0.000404263	1.74838e-05
1164	7	70144615	71215741	2411	219	ADHD	0.000374157	7.72933e-05
1191	7	105312564	106399739	2066	262	ADHD	0.000459596	4.08407e-06
1197	7	113339387	115321301	2045	181	ADHD	0.00051711	1.58405e-07
1209	7	130418705	131856481	2280	254	ADHD	0.000512409	3.61036e-06
1223	7	149843000	150897818	1608	196	ADHD	0.000414927	1.46854e-05
1228	7	155280611	156344386	2034	253	ADHD	0.000627016	2.46456e-08
1235	8	1628040	2070902	951	224	ADHD	0.000455888	1.39122e-05
1267	8	21650454	22895018	1828	235	ADHD	0.000434452	3.36945e-05
1269	8	23788495	24863243	1573	138	ADHD	0.000465469	1.28281e-07
1301	8	64215359	66018204	2081	179	ADHD	0.000636258	6.34818e-11
1305	8	70004666	70872088	1265	163	ADHD	0.000454673	6.39767e-07
1319	8	86251871	87563145	1319	93	ADHD	0.000278156	6.57019e-05
1324	8	92876621	94999066	2518	245	ADHD	0.000900591	5.06396e-14
1329	8	99388945	101448439	1855	124	ADHD	0.000322898	8.65732e-05
1335	8	106500951	107787163	1788	169	ADHD	0.000424798	1.65482e-06
1353	8	128073655	129291118	2465	296	ADHD	0.00049949	2.04276e-06
1356	8	131545726	132534636	2086	184	ADHD	0.000467508	8.22853e-07
1358	8	133461552	134509448	2082	238	ADHD	0.000439441	1.91111e-05
1363	8	138564844	139404631	1747	192	ADHD	0.000472859	9.27494e-07
1367	8	142611890	143611461	1639	166	ADHD	0.000530631	3.64387e-08
1369	8	144934289	146303787	741	65	ADHD	0.000287369	5.87915e-06
1381	9	8262304	9170120	2346	244	ADHD	0.00077456	7.325e-11
1389	9	14244748	14902924	1349	245	ADHD	0.000573053	1.71806e-07
1391	9	15839404	16658377	1474	216	ADHD	0.000507069	7.24184e-07
1413	9	36749274	37687112	1604	204	ADHD	0.000424163	1.45613e-05
1420	9	73915495	74950318	1421	185	ADHD	0.000392193	2.40677e-05
1422	9	76197745	77862308	2379	210	ADHD	0.000523925	4.25255e-07
1427	9	81161598	82601465	2149	252	ADHD	0.000588825	6.25321e-08
1430	9	85135752	86769886	2649	258	ADHD	0.00066141	9.92767e-09
1433	9	89171797	90135154	1897	206	ADHD	0.000404474	2.92065e-05
1436	9	91643256	92500277	1460	156	ADHD	0.000378816	1.3853e-05
1445	9	100310518	101596750	2231	238	ADHD	0.000383	8.74451e-05
1456	9	112076382	112865520	1759	185	ADHD	0.000375065	4.65319e-05
1470	9	126092932	127184582	1886	172	ADHD	0.000433241	2.01949e-06
1490	10	3880323	4813182	1726	211	ADHD	0.000473925	1.91744e-06
1494	10	6897038	7659872	1785	221	ADHD	0.000538461	3.46522e-07
1495	10	7659873	8771920	2566	260	ADHD	0.000616997	2.80477e-08
1496	10	8771921	10081279	2501	189	ADHD	0.000467832	1.51994e-06
1502	10	14008136	14820755	1996	223	ADHD	0.000533669	1.47648e-07
1504	10	15946678	17065860	1954	202	ADHD	0.000808536	1.67429e-13
1505	10	17065861	18529742	2451	230	ADHD	0.000379213	8.30074e-05
1511	10	23365686	24489447	1544	120	ADHD	0.000329204	2.00632e-05
1522	10	33655459	35178224	2263	246	ADHD	0.000472444	9.16297e-06
1527	10	42392743	42984427	285	15	ADHD	0.000276992	5.26327e-10
1559	10	79952997	81190573	2337	295	ADHD	0.000625299	1.3506e-07
1562	10	82378049	83596350	2404	169	ADHD	0.000408628	6.86151e-06
1577	10	99367801	100337830	1445	188	ADHD	0.000380539	3.06073e-05
1579	10	101271452	102509298	1789	168	ADHD	0.000429948	1.47868e-06
1581	10	104206838	106142283	2798	220	ADHD	0.000504876	5.48175e-07
1582	10	106142284	107877787	2822	182	ADHD	0.00052044	1.44931e-07
1592	10	118416050	119528730	1446	188	ADHD	0.000547985	2.06488e-08
1594	10	120592840	121874445	2488	212	ADHD	0.000464659	3.07976e-06
1595	10	121874446	122803506	1966	203	ADHD	0.00049418	5.57325e-07
1597	10	123856185	124894142	1981	222	ADHD	0.000385633	4.47952e-05
1601	10	127997709	129134738	1788	226	ADHD	0.000745142	9.36018e-11
1602	10	129134739	129831969	2120	238	ADHD	0.000625905	1.40059e-08
1604	10	130694009	131694738	1909	177	ADHD	0.000466629	8.75991e-07
1610	11	87150	1061399	1073	107	ADHD	0.000383132	2.66744e-06
1623	11	11081300	11632650	1541	252	ADHD	0.000462911	2.83176e-06
1631	11	19780785	20686336	1932	258	ADHD	0.000471173	1.68438e-05
1640	11	27018308	28577718	1892	164	ADHD	0.000515197	2.539e-08
1641	11	28577719	29530460	1408	143	ADHD	0.000493621	5.03476e-08
1657	11	45019560	46316005	1875	199	ADHD	0.00036424	7.88307e-05
1658	11	46316006	48066366	1487	117	ADHD	0.000295508	6.04094e-05
1680	11	72875069	74399331	2135	173	ADHD	0.000596146	2.06357e-10
1681	11	74399332	75445253	1489	165	ADHD	0.000470791	1.85816e-07
1688	11	81658299	82833181	2299	176	ADHD	0.000657556	9.37466e-11
1702	11	95327211	96150134	1316	194	ADHD	0.000485775	8.9002e-07
1719	11	112755447	113889019	2025	184	ADHD	0.000501121	2.19274e-07
1720	11	113889020	114742317	1283	179	ADHD	0.000382901	3.27699e-05
1725	11	120064529	121208186	1576	214	ADHD	0.000558743	1.07586e-07
1726	11	121208187	122589224	2207	221	ADHD	0.000424956	1.74879e-05
1727	11	122589225	123398882	1531	213	ADHD	0.000456513	1.15593e-06
1729	11	124403478	125266684	1470	225	ADHD	0.000438736	2.11469e-05
1731	11	126304241	127306871	1897	231	ADHD	0.000454001	1.11409e-05
1733	11	128262551	129451784	1854	247	ADHD	0.000484195	6.00493e-06
1736	11	131424362	132584401	2065	276	ADHD	0.000588768	2.69587e-07
1737	11	132584402	133521642	1587	246	ADHD	0.000414711	5.8432e-05
1738	11	133521643	134351064	1444	233	ADHD	0.000697662	2.73448e-10
1872	13	27392006	28587125	2508	243	ADHD	0.000505994	1.13916e-06
1874	13	30068526	31433218	2537	255	ADHD	0.000493924	4.7064e-06
1886	13	42950158	43931931	1536	192	ADHD	0.000433874	7.83872e-06
1906	13	66382287	67718879	1981	186	ADHD	0.000406509	1.72638e-05
1910	13	70427881	71010208	1471	142	ADHD	0.000457196	2.27633e-07
1914	13	74437636	75882384	2488	230	ADHD	0.00050008	2.88977e-06
1928	13	88029524	88968400	1385	120	ADHD	0.000312281	3.94954e-05
1933	13	93285143	94925136	2785	226	ADHD	0.000651903	1.35396e-09
1940	13	101573737	103050417	2752	273	ADHD	0.000447722	2.8107e-05
1945	13	107037865	108521978	2624	292	ADHD	0.000465478	3.26872e-05
1950	13	111621245	112319064	1762	209	ADHD	0.000383477	3.95661e-05
1955	14	20876081	21982654	1834	288	ADHD	0.000750095	2.34716e-09
1961	14	26395691	27720240	2017	199	ADHD	0.0004188	1.52052e-05
1963	14	29029225	30831154	2201	238	ADHD	0.000737185	5.5641e-11
1965	14	32382246	33591113	2064	263	ADHD	0.00088032	9.05282e-13
1966	14	33591114	34695195	2012	309	ADHD	0.000762214	9.33429e-10
1981	14	49002066	50500564	2360	202	ADHD	0.000392936	4.17362e-05
1988	14	56206431	57460781	2256	233	ADHD	0.000447726	9.85457e-06
1990	14	58447799	59447537	1456	182	ADHD	0.000503186	4.60224e-08
2009	14	79199452	81001920	2410	235	ADHD	0.000404326	3.33406e-05
2010	14	81001921	82524785	2840	209	ADHD	0.000388665	3.87365e-05
2011	14	82524786	84087372	2809	240	ADHD	0.000414036	2.47276e-05
2012	14	84087373	85562936	2403	205	ADHD	0.000377718	6.49268e-05
2018	14	90662837	92101228	2299	216	ADHD	0.000601768	8.47065e-09
2019	14	92101229	93386328	2707	262	ADHD	0.000544907	5.71384e-07
2020	14	93386329	94892240	2814	272	ADHD	0.000496343	6.26567e-06
2023	14	97174315	98268391	1676	194	ADHD	0.000666485	1.84007e-10
2026	14	99474534	100786189	2081	249	ADHD	0.000689655	3.23031e-09
2044	15	33484268	34410072	2168	239	ADHD	0.000474021	4.86515e-06
2047	15	36583328	37962915	2314	243	ADHD	0.000520981	5.58116e-07
2049	15	39238841	40604780	1999	202	ADHD	0.000414866	1.72673e-05
2066	15	61130596	62106138	1938	270	ADHD	0.000566598	4.458e-07
2067	15	62106139	63218978	1909	242	ADHD	0.000406055	1.76105e-05
2070	15	66355635	67396520	2262	230	ADHD	0.000531067	7.61424e-07
2095	15	95662426	96864278	1900	245	ADHD	0.000443349	1.26288e-05
2102	16	60169	1049079	581	91	ADHD	0.000523675	6.12768e-10
2106	16	4816146	5782968	2001	263	ADHD	0.00044125	4.16594e-05
2126	16	26154123	27443061	2484	290	ADHD	0.000608264	1.15658e-07
2135	16	53393883	54866095	2516	263	ADHD	0.00039934	3.33592e-05
2138	16	57119890	58508978	2577	261	ADHD	0.000544427	6.4303e-07
2144	16	65072404	65882820	1373	179	ADHD	0.000366494	2.49955e-05
2151	16	73140782	74135275	1649	272	ADHD	0.000989582	3.67668e-15
2162	16	81437862	82310204	2018	274	ADHD	0.000752665	2.12709e-10
2166	16	84440155	85146805	1997	276	ADHD	0.000742691	4.09764e-10
2170	16	87669169	88387228	1259	184	ADHD	0.000395701	3.15075e-05
2175	17	1480057	2699135	1577	207	ADHD	0.000651559	9.81375e-10
2187	17	13648447	14508610	1681	197	ADHD	0.000716295	1.66389e-11
2209	17	45883902	47516224	2422	199	ADHD	0.000400082	2.91089e-05
2222	17	64438388	65582327	1813	240	ADHD	0.000492789	4.32731e-06
2223	17	65582328	66757556	1699	195	ADHD	0.000368881	7.58019e-05
2227	17	70495120	71466953	1608	248	ADHD	0.000597843	8.5103e-08
2228	17	71466954	72383472	1643	258	ADHD	0.000450253	3.18069e-05
2229	17	72383473	73741321	2013	198	ADHD	0.000389699	3.90639e-05
2234	17	77412787	78438332	1364	202	ADHD	0.000397145	7.0583e-05
2238	18	10719	848350	1376	176	ADHD	0.000375837	5.5077e-05
2241	18	2839843	3722828	1424	221	ADHD	0.000400074	4.54786e-05
2244	18	5575813	6756496	1906	250	ADHD	0.000579888	1.15949e-07
2246	18	7862480	8788524	1815	219	ADHD	0.000386487	7.43935e-05
2249	18	10675549	11872226	2268	210	ADHD	0.000502505	9.26334e-07
2251	18	12735559	13641479	1532	210	ADHD	0.000401321	2.23486e-05
2261	18	27823156	28792734	1819	172	ADHD	0.00048725	1.98531e-07
2262	18	28792735	30401128	2609	221	ADHD	0.000421701	2.00351e-05
2264	18	32458908	34153297	2216	238	ADHD	0.000501555	1.66702e-06
2266	18	36056933	37679127	2228	162	ADHD	0.000504092	5.15762e-08
2271	18	41425455	42974165	2278	246	ADHD	0.000525164	1.67144e-06
2273	18	44300146	45718492	2177	217	ADHD	0.000375301	8.66789e-05
2279	18	50372824	51060986	1493	71	ADHD	0.000278993	1.37143e-05
2281	18	52512524	53762996	1685	191	ADHD	0.00041689	8.08353e-06
2282	18	53762997	54957867	1795	158	ADHD	0.00043874	1.34129e-06
2283	18	54957868	55809315	1876	189	ADHD	0.000436811	4.89437e-06
2284	18	55809316	56832312	2010	236	ADHD	0.000427892	2.50357e-05
2289	18	60780195	62074993	2257	173	ADHD	0.000416705	3.86701e-06
2313	19	5478685	6455428	1355	145	ADHD	0.00033592	6.95022e-05
2320	19	13213187	13968319	973	174	ADHD	0.000500132	2.9642e-07
2325	19	17045964	17750518	1252	144	ADHD	0.000420391	2.08211e-06
2340	19	33785836	34633274	1667	195	ADHD	0.000454454	1.99035e-06
2379	20	9279551	10279603	1777	212	ADHD	0.000512343	7.33603e-07
2380	20	10279604	11257012	1921	202	ADHD	0.000412606	1.15225e-05
2390	20	18959420	19957928	1865	227	ADHD	0.000523161	6.11992e-07
2391	20	19957929	21682377	2265	207	ADHD	0.0005693	1.8099e-08
2398	20	30569660	32484506	2067	197	ADHD	0.000491234	5.28546e-07
2407	20	43008891	44072210	1478	183	ADHD	0.000449149	4.2501e-06
2408	20	44072211	45673603	2638	253	ADHD	0.000505925	2.02519e-06
2413	20	49236419	50653620	2730	272	ADHD	0.000628495	1.00491e-07
2415	20	51533751	52411532	1306	222	ADHD	0.000440341	9.45577e-06
2424	20	58780895	59560457	1507	163	ADHD	0.000522586	2.90724e-08
2427	20	60766558	61470768	723	112	ADHD	0.000322789	9.57725e-05
2432	21	15840034	16873443	1578	190	ADHD	0.000397113	2.58508e-05
2434	21	18222038	19479024	1863	196	ADHD	0.000395064	2.44174e-05
2449	21	34383795	35729261	2157	249	ADHD	0.000558182	1.30874e-07
2451	21	37303549	38046449	1625	132	ADHD	0.000374195	5.48932e-06
2452	21	38046450	39252059	2170	197	ADHD	0.000385808	3.15184e-05
2458	21	43812792	44815008	1964	205	ADHD	0.000442706	7.78693e-06
2465	22	19635655	20969184	1266	130	ADHD	0.000337085	4.27836e-05
2466	22	20969185	22404422	1257	116	ADHD	0.000328807	2.37687e-05
2471	22	26166935	27192923	2063	248	ADHD	0.000489827	7.33512e-06
2472	22	27192924	27952441	1824	272	ADHD	0.000474875	1.81288e-05
2483	22	38718590	40378783	2101	211	ADHD	0.000461633	3.6145e-06
2488	22	44409534	45170649	1416	235	ADHD	0.000581083	9.49324e-08
2491	22	47299626	48269177	1953	198	ADHD	0.000372519	6.84647e-05
2494	22	49559208	50347996	1838	196	ADHD	0.000476929	4.40552e-06
7	1	4773404	5362404	1427	198	AN	0.00146616	7.62209e-07
16	1	14720132	15755230	2014	236	AN	0.00127363	5.68501e-05
20	1	18427821	19238924	1628	233	AN	0.00131454	2.93106e-05
29	1	29188427	30405182	1763	205	AN	0.00226831	3.14874e-11
35	1	36855140	38474036	2365	227	AN	0.00136164	1.27025e-05
40	1	43512670	45167235	2125	202	AN	0.00116867	7.37982e-05
55	1	64344227	65894184	2357	202	AN	0.0013207	9.53857e-06
58	1	67761891	68633860	1404	164	AN	0.00125083	6.76896e-06
60	1	69438910	70992905	2195	177	AN	0.00169884	8.88186e-09
83	1	95122542	96147576	1993	182	AN	0.00136869	1.67616e-06
84	1	96147577	97721186	2297	178	AN	0.00199805	2.35621e-11
85	1	97721187	99425000	2673	180	AN	0.00143983	3.09473e-06
101	1	114664388	116207297	2835	219	AN	0.00172987	3.22711e-07
103	1	117046312	118118667	1411	143	AN	0.00101522	9.44296e-05
113	1	154685546	156813845	1868	241	AN	0.00152595	3.52584e-06
126	1	168179087	169521551	2546	217	AN	0.00174074	1.01615e-07
139	1	183920617	184953089	1494	151	AN	0.00101617	8.82867e-05
158	1	205009624	205917548	1630	197	AN	0.0014752	4.69235e-07
159	1	205917549	208162951	2308	212	AN	0.00184933	1.76112e-08
160	1	208162952	209711169	2224	265	AN	0.00169865	1.2593e-06
166	1	215825792	216658126	1391	152	AN	0.00110939	2.35133e-05
168	1	217352166	218563960	2367	192	AN	0.00135081	4.23862e-06
175	1	224943338	226534711	2662	192	AN	0.00172719	2.27693e-08
184	1	234365797	235097113	1339	199	AN	0.00157847	2.78735e-07
186	1	236199672	237409458	2075	197	AN	0.00128532	5.95985e-06
195	1	243048004	244723196	1455	182	AN	0.00113816	4.77711e-05
196	1	244723197	245970505	1875	236	AN	0.00135104	4.32131e-05
198	1	246610291	247531112	2040	181	AN	0.00140102	2.25007e-06
230	2	26894103	28819510	2444	217	AN	0.00178562	6.1702e-08
232	2	29627933	30575619	1695	187	AN	0.00151926	3.53601e-07
250	2	45189469	45850047	1420	216	AN	0.00122999	4.02447e-05
263	2	55663337	56394698	1529	144	AN	0.0011766	6.29152e-05
290	2	84395900	85992794	2398	197	AN	0.0010792	9.25471e-05
304	2	108417774	110097868	2691	185	AN	0.00145218	2.19825e-06
319	2	126754028	127895644	2319	165	AN	0.00158077	1.03291e-07
337	2	147252197	149568875	2716	165	AN	0.00137598	8.60316e-07
348	2	163607636	164702312	1476	119	AN	0.00103332	1.41351e-05
357	2	172501316	173287857	1381	155	AN	0.00159602	1.15135e-08
360	2	174927564	176734750	2663	208	AN	0.00139633	3.77339e-06
369	2	184866233	186244920	2067	122	AN	0.00129868	7.74468e-07
383	2	205038120	206821199	2468	279	AN	0.00135748	2.77087e-05
385	2	207726595	208674588	1443	185	AN	0.00111533	6.42738e-05
393	2	215899571	217566011	2562	259	AN	0.00150269	7.79549e-06
404	2	227557842	228812485	2376	180	AN	0.00115783	3.22896e-05
407	2	230541093	231847386	2463	238	AN	0.00131268	4.96024e-05
430	3	7529555	8664892	2833	248	AN	0.00137165	2.26546e-05
432	3	9970732	11226367	2406	269	AN	0.00147181	2.31854e-05
434	3	11997659	12859209	1332	125	AN	0.000968941	3.5639e-05
438	3	16084006	17182494	2392	240	AN	0.00160567	7.38459e-07
441	3	20754843	21790867	2356	224	AN	0.00137973	1.79776e-05
450	3	29877023	31269697	2784	235	AN	0.00130589	2.63484e-05
464	3	47588462	50387742	1836	135	AN	0.00198656	2.07983e-14
465	3	50387743	51953968	1359	65	AN	0.000745609	6.73571e-05
482	3	69784970	71223281	1891	207	AN	0.00213054	9.5589e-10
483	3	71223282	72334704	1985	279	AN	0.00154043	9.39185e-06
485	3	73606613	74383137	1554	186	AN	0.00109185	9.67483e-05
488	3	76157471	77507832	2503	209	AN	0.0012198	2.02594e-05
501	3	94250145	95088587	1228	61	AN	0.000740167	3.20087e-05
511	3	104878978	106174685	2495	175	AN	0.00135308	3.95675e-06
513	3	107736520	108638900	1460	145	AN	0.00106896	2.64024e-05
519	3	113657666	115649909	2445	232	AN	0.00199985	1.29372e-09
551	3	148638309	149998411	2308	232	AN	0.00182791	2.47553e-08
554	3	151904022	153406718	2369	212	AN	0.00140349	3.58373e-06
569	3	167118894	168972662	2756	189	AN	0.00114868	4.21413e-05
570	3	168972663	170174578	1603	172	AN	0.00108527	8.31681e-05
574	3	173415592	174684707	2196	183	AN	0.00115281	7.30858e-05
584	3	186602046	187939199	2337	269	AN	0.0015579	2.27035e-06
589	3	192049689	193122090	1569	161	AN	0.0012491	4.68625e-06
590	3	193122091	194217140	1761	201	AN	0.00111438	9.83803e-05
596	4	10227	812415	844	66	AN	0.000755809	7.26644e-05
604	4	7135820	7726034	1657	274	AN	0.00276631	4.92848e-13
611	4	11050120	12209028	2403	188	AN	0.00159169	3.70619e-07
616	4	15910802	17290236	2520	254	AN	0.001555	2.4699e-06
624	4	25832019	27385580	1954	240	AN	0.00212879	1.59059e-09
637	4	36671802	37880860	2969	229	AN	0.00118791	8.19148e-05
653	4	57103101	58011085	1810	174	AN	0.00114554	9.42007e-05
687	4	97540788	98445515	1646	114	AN	0.0010453	6.57928e-06
692	4	102544804	104384534	2400	175	AN	0.00111761	4.9849e-05
698	4	109978983	111733579	2404	215	AN	0.00118325	7.725e-05
706	4	119138098	119927262	1321	104	AN	0.00105017	2.60285e-06
738	4	155044410	156520288	2310	202	AN	0.00119511	4.84576e-05
744	4	162239290	163245541	2373	167	AN	0.00132556	3.12032e-06
764	4	181122434	182065646	1983	241	AN	0.00131768	5.8972e-05
768	4	184338585	185483262	2076	260	AN	0.00187311	1.94918e-07
771	4	186881569	187985393	2306	277	AN	0.0014761	1.80843e-05
777	5	1206610	2106885	2228	259	AN	0.00121336	8.04382e-05
778	5	2106886	2960068	1847	214	AN	0.00133269	5.40618e-06
785	5	9203856	10549029	1976	244	AN	0.00147662	4.71596e-06
798	5	24362662	25722097	2074	157	AN	0.00121327	2.01161e-05
804	5	31679465	32727914	1619	200	AN	0.00130696	1.13517e-05
821	5	53747857	55221398	2777	176	AN	0.00109076	8.99873e-05
839	5	75959516	77290255	2513	247	AN	0.00132759	2.74588e-05
844	5	82720249	84094797	1828	232	AN	0.001606	7.11802e-07
850	5	89584467	90793804	1589	176	AN	0.0011638	5.22602e-05
864	5	106389389	107265911	1641	202	AN	0.0015924	2.2317e-07
877	5	120371858	120960737	1597	124	AN	0.00106079	9.30178e-06
890	5	135344944	136949853	2460	217	AN	0.00109322	8.71455e-05
893	5	141253831	142532956	2113	208	AN	0.00128698	4.50813e-05
894	5	142532957	143605908	1696	166	AN	0.00114623	3.06029e-05
898	5	148662215	149850203	1842	251	AN	0.00148618	8.75744e-06
907	5	157191082	158484775	2330	213	AN	0.0017067	1.35545e-07
913	5	163781269	165289211	2381	215	AN	0.00118391	4.39423e-05
915	5	166863414	168342743	2180	277	AN	0.00234252	1.09515e-09
916	5	168342744	169506966	2193	232	AN	0.00145015	1.93367e-06
921	5	174662886	176180301	1830	229	AN	0.00135689	1.59731e-05
925	5	179794711	180902886	1392	158	AN	0.00119949	3.10473e-05
936	6	11790672	13352326	2556	231	AN	0.00182166	2.84898e-08
937	6	13352327	15069421	2370	258	AN	0.00151246	1.04054e-05
1006	6	73170169	74401506	2039	181	AN	0.00108499	7.75611e-05
1016	6	83571954	85038134	1704	146	AN	0.00124963	1.1445e-06
1023	6	91097025	92015279	1578	160	AN	0.00112024	2.59864e-05
1028	6	96480154	98173003	2867	168	AN	0.00150254	2.86936e-07
1055	6	127545460	128763380	1155	112	AN	0.000944136	5.29386e-05
1064	6	138825722	139716713	1640	166	AN	0.00126573	1.07797e-05
1085	6	161371015	162254229	1663	211	AN	0.00179738	4.81458e-08
1087	6	163336362	164687462	2865	262	AN	0.00144603	1.70994e-05
1092	6	168707339	169667886	2616	191	AN	0.00140673	2.33998e-06
1117	7	17596579	19131026	2261	249	AN	0.00146937	7.90367e-06
1126	7	27351287	28890886	2525	268	AN	0.0018697	5.8579e-08
1127	7	28890887	30175113	2654	253	AN	0.00125203	4.69834e-05
1128	7	30175114	31730554	2414	241	AN	0.00159151	7.77645e-07
1135	7	37981937	38966483	2422	184	AN	0.00144546	9.46555e-07
1138	7	41415926	42494806	1797	187	AN	0.00123934	4.03013e-05
1142	7	46247336	47253454	2429	196	AN	0.001205	2.81815e-05
1147	7	50894509	51951647	1909	196	AN	0.00171615	3.54763e-08
1169	7	77663965	78685009	2377	224	AN	0.00137622	7.01243e-06
1172	7	81533567	82759283	2122	201	AN	0.00145179	1.6083e-06
1177	7	87836642	89330087	2459	177	AN	0.00132237	5.58287e-06
1186	7	99465541	100849307	1462	170	AN	0.00107514	3.96911e-05
1194	7	109095559	110479479	2358	187	AN	0.00161609	3.1193e-07
1215	7	138755108	140217630	1964	208	AN	0.00171875	9.56731e-08
1227	7	154407488	155280610	1801	212	AN	0.00137305	3.02116e-05
1228	7	155280611	156344386	1934	233	AN	0.00141196	1.35936e-05
1235	8	1628040	2070902	903	201	AN	0.00141008	1.28912e-05
1271	8	25859278	26679135	1978	210	AN	0.00194801	4.09412e-09
1280	8	36641175	38803980	2119	245	AN	0.00164602	8.91598e-07
1289	8	52326237	53108910	1499	95	AN	0.000841847	5.71068e-05
1301	8	64215359	66018204	2119	179	AN	0.00145526	1.19142e-06
1353	8	128073655	129291118	2443	287	AN	0.00139626	3.71654e-05
1356	8	131545726	132534636	2081	177	AN	0.00152531	2.60275e-07
1368	8	143611462	144934288	1988	151	AN	0.00127961	6.21131e-06
1375	9	3079046	4025355	1257	211	AN	0.001491	2.9107e-06
1379	9	6859792	7388202	1602	180	AN	0.00110178	7.62609e-05
1380	9	7388203	8262303	1877	252	AN	0.00137147	2.42806e-05
1397	9	20483881	21674032	1805	193	AN	0.00130456	2.39603e-06
1410	9	32253284	33194892	1714	153	AN	0.00111403	5.22716e-05
1423	9	77862309	78630915	1654	189	AN	0.00161906	6.52266e-08
1428	9	82601466	83455502	2067	147	AN	0.00139152	6.05733e-07
1429	9	83455503	85135751	2235	220	AN	0.00131975	1.53764e-05
1433	9	89171797	90135154	1881	203	AN	0.00150593	1.19285e-06
1446	9	101596751	103165725	1983	175	AN	0.00114022	6.70451e-05
1451	9	107061020	108203095	2382	211	AN	0.00144123	3.98142e-06
1461	9	116159541	117054909	1508	193	AN	0.00151737	8.44817e-07
1465	9	119890465	121008529	2099	220	AN	0.00117813	3.02965e-05
1468	9	124119884	125137578	1405	180	AN	0.00119134	2.14504e-05
1475	9	132193799	132999452	1550	144	AN	0.00123476	7.72395e-06
1504	10	15946678	17065860	1960	193	AN	0.00133891	8.66762e-06
1522	10	33655459	35178224	2256	231	AN	0.00120205	7.77381e-05
1559	10	79952997	81190573	2304	285	AN	0.00131829	5.56394e-05
1564	10	84679430	85463484	2166	82	AN	0.000880048	1.79927e-05
1596	10	122803507	123856184	1915	222	AN	0.00206686	6.84516e-10
1599	10	125798320	126875816	1884	203	AN	0.00159517	4.33438e-07
1600	10	126875817	127997708	1749	176	AN	0.00174215	2.16672e-08
1602	10	129134739	129831969	2043	227	AN	0.00149811	7.76958e-07
1603	10	129831970	130694008	1719	231	AN	0.00139799	1.56689e-05
1604	10	130694009	131694738	1855	168	AN	0.00107929	6.61696e-05
1605	10	131694739	132576793	2257	189	AN	0.00120927	3.08419e-05
1625	11	12470450	13364727	1828	201	AN	0.00189526	5.48256e-09
1628	11	16383387	17583948	1706	144	AN	0.00105516	4.55111e-05
1631	11	19780785	20686336	1898	249	AN	0.00127637	3.09526e-05
1632	11	20686337	21442722	1429	190	AN	0.00129398	1.58442e-05
1636	11	24091273	24892439	1970	159	AN	0.00104839	6.96356e-05
1640	11	27018308	28577718	1886	156	AN	0.00109999	4.91875e-05
1671	11	60515106	61717117	1413	188	AN	0.00116785	4.25033e-05
1678	11	69713997	71242834	2623	242	AN	0.00120382	8.10333e-05
1682	11	75445254	76518906	1589	187	AN	0.00164376	7.53492e-08
1683	11	76518907	77719870	1786	116	AN	0.000932529	5.93025e-05
1684	11	77719871	78912252	1378	190	AN	0.00123435	1.9653e-05
1719	11	112755447	113889019	2077	178	AN	0.00107893	8.19285e-05
1720	11	113889020	114742317	1215	165	AN	0.00105552	7.85321e-05
1721	11	114742318	116247377	2141	251	AN	0.00145235	6.56167e-06
1731	11	126304241	127306871	1904	227	AN	0.00133699	2.32285e-05
1736	11	131424362	132584401	2083	268	AN	0.00203485	2.42468e-09
1738	11	133521643	134351064	1459	229	AN	0.00162485	2.8125e-07
1739	11	134351065	134946450	1836	195	AN	0.00137492	7.59267e-06
1867	13	22795189	23729049	2043	237	AN	0.0012223	7.97979e-05
1868	13	23729050	24818333	2804	267	AN	0.00144134	2.07265e-05
1891	13	48137480	49381727	1998	119	AN	0.000912543	6.61683e-05
1895	13	53336572	54684856	2459	209	AN	0.00124153	1.33112e-05
1909	13	69751492	70427880	1584	107	AN	0.000921275	2.48334e-05
1913	13	73114510	74437635	2562	231	AN	0.00160072	3.79623e-07
1914	13	74437636	75882384	2482	220	AN	0.00115931	5.67684e-05
1915	13	75882385	76671493	1665	148	AN	0.00154321	4.55983e-08
1916	13	76671494	77460044	1530	169	AN	0.000969844	7.67312e-05
1933	13	93285143	94925136	2819	224	AN	0.00184235	1.54239e-08
1939	13	100470869	101573736	1592	184	AN	0.00119335	1.53086e-05
1940	13	101573737	103050417	2792	269	AN	0.00148191	6.70204e-06
1941	13	103050418	104378435	2693	227	AN	0.00135129	1.35337e-05
1948	13	109813577	110995432	2278	253	AN	0.00160004	4.5875e-06
1955	14	20876081	21982654	1744	278	AN	0.00208104	3.95628e-08
1957	14	22760701	23985936	1942	253	AN	0.00176993	4.44779e-07
1963	14	29029225	30831154	2173	228	AN	0.00234662	1.22132e-10
1965	14	32382246	33591113	2015	255	AN	0.0030074	4.4269e-15
1969	14	36422078	37282012	1346	139	AN	0.00098764	8.53912e-05
1993	14	61652817	62717985	1700	212	AN	0.00224276	1.111e-11
2009	14	79199452	81001920	2385	224	AN	0.0014293	3.56341e-06
2017	14	89482884	90662836	1722	203	AN	0.00187332	2.98491e-09
2018	14	90662837	92101228	2275	208	AN	0.00197861	1.94978e-09
2020	14	93386329	94892240	2823	265	AN	0.00161305	2.47555e-06
2021	14	94892241	95946792	2621	292	AN	0.00293113	3.75765e-14
2022	14	95946793	97174314	2431	232	AN	0.00192609	4.89617e-09
2023	14	97174315	98268391	1575	178	AN	0.00120033	2.46347e-05
2026	14	99474534	100786189	2043	241	AN	0.00119241	5.73084e-05
2027	14	100786190	102004377	1716	241	AN	0.00131782	1.46931e-05
2042	15	30604120	32177320	1817	194	AN	0.00124578	1.50958e-05
2047	15	36583328	37962915	2275	230	AN	0.0018185	6.48697e-08
2055	15	47693317	49260006	1681	163	AN	0.0015568	8.35167e-08
2060	15	54332800	55136717	2195	176	AN	0.00115845	4.39934e-05
2081	15	79998207	81077025	2040	250	AN	0.00158067	2.73064e-06
2083	15	82191078	84209760	2200	213	AN	0.00116377	6.90896e-05
2087	15	87158588	88035757	1650	182	AN	0.00117782	4.86086e-05
2092	15	92675406	93707010	2174	254	AN	0.00138998	1.98009e-05
2098	15	98828262	99925972	1859	225	AN	0.00157386	1.08845e-06
2105	16	3379997	4816145	1941	209	AN	0.00156824	1.01033e-06
2117	16	12793150	13893407	2347	214	AN	0.00178171	8.68787e-08
2121	16	19104258	20351261	2180	181	AN	0.00130733	2.97227e-06
2124	16	24014706	25235251	1926	234	AN	0.00156345	8.21854e-07
2126	16	26154123	27443061	2374	284	AN	0.0022682	1.5253e-09
2135	16	53393883	54866095	2343	237	AN	0.00152616	7.36032e-07
2141	16	61092845	62607090	1735	138	AN	0.00100553	5.81154e-05
2159	16	78973581	79662634	1495	245	AN	0.00171599	1.23455e-06
2165	16	83778372	84440154	1903	282	AN	0.00182299	6.97961e-07
2167	16	85146806	86058597	1301	244	AN	0.00177639	2.32758e-07
2175	17	1480057	2699135	1502	187	AN	0.00139167	2.07219e-06
2186	17	12676354	13648446	2052	220	AN	0.00136965	1.52257e-05
2199	17	32356062	33614189	1976	196	AN	0.00143278	3.83827e-06
2205	17	40233546	42348003	2110	186	AN	0.00114821	8.11199e-05
2210	17	47516225	48722590	1182	227	AN	0.00183518	1.20754e-07
2216	17	54950108	56245227	1458	236	AN	0.00298773	5.99555e-16
2227	17	70495120	71466953	1413	225	AN	0.00129629	1.47241e-05
2228	17	71466954	72383472	1473	232	AN	0.00153081	2.04685e-06
2231	17	74908267	75619256	1369	197	AN	0.00114341	8.89082e-05
2235	17	78438333	79333774	1510	140	AN	0.00102519	5.21337e-05
2236	17	79333775	80459149	1067	49	AN	0.00107159	1.60207e-08
2244	18	5575813	6756496	1735	229	AN	0.00127501	5.328e-05
2248	18	9816165	10675548	1585	224	AN	0.0021012	7.37972e-10
2257	18	22746154	24088163	2100	193	AN	0.00119274	1.15613e-05
2271	18	41425455	42974165	2316	240	AN	0.00128044	8.5484e-05
2272	18	42974166	44300145	2365	250	AN	0.00168235	5.04919e-07
2273	18	44300146	45718492	2129	205	AN	0.00186229	2.02026e-09
2276	18	47455926	48228379	1521	173	AN	0.00114768	5.73988e-05
2281	18	52512524	53762996	1716	191	AN	0.00144805	7.26487e-07
2292	18	64253144	65294195	2127	123	AN	0.00101427	3.68515e-05
2293	18	65294196	66407960	2354	178	AN	0.00130048	7.19927e-06
2297	18	69311743	70540349	2448	206	AN	0.00161182	2.49047e-07
2299	18	71491861	72785206	1900	187	AN	0.00122109	2.19861e-05
2304	18	76231686	77148137	2078	166	AN	0.00116373	3.08193e-05
2307	19	762047	1515920	92	32	AN	0.000634763	5.38898e-05
2318	19	10028841	11681978	2507	225	AN	0.00128103	5.0502e-05
2327	19	18504868	19749166	1130	132	AN	0.00098809	8.64352e-05
2337	19	30375793	31763008	1461	171	AN	0.00192625	2.63874e-10
2342	19	35649344	36638122	1385	193	AN	0.00118188	7.18434e-05
2354	19	47752728	48573065	1016	131	AN	0.000969152	7.74559e-05
2357	19	50451926	51259178	991	145	AN	0.00108262	5.19326e-05
2365	19	55714086	56411086	1032	207	AN	0.00134309	5.51346e-05
2366	19	56411087	57143509	1329	176	AN	0.00145815	7.29938e-07
2369	20	60795	884241	1308	217	AN	0.00155501	1.20707e-06
2376	20	6128359	7231796	1741	182	AN	0.00116575	6.83887e-05
2380	20	10279604	11257012	1905	195	AN	0.00120327	3.68376e-05
2385	20	15238520	15962576	1306	172	AN	0.00111957	6.03756e-05
2388	20	17359291	18058524	1527	193	AN	0.00146967	1.79357e-06
2398	20	30569660	32484506	1995	184	AN	0.00107811	9.40229e-05
2403	20	38427595	40272390	2555	209	AN	0.00130761	4.29816e-06
2406	20	42185672	43008890	1163	169	AN	0.00115206	2.26175e-05
2408	20	44072211	45673603	2696	239	AN	0.00229157	1.62543e-11
2413	20	49236419	50653620	2611	261	AN	0.0018477	5.01611e-08
2415	20	51533751	52411532	1286	215	AN	0.00178484	3.30499e-08
2421	20	56172844	56951773	1415	186	AN	0.00118953	2.26102e-05
2449	21	34383795	35729261	2131	236	AN	0.00174016	1.10366e-07
2455	21	41344743	42187152	1796	182	AN	0.00136496	1.78235e-06
2457	21	43081435	43812791	1962	268	AN	0.00148689	1.64144e-05
2487	22	43574018	44409533	1534	170	AN	0.00129501	2.0654e-05
2495	22	50347997	51244236	1288	145	AN	0.00160559	1.63727e-08
20	1	18427821	19238924	1698	242	ANX	0.000213676	1.43108e-05
35	1	36855140	38474036	2550	244	ANX	0.000194032	7.84662e-05
43	1	48105234	49185414	1585	179	ANX	0.000225362	3.39753e-07
57	1	66778016	67761890	1907	152	ANX	0.000229076	8.56605e-08
62	1	72513120	73992170	2171	91	ANX	0.000160251	6.6015e-07
85	1	97721187	99425000	2772	195	ANX	0.000173276	8.07342e-05
86	1	99425001	100269207	1466	138	ANX	0.000147703	8.80282e-05
101	1	114664388	116207297	2934	230	ANX	0.000198965	3.23122e-05
113	1	154685546	156813845	1958	257	ANX	0.000347221	8.00512e-10
119	1	161945443	163141862	2396	237	ANX	0.000247142	1.18517e-06
123	1	165553813	166458031	1510	166	ANX	0.0001697	3.35103e-05
126	1	168179087	169521551	2604	225	ANX	0.000199319	2.83173e-05
133	1	176449097	177746472	1882	156	ANX	0.000157769	6.76801e-05
137	1	181324206	182420540	1773	200	ANX	0.000170814	7.29356e-05
147	1	192468374	193575516	1303	111	ANX	0.000137601	8.52322e-05
160	1	208162952	209711169	2416	289	ANX	0.000323963	8.69981e-09
161	1	209711170	211082892	2391	232	ANX	0.000193056	5.02807e-05
163	1	212347583	213958292	2755	238	ANX	0.000189581	8.26517e-05
173	1	222763598	223654902	1307	117	ANX	0.000147022	3.35894e-05
180	1	231287765	232177704	1288	174	ANX	0.000190811	1.20883e-05
191	1	240248509	241033584	1351	186	ANX	0.000167146	9.79687e-05
196	1	244723197	245970505	2068	250	ANX	0.000250747	1.0581e-06
198	1	246610291	247531112	2107	194	ANX	0.000198672	1.08815e-05
204	2	1875061	2680063	1582	195	ANX	0.0002084	3.54151e-06
209	2	5568654	6306606	1577	191	ANX	0.000217467	2.11096e-06
212	2	7966710	8978798	1202	162	ANX	0.000200531	3.4616e-06
221	2	15721704	17241115	2694	256	ANX	0.000193496	9.51515e-05
222	2	17241116	18656325	3135	220	ANX	0.000213867	7.92093e-06
227	2	23538528	24669224	2277	175	ANX	0.000162215	8.54947e-05
230	2	26894103	28819510	2487	225	ANX	0.000189281	5.84322e-05
232	2	29627933	30575619	1797	202	ANX	0.000212092	3.40876e-06
255	2	49114133	49849185	1701	174	ANX	0.000190439	7.99318e-06
257	2	50756241	51669493	1633	179	ANX	0.000165862	4.34303e-05
267	2	59251997	60775066	2574	278	ANX	0.000201443	6.35513e-05
290	2	84395900	85992794	2458	210	ANX	0.000226457	2.15645e-06
300	2	103305258	105120578	2006	198	ANX	0.000266847	5.56672e-08
302	2	106546525	107412295	1758	175	ANX	0.000178219	3.34602e-05
313	2	121073753	122026817	1302	189	ANX	0.000259823	2.77942e-08
317	2	124730992	125741528	1894	191	ANX	0.00017857	7.23104e-05
336	2	145977921	147252196	1642	161	ANX	0.000214871	4.586e-07
337	2	147252197	149568875	2809	175	ANX	0.000235204	9.18091e-08
343	2	156130948	157556096	2025	184	ANX	0.000299621	2.9608e-10
346	2	160200380	161432089	2407	158	ANX	0.000163786	6.21423e-05
347	2	161432090	163607635	2684	165	ANX	0.000208877	1.24569e-06
358	2	173287858	174118389	1675	148	ANX	0.000165064	2.32355e-05
359	2	174118390	174927563	1243	196	ANX	0.000184905	3.04204e-05
385	2	207726595	208674588	1466	192	ANX	0.000192456	2.26747e-05
389	2	212520454	213194362	1516	141	ANX	0.000213217	1.64529e-07
393	2	215899571	217566011	2693	272	ANX	0.000276015	3.38568e-07
394	2	217566012	218396258	1659	170	ANX	0.000190629	1.18183e-05
396	2	219678784	220771552	1225	146	ANX	0.000154588	5.49267e-05
400	2	223353966	224123079	1569	131	ANX	0.000178599	3.53906e-06
401	2	224123080	224938731	1400	156	ANX	0.000178503	1.55804e-05
418	2	240325601	241113279	1678	217	ANX	0.000191983	2.34835e-05
432	3	9970732	11226367	2490	278	ANX	0.000279838	5.56966e-07
435	3	12859210	14312007	2823	277	ANX	0.000269902	6.72392e-07
438	3	16084006	17182494	2419	245	ANX	0.000301686	1.11947e-08
441	3	20754843	21790867	2442	237	ANX	0.000312664	2.93913e-09
445	3	24270190	25516193	2769	263	ANX	0.000222122	1.89644e-05
446	3	25516194	26905340	2143	173	ANX	0.00016962	4.08601e-05
451	3	31269698	32378805	1994	223	ANX	0.000181073	9.88186e-05
456	3	35913034	36840136	1855	179	ANX	0.000207549	2.42706e-06
474	3	61277588	62609818	2159	279	ANX	0.000275186	7.66683e-07
480	3	67454741	68319770	1429	141	ANX	0.000164026	2.84844e-05
481	3	68319771	69784969	2857	249	ANX	0.000205111	2.11549e-05
483	3	71223282	72334704	2054	290	ANX	0.00028674	2.82622e-07
491	3	80385709	81431496	1653	100	ANX	0.000130649	8.45811e-05
499	3	88375764	89612939	1977	108	ANX	0.000132145	9.95828e-05
511	3	104878978	106174685	2572	183	ANX	0.000218759	1.22742e-06
531	3	125475723	125992650	1121	69	ANX	0.000161928	4.28056e-07
549	3	145903839	147358243	2654	204	ANX	0.000229244	8.89303e-07
553	3	151131308	151904021	1516	139	ANX	0.000259543	8.91798e-10
554	3	151904022	153406718	2414	219	ANX	0.00023493	1.26383e-06
569	3	167118894	168972662	2814	197	ANX	0.000325885	3.91174e-11
575	3	174684708	175671424	1900	161	ANX	0.000186164	1.19924e-05
581	3	183203156	184524268	2346	267	ANX	0.000200154	5.60889e-05
585	3	187939200	189451805	2374	241	ANX	0.000288203	3.49569e-08
591	3	194217141	195196789	2338	218	ANX	0.000183599	9.12285e-05
604	4	7135820	7726034	1813	291	ANX	0.000259395	1.76381e-06
616	4	15910802	17290236	2582	262	ANX	0.000278665	8.30746e-08
643	4	42189252	43192424	2555	171	ANX	0.000177083	1.68912e-05
658	4	61971162	63337954	2190	215	ANX	0.000252487	1.45081e-07
670	4	76497359	78045637	3002	215	ANX	0.000182396	6.2037e-05
675	4	82655624	84003062	2301	172	ANX	0.000229593	2.0288e-07
687	4	97540788	98445515	1675	123	ANX	0.000158943	2.0205e-05
727	4	139553761	141087047	2152	244	ANX	0.000259371	4.68933e-07
733	4	148462209	149998528	2147	217	ANX	0.000232595	6.20315e-07
755	4	172555991	174470206	2234	202	ANX	0.000185794	2.75655e-05
764	4	181122434	182065646	2111	257	ANX	0.000289068	2.50423e-08
767	4	183603893	184338584	1157	175	ANX	0.000199512	3.47069e-06
770	4	186232883	186881568	1359	211	ANX	0.000199726	2.25494e-05
771	4	186881569	187985393	2415	288	ANX	0.000352349	1.69708e-09
772	4	187985394	189153279	2508	256	ANX	0.00025691	1.14161e-06
785	5	9203856	10549029	2155	265	ANX	0.000203827	3.13303e-05
786	5	10549030	11850850	2210	245	ANX	0.000245648	1.27257e-06
803	5	30416067	31679464	2045	228	ANX	0.000200326	2.37499e-05
825	5	57895013	58721458	1962	201	ANX	0.00019453	1.92277e-05
828	5	60930754	62180368	1697	165	ANX	0.000169624	3.27652e-05
840	5	77290256	79005158	2500	205	ANX	0.000205952	8.76898e-06
848	5	86493764	87943482	1554	108	ANX	0.000146258	2.2331e-05
851	5	90793805	91956905	1343	133	ANX	0.00017005	7.86725e-06
861	5	102903986	103788460	1416	193	ANX	0.000232667	5.44831e-07
862	5	103788461	104850490	2023	140	ANX	0.000160545	3.5818e-05
864	5	106389389	107265911	1671	209	ANX	0.000195083	1.74361e-05
865	5	107265912	108641784	2776	161	ANX	0.000157877	9.17175e-05
876	5	119664174	120371857	1400	110	ANX	0.000167362	3.91865e-06
881	5	124109486	125131720	2169	241	ANX	0.000203513	2.85181e-05
890	5	135344944	136949853	2490	224	ANX	0.00028193	2.03958e-08
891	5	136949854	139408116	2055	212	ANX	0.000201778	1.352e-05
905	5	155459557	156345451	1580	131	ANX	0.000175662	5.17397e-06
913	5	163781269	165289211	2472	229	ANX	0.000279027	2.32665e-08
914	5	165289212	166863413	2177	258	ANX	0.0003081	3.69027e-09
917	5	169506967	170898340	2191	225	ANX	0.00024486	7.42397e-07
918	5	170898341	172285682	2471	295	ANX	0.000265215	1.47191e-06
920	5	173606996	174662885	2158	253	ANX	0.000227731	1.15565e-05
922	5	176180302	177659902	1514	172	ANX	0.000245955	2.88944e-08
931	6	5378214	6621937	2634	295	ANX	0.000248171	4.17982e-06
934	6	9020711	10416550	2545	237	ANX	0.000353665	5.8297e-11
935	6	10416551	11790671	2503	253	ANX	0.000227854	6.83501e-06
977	6	42103739	43770626	2249	211	ANX	0.00022384	1.20402e-06
1016	6	83571954	85038134	1743	158	ANX	0.000195718	3.34352e-06
1025	6	92953799	93696825	1572	143	ANX	0.000171881	2.18519e-05
1029	6	98173004	99678876	1969	174	ANX	0.000175206	2.21912e-05
1054	6	125365055	127545459	2080	202	ANX	0.00027517	1.19387e-08
1057	6	129850179	130550137	1457	210	ANX	0.000317391	2.39778e-10
1063	6	137553213	138825721	2381	220	ANX	0.000274026	4.33227e-08
1067	6	143083348	144791455	2375	271	ANX	0.000378832	2.31367e-11
1076	6	153082362	153791461	1492	132	ANX	0.000193076	1.14769e-06
1078	6	154462011	155523957	1921	246	ANX	0.000224639	7.97545e-06
1079	6	155523958	156762740	2447	249	ANX	0.000222325	1.88021e-05
1096	7	1366973	2473749	2091	185	ANX	0.000223902	7.07207e-07
1104	7	7926501	8718351	1616	197	ANX	0.00020593	6.01433e-06
1127	7	28890887	30175113	2730	261	ANX	0.000276663	1.59937e-07
1134	7	36507691	37981936	2733	254	ANX	0.000278472	8.18369e-08
1138	7	41415926	42494806	1846	197	ANX	0.000289655	2.2612e-09
1146	7	49632427	50894508	2498	186	ANX	0.000177689	5.56779e-05
1147	7	50894509	51951647	1933	202	ANX	0.000222048	2.2066e-06
1164	7	70144615	71215741	2477	221	ANX	0.000181161	8.75609e-05
1166	7	73128831	75243899	838	108	ANX	0.000161179	7.24599e-06
1169	7	77663965	78685009	2444	233	ANX	0.000252616	7.08439e-07
1172	7	81533567	82759283	2216	208	ANX	0.000360702	3.61245e-12
1191	7	105312564	106399739	2117	266	ANX	0.000237819	5.87107e-06
1194	7	109095559	110479479	2426	194	ANX	0.000206841	5.3109e-06
1198	7	115321302	116835336	2049	159	ANX	0.000168886	3.85697e-05
1208	7	128779174	130418704	2732	234	ANX	0.000297502	7.75764e-09
1230	7	157199332	158031247	1769	209	ANX	0.000175125	9.64959e-05
1235	8	1628040	2070902	1024	226	ANX	0.000223288	4.6169e-06
1267	8	21650454	22895018	1914	238	ANX	0.000312703	4.42157e-09
1268	8	22895019	23788494	2118	229	ANX	0.000246216	6.07754e-07
1280	8	36641175	38803980	2220	262	ANX	0.000289965	4.30232e-08
1309	8	73838028	75011699	1951	224	ANX	0.000192186	3.03039e-05
1310	8	75011700	76295483	2296	202	ANX	0.000218311	2.30549e-06
1311	8	76295484	77377989	2256	119	ANX	0.00017849	2.57146e-06
1314	8	79756170	81340231	2552	225	ANX	0.000211999	1.1106e-05
1320	8	87563146	89081177	2643	197	ANX	0.000195517	9.66722e-06
1324	8	92876621	94999066	2576	247	ANX	0.000265574	1.84648e-07
1344	8	116094204	118300068	2403	227	ANX	0.000248958	5.7492e-07
1350	8	124001020	125453322	2427	238	ANX	0.000196595	3.40368e-05
1353	8	128073655	129291118	2530	298	ANX	0.000228334	1.95841e-05
1356	8	131545726	132534636	2126	187	ANX	0.000199124	5.80742e-06
1359	8	134509449	135313673	2063	228	ANX	0.00021479	6.78849e-06
1363	8	138564844	139404631	1809	196	ANX	0.000212354	2.09554e-06
1366	8	141527882	142611889	1657	224	ANX	0.000190739	6.11568e-05
1375	9	3079046	4025355	1367	227	ANX	0.000324122	1.98386e-10
1381	9	8262304	9170120	2411	246	ANX	0.000248673	1.7459e-06
1384	9	10675475	11270764	1414	116	ANX	0.000170507	3.84143e-06
1387	9	12664859	13512852	1141	172	ANX	0.000246759	4.24234e-08
1394	9	17990566	18754196	1654	223	ANX	0.000233982	1.65243e-06
1402	9	25957607	26747214	1285	172	ANX	0.000214893	5.74702e-07
1403	9	26747215	27366479	1374	157	ANX	0.000192908	3.90059e-06
1413	9	36749274	37687112	1649	207	ANX	0.000284524	1.05717e-08
1422	9	76197745	77862308	2480	211	ANX	0.000177138	6.19719e-05
1430	9	85135752	86769886	2737	261	ANX	0.000300302	1.28234e-08
1461	9	116159541	117054909	1599	208	ANX	0.000179686	7.48474e-05
1465	9	119890465	121008529	2109	222	ANX	0.000263171	6.99598e-08
1466	9	121008530	122677719	2417	210	ANX	0.000212543	5.66981e-06
1472	9	128785783	129617771	1535	247	ANX	0.000215378	2.02426e-05
1487	10	1872961	2637065	2363	202	ANX	0.000203716	6.9686e-06
1489	10	3225337	3880322	1476	175	ANX	0.000189432	8.44137e-06
1490	10	3880323	4813182	1759	214	ANX	0.000227238	1.52172e-06
1501	10	13208062	14008135	1803	273	ANX	0.000204008	5.46392e-05
1510	10	21477693	23365685	1911	176	ANX	0.000170093	5.48961e-05
1513	10	25577762	26161974	1526	96	ANX	0.000148672	7.74426e-06
1522	10	33655459	35178224	2360	250	ANX	0.000244654	1.71259e-06
1550	10	68623275	69904170	1912	115	ANX	0.000145055	3.37795e-05
1568	10	88443653	89971628	1930	202	ANX	0.00018164	5.61845e-05
1577	10	99367801	100337830	1480	192	ANX	0.000200175	7.8929e-06
1582	10	106142284	107877787	2908	186	ANX	0.000206345	4.46225e-06
1587	10	112164982	113117615	1697	208	ANX	0.000245456	2.20847e-07
1589	10	114255955	115588903	1897	234	ANX	0.000214856	6.04334e-06
1592	10	118416050	119528730	1482	189	ANX	0.000199081	7.68908e-06
1593	10	119528731	120592839	1871	191	ANX	0.000190606	1.56256e-05
1595	10	121874446	122803506	2039	206	ANX	0.00021101	3.56899e-06
1598	10	124894143	125798319	1911	221	ANX	0.000180441	8.32521e-05
1601	10	127997709	129134738	1847	230	ANX	0.000202434	1.94504e-05
1618	11	6180841	7191230	1773	203	ANX	0.000247613	2.75684e-07
1621	11	9080940	10370100	2303	167	ANX	0.000195317	6.10218e-06
1622	11	10370101	11081299	1511	179	ANX	0.000171015	5.15655e-05
1623	11	11081300	11632650	1580	255	ANX	0.000211192	2.09414e-05
1624	11	11632651	12470449	1849	241	ANX	0.000234548	2.59754e-06
1631	11	19780785	20686336	1981	261	ANX	0.000210742	3.17603e-05
1667	11	56623495	57675986	1262	168	ANX	0.000162869	8.56068e-05
1701	11	94384536	95327210	1449	177	ANX	0.000172341	4.12132e-05
1719	11	112755447	113889019	2112	185	ANX	0.000206411	3.91228e-06
1723	11	117295642	118901213	2914	285	ANX	0.000332073	4.98002e-09
1726	11	121208187	122589224	2254	224	ANX	0.000213593	6.40391e-06
1729	11	124403478	125266684	1499	228	ANX	0.000218299	5.93656e-06
1731	11	126304241	127306871	1952	237	ANX	0.000276164	9.80158e-08
1734	11	129451785	130500783	1703	242	ANX	0.0002051	2.74347e-05
1735	11	130500784	131424361	1610	227	ANX	0.000242897	1.18279e-06
1736	11	131424362	132584401	2139	281	ANX	0.000274026	4.89756e-07
1874	13	30068526	31433218	2604	259	ANX	0.000252294	9.87928e-07
1875	13	31433219	32986686	2699	254	ANX	0.000208901	2.7283e-05
1880	13	37499811	38290689	1609	105	ANX	0.000157295	7.4057e-06
1889	13	46493237	47433528	1294	147	ANX	0.000155182	3.86624e-05
1903	13	63206536	63973941	1489	109	ANX	0.000137985	6.30103e-05
1906	13	66382287	67718879	2063	190	ANX	0.000280627	2.86772e-09
1913	13	73114510	74437635	2590	235	ANX	0.000232017	2.94016e-06
1914	13	74437636	75882384	2558	233	ANX	0.000196858	5.42466e-05
1923	13	83829836	85035400	1866	149	ANX	0.000221714	1.59417e-07
1932	13	91764205	93285142	2533	181	ANX	0.000197598	4.21921e-06
1933	13	93285143	94925136	2866	230	ANX	0.000235737	1.37937e-06
1934	13	94925137	96132647	2776	267	ANX	0.000218267	1.09085e-05
1937	13	98527336	99402294	1738	227	ANX	0.000409727	2.40324e-13
1942	13	104378436	105672500	2271	214	ANX	0.000244982	3.62797e-07
1945	13	107037865	108521978	2759	295	ANX	0.000229883	1.05885e-05
1949	13	110995433	111621244	1419	215	ANX	0.000231095	1.80312e-06
1957	14	22760701	23985936	2032	264	ANX	0.000257381	1.67316e-06
1963	14	29029225	30831154	2297	242	ANX	0.000192762	7.29772e-05
1974	14	41614834	42562550	1545	99	ANX	0.000135822	4.70491e-05
1988	14	56206431	57460781	2332	236	ANX	0.000217591	1.89451e-05
1993	14	61652817	62717985	1764	221	ANX	0.000186353	6.88435e-05
2001	14	71140427	72665319	2561	195	ANX	0.000187525	3.21923e-05
2002	14	72665320	73373373	1377	174	ANX	0.000216707	6.29822e-07
2004	14	74245429	75699501	1876	158	ANX	0.000168929	3.92166e-05
2005	14	75699502	76694201	1597	189	ANX	0.000186591	1.9994e-05
2026	14	99474534	100786189	2125	250	ANX	0.000376529	1.00248e-11
2039	15	26392948	27563172	1730	221	ANX	0.000418064	7.99613e-15
2044	15	33484268	34410072	2232	242	ANX	0.000249579	1.05738e-06
2047	15	36583328	37962915	2378	246	ANX	0.000265013	3.74911e-07
2049	15	39238841	40604780	2060	204	ANX	0.000232125	6.7392e-07
2055	15	47693317	49260006	1738	172	ANX	0.000182331	2.52067e-05
2063	15	57641165	58712954	2367	269	ANX	0.000208382	4.69905e-05
2068	15	63218979	64339945	2188	187	ANX	0.000202987	4.32202e-06
2071	15	67396521	69089815	2404	206	ANX	0.000221191	1.01255e-06
2072	15	69089816	70767983	2430	262	ANX	0.000339948	5.14318e-10
2078	15	77897164	78514101	1146	145	ANX	0.000209981	4.05117e-07
2092	15	92675406	93707010	2283	265	ANX	0.000215857	3.54076e-05
2094	15	94565522	95662425	1961	273	ANX	0.000240311	2.90254e-06
2095	15	95662426	96864278	1962	245	ANX	0.000279754	7.87565e-08
2096	15	96864279	98025684	1595	224	ANX	0.00049196	3.4331e-18
2107	16	5782969	6446081	1548	245	ANX	0.000201506	5.05664e-05
2110	16	7704355	8341012	1933	202	ANX	0.000205776	1.0293e-05
2116	16	11916632	12793149	2010	201	ANX	0.000187038	4.35859e-05
2117	16	12793150	13893407	2547	228	ANX	0.000205042	2.67478e-05
2118	16	13893408	15921108	1730	172	ANX	0.000196065	6.66335e-06
2120	16	17343278	19104257	1805	174	ANX	0.000208968	2.39887e-06
2122	16	20351262	22667048	1674	177	ANX	0.000189204	1.40347e-05
2123	16	22667049	24014705	2188	202	ANX	0.00026078	6.29798e-08
2124	16	24014706	25235251	2059	248	ANX	0.000193376	8.51311e-05
2126	16	26154123	27443061	2553	291	ANX	0.000374154	9.48312e-11
2128	16	29043178	31384210	1304	133	ANX	0.000192343	1.01298e-06
2132	16	49010762	50467033	2218	270	ANX	0.000230186	7.27244e-06
2133	16	50467034	52041336	2162	252	ANX	0.000224472	6.66057e-06
2135	16	53393883	54866095	2579	265	ANX	0.000268274	2.77558e-07
2137	16	55907390	57119889	2443	252	ANX	0.000226617	8.47061e-06
2139	16	58508979	59885499	2655	194	ANX	0.000200183	1.10614e-05
2140	16	59885500	61092844	2200	192	ANX	0.000231717	7.26284e-07
2144	16	65072404	65882820	1411	185	ANX	0.00021348	2.87846e-06
2157	16	77739133	78280636	1618	207	ANX	0.00018004	3.83546e-05
2175	17	1480057	2699135	1624	209	ANX	0.000192719	3.34014e-05
2181	17	7264459	8554763	1897	222	ANX	0.00020601	1.80874e-05
2182	17	8554764	9619356	1723	238	ANX	0.000214559	2.91202e-05
2186	17	12676354	13648446	2222	242	ANX	0.000203689	5.0914e-05
2198	17	31318754	32356061	2110	252	ANX	0.000245457	1.34227e-06
2211	17	48722591	49909298	1702	189	ANX	0.000235344	2.00278e-07
2219	17	60453121	62112373	1594	117	ANX	0.000158131	1.57485e-05
2223	17	65582328	66757556	1759	199	ANX	0.000194924	2.56254e-05
2225	17	68176220	69245590	2125	188	ANX	0.000179251	5.59341e-05
2228	17	71466954	72383472	1671	258	ANX	0.00034808	1.8482e-10
2230	17	73741322	74908266	1698	182	ANX	0.0001899	1.22585e-05
2231	17	74908267	75619256	1510	213	ANX	0.000192656	2.75435e-05
2233	17	76596288	77412786	1431	220	ANX	0.000211934	9.27629e-06
2244	18	5575813	6756496	1953	251	ANX	0.0002028	3.44485e-05
2248	18	9816165	10675548	1717	240	ANX	0.000306016	5.19596e-09
2268	18	38498382	39410165	1484	143	ANX	0.000157458	5.85622e-05
2273	18	44300146	45718492	2240	220	ANX	0.000275444	4.93159e-08
2278	18	49790997	50372823	1514	127	ANX	0.000186058	1.48138e-06
2281	18	52512524	53762996	1728	193	ANX	0.000360227	5.96928e-13
2286	18	57635822	58527236	1564	119	ANX	0.000140343	7.91839e-05
2299	18	71491861	72785206	2042	209	ANX	0.000224265	1.59885e-06
2312	19	4741719	5478684	1409	210	ANX	0.00022216	2.4779e-06
2316	19	8199017	9105577	1195	142	ANX	0.000163266	2.48319e-05
2320	19	13213187	13968319	998	177	ANX	0.000189769	8.77783e-06
2337	19	30375793	31763008	1613	191	ANX	0.000168336	8.33327e-05
2352	19	45893308	46765060	1460	180	ANX	0.000217572	1.20484e-06
2361	19	53431218	54042240	1306	187	ANX	0.000190969	1.24602e-05
2365	19	55714086	56411086	1140	226	ANX	0.000307592	2.39677e-09
2384	20	14203756	15238519	2012	170	ANX	0.000186905	8.1059e-06
2388	20	17359291	18058524	1611	203	ANX	0.00020428	8.55141e-06
2390	20	18959420	19957928	2015	228	ANX	0.00019956	2.49995e-05
2391	20	19957929	21682377	2312	208	ANX	0.000323613	4.35014e-11
2402	20	37253658	38427594	1992	165	ANX	0.000160752	5.7106e-05
2407	20	43008891	44072210	1519	185	ANX	0.000214303	2.0813e-06
2408	20	44072211	45673603	2816	257	ANX	0.000202909	6.60359e-05
2409	20	45673604	46486132	1438	180	ANX	0.000190736	1.76246e-05
2415	20	51533751	52411532	1346	225	ANX	0.000202831	1.47814e-05
2419	20	54743695	55448075	1324	185	ANX	0.000246085	9.25979e-08
2424	20	58780895	59560457	1544	164	ANX	0.000215089	7.42071e-07
2434	21	18222038	19479024	1918	199	ANX	0.000243206	3.24239e-07
2440	21	24055942	25247986	2542	200	ANX	0.000248795	1.49498e-07
2443	21	27774351	28616539	2031	181	ANX	0.00019683	5.89388e-06
2447	21	32202240	33270272	1917	182	ANX	0.000184569	2.48859e-05
2452	21	38046450	39252059	2233	200	ANX	0.000203745	7.85839e-06
2454	21	40480832	41344742	1933	180	ANX	0.000172921	4.95752e-05
2459	21	44815009	46045433	1610	176	ANX	0.0002049	2.42292e-06
2471	22	26166935	27192923	2125	251	ANX	0.000338303	9.3162e-10
2472	22	27192924	27952441	1875	275	ANX	0.000227492	1.06413e-05
2478	22	33501726	34361897	1678	198	ANX	0.000176172	8.13041e-05
2481	22	36135969	37364004	2029	213	ANX	0.000175013	8.90331e-05
2482	22	37364005	38718589	2134	237	ANX	0.000200361	4.90716e-05
2485	22	41722788	42867927	1287	138	ANX	0.000172214	9.12366e-06
2486	22	42867928	43574017	1274	136	ANX	0.000158272	2.73394e-05
2488	22	44409534	45170649	1448	237	ANX	0.000374776	5.9025e-12
2494	22	49559208	50347996	1906	198	ANX	0.000274354	1.40386e-08
9	1	6136815	7711794	2337	246	ASD	0.00190782	7.42734e-05
10	1	7711795	8580987	1513	173	ASD	0.00190505	9.0685e-06
11	1	8580988	9475966	1301	213	ASD	0.00238443	9.6857e-07
15	1	13481026	14720131	2079	229	ASD	0.00243977	1.30971e-06
55	1	64344227	65894184	2452	215	ASD	0.00204372	1.16976e-05
84	1	96147577	97721186	2347	187	ASD	0.00219463	1.53851e-06
85	1	97721187	99425000	2772	195	ASD	0.0026394	6.05814e-08
98	1	111134063	112489248	2830	254	ASD	0.00226371	1.21828e-05
160	1	208162952	209711169	2416	289	ASD	0.00257044	1.19697e-06
179	1	230227248	231287764	2720	269	ASD	0.00221989	2.32744e-05
196	1	244723197	245970505	2068	250	ASD	0.00207359	4.23348e-05
275	2	68877775	70756283	2805	239	ASD	0.0019234	8.80412e-05
300	2	103305258	105120578	2006	198	ASD	0.00235249	7.86361e-07
330	2	139505820	140934531	3055	173	ASD	0.00173858	5.16709e-05
383	2	205038120	206821199	2592	295	ASD	0.00344279	1.52414e-09
386	2	208674589	209940230	1779	169	ASD	0.00238388	9.34327e-08
393	2	215899571	217566011	2693	272	ASD	0.00277678	3.23122e-07
436	3	14312008	15150876	1419	221	ASD	0.0027622	6.54659e-08
461	3	42301658	44141693	2735	251	ASD	0.00219705	1.51706e-05
462	3	44141694	45844191	2637	222	ASD	0.00233743	2.04871e-06
468	3	54892587	55616625	1469	224	ASD	0.00270288	7.86888e-08
474	3	61277588	62609818	2159	279	ASD	0.00282969	2.92904e-07
488	3	76157471	77507832	2545	214	ASD	0.00202123	1.60744e-05
532	3	125992651	127495173	2833	242	ASD	0.001948	8.15058e-05
584	3	186602046	187939199	2524	289	ASD	0.00219181	3.79798e-05
619	4	20086839	21416380	2670	254	ASD	0.00199578	7.71698e-05
624	4	25832019	27385580	2032	248	ASD	0.0024311	1.82033e-06
771	4	186881569	187985393	2415	288	ASD	0.00206533	8.24721e-05
781	5	4636543	5828694	2399	244	ASD	0.00202369	3.51052e-05
809	5	37925488	39438985	2472	211	ASD	0.00185105	6.32861e-05
822	5	55221399	55968966	1514	228	ASD	0.00212252	1.13217e-05
861	5	102903986	103788460	1416	193	ASD	0.00191339	2.32542e-05
870	5	113121556	113998532	1864	184	ASD	0.00181243	4.2775e-05
917	5	169506967	170898340	2191	225	ASD	0.00207647	1.59904e-05
918	5	170898341	172285682	2471	295	ASD	0.00293444	1.46649e-07
927	6	1380680	2746531	2376	260	ASD	0.00225507	8.30142e-06
928	6	2746532	3964072	2356	259	ASD	0.00269457	3.15021e-07
935	6	10416551	11790671	2503	253	ASD	0.00232372	5.59228e-06
939	6	16566883	17391994	1388	207	ASD	0.00235345	1.09624e-06
973	6	37570052	38688720	2047	215	ASD	0.00190857	5.23234e-05
975	6	39785908	40778401	2234	190	ASD	0.00194481	1.28213e-05
1028	6	96480154	98173003	2898	175	ASD	0.00199797	7.18979e-06
1061	6	134313644	135544083	1939	229	ASD	0.00255076	5.43805e-07
1089	6	165835954	166853325	2331	228	ASD	0.0019436	3.93643e-05
1117	7	17596579	19131026	2462	270	ASD	0.00226612	1.1299e-05
1241	8	4273084	4893120	2262	285	ASD	0.00238762	7.72763e-06
1326	8	96175631	96900513	1536	214	ASD	0.00180903	7.04523e-05
1353	8	128073655	129291118	2530	298	ASD	0.00326282	1.52205e-08
1389	9	14244748	14902924	1397	249	ASD	0.00213226	3.07309e-05
1424	9	78630916	79451035	1727	243	ASD	0.00280262	1.02862e-07
1451	9	107061020	108203095	2437	220	ASD	0.00293164	9.86452e-09
1455	9	111368108	112076381	1598	143	ASD	0.00151386	8.72583e-05
1545	10	64069688	65400431	2356	172	ASD	0.00173545	6.39147e-05
1554	10	72659224	73514214	1896	266	ASD	0.0025361	2.3692e-06
1631	11	19780785	20686336	1981	261	ASD	0.00197944	8.44404e-05
1678	11	69713997	71242834	2711	254	ASD	0.00269217	2.19443e-07
1702	11	95327211	96150134	1378	198	ASD	0.00192938	2.29825e-05
1736	11	131424362	132584401	2139	281	ASD	0.00286005	2.37588e-07
1914	13	74437636	75882384	2558	233	ASD	0.00292396	3.65795e-08
1945	13	107037865	108521978	2759	295	ASD	0.00297649	1.65441e-07
1955	14	20876081	21982654	1878	289	ASD	0.00232582	1.50226e-05
1963	14	29029225	30831154	2297	242	ASD	0.00266765	1.91404e-07
1965	14	32382246	33591113	2113	266	ASD	0.00205735	6.04631e-05
1984	14	52206123	52760553	1403	171	ASD	0.00202791	3.89361e-06
2006	14	76694202	77425453	1350	194	ASD	0.00177464	6.0502e-05
2020	14	93386329	94892240	2892	276	ASD	0.00424875	4.59229e-13
2021	14	94892241	95946792	2769	306	ASD	0.00227218	2.90586e-05
2092	15	92675406	93707010	2283	265	ASD	0.00223909	9.81814e-06
2093	15	93707011	94565521	1843	235	ASD	0.00229459	2.69495e-06
2117	16	12793150	13893407	2547	228	ASD	0.00250804	4.52089e-07
2123	16	22667049	24014705	2188	202	ASD	0.00229768	1.38562e-06
2124	16	24014706	25235251	2059	248	ASD	0.00319678	7.61209e-10
2135	16	53393883	54866095	2579	265	ASD	0.00250075	2.00228e-06
2205	17	40233546	42348003	2151	195	ASD	0.0018043	5.26126e-05
2282	18	53762997	54957867	1846	160	ASD	0.00166215	7.49348e-05
2284	18	55809316	56832312	2081	239	ASD	0.00244005	1.59872e-06
2292	18	64253144	65294195	2240	135	ASD	0.0017083	1.56792e-05
2391	20	19957929	21682377	2312	208	ASD	0.00242975	3.72983e-07
2403	20	38427595	40272390	2686	224	ASD	0.00187694	6.87212e-05
2410	20	46486133	47203836	1371	197	ASD	0.00207961	7.21779e-06
2415	20	51533751	52411532	1346	225	ASD	0.00183185	9.47137e-05
2472	22	27192924	27952441	1875	275	ASD	0.00250517	3.69808e-06
2477	22	32662294	33501725	1800	208	ASD	0.00194124	2.20495e-05
2482	22	37364005	38718589	2134	237	ASD	0.00265184	2.59792e-07
7	1	4773404	5362404	1407	203	BIP	0.000292628	1.55515e-07
15	1	13481026	14720131	1992	225	BIP	0.000259428	2.00428e-06
21	1	19238925	20556202	2490	226	BIP	0.000356075	1.79016e-09
23	1	21416122	22145629	1399	169	BIP	0.000186867	9.84958e-05
30	1	30405183	31639217	2341	216	BIP	0.000211467	8.31297e-05
32	1	33066847	34371022	1550	174	BIP	0.0002334	2.03179e-06
36	1	38474037	40200950	2373	231	BIP	0.000598416	8.68688e-21
38	1	41093876	41977966	1771	197	BIP	0.000233757	9.63907e-06
39	1	41977967	43512669	2179	174	BIP	0.000192402	6.46638e-05
52	1	59889046	61377615	2075	217	BIP	0.000247598	5.64223e-06
67	1	77895395	79065286	1432	135	BIP	0.000241688	7.97362e-09
73	1	84728348	86017267	2317	222	BIP	0.000332916	1.05343e-08
83	1	95122542	96147576	1935	186	BIP	0.000253131	9.50635e-07
101	1	114664388	116207297	2865	229	BIP	0.000218355	8.7405e-05
103	1	117046312	118118667	1424	155	BIP	0.000200352	1.46043e-05
113	1	154685546	156813845	1881	255	BIP	0.000263864	1.1883e-05
119	1	161945443	163141862	2309	233	BIP	0.000229718	2.27529e-05
122	1	164726580	165553812	1662	201	BIP	0.000210863	3.2301e-05
126	1	168179087	169521551	2549	222	BIP	0.000243799	1.57091e-05
131	1	173582512	175385220	2359	103	BIP	0.000217217	3.23023e-07
142	1	187072606	187757076	1338	123	BIP	0.000179033	2.97203e-05
152	1	197935822	199263389	2080	180	BIP	0.000218831	1.43464e-05
161	1	209711170	211082892	2315	231	BIP	0.000320981	2.13641e-08
172	1	221856865	222763597	1228	170	BIP	0.000189239	4.45497e-05
175	1	224943338	226534711	2633	199	BIP	0.000213201	2.54029e-05
191	1	240248509	241033584	1306	183	BIP	0.000212921	1.9687e-05
192	1	241033585	241813534	1393	197	BIP	0.000303897	2.50857e-08
204	2	1875061	2680063	1520	192	BIP	0.000285265	8.13642e-08
205	2	2680064	3314202	1410	209	BIP	0.000242661	8.05744e-06
211	2	7108209	7966709	1593	137	BIP	0.000191203	7.07272e-06
226	2	22429641	23538527	1709	198	BIP	0.000353301	1.1572e-09
230	2	26894103	28819510	2350	224	BIP	0.000384381	6.07815e-11
232	2	29627933	30575619	1695	196	BIP	0.000281513	1.8932e-07
251	2	45850048	46499326	1421	264	BIP	0.000246608	1.25277e-05
253	2	47320115	48171058	1491	232	BIP	0.000397121	8.08807e-11
256	2	49849186	50756240	1848	164	BIP	0.00020288	1.73619e-05
258	2	51669494	52494111	1585	181	BIP	0.000256186	6.54509e-07
262	2	54688235	55663336	1873	183	BIP	0.000225711	5.14043e-06
267	2	59251997	60775066	2483	274	BIP	0.000321878	4.54031e-07
271	2	64696090	65938002	2034	212	BIP	0.000359693	3.02346e-10
283	2	77372831	78080057	1307	147	BIP	0.000184756	3.40708e-05
300	2	103305258	105120578	1893	191	BIP	0.000353148	1.14556e-10
309	2	116415817	117822516	2195	109	BIP	0.000158035	7.99546e-05
313	2	121073753	122026817	1259	187	BIP	0.000205571	4.63992e-05
321	2	129486898	130485398	1795	141	BIP	0.000193882	2.04205e-05
335	2	144503689	145977920	1408	190	BIP	0.000283668	1.17909e-07
350	2	165917789	167488576	2617	202	BIP	0.000335447	6.01832e-09
352	2	168437446	169224445	1442	175	BIP	0.00023952	3.26686e-06
353	2	169224446	170155561	1519	184	BIP	0.000317651	4.51796e-09
355	2	170865766	171566482	1458	192	BIP	0.000299446	1.30755e-07
359	2	174118390	174927563	1214	194	BIP	0.00024329	7.78573e-06
360	2	174927564	176734750	2635	211	BIP	0.000237752	1.12202e-05
365	2	181309940	182307877	1856	133	BIP	0.000192603	1.32623e-05
369	2	184866233	186244920	2058	129	BIP	0.000210011	2.1013e-06
374	2	191051955	193033982	2162	225	BIP	0.00036161	6.9352e-10
378	2	198140351	199654969	1397	119	BIP	0.000193276	5.68853e-06
379	2	199654970	201324132	1930	179	BIP	0.000244155	1.3954e-06
383	2	205038120	206821199	2524	292	BIP	0.000254735	3.09294e-05
385	2	207726595	208674588	1408	185	BIP	0.000229564	3.39987e-06
388	2	210842458	212520453	2497	211	BIP	0.000265099	1.37343e-06
389	2	212520454	213194362	1481	139	BIP	0.000203118	6.20519e-06
393	2	215899571	217566011	2546	270	BIP	0.000434554	3.1985e-11
410	2	234115093	234945577	1494	173	BIP	0.000220818	8.36023e-06
418	2	240325601	241113279	1609	214	BIP	0.000220752	5.20229e-05
419	2	241113280	241910366	1746	170	BIP	0.000251123	1.72018e-06
424	3	2140012	3128152	2352	299	BIP	0.000266758	2.65213e-06
431	3	8664893	9970731	2177	281	BIP	0.000493254	2.84465e-13
432	3	9970732	11226367	2396	273	BIP	0.000614905	3.59406e-18
436	3	14312008	15150876	1356	214	BIP	0.000271958	8.57192e-07
449	3	28649811	29877022	2660	259	BIP	0.000299498	4.53297e-07
450	3	29877023	31269697	2813	244	BIP	0.000228177	2.82985e-05
456	3	35913034	36840136	1796	175	BIP	0.000250794	1.59476e-06
457	3	36840137	38729767	2373	259	BIP	0.000456193	1.10581e-12
461	3	42301658	44141693	2560	247	BIP	0.000289515	4.09478e-07
465	3	50387743	51953968	1390	71	BIP	0.000137761	5.96908e-05
466	3	51953969	54074844	2437	224	BIP	0.00043612	4.67905e-13
482	3	69784970	71223281	1888	210	BIP	0.000415552	3.13563e-12
483	3	71223282	72334704	1991	286	BIP	0.00032962	1.18793e-07
484	3	72334705	73606612	1739	235	BIP	0.000265514	3.67005e-06
497	3	86660980	87411258	1301	72	BIP	0.000142908	1.89802e-05
512	3	106174686	107736519	2195	221	BIP	0.000374168	1.8762e-10
513	3	107736520	108638900	1455	142	BIP	0.000236536	7.85735e-08
519	3	113657666	115649909	2476	243	BIP	0.000478254	1.68087e-13
532	3	125992651	127495173	2724	240	BIP	0.000245036	2.48739e-05
570	3	168972663	170174578	1554	176	BIP	0.000193744	6.8737e-05
577	3	176931164	178110322	1871	221	BIP	0.000302176	1.52672e-07
581	3	183203156	184524268	2268	264	BIP	0.000321561	1.75285e-07
616	4	15910802	17290236	2491	259	BIP	0.000259362	6.44688e-06
622	4	23858351	24764724	1580	216	BIP	0.000372026	8.57481e-10
637	4	36671802	37880860	2967	231	BIP	0.000200967	7.76598e-05
647	4	46358361	47408265	1450	155	BIP	0.000249271	3.81339e-07
648	4	47408266	49325138	2404	185	BIP	0.000206535	4.35459e-05
669	4	74885901	76497358	2485	164	BIP	0.000245554	1.61477e-06
673	4	79880102	81206182	2042	150	BIP	0.000181301	6.55492e-05
682	4	91309864	92219192	1675	152	BIP	0.000227674	1.66963e-06
684	4	93451600	94757265	1777	150	BIP	0.000209052	6.90533e-06
705	4	118395263	119138097	1469	104	BIP	0.000206429	7.56282e-07
725	4	137400032	138537344	2751	190	BIP	0.000218107	1.50735e-05
738	4	155044410	156520288	2323	206	BIP	0.000223021	1.4637e-05
748	4	165824651	166702855	1702	184	BIP	0.00020175	5.40061e-05
757	4	175295843	175959697	1549	150	BIP	0.000235814	8.30415e-07
758	4	175959698	177129678	1653	177	BIP	0.000217659	1.86017e-05
765	4	182065647	182946258	2230	271	BIP	0.000267551	4.79939e-06
766	4	182946259	183603892	1376	226	BIP	0.000306642	1.21658e-07
767	4	183603893	184338584	1112	172	BIP	0.000203266	3.10369e-05
768	4	184338585	185483262	2218	277	BIP	0.000294789	1.3733e-06
771	4	186881569	187985393	2327	285	BIP	0.00045801	9.40023e-12
773	4	189153280	189899573	2621	208	BIP	0.000260752	1.74511e-06
783	5	6936734	8079415	2467	208	BIP	0.000480438	1.72931e-15
786	5	10549030	11850850	2151	241	BIP	0.000263109	2.44553e-06
840	5	77290256	79005158	2356	200	BIP	0.000266652	7.58849e-07
841	5	79005159	80448225	2725	268	BIP	0.000276022	3.11305e-06
844	5	82720249	84094797	1866	243	BIP	0.000257869	6.35811e-06
850	5	89584467	90793804	1559	176	BIP	0.000212418	2.6664e-05
853	5	93814605	95117259	1648	199	BIP	0.000373043	8.90145e-11
856	5	97316602	98567769	1968	149	BIP	0.000254601	9.36529e-08
864	5	106389389	107265911	1610	206	BIP	0.000237358	1.27343e-05
870	5	113121556	113998532	1758	179	BIP	0.000199151	2.73975e-05
874	5	117348498	118605251	2326	210	BIP	0.000265445	1.71632e-06
888	5	132554691	134556570	2675	308	BIP	0.000335559	2.44963e-07
891	5	136949854	139408116	1958	207	BIP	0.000244728	3.89882e-06
896	5	145319097	147180171	2527	203	BIP	0.000322347	1.21714e-08
915	5	166863414	168342743	2197	283	BIP	0.000393185	1.23706e-09
916	5	168342744	169506966	2194	247	BIP	0.000377992	2.75638e-09
921	5	174662886	176180301	1884	243	BIP	0.000278033	1.68356e-06
928	6	2746532	3964072	2274	259	BIP	0.000479438	3.00153e-13
932	6	6621938	7808323	2505	294	BIP	0.000341899	1.10266e-07
934	6	9020711	10416550	2475	235	BIP	0.000257321	4.06709e-06
937	6	13352327	15069421	2403	266	BIP	0.000268116	6.62544e-06
938	6	15069422	16566882	2702	260	BIP	0.000250471	1.9128e-05
939	6	16566883	17391994	1340	202	BIP	0.000364175	7.31436e-11
942	6	18775023	19449152	1403	95	BIP	0.000148228	5.55626e-05
943	6	19449153	20418020	1704	206	BIP	0.000207229	8.18938e-05
948	6	23939307	24950379	2275	218	BIP	0.00041753	1.72743e-11
977	6	42103739	43770626	2123	208	BIP	0.000389897	8.77351e-11
987	6	52598880	53425492	1319	129	BIP	0.000164384	9.62528e-05
1005	6	72290724	73170168	1756	131	BIP	0.000233659	2.04516e-07
1028	6	96480154	98173003	2799	172	BIP	0.000184174	8.00472e-05
1029	6	98173004	99678876	1925	170	BIP	0.000253622	2.82734e-07
1030	6	99678877	100878645	1842	170	BIP	0.000244173	9.07692e-07
1032	6	101793543	102637706	1418	128	BIP	0.000174751	2.86739e-05
1053	6	123854858	125365054	2406	250	BIP	0.000225612	6.37779e-05
1064	6	138825722	139716713	1627	170	BIP	0.000354817	1.17328e-10
1071	6	148184845	149278798	2455	264	BIP	0.000277219	7.33876e-06
1075	6	152376500	153082361	1376	161	BIP	0.000205434	1.67243e-05
1078	6	154462011	155523957	1836	243	BIP	0.000295719	3.51241e-07
1087	6	163336362	164687462	2867	268	BIP	0.000243588	3.57971e-05
1088	6	164687463	165835953	2771	195	BIP	0.000245633	2.98206e-06
1090	6	166853326	167714865	1956	196	BIP	0.000282072	5.91278e-07
1096	7	1366973	2473749	1940	183	BIP	0.000196773	6.53857e-05
1109	7	11232448	11855413	1454	184	BIP	0.000356136	1.19026e-10
1110	7	11855414	12694915	2552	169	BIP	0.000195128	4.87353e-05
1119	7	20122180	21390644	2487	265	BIP	0.000339878	2.26472e-08
1120	7	21390645	22165060	1800	260	BIP	0.000241177	5.81273e-05
1125	7	25671576	27351286	2690	242	BIP	0.000230127	2.40713e-05
1127	7	28890887	30175113	2645	255	BIP	0.000337125	4.76498e-08
1158	7	64216136	65294277	1202	42	BIP	0.000125562	7.49739e-07
1162	7	67474723	68569224	2847	221	BIP	0.000243376	8.80875e-06
1169	7	77663965	78685009	2371	227	BIP	0.000357374	1.29139e-09
1179	7	90660832	92530165	1795	160	BIP	0.000222707	5.88926e-06
1180	7	92530166	93691725	1602	162	BIP	0.000216824	6.60713e-06
1186	7	99465541	100849307	1464	176	BIP	0.0003462	2.91128e-10
1190	7	104109232	105312563	1666	205	BIP	0.000284551	2.4696e-07
1191	7	105312564	106399739	2037	262	BIP	0.000260166	1.50594e-05
1194	7	109095559	110479479	2319	192	BIP	0.000310666	2.84715e-08
1199	7	116835337	118342090	1460	130	BIP	0.00019293	7.72678e-06
1209	7	130418705	131856481	2253	253	BIP	0.000428058	7.79209e-12
1210	7	131856482	133807216	2491	229	BIP	0.000252656	5.65362e-06
1213	7	136113468	137657459	1943	186	BIP	0.0002212	1.19624e-05
1215	7	138755108	140217630	2022	225	BIP	0.000282354	8.36826e-07
1224	7	150897819	152253294	1488	231	BIP	0.000249299	2.61675e-06
1226	7	153241229	154407487	1803	214	BIP	0.000333227	4.27156e-09
1228	7	155280611	156344386	2010	252	BIP	0.000326296	4.85945e-08
1234	8	1161825	1628039	1271	200	BIP	0.000223225	1.83587e-05
1241	8	4273084	4893120	2181	283	BIP	0.000242627	2.99344e-05
1244	8	6019164	6663427	1904	236	BIP	0.000227957	2.52864e-05
1248	8	9167796	9835863	1587	149	BIP	0.000256102	1.63287e-07
1249	8	9835864	10478851	1731	224	BIP	0.000213246	2.165e-05
1270	8	24863244	25859277	1809	188	BIP	0.000207048	2.68167e-05
1271	8	25859278	26679135	1948	213	BIP	0.000222841	1.78279e-05
1273	8	27406512	28344176	1876	197	BIP	0.000225639	1.29819e-05
1278	8	33982538	34792220	1054	56	BIP	0.000141664	4.41127e-06
1280	8	36641175	38803980	2130	258	BIP	0.000255233	1.23601e-05
1301	8	64215359	66018204	2084	179	BIP	0.000236115	3.42965e-06
1304	8	68683824	70004665	2414	253	BIP	0.000247152	3.64449e-05
1309	8	73838028	75011699	1878	216	BIP	0.000229685	1.7591e-05
1326	8	96175631	96900513	1476	208	BIP	0.000218961	3.74807e-05
1330	8	101448440	102548680	1501	203	BIP	0.000231656	8.10136e-06
1331	8	102548681	103716053	2126	222	BIP	0.00032785	1.8225e-08
1356	8	131545726	132534636	2088	184	BIP	0.000198576	3.064e-05
1358	8	133461552	134509448	2061	238	BIP	0.00029307	2.775e-07
1361	8	136220343	137527617	2499	160	BIP	0.000179218	5.63174e-05
1362	8	137527618	138564843	1830	148	BIP	0.000188104	3.47252e-05
1363	8	138564844	139404631	1739	193	BIP	0.000237741	4.83886e-06
1365	8	140355989	141527881	2183	245	BIP	0.000242001	2.2504e-05
1368	8	143611462	144934288	1944	153	BIP	0.000214402	6.41625e-06
1376	9	4025356	4596614	1332	229	BIP	0.000219084	8.72016e-05
1381	9	8262304	9170120	2332	245	BIP	0.000260659	7.14588e-06
1399	9	23091194	23859374	1232	186	BIP	0.000232823	1.04368e-05
1414	9	37687113	38822977	1630	200	BIP	0.000252078	5.38614e-06
1418	9	70939678	72288878	2024	218	BIP	0.000246225	8.75104e-06
1419	9	72288879	73915494	3122	212	BIP	0.000215517	6.9092e-05
1422	9	76197745	77862308	2378	210	BIP	0.000287968	2.85157e-07
1429	9	83455503	85135751	2246	231	BIP	0.000212687	5.8485e-05
1430	9	85135752	86769886	2655	259	BIP	0.000465171	3.48135e-12
1465	9	119890465	121008529	2051	218	BIP	0.000261011	2.74918e-06
1466	9	121008530	122677719	2340	208	BIP	0.000311389	4.15925e-08
1477	9	134141937	135135887	1300	180	BIP	0.000198236	6.08102e-05
1484	9	140097760	141146682	473	61	BIP	0.000177364	2.90961e-06
1490	10	3880323	4813182	1690	210	BIP	0.000342193	3.7164e-09
1492	10	5396243	6234718	1847	258	BIP	0.000231052	3.5006e-05
1493	10	6234719	6897037	1230	204	BIP	0.000229198	1.01515e-05
1495	10	7659873	8771920	2476	255	BIP	0.000235719	3.54138e-05
1498	10	10969482	11856924	1660	216	BIP	0.00022583	4.80066e-05
1504	10	15946678	17065860	1936	202	BIP	0.000225643	1.35671e-05
1505	10	17065861	18529742	2438	229	BIP	0.000341988	9.0641e-09
1517	10	28734423	29393749	1482	175	BIP	0.000211384	1.74384e-05
1534	10	51724040	53129609	1521	175	BIP	0.000184859	9.11121e-05
1536	10	53919162	55104428	2186	191	BIP	0.000272712	4.99299e-07
1543	10	61470384	62626465	2324	181	BIP	0.000273564	1.12455e-07
1545	10	64069688	65400431	2165	164	BIP	0.000232605	8.36566e-07
1552	10	71050505	71672997	1363	248	BIP	0.00023434	4.87354e-05
1559	10	79952997	81190573	2279	295	BIP	0.000331695	2.54929e-07
1579	10	101271452	102509298	1773	164	BIP	0.000203952	1.20913e-05
1589	10	114255955	115588903	1772	228	BIP	0.000271509	8.80136e-07
1590	10	115588904	116845213	1771	186	BIP	0.000199114	9.40633e-05
1592	10	118416050	119528730	1428	188	BIP	0.000216906	2.22947e-05
1596	10	122803507	123856184	1938	233	BIP	0.000267313	4.31116e-06
1598	10	124894143	125798319	1848	216	BIP	0.000264295	8.43465e-07
1600	10	126875817	127997708	1731	188	BIP	0.000237276	4.65162e-06
1620	11	7915072	9080939	2252	229	BIP	0.000229407	2.87279e-05
1629	11	17583949	18740267	1779	186	BIP	0.000218894	2.18288e-05
1657	11	45019560	46316005	1852	199	BIP	0.000303993	6.67138e-08
1658	11	46316006	48066366	1457	119	BIP	0.000165506	4.79751e-05
1671	11	60515106	61717117	1379	194	BIP	0.000303003	2.53338e-08
1673	11	62800369	64594822	1888	157	BIP	0.000226551	1.3355e-06
1674	11	64594823	66782661	2195	215	BIP	0.000251904	1.62655e-06
1678	11	69713997	71242834	2581	249	BIP	0.000513275	6.39044e-15
1682	11	75445254	76518906	1620	200	BIP	0.000262183	1.47846e-06
1684	11	77719871	78912252	1427	206	BIP	0.000245854	5.76344e-06
1687	11	80726013	81658298	2156	193	BIP	0.000221909	2.01452e-05
1699	11	92209169	93576641	2059	188	BIP	0.0002247	1.23205e-05
1714	11	105932283	107054024	1970	184	BIP	0.000257388	6.78032e-07
1718	11	111117781	112755446	2051	179	BIP	0.000250996	1.11912e-06
1722	11	116247378	117295641	2416	218	BIP	0.000331277	3.21696e-08
1724	11	118901214	120064528	1849	215	BIP	0.000292549	1.54789e-07
1726	11	121208187	122589224	2202	221	BIP	0.000228198	1.41362e-05
1729	11	124403478	125266684	1456	224	BIP	0.00033546	1.05285e-08
1730	11	125266685	126304240	1809	214	BIP	0.000277017	3.3084e-07
1731	11	126304241	127306871	1855	231	BIP	0.0002835	1.82048e-07
1735	11	130500784	131424361	1575	226	BIP	0.000226509	1.04259e-05
1736	11	131424362	132584401	2052	276	BIP	0.000366388	5.69108e-09
1737	11	132584402	133521642	1582	246	BIP	0.000251834	9.06581e-06
1738	11	133521643	134351064	1439	231	BIP	0.000301239	4.01373e-07
1873	13	28587126	30068525	2446	236	BIP	0.000267551	8.13e-07
1874	13	30068526	31433218	2505	255	BIP	0.000458131	5.71458e-12
1893	13	50419897	51554236	1602	176	BIP	0.000197847	6.76286e-05
1895	13	53336572	54684856	2421	215	BIP	0.000248366	2.24615e-06
1913	13	73114510	74437635	2472	231	BIP	0.000211428	7.18877e-05
1914	13	74437636	75882384	2472	230	BIP	0.000229912	2.94415e-05
1919	13	79489046	80778339	1886	175	BIP	0.000290174	1.52213e-08
1934	13	94925137	96132647	2671	262	BIP	0.000228087	9.64806e-05
1940	13	101573737	103050417	2751	273	BIP	0.000302579	3.57227e-07
1941	13	103050418	104378435	2748	239	BIP	0.000369119	1.12431e-09
1946	13	108521979	109156765	1266	152	BIP	0.000172798	8.54998e-05
1948	13	109813577	110995432	2349	264	BIP	0.000221095	8.13631e-05
1952	13	113573119	114302561	1069	123	BIP	0.000165365	9.4231e-05
1955	14	20876081	21982654	1821	286	BIP	0.000267389	1.12872e-05
1963	14	29029225	30831154	2173	238	BIP	0.000445911	7.32297e-13
1965	14	32382246	33591113	2061	263	BIP	0.000560204	5.02159e-16
1976	14	43321169	44623273	2685	154	BIP	0.000263778	9.8701e-08
1985	14	52760554	54359598	2483	208	BIP	0.000243605	4.2263e-06
1990	14	58447799	59447537	1444	183	BIP	0.000250223	1.1303e-06
2010	14	81001921	82524785	2824	209	BIP	0.000261421	5.29446e-07
2011	14	82524786	84087372	2816	241	BIP	0.000218231	5.34883e-05
2017	14	89482884	90662836	1739	214	BIP	0.000204232	8.05876e-05
2018	14	90662837	92101228	2261	215	BIP	0.000429592	4.57641e-12
2019	14	92101229	93386328	2686	263	BIP	0.000400363	2.90088e-10
2026	14	99474534	100786189	2057	248	BIP	0.000453188	1.53259e-12
2027	14	100786190	102004377	1783	253	BIP	0.000333953	5.44442e-08
2041	15	29141036	30604119	1653	164	BIP	0.000204065	1.78807e-05
2044	15	33484268	34410072	2151	239	BIP	0.000334127	4.8218e-09
2046	15	35118928	36583327	2173	204	BIP	0.000326933	6.96395e-09
2048	15	37962916	39238840	2095	229	BIP	0.000535425	1.67356e-16
2050	15	40604781	42332685	2069	192	BIP	0.000210142	3.0812e-05
2055	15	47693317	49260006	1674	171	BIP	0.000201911	3.90636e-05
2057	15	50195877	51605477	2476	154	BIP	0.000255177	1.29551e-07
2060	15	54332800	55136717	2161	178	BIP	0.000239252	4.89868e-06
2061	15	55136718	56322588	2571	171	BIP	0.000196286	4.0455e-05
2063	15	57641165	58712954	2269	265	BIP	0.000266426	3.68386e-06
2066	15	61130596	62106138	1916	271	BIP	0.000295544	1.49707e-06
2071	15	67396521	69089815	2322	201	BIP	0.00028972	1.12075e-07
2075	15	73375719	74458113	1593	162	BIP	0.00030603	3.05931e-09
2079	15	78514102	79292536	1304	158	BIP	0.000176366	6.77859e-05
2083	15	82191078	84209760	2025	216	BIP	0.000276126	1.60411e-06
2084	15	84209761	85494083	1764	193	BIP	0.000207327	2.66931e-05
2089	15	89385188	90632718	1602	209	BIP	0.000297145	3.32038e-08
2090	15	90632719	91593623	1777	153	BIP	0.000185334	4.60504e-05
2092	15	92675406	93707010	2218	263	BIP	0.00027932	2.995e-06
2100	15	100742118	101550750	1852	212	BIP	0.00030532	1.78806e-11
2106	16	4816146	5782968	1965	263	BIP	0.000319333	1.14005e-07
2107	16	5782969	6446081	1497	242	BIP	0.000350251	1.08692e-08
2109	16	7051430	7704354	2101	243	BIP	0.000289105	1.15688e-06
2112	16	9104470	9754796	1481	215	BIP	0.000324876	1.59784e-08
2117	16	12793150	13893407	2385	220	BIP	0.000330006	1.00486e-08
2118	16	13893408	15921108	1673	169	BIP	0.000280068	2.25588e-08
2123	16	22667049	24014705	2039	200	BIP	0.000343521	8.49281e-10
2124	16	24014706	25235251	2000	246	BIP	0.000330053	2.64779e-08
2126	16	26154123	27443061	2457	290	BIP	0.000316622	2.66175e-07
2132	16	49010762	50467033	2146	266	BIP	0.000512889	5.79412e-14
2133	16	50467034	52041336	2103	249	BIP	0.000230154	4.23515e-05
2135	16	53393883	54866095	2478	263	BIP	0.000450986	1.72835e-11
2138	16	57119890	58508978	2534	260	BIP	0.000252414	1.72465e-05
2139	16	58508979	59885499	2525	193	BIP	0.000269355	4.25877e-07
2144	16	65072404	65882820	1377	180	BIP	0.000235201	4.44615e-06
2162	16	81437862	82310204	1993	274	BIP	0.000289369	4.34437e-06
2174	17	815654	1480056	835	146	BIP	0.000206847	7.67861e-06
2181	17	7264459	8554763	1821	218	BIP	0.000241875	7.47383e-06
2188	17	14508611	15308722	2006	223	BIP	0.000289636	5.38611e-08
2198	17	31318754	32356061	2020	250	BIP	0.00029011	1.51342e-06
2203	17	37361179	38880481	1613	125	BIP	0.000183526	9.7198e-06
2205	17	40233546	42348003	2048	192	BIP	0.000225459	1.18161e-05
2210	17	47516225	48722590	1310	254	BIP	0.000343181	3.64393e-08
2211	17	48722591	49909298	1633	186	BIP	0.000200798	7.23074e-05
2214	17	52102650	53468006	2201	203	BIP	0.000352325	2.07155e-09
2216	17	54950108	56245227	1802	276	BIP	0.000244217	4.86825e-05
2223	17	65582328	66757556	1684	196	BIP	0.000234113	6.68291e-06
2228	17	71466954	72383472	1601	256	BIP	0.000299942	5.52067e-07
2229	17	72383473	73741321	1996	199	BIP	0.000372134	2.27891e-10
2232	17	75619257	76596287	1793	250	BIP	0.000264037	6.14092e-06
2233	17	76596288	77412786	1341	219	BIP	0.000242629	8.30004e-06
2242	18	3722829	4603961	1472	213	BIP	0.000268924	1.23999e-06
2244	18	5575813	6756496	1896	250	BIP	0.000217696	7.08269e-05
2258	18	24088164	25305260	2041	222	BIP	0.00030651	1.08546e-07
2261	18	27823156	28792734	1803	171	BIP	0.000205539	3.45127e-05
2262	18	28792735	30401128	2622	221	BIP	0.000237171	1.20013e-05
2264	18	32458908	34153297	2196	238	BIP	0.000298666	1.5941e-07
2270	18	40471408	41425454	1644	139	BIP	0.000251321	1.03447e-07
2271	18	41425455	42974165	2269	244	BIP	0.00034977	9.88036e-09
2272	18	42974166	44300145	2388	258	BIP	0.000359074	7.29274e-09
2273	18	44300146	45718492	2172	216	BIP	0.000244975	5.86446e-06
2274	18	45718493	46558306	1564	268	BIP	0.000261032	1.07136e-05
2277	18	48228380	49790996	2238	228	BIP	0.000209345	8.06012e-05
2280	18	51060987	52512523	2677	108	BIP	0.000212984	3.02689e-07
2282	18	53762997	54957867	1787	157	BIP	0.000176428	7.51369e-05
2293	18	65294196	66407960	2385	186	BIP	0.000195452	8.11811e-05
2297	18	69311743	70540349	2508	213	BIP	0.00021066	8.37177e-07
2301	18	73568261	74471745	1810	218	BIP	0.000285976	6.08929e-07
2302	18	74471746	75240760	1954	233	BIP	0.000258245	5.44154e-06
2312	19	4741719	5478684	1322	208	BIP	0.000271023	4.83879e-07
2318	19	10028841	11681978	2462	237	BIP	0.0002706	2.15655e-06
2327	19	18504868	19749166	1137	136	BIP	0.000259856	1.88833e-08
2338	19	31763009	33028099	1755	186	BIP	0.000239633	2.98671e-06
2343	19	36638123	38472870	1982	78	BIP	0.000138517	9.62402e-05
2351	19	45040933	45893307	1179	193	BIP	0.000286095	2.38578e-07
2352	19	45893308	46765060	1412	178	BIP	0.000231504	4.64616e-06
2357	19	50451926	51259178	1012	158	BIP	0.00024727	4.31689e-07
2367	19	57143510	57959952	1455	212	BIP	0.000214044	5.50227e-05
2369	20	60795	884241	1394	227	BIP	0.000210749	9.57228e-05
2373	20	3736552	4591847	1826	221	BIP	0.000216562	2.97122e-05
2386	20	15962577	16661516	1820	181	BIP	0.000194168	5.23558e-05
2388	20	17359291	18058524	1559	199	BIP	0.000282042	1.41405e-07
2389	20	18058525	18959419	1762	138	BIP	0.000219181	2.74318e-06
2391	20	19957929	21682377	2253	207	BIP	0.000206075	5.0029e-05
2400	20	33890061	35990261	2094	154	BIP	0.000185829	7.38421e-05
2403	20	38427595	40272390	2595	221	BIP	0.00031378	2.91643e-08
2404	20	40272391	41351514	2102	231	BIP	0.000377146	2.05067e-10
2405	20	41351515	42185671	1299	188	BIP	0.000227579	1.07133e-05
2407	20	43008891	44072210	1482	183	BIP	0.000412993	3.79051e-13
2410	20	46486133	47203836	1312	194	BIP	0.000229423	8.48446e-06
2411	20	47203837	48212975	1821	140	BIP	0.000330308	8.0608e-11
2413	20	49236419	50653620	2681	271	BIP	0.000431991	1.28004e-11
2422	20	56951774	57924037	1328	205	BIP	0.00031028	4.58094e-08
2424	20	58780895	59560457	1494	162	BIP	0.000346458	9.01301e-11
2427	20	60766558	61470768	714	112	BIP	0.00018506	3.15819e-06
2448	21	33270273	34383794	1836	208	BIP	0.000199207	6.64893e-05
2449	21	34383795	35729261	2128	250	BIP	0.000239451	3.28737e-05
2453	21	39252060	40480831	1937	232	BIP	0.00053782	1.57595e-16
2457	21	43081435	43812791	2003	278	BIP	0.000294606	1.44677e-06
2458	21	43812792	44815008	1971	207	BIP	0.000354106	1.87864e-09
2460	21	46045434	47014880	1743	171	BIP	0.000214686	1.03066e-05
2463	22	17587475	18535225	1677	199	BIP	0.000221302	2.03718e-05
2469	22	23950733	25282436	1882	154	BIP	0.00022796	1.39116e-06
2470	22	25282437	26166934	876	126	BIP	0.000166536	6.29689e-05
2472	22	27192924	27952441	1809	270	BIP	0.000302914	1.483e-06
2483	22	38718590	40378783	2065	210	BIP	0.000221494	2.14103e-05
2484	22	40378784	41722787	1249	102	BIP	0.000184704	1.36218e-06
2486	22	42867928	43574017	1220	135	BIP	0.000235092	4.84043e-07
2488	22	44409534	45170649	1385	234	BIP	0.000229679	2.52257e-05
2492	22	48269178	48977538	1453	213	BIP	0.000223219	1.41054e-05
6	1	4281477	4773403	1564	185	DEP	8.47047e-05	3.12643e-05
7	1	4773404	5362404	1456	204	DEP	0.000132069	8.15407e-09
9	1	6136815	7711794	2320	244	DEP	0.000146418	2.70228e-09
10	1	7711795	8580987	1503	171	DEP	0.0001032	5.18698e-07
13	1	10753428	11709173	1271	141	DEP	8.32019e-05	7.91507e-06
15	1	13481026	14720131	2055	226	DEP	0.000100709	7.54173e-06
19	1	17557747	18427820	1560	189	DEP	8.459e-05	4.15701e-05
20	1	18427821	19238924	1684	240	DEP	0.00018735	2.18632e-13
22	1	20556203	21416121	1410	155	DEP	9.85139e-05	6.37054e-07
26	1	23907046	25885138	2510	255	DEP	0.000108393	5.74436e-06
30	1	30405183	31639217	2414	218	DEP	0.000106635	1.73973e-06
32	1	33066847	34371022	1589	174	DEP	0.000134311	6.70231e-10
33	1	34371023	35201626	1679	198	DEP	9.63659e-05	5.3329e-06
35	1	36855140	38474036	2541	243	DEP	0.00023724	1.01503e-18
36	1	38474037	40200950	2423	232	DEP	9.90596e-05	1.27847e-05
39	1	41977967	43512669	2266	177	DEP	8.07461e-05	4.4733e-05
42	1	47257262	48105233	1140	133	DEP	7.04612e-05	5.12443e-05
44	1	49185415	51777577	2065	113	DEP	9.30094e-05	1.33794e-07
45	1	51777578	53114186	1215	90	DEP	7.88741e-05	6.42238e-07
46	1	53114187	54771293	2551	231	DEP	0.000105198	3.81085e-06
51	1	58387484	59889045	2484	229	DEP	0.000127986	5.42362e-08
57	1	66778016	67761890	1895	149	DEP	8.29742e-05	8.59753e-06
59	1	68633861	69438909	1503	127	DEP	8.6726e-05	1.2433e-06
61	1	70992906	72513119	2113	176	DEP	0.000113371	7.01458e-08
62	1	72513120	73992170	2169	91	DEP	0.000187467	1.07643e-21
63	1	73992171	75132092	1474	111	DEP	0.000165935	6.02756e-17
68	1	79065287	80099353	1989	115	DEP	7.82775e-05	3.37497e-06
70	1	80781443	82123368	2562	219	DEP	0.000120761	1.2843e-07
73	1	84728348	86017267	2453	224	DEP	0.000112347	1.03788e-06
76	1	87667573	88656689	1434	197	DEP	0.000124438	2.79389e-08
78	1	89753965	90941549	1614	178	DEP	0.000101731	8.6954e-07
84	1	96147577	97721186	2340	187	DEP	0.000157506	6.3129e-12
85	1	97721187	99425000	2738	193	DEP	0.000164821	2.26252e-12
94	1	106864948	107874653	1512	135	DEP	0.000121674	5.00306e-10
95	1	107874654	109271449	2086	195	DEP	0.000154775	2.47275e-11
98	1	111134063	112489248	2821	252	DEP	9.40499e-05	4.5024e-05
101	1	114664388	116207297	2921	228	DEP	0.000103538	4.1251e-06
110	1	151146408	152535630	1385	165	DEP	7.57378e-05	7.51813e-05
113	1	154685546	156813845	1943	255	DEP	0.000178833	1.021e-11
119	1	161945443	163141862	2382	235	DEP	0.000151384	8.60962e-10
122	1	164726580	165553812	1725	208	DEP	0.000108934	8.89176e-07
126	1	168179087	169521551	2592	224	DEP	0.000174258	1.77336e-12
130	1	172465154	173582511	1507	167	DEP	7.87333e-05	4.75003e-05
131	1	173582512	175385220	2432	102	DEP	7.46195e-05	6.24037e-06
133	1	176449097	177746472	1878	155	DEP	9.82052e-05	5.64502e-07
136	1	180221609	181324205	1590	153	DEP	7.59261e-05	4.05904e-05
151	1	196179111	197935821	1556	117	DEP	0.000102432	1.42778e-08
152	1	197935822	199263389	2189	178	DEP	0.000132927	9.64434e-10
158	1	205009624	205917548	1665	203	DEP	8.2e-05	8.60934e-05
159	1	205917549	208162951	2362	225	DEP	9.59366e-05	1.42192e-05
160	1	208162952	209711169	2396	287	DEP	0.000139284	9.59825e-08
161	1	209711170	211082892	2371	229	DEP	0.000131194	3.03906e-08
163	1	212347583	213958292	2721	237	DEP	0.000107436	3.03399e-06
164	1	213958293	214783872	1525	180	DEP	0.000124242	1.0556e-08
167	1	216658127	217352165	1460	177	DEP	9.89895e-05	1.33578e-06
179	1	230227248	231287764	2712	268	DEP	0.000143048	1.30629e-08
186	1	236199672	237409458	2312	203	DEP	0.000105884	1.31769e-06
193	1	241813535	242417923	1201	145	DEP	8.04556e-05	1.20275e-05
194	1	242417924	243048003	1320	151	DEP	9.01477e-05	2.18628e-06
195	1	243048004	244723196	1669	193	DEP	0.000181447	2.21449e-14
196	1	244723197	245970505	2048	247	DEP	0.000115727	1.41821e-06
204	2	1875061	2680063	1573	192	DEP	0.000150232	4.3291e-11
215	2	10611655	11230349	1557	188	DEP	9.44877e-05	5.57023e-06
218	2	12732507	13625450	1608	102	DEP	6.92973e-05	1.2133e-05
220	2	14692121	15721703	1748	128	DEP	7.23245e-05	2.74004e-05
221	2	15721704	17241115	2643	252	DEP	0.000149693	1.74883e-09
226	2	22429641	23538527	1778	201	DEP	0.000138243	1.85866e-09
230	2	26894103	28819510	2466	222	DEP	0.00017004	6.64333e-12
233	2	30575620	31457418	1958	192	DEP	0.000106411	6.40745e-07
234	2	31457419	33123604	2015	192	DEP	8.7011e-05	3.04924e-05
240	2	36120744	36867389	1588	191	DEP	9.74827e-05	3.54126e-06
256	2	49849186	50756240	1904	168	DEP	0.000126028	2.93089e-09
257	2	50756241	51669493	1627	176	DEP	0.000168502	1.27361e-13
258	2	51669494	52494111	1623	182	DEP	8.32726e-05	3.55143e-05
265	2	57433654	57952945	1363	110	DEP	0.000100718	1.3343e-08
266	2	57952946	59251996	1648	206	DEP	0.000150884	9.15854e-11
267	2	59251997	60775066	2567	278	DEP	0.000288989	4.39835e-23
270	2	63672119	64696089	1542	154	DEP	7.84961e-05	3.02262e-05
278	2	72160303	73544290	1483	129	DEP	6.73872e-05	8.56233e-05
279	2	73544291	75148103	1689	166	DEP	9.279e-05	2.80246e-06
281	2	75942398	76649030	1566	117	DEP	6.7998e-05	3.59471e-05
286	2	79900056	80737811	1430	227	DEP	0.000153965	2.40556e-10
297	2	100202437	101556799	2277	178	DEP	0.000190588	5.49504e-16
300	2	103305258	105120578	1991	195	DEP	0.00017851	5.29632e-14
301	2	105120579	106546524	2871	246	DEP	9.25185e-05	4.49352e-05
305	2	110097869	112644828	1868	185	DEP	9.24079e-05	8.20662e-06
306	2	112644829	113930668	2015	170	DEP	0.00010101	7.01241e-07
317	2	124730992	125741528	1888	190	DEP	0.000125645	1.32768e-08
319	2	126754028	127895644	2351	174	DEP	9.93008e-05	1.01498e-06
320	2	127895645	129486897	3088	223	DEP	9.7148e-05	1.37307e-05
327	2	135160198	137061003	1113	106	DEP	6.45931e-05	5.34212e-05
329	2	138073792	139505819	2235	154	DEP	7.27668e-05	8.78474e-05
332	2	141802665	142494980	1849	124	DEP	0.000100573	5.32044e-08
333	2	142494981	143259780	1513	143	DEP	0.000124368	5.61535e-10
335	2	144503689	145977920	1426	193	DEP	0.000133238	2.06192e-09
336	2	145977921	147252196	1634	159	DEP	8.26884e-05	1.47831e-05
337	2	147252197	149568875	2796	173	DEP	0.000139333	1.42029e-10
340	2	152497376	153999309	2334	184	DEP	9.0997e-05	1.06608e-05
341	2	153999310	155207969	2189	163	DEP	9.20248e-05	3.23716e-06
342	2	155207970	156130947	1559	148	DEP	8.52531e-05	4.78045e-06
343	2	156130948	157556096	2011	183	DEP	0.000134482	1.0634e-09
344	2	157556097	159040979	1626	168	DEP	0.000129119	1.09407e-09
346	2	160200380	161432089	2401	157	DEP	9.47661e-05	1.39298e-06
347	2	161432090	163607635	2668	163	DEP	0.000203762	1.68778e-18
348	2	163607636	164702312	1530	131	DEP	7.47059e-05	2.22278e-05
349	2	164702313	165917788	1604	157	DEP	7.85545e-05	2.83709e-05
359	2	174118390	174927563	1236	194	DEP	8.83094e-05	2.25938e-05
360	2	174927564	176734750	2720	215	DEP	0.000123395	7.17059e-08
364	2	180336046	181309939	2020	182	DEP	7.94484e-05	5.55146e-05
369	2	184866233	186244920	2133	132	DEP	8.21865e-05	3.29289e-06
378	2	198140351	199654969	1476	118	DEP	7.49775e-05	9.6714e-06
383	2	205038120	206821199	2574	294	DEP	0.000213178	1.91757e-14
385	2	207726595	208674588	1455	189	DEP	0.000134426	1.77733e-09
386	2	208674589	209940230	1771	168	DEP	7.61454e-05	7.46893e-05
388	2	210842458	212520453	2590	214	DEP	0.000109173	9.53785e-07
389	2	212520454	213194362	1510	140	DEP	0.00010362	6.38022e-08
391	2	214044567	215002484	1650	93	DEP	7.68206e-05	1.17356e-06
392	2	215002485	215899570	1418	155	DEP	8.27596e-05	1.23251e-05
393	2	215899571	217566011	2665	267	DEP	0.000121706	6.83983e-07
404	2	227557842	228812485	2537	195	DEP	8.94547e-05	1.93172e-05
411	2	234945578	235625789	1700	186	DEP	7.77592e-05	9.48565e-05
418	2	240325601	241113279	1664	212	DEP	0.000110503	5.74556e-07
423	3	1440049	2140011	2192	222	DEP	9.04066e-05	2.67996e-05
424	3	2140012	3128152	2395	299	DEP	0.000122674	1.62492e-06
427	3	4835084	5496182	1169	219	DEP	0.000121439	1.09722e-07
436	3	14312008	15150876	1409	217	DEP	0.000128019	2.49567e-08
438	3	16084006	17182494	2401	243	DEP	0.000166666	6.41452e-11
439	3	17182495	19030988	2869	161	DEP	8.94775e-05	5.09888e-06
441	3	20754843	21790867	2432	235	DEP	9.12952e-05	4.0431e-05
442	3	21790868	22648001	2377	205	DEP	0.00010184	2.82432e-06
445	3	24270190	25516193	2756	262	DEP	0.000129716	1.36527e-07
449	3	28649811	29877022	2715	259	DEP	0.000115458	1.8646e-06
450	3	29877023	31269697	2899	246	DEP	0.000123269	3.43585e-07
456	3	35913034	36840136	1843	176	DEP	9.89375e-05	1.19966e-06
457	3	36840137	38729767	2433	261	DEP	0.000133207	8.23236e-08
461	3	42301658	44141693	2727	250	DEP	0.000178723	3.20838e-12
462	3	44141694	45844191	2623	221	DEP	0.000152526	2.40556e-10
464	3	47588462	50387742	1873	143	DEP	0.00012616	3.25153e-10
466	3	51953969	54074844	2486	225	DEP	0.000113161	7.31199e-07
467	3	54074845	54892586	1469	207	DEP	0.000147838	2.97518e-10
471	3	58557719	59998583	2384	244	DEP	0.000117938	8.85231e-07
474	3	61277588	62609818	2145	277	DEP	0.000224451	1.27335e-15
478	3	65326752	66702084	2089	257	DEP	0.000138838	2.70667e-08
480	3	67454741	68319770	1410	139	DEP	7.43109e-05	3.01454e-05
481	3	68319771	69784969	2833	246	DEP	0.000109826	2.70345e-06
482	3	69784970	71223281	1933	213	DEP	8.45606e-05	7.81911e-05
483	3	71223282	72334704	2037	287	DEP	0.000231053	3.45998e-16
484	3	72334705	73606612	1818	238	DEP	9.06623e-05	5.46789e-05
485	3	73606613	74383137	1577	191	DEP	9.44814e-05	6.0768e-06
488	3	76157471	77507832	2533	213	DEP	0.000188888	2.00918e-14
498	3	87411259	88375763	1652	80	DEP	5.45356e-05	9.44051e-05
507	3	100552523	101906989	2090	143	DEP	0.000106212	4.25988e-08
512	3	106174686	107736519	2282	223	DEP	0.000130024	3.33153e-08
515	3	109519607	110935508	1984	103	DEP	6.28563e-05	5.74594e-05
519	3	113657666	115649909	2536	244	DEP	0.000207052	2.09818e-15
520	3	115649910	116498570	1554	133	DEP	0.000100332	9.57802e-08
532	3	125992651	127495173	2822	241	DEP	9.01604e-05	5.46507e-05
539	3	133718494	135288394	2598	255	DEP	9.7458e-05	2.98304e-05
550	3	147358244	148638308	2355	186	DEP	8.83447e-05	1.89767e-05
551	3	148638309	149998411	2398	237	DEP	0.000138698	8.56801e-09
554	3	151904022	153406718	2402	218	DEP	0.00010681	1.88466e-06
558	3	156795411	157633700	1614	125	DEP	7.31121e-05	2.17856e-05
569	3	167118894	168972662	2789	194	DEP	0.000195753	5.42386e-16
572	3	171134850	172004760	1450	154	DEP	7.4454e-05	5.74506e-05
573	3	172004761	173415591	2226	211	DEP	0.00011122	7.24921e-07
574	3	173415592	174684707	2249	192	DEP	8.4234e-05	4.16015e-05
577	3	176931164	178110322	1921	224	DEP	0.00011374	7.04801e-07
580	3	181424324	183203155	2095	199	DEP	9.31975e-05	1.07168e-05
581	3	183203156	184524268	2319	264	DEP	0.000133561	9.61243e-08
585	3	187939200	189451805	2346	238	DEP	8.77907e-05	9.02009e-05
599	4	2468936	3549229	1756	174	DEP	8.38486e-05	2.66786e-05
605	4	7726035	8309826	1381	206	DEP	0.000102595	2.843e-06
611	4	11050120	12209028	2490	196	DEP	0.000110534	3.87153e-07
619	4	20086839	21416380	2654	252	DEP	0.000119116	1.05526e-06
629	4	30455556	31395092	2032	141	DEP	8.58339e-05	4.21661e-06
634	4	34721846	35411236	1332	97	DEP	8.51876e-05	1.95519e-07
638	4	37880861	38984838	2470	265	DEP	0.000140433	2.19773e-08
641	4	40590542	41360937	1415	173	DEP	7.71086e-05	7.18184e-05
643	4	42189252	43192424	2542	169	DEP	8.6398e-05	1.07465e-05
655	4	58940257	59692948	1577	107	DEP	6.9722e-05	1.53556e-05
656	4	59692949	60746709	2467	157	DEP	0.000130765	4.11306e-10
658	4	61971162	63337954	2184	214	DEP	9.13057e-05	2.23425e-05
673	4	79880102	81206182	2106	152	DEP	0.000123066	1.28821e-09
675	4	82655624	84003062	2292	170	DEP	0.00012156	6.90088e-09
682	4	91309864	92219192	1736	154	DEP	7.84695e-05	2.90268e-05
686	4	96183802	97540787	3020	181	DEP	0.000151515	1.35487e-11
692	4	102544804	104384534	2467	188	DEP	9.93348e-05	2.3873e-06
727	4	139553761	141087047	2140	243	DEP	0.000201751	1.10046e-14
737	4	153520884	155044409	2683	264	DEP	0.000139673	2.50917e-08
740	4	157597310	159176073	2364	142	DEP	7.19136e-05	6.65901e-05
741	4	159176074	160828480	2429	167	DEP	8.19202e-05	1.98576e-05
744	4	162239290	163245541	2394	173	DEP	8.17946e-05	2.70425e-05
755	4	172555991	174470206	2222	201	DEP	9.28723e-05	1.42547e-05
759	4	177129679	178314527	2204	192	DEP	0.000137533	9.77289e-10
766	4	182946259	183603892	1410	228	DEP	0.000111953	1.44498e-06
767	4	183603893	184338584	1142	171	DEP	7.71033e-05	7.04534e-05
771	4	186881569	187985393	2383	283	DEP	9.63766e-05	7.25566e-05
772	4	187985394	189153279	2493	254	DEP	0.000101368	1.49573e-05
783	5	6936734	8079415	2472	207	DEP	0.000111107	5.02701e-07
786	5	10549030	11850850	2188	242	DEP	0.000125438	1.43588e-07
791	5	16592320	17803477	1954	239	DEP	9.88159e-05	1.55799e-05
793	5	18791411	20397013	2645	146	DEP	0.00011849	2.86316e-09
803	5	30416067	31679464	2036	227	DEP	9.89426e-05	1.07037e-05
806	5	33971057	35157146	2095	175	DEP	8.48114e-05	1.99924e-05
814	5	44049879	45305566	1393	91	DEP	5.81825e-05	9.15252e-05
828	5	60930754	62180368	1685	163	DEP	0.000129078	7.60271e-10
833	5	67096192	68006993	1541	189	DEP	0.00015528	1.43867e-11
840	5	77290256	79005158	2484	203	DEP	0.000135795	4.03186e-09
841	5	79005159	80448225	2819	273	DEP	0.000100205	2.23452e-05
842	5	80448226	81710194	1639	196	DEP	8.65507e-05	3.14688e-05
848	5	86493764	87943482	1550	107	DEP	6.18869e-05	8.92177e-05
849	5	87943483	89584466	1467	181	DEP	7.7494e-05	8.43372e-05
852	5	91956906	93814604	1619	195	DEP	0.00020559	5.16935e-17
861	5	102903986	103788460	1408	191	DEP	0.000144935	1.356e-10
862	5	103788461	104850490	1952	136	DEP	0.000136702	9.44001e-12
863	5	104850491	106389388	2388	189	DEP	8.77726e-05	1.97545e-05
864	5	106389389	107265911	1665	207	DEP	8.17781e-05	7.79422e-05
873	5	116208001	117348497	2380	212	DEP	0.000131696	8.95646e-09
880	5	123191942	124109485	1514	194	DEP	9.7348e-05	3.55799e-06
881	5	124109486	125131720	2144	235	DEP	0.000178699	1.71467e-12
888	5	132554691	134556570	2804	308	DEP	0.000127188	1.59703e-06
892	5	139408117	141253830	2415	230	DEP	0.000121725	2.08809e-07
893	5	141253831	142532956	2218	215	DEP	0.000112356	6.12695e-07
894	5	142532957	143605908	1730	171	DEP	7.89815e-05	4.7131e-05
895	5	143605909	145319096	2700	158	DEP	7.85063e-05	3.41404e-05
896	5	145319097	147180171	2541	207	DEP	0.000205356	2.03554e-16
898	5	148662215	149850203	1886	254	DEP	0.000128284	1.44484e-07
903	5	153734495	154599750	1443	204	DEP	9.34816e-05	1.24054e-05
912	5	162386028	163781268	2383	223	DEP	0.000195642	9.25022e-15
913	5	163781269	165289211	2460	228	DEP	0.000163645	2.91647e-11
914	5	165289212	166863413	2148	257	DEP	0.000102708	1.34096e-05
915	5	166863414	168342743	2245	284	DEP	0.000232264	9.13024e-17
920	5	173606996	174662885	2122	249	DEP	0.000109804	3.00906e-06
921	5	174662886	176180301	1935	243	DEP	0.000101732	1.05094e-05
924	5	178595253	179794710	2253	278	DEP	0.000145686	2.09675e-08
925	5	179794711	180902886	1556	176	DEP	9.91079e-05	1.30177e-06
931	6	5378214	6621937	2614	292	DEP	0.000187451	5.11363e-12
932	6	6621938	7808323	2569	296	DEP	9.78724e-05	6.42133e-05
934	6	9020711	10416550	2535	236	DEP	9.04387e-05	5.69945e-05
936	6	11790672	13352326	2646	240	DEP	0.000172367	1.18288e-11
938	6	15069422	16566882	2812	264	DEP	0.000119277	1.3498e-06
939	6	16566883	17391994	1374	204	DEP	0.000140328	1.47634e-09
942	6	18775023	19449152	1444	98	DEP	7.43761e-05	3.34016e-06
943	6	19449153	20418020	1737	202	DEP	0.000110578	4.88225e-07
946	6	22199714	23192337	1957	205	DEP	0.000122005	5.68228e-08
947	6	23192338	23939306	1653	168	DEP	0.000111688	6.19773e-08
975	6	39785908	40778401	2214	187	DEP	0.000103647	8.31485e-07
977	6	42103739	43770626	2242	210	DEP	8.74683e-05	4.00876e-05
984	6	49528165	50940767	2332	153	DEP	0.000152311	8.40828e-13
985	6	50940768	51826423	1850	129	DEP	9.14743e-05	4.7905e-07
996	6	64010287	65759861	2597	120	DEP	8.53982e-05	1.14926e-06
998	6	66445496	67036787	1099	85	DEP	7.81518e-05	3.96691e-07
1003	6	70363349	71610787	2116	187	DEP	7.9704e-05	7.64106e-05
1021	6	88499746	89974267	2768	237	DEP	9.09038e-05	5.69772e-05
1029	6	98173004	99678876	1961	172	DEP	7.70362e-05	6.83864e-05
1030	6	99678877	100878645	1904	174	DEP	0.000119664	1.43301e-08
1031	6	100878646	101793542	1492	54	DEP	4.72603e-05	7.291e-05
1038	6	107309328	109043244	2216	198	DEP	0.000103187	1.8731e-06
1053	6	123854858	125365054	2454	253	DEP	0.000127159	2.49255e-07
1057	6	129850179	130550137	1449	208	DEP	0.000113452	3.88913e-07
1058	6	130550138	131457164	2119	125	DEP	9.01823e-05	4.63164e-07
1061	6	134313644	135544083	1929	227	DEP	0.000122593	1.50078e-07
1066	6	141449454	143083347	2100	166	DEP	8.9995e-05	6.15416e-06
1067	6	143083348	144791455	2356	268	DEP	0.000164304	1.94252e-10
1070	6	147015883	148184844	1737	179	DEP	8.60958e-05	1.87216e-05
1073	6	150635316	151629954	2553	266	DEP	0.000121399	8.35246e-07
1074	6	151629955	152376499	1550	163	DEP	0.000116188	1.67845e-08
1079	6	155523958	156762740	2425	246	DEP	0.000111763	2.0502e-06
1080	6	156762741	158220143	1856	234	DEP	0.000109039	1.93665e-06
1085	6	161371015	162254229	1722	219	DEP	0.000116059	3.77804e-07
1086	6	162254230	163336361	2299	182	DEP	7.93668e-05	6.72069e-05
1087	6	163336362	164687462	2956	267	DEP	0.000126194	3.63139e-07
1088	6	164687463	165835953	2819	195	DEP	0.000151133	4.56635e-11
1092	6	168707339	169667886	2679	202	DEP	0.00010921	7.51936e-07
1096	7	1366973	2473749	2084	183	DEP	0.000165786	7.90537e-13
1097	7	2473750	3100211	1141	180	DEP	8.27677e-05	3.72985e-05
1099	7	4139432	4938442	1813	241	DEP	0.000109307	2.81704e-06
1101	7	6020654	6716905	1470	142	DEP	0.000107275	5.20372e-08
1104	7	7926501	8718351	1596	195	DEP	0.000134407	2.69515e-09
1110	7	11855414	12694915	2605	168	DEP	0.000102945	3.69355e-07
1113	7	13676748	15013694	2582	271	DEP	0.000109051	6.54262e-06
1116	7	16739014	17596578	1821	252	DEP	0.000110848	2.60408e-06
1119	7	20122180	21390644	2550	269	DEP	0.000151957	3.95242e-09
1127	7	28890887	30175113	2704	259	DEP	0.000112763	2.4357e-06
1129	7	31730555	32460228	1685	160	DEP	7.40528e-05	9.18533e-05
1134	7	36507691	37981936	2717	253	DEP	0.000145557	4.1512e-09
1146	7	49632427	50894508	2488	183	DEP	8.57592e-05	2.13673e-05
1147	7	50894509	51951647	1926	200	DEP	0.000123043	3.28384e-08
1164	7	70144615	71215741	2462	219	DEP	8.4948e-05	8.81108e-05
1165	7	71215742	73128830	2116	165	DEP	8.08202e-05	3.4182e-05
1166	7	73128831	75243899	833	107	DEP	0.000101861	9.5727e-09
1169	7	77663965	78685009	2424	230	DEP	0.000132783	2.58956e-08
1170	7	78685010	80055721	1888	140	DEP	9.78459e-05	3.1072e-07
1171	7	80055722	81533566	2171	205	DEP	0.000119708	9.63483e-08
1172	7	81533567	82759283	2210	207	DEP	0.000134914	6.26667e-09
1175	7	85356716	86446538	1851	83	DEP	6.95055e-05	2.67588e-06
1176	7	86446539	87836641	1813	133	DEP	7.91903e-05	9.20311e-06
1186	7	99465541	100849307	1514	178	DEP	0.00012817	3.71818e-09
1190	7	104109232	105312563	1718	205	DEP	0.000126043	2.36185e-08
1191	7	105312564	106399739	2093	261	DEP	9.57689e-05	3.63252e-05
1194	7	109095559	110479479	2414	193	DEP	0.000107146	6.42009e-07
1195	7	110479480	111795299	1604	172	DEP	8.14429e-05	3.08768e-05
1197	7	113339387	115321301	2110	184	DEP	0.000163178	1.07193e-12
1206	7	126640873	127903738	1861	164	DEP	0.000103094	3.71802e-07
1207	7	127903739	128779173	1565	136	DEP	9.00652e-05	1.05434e-06
1208	7	128779174	130418704	2717	232	DEP	0.000107031	3.37015e-06
1210	7	131856482	133807216	2558	231	DEP	0.000116463	5.07548e-07
1213	7	136113468	137657459	1981	186	DEP	9.63475e-05	4.56983e-06
1224	7	150897819	152253294	1519	230	DEP	0.000116693	4.62268e-07
1225	7	152253295	153241228	2066	201	DEP	0.000115232	1.43419e-07
1226	7	153241229	154407487	1877	215	DEP	0.000135807	4.99711e-09
1230	7	157199332	158031247	1751	206	DEP	9.99309e-05	5.34672e-06
1235	8	1628040	2070902	1017	226	DEP	0.000124955	1.56555e-07
1237	8	2396123	2970491	1624	222	DEP	0.000119615	2.59372e-07
1239	8	3386668	3787248	1993	233	DEP	0.000101542	8.65781e-06
1246	8	8064601	8589770	1415	156	DEP	7.37433e-05	8.90164e-05
1249	8	9835864	10478851	1801	224	DEP	9.04916e-05	3.28717e-05
1265	8	20135629	20812107	1613	174	DEP	9.78157e-05	1.56703e-06
1267	8	21650454	22895018	1897	235	DEP	0.000129545	4.5189e-08
1276	8	31134787	32454962	2824	196	DEP	0.000175668	1.41456e-13
1279	8	34792221	36641174	1464	105	DEP	7.22358e-05	8.50964e-06
1280	8	36641175	38803980	2208	261	DEP	0.000153569	1.80911e-09
1285	8	43825634	49044813	1094	45	DEP	4.50666e-05	7.40228e-05
1295	8	58675118	59555977	1764	157	DEP	7.28924e-05	9.61212e-05
1296	8	59555978	60476248	1283	152	DEP	7.737e-05	3.71051e-05
1299	8	62330901	63253462	1654	140	DEP	0.000101319	1.03951e-07
1301	8	64215359	66018204	2144	183	DEP	0.000223518	6.67675e-20
1309	8	73838028	75011699	1944	223	DEP	9.09473e-05	3.08129e-05
1310	8	75011700	76295483	2270	200	DEP	0.000100424	2.83727e-06
1315	8	81340232	82878769	2268	189	DEP	0.000102421	1.2451e-06
1321	8	89081178	90364149	2422	121	DEP	6.86199e-05	4.90163e-05
1322	8	90364150	91457962	1567	128	DEP	6.90228e-05	5.56191e-05
1324	8	92876621	94999066	2558	245	DEP	0.000199694	2.82809e-14
1327	8	96900514	98132519	1663	197	DEP	8.84776e-05	2.27022e-05
1328	8	98132520	99388944	2042	232	DEP	0.000107945	3.45467e-06
1334	8	105370131	106500950	1907	201	DEP	0.000138474	1.32655e-09
1335	8	106500951	107787163	1860	171	DEP	8.68162e-05	1.27168e-05
1345	8	118300069	119423298	1699	207	DEP	0.000104067	2.11259e-06
1348	8	121554391	122622804	2078	180	DEP	8.56329e-05	2.38803e-05
1350	8	124001020	125453322	2419	237	DEP	9.65628e-05	2.06209e-05
1356	8	131545726	132534636	2119	186	DEP	8.15416e-05	5.44357e-05
1358	8	133461552	134509448	2119	238	DEP	9.69147e-05	1.73263e-05
1367	8	142611890	143611461	1668	166	DEP	8.75056e-05	9.72895e-06
1368	8	143611462	144934288	1991	153	DEP	7.3281e-05	7.94049e-05
1372	9	1103599	1874961	1895	218	DEP	9.20568e-05	2.7997e-05
1373	9	1874962	2441120	1271	217	DEP	8.52484e-05	7.03125e-05
1376	9	4025356	4596614	1375	232	DEP	0.000105681	4.60389e-06
1381	9	8262304	9170120	2378	244	DEP	0.000206685	3.65335e-15
1384	9	10675475	11270764	1410	115	DEP	0.000107933	3.3148e-09
1385	9	11270765	12044915	1804	82	DEP	9.02566e-05	1.65147e-08
1388	9	13512853	14244747	1544	203	DEP	0.000110586	6.03725e-07
1389	9	14244748	14902924	1380	246	DEP	0.000179798	2.57047e-12
1392	9	16658378	17392382	1693	125	DEP	6.86537e-05	5.90798e-05
1396	9	19463293	20483880	1539	224	DEP	9.38451e-05	2.48846e-05
1399	9	23091194	23859374	1267	188	DEP	0.000116296	8.33977e-08
1401	9	24757730	25957606	2024	228	DEP	8.77913e-05	6.95983e-05
1402	9	25957607	26747214	1280	172	DEP	8.13173e-05	5.60886e-05
1405	9	28067455	28766060	1423	172	DEP	0.000102337	6.92251e-07
1413	9	36749274	37687112	1647	207	DEP	0.00025758	5.03162e-23
1414	9	37687113	38822977	1681	200	DEP	8.78065e-05	2.52412e-05
1421	9	74950319	76197744	1863	128	DEP	7.65663e-05	1.21581e-05
1422	9	76197745	77862308	2463	209	DEP	8.3159e-05	7.82008e-05
1427	9	81161598	82601465	2195	251	DEP	0.000140567	1.22776e-08
1428	9	82601466	83455502	2090	153	DEP	9.65885e-05	5.12907e-07
1430	9	85135752	86769886	2705	259	DEP	0.000188534	1.05042e-12
1436	9	91643256	92500277	1484	156	DEP	9.6571e-05	9.20364e-07
1441	9	95854926	96670171	1895	135	DEP	8.09513e-05	6.62832e-06
1443	9	97418634	98885862	2166	195	DEP	0.000109652	3.59123e-07
1451	9	107061020	108203095	2394	218	DEP	9.32576e-05	2.05369e-05
1453	9	109150718	110630150	2589	282	DEP	0.000199814	2.99438e-13
1464	9	119001228	119890464	1515	206	DEP	0.000155815	3.30697e-11
1465	9	119890465	121008529	2106	221	DEP	8.82971e-05	4.89263e-05
1466	9	121008530	122677719	2406	209	DEP	0.000244494	9.09698e-21
1470	9	126092932	127184582	1920	175	DEP	8.04951e-05	3.9625e-05
1475	9	132193799	132999452	1595	150	DEP	0.000123351	1.44637e-09
1478	9	135135888	136042490	1616	213	DEP	8.62982e-05	5.78845e-05
1481	9	137593528	138202112	1270	213	DEP	0.000136415	4.51692e-09
1494	10	6897038	7659872	1833	224	DEP	9.87694e-05	9.05196e-06
1495	10	7659873	8771920	2634	261	DEP	0.000114968	2.43845e-06
1497	10	10081280	10969481	1787	184	DEP	0.000102643	1.03409e-06
1504	10	15946678	17065860	2000	200	DEP	0.000105777	1.31812e-06
1505	10	17065861	18529742	2485	227	DEP	9.90427e-05	1.17133e-05
1509	10	20616433	21477692	1662	162	DEP	0.000102894	2.74987e-07
1522	10	33655459	35178224	2349	249	DEP	0.000117648	9.622e-07
1549	10	67769823	68623274	2565	138	DEP	0.000116628	2.25349e-09
1556	10	75694024	77144961	1437	105	DEP	9.3816e-05	4.14321e-08
1557	10	77144962	78665481	1899	173	DEP	7.70181e-05	7.27403e-05
1558	10	78665482	79952996	2006	223	DEP	9.69519e-05	1.29917e-05
1559	10	79952997	81190573	2367	295	DEP	0.000138832	7.91793e-08
1572	10	92911507	94503299	2096	125	DEP	7.34653e-05	2.22373e-05
1576	10	98005995	99367800	2132	219	DEP	0.000105162	2.10073e-06
1577	10	99367801	100337830	1472	192	DEP	8.51271e-05	3.5796e-05
1580	10	102509299	104206837	2064	218	DEP	0.00012736	4.53099e-08
1581	10	104206838	106142283	2921	223	DEP	0.000165693	1.63676e-11
1582	10	106142284	107877787	2888	184	DEP	0.000217793	3.29939e-19
1589	10	114255955	115588903	1882	233	DEP	0.000105349	3.567e-06
1592	10	118416050	119528730	1474	187	DEP	0.000100266	1.76583e-06
1593	10	119528731	120592839	1863	190	DEP	0.000104897	1.03732e-06
1598	10	124894143	125798319	1898	220	DEP	0.000123642	1.16913e-07
1601	10	127997709	129134738	1839	229	DEP	0.000117683	4.8506e-07
1608	10	133818037	134856054	1843	198	DEP	0.00010027	2.60109e-06
1609	10	134856055	135524372	646	59	DEP	4.81608e-05	8.43845e-05
1624	11	11632651	12470449	1833	238	DEP	0.000101728	8.49147e-06
1626	11	13364728	15126767	2330	197	DEP	0.000101074	2.6819e-06
1627	11	15126768	16383386	1832	173	DEP	0.000104669	3.3734e-07
1634	11	22368744	23164544	1356	101	DEP	6.10255e-05	6.79938e-05
1640	11	27018308	28577718	1921	167	DEP	9.939e-05	7.94628e-07
1641	11	28577719	29530460	1458	148	DEP	0.000106263	6.14997e-08
1642	11	29530461	30570129	1775	135	DEP	8.50271e-05	2.6446e-06
1643	11	30570130	32065771	1459	122	DEP	8.7626e-05	6.22315e-07
1644	11	32065772	32830422	1370	140	DEP	8.38176e-05	6.4838e-06
1645	11	32830423	33905327	1536	126	DEP	8.93513e-05	7.2246e-07
1647	11	34672698	35500367	1831	149	DEP	8.19706e-05	1.03388e-05
1651	11	37953087	39329140	1940	77	DEP	6.12758e-05	1.69744e-05
1656	11	43949378	45019559	2113	274	DEP	0.000144637	1.73027e-08
1657	11	45019560	46316005	1914	201	DEP	0.000186551	1.26492e-14
1658	11	46316006	48066366	1502	118	DEP	9.61267e-05	1.03724e-07
1659	11	48066367	48765366	1024	20	DEP	4.44922e-05	8.51474e-07
1667	11	56623495	57675986	1252	166	DEP	0.000165521	1.06032e-13
1668	11	57675987	58452708	1481	73	DEP	6.50546e-05	3.62488e-06
1671	11	60515106	61717117	1443	191	DEP	9.01696e-05	1.41955e-05
1672	11	61717118	62800368	1533	195	DEP	8.85429e-05	2.17919e-05
1673	11	62800369	64594822	1963	159	DEP	7.98817e-05	2.84122e-05
1674	11	64594823	66782661	2314	218	DEP	0.000143496	1.37627e-09
1677	11	68887345	69713996	1383	186	DEP	0.000113723	1.08662e-07
1678	11	69713997	71242834	2681	252	DEP	0.000102444	1.40261e-05
1689	11	82833182	83677773	1302	141	DEP	7.53146e-05	2.93285e-05
1695	11	88359288	89209738	1562	70	DEP	8.99601e-05	2.72002e-09
1696	11	89209739	90199932	1166	73	DEP	6.40037e-05	5.50406e-06
1697	11	90199933	90967061	1645	89	DEP	5.86457e-05	8.38664e-05
1705	11	98145571	98929380	1970	148	DEP	9.09304e-05	2.02606e-06
1706	11	98929381	99619347	2058	152	DEP	0.000114305	1.42435e-08
1707	11	99619348	100423901	1606	195	DEP	8.97554e-05	1.76549e-05
1718	11	111117781	112755446	2144	180	DEP	8.96768e-05	1.02687e-05
1719	11	112755447	113889019	2106	183	DEP	0.000300656	3.23394e-30
1721	11	114742318	116247377	2202	259	DEP	9.72302e-05	3.12816e-05
1723	11	117295642	118901213	2894	284	DEP	9.78501e-05	5.7279e-05
1726	11	121208187	122589224	2243	223	DEP	8.94539e-05	4.38636e-05
1730	11	125266685	126304240	1869	215	DEP	0.000122123	1.02051e-07
1731	11	126304241	127306871	1946	236	DEP	0.000141837	4.46756e-09
1733	11	128262551	129451784	1900	250	DEP	0.000103241	1.07979e-05
1735	11	130500784	131424361	1605	225	DEP	0.00010254	4.39476e-06
1736	11	131424362	132584401	2127	279	DEP	0.00023651	2.82675e-17
1737	11	132584402	133521642	1628	247	DEP	0.000117947	6.64226e-07
1738	11	133521643	134351064	1472	233	DEP	0.000180839	8.18206e-13
1866	13	21540734	22795188	2163	239	DEP	8.91096e-05	7.46984e-05
1873	13	28587126	30068525	2505	235	DEP	0.000125119	1.20365e-07
1874	13	30068526	31433218	2592	257	DEP	0.00016055	2.45382e-10
1875	13	31433219	32986686	2651	250	DEP	9.32378e-05	4.98961e-05
1887	13	43931932	45476446	2260	209	DEP	9.09242e-05	2.57399e-05
1892	13	49381728	50419896	1806	170	DEP	0.000120702	1.10914e-08
1894	13	51554237	53336571	2226	216	DEP	9.45673e-05	1.25688e-05
1895	13	53336572	54684856	2483	216	DEP	9.49826e-05	1.20414e-05
1896	13	54684857	55576912	1681	140	DEP	7.15371e-05	5.28543e-05
1899	13	58245844	59751795	2539	144	DEP	7.04093e-05	8.55494e-05
1900	13	59751796	61268155	2716	195	DEP	8.93618e-05	2.18922e-05
1901	13	61268156	62135827	2095	142	DEP	0.00011286	9.83362e-09
1905	13	65187139	66382286	1774	147	DEP	7.68578e-05	2.90588e-05
1906	13	66382287	67718879	2053	189	DEP	0.000156192	9.38035e-12
1913	13	73114510	74437635	2578	234	DEP	0.000158913	1.26229e-10
1914	13	74437636	75882384	2538	231	DEP	0.000149797	6.18697e-10
1916	13	76671494	77460044	1557	177	DEP	9.41722e-05	3.96748e-06
1919	13	79489046	80778339	1938	178	DEP	7.91872e-05	5.28947e-05
1920	13	80778340	81724089	1820	119	DEP	9.13999e-05	3.00071e-07
1933	13	93285143	94925136	2854	229	DEP	0.000108952	1.75779e-06
1934	13	94925137	96132647	2761	266	DEP	0.0001148	2.60904e-06
1937	13	98527336	99402294	1719	223	DEP	0.000143364	1.59209e-09
1939	13	100470869	101573736	1643	192	DEP	8.78676e-05	2.15284e-05
1940	13	101573737	103050417	2822	277	DEP	0.00017945	2.13499e-11
1941	13	103050418	104378435	2819	240	DEP	0.000125544	1.2976e-07
1942	13	104378436	105672500	2253	212	DEP	9.56972e-05	1.19692e-05
1945	13	107037865	108521978	2736	291	DEP	0.000103824	2.89505e-05
1948	13	109813577	110995432	2391	263	DEP	0.000145447	8.29595e-09
1951	13	112319065	113573118	2020	222	DEP	0.000114788	6.11852e-07
1961	14	26395691	27720240	2054	199	DEP	9.35733e-05	1.18114e-05
1963	14	29029225	30831154	2277	238	DEP	0.000184556	6.90553e-13
1965	14	32382246	33591113	2095	264	DEP	0.000146465	8.3919e-09
1966	14	33591114	34695195	2052	309	DEP	0.000218479	1.83587e-14
1967	14	34695196	35379988	1408	122	DEP	7.09419e-05	3.11277e-05
1974	14	41614834	42562550	1542	98	DEP	0.000111993	1.42246e-10
1975	14	42562551	43321168	1369	81	DEP	6.61592e-05	5.88624e-06
1988	14	56206431	57460781	2321	235	DEP	0.000112266	1.51131e-06
1993	14	61652817	62717985	1758	220	DEP	0.000147304	7.04192e-10
1995	14	64033238	65229391	1598	127	DEP	7.12878e-05	3.50697e-05
2001	14	71140427	72665319	2547	193	DEP	0.000117304	8.04177e-08
2004	14	74245429	75699501	1865	155	DEP	0.000105139	1.39016e-07
2005	14	75699502	76694201	1584	186	DEP	9.5619e-05	4.06445e-06
2006	14	76694202	77425453	1339	192	DEP	9.07364e-05	1.44897e-05
2009	14	79199452	81001920	2496	241	DEP	0.000101218	1.03529e-05
2018	14	90662837	92101228	2327	217	DEP	0.000166953	6.10063e-12
2020	14	93386329	94892240	2870	274	DEP	0.00012337	7.17677e-07
2024	14	98268392	98885322	1588	143	DEP	9.85021e-05	2.71661e-07
2026	14	99474534	100786189	2099	248	DEP	0.000195625	7.72925e-14
2027	14	100786190	102004377	1833	252	DEP	0.000199094	2.7365e-14
2028	14	102004378	103617472	2425	191	DEP	9.02781e-05	1.32861e-05
2029	14	103617473	104439106	1489	114	DEP	9.24458e-05	1.56359e-07
2041	15	29141036	30604119	1744	164	DEP	0.000100093	7.10455e-07
2046	15	35118928	36583327	2255	206	DEP	0.000123682	4.39884e-08
2047	15	36583328	37962915	2363	244	DEP	0.000170268	1.76248e-11
2048	15	37962916	39238840	2148	229	DEP	9.53972e-05	1.53477e-05
2049	15	39238841	40604780	2050	201	DEP	9.84815e-05	4.56795e-06
2053	15	46022643	46884071	1282	103	DEP	7.85325e-05	1.67923e-06
2055	15	47693317	49260006	1730	170	DEP	0.000152619	4.90129e-12
2059	15	53263127	54332799	2066	187	DEP	8.67122e-05	2.24081e-05
2060	15	54332800	55136717	2207	181	DEP	7.8473e-05	9.53801e-05
2066	15	61130596	62106138	1953	272	DEP	0.000101628	2.51905e-05
2068	15	63218979	64339945	2179	186	DEP	7.89044e-05	7.60807e-05
2070	15	66355635	67396520	2318	232	DEP	0.000124435	1.09767e-07
2072	15	69089816	70767983	2419	261	DEP	0.000196509	2.33158e-13
2075	15	73375719	74458113	1645	164	DEP	0.000116014	2.12889e-08
2076	15	74458114	76401952	1679	191	DEP	0.000103577	1.06087e-06
2087	15	87158588	88035757	1685	190	DEP	9.34187e-05	7.35456e-06
2088	15	88035758	89385187	1914	248	DEP	0.000142734	7.51546e-09
2089	15	89385188	90632718	1640	207	DEP	0.00010974	7.10982e-07
2090	15	90632719	91593623	1821	152	DEP	8.9326e-05	3.47039e-06
2095	15	95662426	96864278	1935	241	DEP	0.000139841	1.10392e-08
2096	15	96864279	98025684	1579	221	DEP	0.000215439	6.97572e-17
2107	16	5782969	6446081	1528	244	DEP	0.000182308	1.12905e-12
2108	16	6446082	7051429	2139	226	DEP	8.88447e-05	5.72636e-05
2109	16	7051430	7704354	2213	246	DEP	0.000146659	3.7832e-09
2110	16	7704355	8341012	1925	201	DEP	0.000143598	4.81972e-10
2115	16	11022543	11916631	1761	197	DEP	8.22632e-05	7.32488e-05
2117	16	12793150	13893407	2539	226	DEP	0.000199081	5.71766e-15
2118	16	13893408	15921108	1719	171	DEP	8.27767e-05	2.39463e-05
2122	16	20351262	22667048	1659	176	DEP	0.000113091	8.69086e-08
2123	16	22667049	24014705	2179	201	DEP	0.000126107	2.02018e-08
2124	16	24014706	25235251	2033	245	DEP	0.000124971	1.66844e-07
2125	16	25235252	26154122	2211	210	DEP	0.00010907	9.30064e-07
2126	16	26154123	27443061	2538	290	DEP	0.000180061	2.70506e-11
2132	16	49010762	50467033	2194	267	DEP	0.000305671	1.47712e-25
2133	16	50467034	52041336	2152	250	DEP	0.000195738	6.5484e-14
2134	16	52041337	53393882	2096	177	DEP	0.000125694	4.95578e-09
2135	16	53393883	54866095	2543	262	DEP	0.000232535	3.60688e-17
2136	16	54866096	55907389	2023	202	DEP	8.78577e-05	2.94292e-05
2137	16	55907390	57119889	2420	248	DEP	0.000110898	3.66608e-06
2140	16	59885500	61092844	2190	190	DEP	0.000116864	8.40451e-08
2142	16	62607091	64207176	2467	197	DEP	0.000150923	5.63666e-11
2149	16	71062713	72089511	1528	134	DEP	7.63652e-05	1.56305e-05
2150	16	72089512	73140781	1139	177	DEP	0.000120224	2.28841e-08
2155	16	76635468	77270665	1543	134	DEP	7.07751e-05	5.98562e-05
2156	16	77270666	77739132	1384	157	DEP	8.72381e-05	5.87574e-06
2162	16	81437862	82310204	2078	276	DEP	0.000150412	5.39793e-09
2163	16	82310205	83077869	2312	274	DEP	0.000120973	1.17636e-06
2164	16	83077870	83778371	2213	277	DEP	0.00016399	6.194e-10
2173	17	52	815653	1026	161	DEP	9.63898e-05	1.03869e-06
2175	17	1480057	2699135	1613	207	DEP	0.000118896	2.0685e-07
2181	17	7264459	8554763	1876	217	DEP	0.00016262	1.90289e-11
2182	17	8554764	9619356	1720	238	DEP	0.000151007	8.57746e-10
2183	17	9619357	10572617	1736	220	DEP	0.00012289	8.48159e-08
2198	17	31318754	32356061	2080	251	DEP	0.00020108	2.13467e-14
2203	17	37361179	38880481	1686	127	DEP	0.000116461	3.3135e-10
2205	17	40233546	42348003	2142	194	DEP	8.41773e-05	4.46236e-05
2206	17	42348004	43460500	1640	170	DEP	0.000125232	3.6349e-09
2209	17	45883902	47516224	2528	201	DEP	8.06059e-05	8.76725e-05
2211	17	48722591	49909298	1686	185	DEP	0.000130911	2.87566e-09
2214	17	52102650	53468006	2307	205	DEP	8.86043e-05	3.93807e-05
2220	17	62112374	63548724	1505	136	DEP	7.37296e-05	3.7869e-05
2222	17	64438388	65582327	1974	240	DEP	0.000136596	1.92297e-08
2223	17	65582328	66757556	1747	197	DEP	0.000122212	3.79514e-08
2234	17	77412787	78438332	1401	202	DEP	0.000127003	1.50367e-08
2241	18	2839843	3722828	1448	221	DEP	8.55929e-05	7.87768e-05
2244	18	5575813	6756496	1931	247	DEP	0.000117656	6.7447e-07
2247	18	8788525	9816164	2277	255	DEP	0.000144783	5.46951e-09
2257	18	22746154	24088163	2173	204	DEP	9.86238e-05	4.56573e-06
2259	18	25305261	26861067	2449	165	DEP	0.000111907	4.61185e-08
2261	18	27823156	28792734	1877	175	DEP	7.67912e-05	8.90239e-05
2263	18	30401129	32458907	2423	178	DEP	0.000102437	8.68481e-07
2265	18	34153298	36056932	3188	257	DEP	0.000134919	3.87906e-08
2266	18	36056933	37679127	2285	164	DEP	0.000101138	5.37071e-07
2268	18	38498382	39410165	1480	142	DEP	0.000103932	7.31823e-08
2270	18	40471408	41425454	1690	141	DEP	9.33089e-05	7.24045e-07
2271	18	41425455	42974165	2352	247	DEP	0.000136367	3.06461e-08
2277	18	48228380	49790996	2316	230	DEP	0.000172104	5.92602e-12
2278	18	49790997	50372823	1511	127	DEP	0.000111996	3.53065e-09
2279	18	50372824	51060986	1529	71	DEP	0.000120942	1.55521e-13
2280	18	51060987	52512523	2717	106	DEP	0.000106816	1.84689e-09
2281	18	52512524	53762996	1715	191	DEP	0.000348522	1.70769e-36
2282	18	53762997	54957867	1820	159	DEP	0.000118002	7.70201e-09
2288	18	59449423	60780194	2622	216	DEP	9.08883e-05	2.39568e-05
[truncated: 1,585 more rows]
