# Supplementary material for: Cross-trait genetic architecture between breast cancer and psychiatric disorders
Source: iScience. 2026 Jul 13;29(8):116767. doi: 10.1016/j.isci.2026.116767 (PMC13382130; doi:10.1016/j.isci.2026.116767)
Supplement: Table S5. Bivariate LAVA results between eight psychiatric disorders and two subtypes of breast cancer [file mmc6.xlsx]

## Sheet: Table S5
Table S5. Bivariate LAVA results between eight psychiatric disorders and two subtypes of breast cancer
Note: results of bivariate LAVA analysis, testing for local genetic signal between eight psychiatric disorders and two subtypes of breast cancer in regions with a P-value < 0.0001. Tests are two-sided. Only local correlations significant after false discovery rate (FDR) correction for multiple testing were deemed significant and interpreted. locus = index of given local genomic regions; chr = chr…
P-values lower than an FDR threshold of 0.05 (FDR <0.05) are marked in dark blue.
locus	chr	start	stop	n_snps	n_pcs	Trait1	Trait2	rho	rho.lower	rho.upper	r2	r2.lower	r2.upper	p	FDR
20	1	18427821	19238924	1659	239	ERNBC	ADHD	0.117	-0.229	0.478	0.014	0	0.231	0.493	0.766889
98	1	111134063	112489248	2776	251	ERNBC	ADHD	-0.154	-0.5	0.169	0.024	0	0.25	0.342	0.689797
126	1	168179087	169521551	2540	223	ERNBC	ADHD	0.183	-0.184	0.575	0.033	0	0.331	0.31	0.675055
155	1	201067953	202583884	2440	271	ERNBC	ADHD	0.113	-0.207	0.433	0.013	0	0.19	0.47	0.763549
179	1	230227248	231287764	2626	264	ERNBC	ADHD	-0.202	-0.548	0.121	0.041	0	0.3	0.214	0.58208
215	2	10611655	11230349	1523	188	ERNBC	ADHD	0.05	-0.324	0.423	0.003	0	0.196	0.78	0.896812
431	3	8664893	9970731	2194	282	ERNBC	ADHD	-0.091	-0.45	0.259	0.008	0	0.206	0.589	0.805644
777	5	1206610	2106885	2229	263	ERNBC	ADHD	-0.215	-0.494	0.039	0.046	0	0.244	0.102	0.385333
779	5	2960069	3677595	2171	219	ERNBC	ADHD	-0.209	-0.556	0.111	0.044	0	0.309	0.198	0.574683
896	5	145319097	147180171	2529	204	ERNBC	ADHD	0.146	-0.239	0.533	0.021	0	0.286	0.432	0.739683
931	6	5378214	6621937	2529	292	ERNBC	ADHD	-0.255	-0.643	0.095	0.065	0	0.413	0.146	0.485917
1127	7	28890887	30175113	2660	256	ERNBC	ADHD	-0.389	-0.783	-0.051	0.151	0.004	0.613	0.026	0.187515
1191	7	105312564	106399739	2066	262	ERNBC	ADHD	0.15	-0.26	0.571	0.023	0	0.33	0.441	0.741753
1209	7	130418705	131856481	2280	254	ERNBC	ADHD	-0.144	-0.505	0.191	0.021	0	0.256	0.393	0.711285
1353	8	128073655	129291118	2465	296	ERNBC	ADHD	-0.325	-0.702	0.01	0.105	0	0.493	0.0574	0.291677
1363	8	138564844	139404631	1747	192	ERNBC	ADHD	-0.352	-0.802	0.021	0.124	0	0.643	0.0692	0.321647
1391	9	15839404	16658377	1474	216	ERNBC	ADHD	-0.283	-0.685	0.075	0.08	0	0.469	0.116	0.428031
1495	10	7659873	8771920	2566	260	ERNBC	ADHD	0.462	0.17	0.778	0.214	0.029	0.606	0.00209	0.04522
1559	10	79952997	81190573	2337	295	ERNBC	ADHD	-0.405	-0.781	-0.077	0.164	0.007	0.61	0.0169	0.151781
1602	10	129134739	129831969	2120	238	ERNBC	ADHD	-0.642	-0.996	-0.352	0.412	0.124	0.992	4.62e-05	0.0036652
1886	13	42950158	43931931	1536	192	ERNBC	ADHD	0.404	0.013	0.87	0.163	0.002	0.757	0.0445	0.261506
2019	14	92101229	93386328	2707	262	ERNBC	ADHD	0.501	0.196	0.864	0.251	0.038	0.747	0.00251	0.0472474
2126	16	26154123	27443061	2483	289	ERNBC	ADHD	0.083	-0.273	0.441	0.007	0	0.205	0.633	0.826805
2264	18	32458908	34153297	2216	238	ERNBC	ADHD	0.235	-0.151	0.644	0.055	0	0.416	0.213	0.58208
2325	19	17045964	17750518	1252	144	ERNBC	ADHD	-0.174	-0.477	0.111	0.03	0	0.228	0.237	0.609795
2415	20	51533751	52411532	1306	222	ERNBC	ADHD	-0.103	-0.493	0.265	0.011	0	0.246	0.574	0.798901
55	1	64344227	65894184	2357	202	ERNBC	AN	-0.089	-0.492	0.286	0.008	0	0.246	0.626	0.823138
126	1	168179087	169521551	2546	217	ERNBC	AN	-0.295	-0.688	0.044	0.087	0	0.474	0.0939	0.369392
483	3	71223282	72334704	1985	279	ERNBC	AN	-0.092	-0.462	0.27	0.008	0	0.223	0.6	0.811364
584	3	186602046	187939199	2337	269	ERNBC	AN	-0.22	-0.615	0.137	0.048	0	0.378	0.212	0.58208
844	5	82720249	84094797	1828	232	ERNBC	AN	0.261	-0.104	0.65	0.068	0	0.423	0.147	0.485917
907	5	157191082	158484775	2330	213	ERNBC	AN	-0.055	-0.367	0.244	0.003	0	0.141	0.715	0.877165
1092	6	168707339	169667886	2616	191	ERNBC	AN	-0.057	-0.425	0.303	0.003	0	0.19	0.746	0.88774
1169	7	77663965	78685009	2377	224	ERNBC	AN	0.002	-0.402	0.415	0	0	0.225	0.99	0.998
1280	8	36641175	38803980	2119	245	ERNBC	AN	0.031	-0.303	0.361	0.001	0	0.151	0.846	0.924706
1451	9	107061020	108203095	2382	211	ERNBC	AN	0.056	-0.362	0.474	0.003	0	0.254	0.78	0.896812
1596	10	122803507	123856184	1915	222	ERNBC	AN	-0.323	-0.691	0.003	0.104	0	0.477	0.052	0.278112
1602	10	129134739	129831969	2043	227	ERNBC	AN	-0.309	-0.692	0.034	0.096	0	0.479	0.0768	0.332335
1913	13	73114510	74437635	2562	231	ERNBC	AN	0.203	-0.11	0.534	0.041	0	0.285	0.202	0.57576
2020	14	93386329	94892240	2823	265	ERNBC	AN	-0.634	-1	-0.265	0.402	0.07	1	0.000937	0.0297341
2021	14	94892241	95946792	2621	292	ERNBC	AN	-0.132	-0.46	0.175	0.018	0	0.213	0.39	0.70855
2105	16	3379997	4816145	1941	209	ERNBC	AN	0.047	-0.354	0.451	0.002	0	0.237	0.805	0.90272
2126	16	26154123	27443061	2374	284	ERNBC	AN	-0.104	-0.448	0.225	0.011	0	0.202	0.517	0.778772
2135	16	53393883	54866095	2343	237	ERNBC	AN	-0.188	-0.463	0.07	0.035	0	0.215	0.143	0.482704
2159	16	78973581	79662634	1495	245	ERNBC	AN	0.314	-0.025	0.693	0.098	0	0.48	0.0704	0.322215
2216	17	54950108	56245227	1458	236	ERNBC	AN	-0.306	-0.596	-0.036	0.094	0.002	0.355	0.026	0.187515
2415	20	51533751	52411532	1286	215	ERNBC	AN	-0.465	-0.855	-0.137	0.216	0.019	0.732	0.00696	0.0895395
232	2	29627933	30575619	1797	202	ERNBC	ANX	-0.125	-0.534	0.26	0.016	0	0.287	0.509	0.771605
313	2	121073753	122026817	1302	189	ERNBC	ANX	-0.124	-0.4	0.149	0.015	0	0.161	0.356	0.693222
483	3	71223282	72334704	2054	290	ERNBC	ANX	-0.151	-0.508	0.179	0.023	0	0.259	0.371	0.698008
675	4	82655624	84003062	2300	172	ERNBC	ANX	-0.174	-0.575	0.207	0.03	0	0.332	0.35	0.693222
772	4	187985394	189153279	2508	256	ERNBC	ANX	0.081	-0.31	0.492	0.007	0	0.253	0.672	0.85478
918	5	170898341	172285682	2470	295	ERNBC	ANX	-0.115	-0.488	0.244	0.013	0	0.241	0.509	0.771605
931	6	5378214	6621937	2634	295	ERNBC	ANX	0.043	-0.344	0.439	0.002	0	0.216	0.817	0.9044
1127	7	28890887	30175113	2730	261	ERNBC	ANX	0.399	0.066	0.789	0.159	0.006	0.622	0.0218	0.174793
1169	7	77663965	78685009	2444	233	ERNBC	ANX	0.244	-0.127	0.642	0.059	0	0.412	0.186	0.566955
1280	8	36641175	38803980	2220	262	ERNBC	ANX	-0.048	-0.335	0.243	0.002	0	0.119	0.736	0.883657
1311	8	76295484	77377989	2256	119	ERNBC	ANX	0.177	-0.197	0.576	0.031	0	0.332	0.344	0.690903
1344	8	116094204	118300068	2403	227	ERNBC	ANX	-0.125	-0.504	0.241	0.016	0	0.256	0.488	0.766889
1363	8	138564844	139404631	1809	196	ERNBC	ANX	0.151	-0.24	0.57	0.023	0	0.326	0.434	0.740444
1375	9	3079046	4025355	1367	227	ERNBC	ANX	0.055	-0.26	0.373	0.003	0	0.147	0.719	0.877549
1413	9	36749274	37687112	1649	207	ERNBC	ANX	0.068	-0.272	0.426	0.005	0	0.185	0.687	0.860558
1589	10	114255955	115588903	1896	234	ERNBC	ANX	0.184	-0.182	0.573	0.034	0	0.331	0.305	0.675055
1913	13	73114510	74437635	2590	235	ERNBC	ANX	0.307	-0.012	0.668	0.094	0	0.446	0.0629	0.307943
2094	15	94565522	95662425	1961	273	ERNBC	ANX	-0.22	-0.614	0.134	0.049	0	0.377	0.217	0.586886
2126	16	26154123	27443061	2552	291	ERNBC	ANX	-0.522	-0.902	-0.214	0.272	0.046	0.813	0.00147	0.0368274
2132	16	49010762	50467033	2218	270	ERNBC	ANX	0.136	-0.233	0.54	0.019	0	0.294	0.464	0.758983
2133	16	50467034	52041336	2162	252	ERNBC	ANX	0.199	-0.154	0.598	0.04	0	0.359	0.269	0.638594
2135	16	53393883	54866095	2579	265	ERNBC	ANX	0.035	-0.22	0.295	0.001	0	0.096	0.78	0.896812
2459	21	44815009	46045433	1610	176	ERNBC	ANX	-0.614	-1	-0.254	0.377	0.064	1	0.00188	0.0426133
383	2	205038120	206821199	2592	295	ERNBC	ASD	-0.283	-0.599	0.009	0.08	0	0.359	0.0611	0.302954
918	5	170898341	172285682	2470	295	ERNBC	ASD	-0.068	-0.417	0.28	0.005	0	0.182	0.686	0.860558
939	6	16566883	17391994	1388	207	ERNBC	ASD	-0.072	-0.492	0.334	0.005	0	0.256	0.712	0.875742
1353	8	128073655	129291118	2530	298	ERNBC	ASD	0.122	-0.198	0.452	0.015	0	0.206	0.447	0.743024
2135	16	53393883	54866095	2579	265	ERNBC	ASD	0.258	-0.001	0.54	0.066	0	0.292	0.0507	0.278112
38	1	41093876	41977966	1771	197	ERNBC	BIP	0.063	-0.346	0.482	0.004	0	0.248	0.746	0.88774
232	2	29627933	30575619	1695	196	ERNBC	BIP	0.164	-0.19	0.539	0.027	0	0.291	0.348	0.693222
431	3	8664893	9970731	2177	281	ERNBC	BIP	-0.137	-0.461	0.177	0.019	0	0.213	0.374	0.698257
483	3	71223282	72334704	1991	286	ERNBC	BIP	0.172	-0.174	0.53	0.03	0	0.281	0.31	0.675055
581	3	183203156	184524268	2268	264	ERNBC	BIP	0.437	0.121	0.801	0.191	0.015	0.642	0.00845	0.101388
844	5	82720249	84094797	1866	243	ERNBC	BIP	0.205	-0.181	0.618	0.042	0	0.384	0.282	0.644536
896	5	145319097	147180171	2527	203	ERNBC	BIP	-0.092	-0.457	0.275	0.008	0	0.22	0.606	0.814847
921	5	174662886	176180301	1884	243	ERNBC	BIP	-0.005	-0.383	0.355	0	0	0.183	0.975	0.990485
939	6	16566883	17391994	1340	202	ERNBC	BIP	0.013	-0.347	0.362	0	0	0.167	0.941	0.979022
1127	7	28890887	30175113	2645	255	ERNBC	BIP	0.411	0.07	0.806	0.169	0.007	0.65	0.0192	0.157572
1169	7	77663965	78685009	2371	227	ERNBC	BIP	0.063	-0.269	0.41	0.004	0	0.175	0.703	0.869164
1179	7	90660832	92530165	1795	160	ERNBC	BIP	0.113	-0.314	0.566	0.013	0	0.326	0.58	0.802558
1209	7	130418705	131856481	2253	253	ERNBC	BIP	0.032	-0.256	0.32	0.001	0	0.111	0.824	0.907926
1330	8	101448440	102548680	1501	203	ERNBC	BIP	0.152	-0.241	0.587	0.023	0	0.348	0.438	0.741007
1363	8	138564844	139404631	1739	193	ERNBC	BIP	0.145	-0.263	0.569	0.021	0	0.331	0.457	0.752706
1545	10	64069688	65400431	2164	164	ERNBC	BIP	0.03	-0.324	0.389	0.001	0	0.173	0.86	0.934612
1559	10	79952997	81190573	2279	295	ERNBC	BIP	-0.371	-0.744	-0.045	0.138	0.003	0.553	0.0281	0.199636
1589	10	114255955	115588903	1771	228	ERNBC	BIP	0.055	-0.281	0.405	0.003	0	0.173	0.742	0.887417
1596	10	122803507	123856184	1938	233	ERNBC	BIP	-0.092	-0.49	0.288	0.008	0	0.245	0.616	0.822061
2010	14	81001921	82524785	2824	209	ERNBC	BIP	-0.347	-0.785	0.027	0.12	0	0.616	0.0673	0.320824
2019	14	92101229	93386328	2686	263	ERNBC	BIP	-0.042	-0.332	0.257	0.002	0	0.122	0.773	0.896812
2126	16	26154123	27443061	2456	289	ERNBC	BIP	0.021	-0.366	0.41	0	0	0.201	0.908	0.962601
2132	16	49010762	50467033	2146	266	ERNBC	BIP	0.044	-0.251	0.328	0.002	0	0.119	0.758	0.893089
2135	16	53393883	54866095	2478	263	ERNBC	BIP	0.381	0.172	0.607	0.145	0.03	0.368	0.000689	0.0273303
2210	17	47516225	48722590	1310	254	ERNBC	BIP	0.249	-0.102	0.631	0.062	0	0.399	0.154	0.502082
2258	18	24088164	25305260	2041	222	ERNBC	BIP	0.168	-0.187	0.543	0.028	0	0.295	0.34	0.689797
2264	18	32458908	34153297	2196	238	ERNBC	BIP	-0.288	-0.698	0.066	0.083	0	0.487	0.113	0.420219
2453	21	39252060	40480831	1937	232	ERNBC	BIP	0.137	-0.161	0.442	0.019	0	0.195	0.354	0.693222
2484	22	40378784	41722787	1245	101	ERNBC	BIP	-0.06	-0.463	0.35	0.004	0	0.233	0.756	0.892943
20	1	18427821	19238924	1684	240	ERNBC	DEP	0.136	-0.173	0.451	0.019	0	0.203	0.367	0.693222
26	1	23907046	25885138	2510	255	ERNBC	DEP	0.084	-0.277	0.449	0.007	0	0.209	0.634	0.826805
51	1	58387484	59889045	2484	229	ERNBC	DEP	0.023	-0.306	0.357	0.001	0	0.151	0.886	0.945596
76	1	87667573	88656689	1434	197	ERNBC	DEP	-0.214	-0.575	0.122	0.046	0	0.331	0.201	0.57576
126	1	168179087	169521551	2592	224	ERNBC	DEP	-0.192	-0.502	0.102	0.037	0	0.252	0.207	0.58208
179	1	230227248	231287764	2712	268	ERNBC	DEP	-0.083	-0.433	0.256	0.007	0	0.194	0.619	0.822061
221	2	15721704	17241115	2643	252	ERNBC	DEP	-0.025	-0.373	0.319	0.001	0	0.164	0.884	0.945582
383	2	205038120	206821199	2574	294	ERNBC	DEP	-0.578	-0.88	-0.326	0.334	0.106	0.775	3.49e-05	0.00332248
474	3	61277588	62609818	2145	277	ERNBC	DEP	0.169	-0.148	0.5	0.028	0	0.252	0.271	0.638594
483	3	71223282	72334704	2037	287	ERNBC	DEP	-0.115	-0.397	0.161	0.013	0	0.158	0.405	0.727472
581	3	183203156	184524268	2319	264	ERNBC	DEP	0.478	0.15	0.86	0.228	0.023	0.739	0.00458	0.0706323
675	4	82655624	84003062	2291	170	ERNBC	DEP	-0.087	-0.467	0.265	0.008	0	0.227	0.624	0.822781
759	4	177129679	178314527	2204	192	ERNBC	DEP	0.227	-0.119	0.604	0.052	0	0.365	0.197	0.574683
786	5	10549030	11850850	2187	242	ERNBC	DEP	0.238	-0.14	0.645	0.057	0	0.417	0.2	0.57576
896	5	145319097	147180171	2541	207	ERNBC	DEP	0.169	-0.133	0.488	0.029	0	0.238	0.265	0.638594
931	6	5378214	6621937	2614	292	ERNBC	DEP	-0.119	-0.453	0.202	0.014	0	0.207	0.448	0.743024
1074	6	151629955	152376499	1550	163	ERNBC	DEP	0.017	-0.201	0.239	0	0	0.065	0.879	0.942351
1092	6	168707339	169667886	2679	202	ERNBC	DEP	-0.177	-0.53	0.165	0.031	0	0.281	0.289	0.655067
1127	7	28890887	30175113	2704	259	ERNBC	DEP	0.56	0.203	1	0.314	0.041	1	0.00265	0.0472474
1169	7	77663965	78685009	2424	230	ERNBC	DEP	0.01	-0.342	0.373	0	0	0.175	0.953	0.985041
1225	7	152253295	153241228	2066	201	ERNBC	DEP	0.009	-0.374	0.381	0	0	0.192	0.96	0.987675
1280	8	36641175	38803980	2208	261	ERNBC	DEP	0.059	-0.221	0.338	0.003	0	0.12	0.671	0.85478
1315	8	81340232	82878769	2268	189	ERNBC	DEP	0.316	-0.053	0.743	0.1	0	0.551	0.0906	0.365471
1334	8	105370131	106500950	1907	201	ERNBC	DEP	-0.296	-0.679	0.051	0.088	0	0.461	0.0927	0.36771
1413	9	36749274	37687112	1647	207	ERNBC	DEP	0.006	-0.271	0.279	0	0	0.099	0.964	0.987675
1495	10	7659873	8771920	2634	261	ERNBC	DEP	-0.124	-0.459	0.19	0.015	0	0.212	0.431	0.739683
1559	10	79952997	81190573	2367	295	ERNBC	DEP	0.097	-0.253	0.458	0.009	0	0.212	0.567	0.792868
1589	10	114255955	115588903	1882	233	ERNBC	DEP	-0.083	-0.454	0.275	0.007	0	0.212	0.637	0.826873
1913	13	73114510	74437635	2578	234	ERNBC	DEP	0.213	-0.063	0.493	0.045	0	0.243	0.13	0.461791
2126	16	26154123	27443061	2537	290	ERNBC	DEP	-0.315	-0.664	-0.006	0.099	0.001	0.441	0.051	0.278112
2132	16	49010762	50467033	2194	267	ERNBC	DEP	0	-0.249	0.252	0	0	0.081	0.998	0.998
2133	16	50467034	52041336	2152	250	ERNBC	DEP	-0.211	-0.508	0.078	0.044	0	0.258	0.144	0.482704
2134	16	52041337	53393882	2096	177	ERNBC	DEP	-0.364	-0.648	-0.096	0.133	0.01	0.419	0.00907	0.1053
2135	16	53393883	54866095	2543	262	ERNBC	DEP	-0.182	-0.386	0.014	0.033	0	0.149	0.0725	0.325566
2234	17	77412787	78438332	1401	202	ERNBC	DEP	0.55	0.233	0.936	0.302	0.054	0.876	0.00131	0.0346422
2412	20	48212976	49236418	1886	195	ERNBC	DEP	0.455	0.088	0.904	0.207	0.009	0.817	0.018	0.155782
2415	20	51533751	52411532	1340	224	ERNBC	DEP	-0.104	-0.443	0.231	0.011	0	0.199	0.531	0.783049
2484	22	40378784	41722787	1277	103	ERNBC	DEP	0.216	-0.152	0.592	0.047	0	0.351	0.235	0.609795
19	1	17557747	18427820	1591	190	ERNBC	PTSD	0.005	-0.382	0.394	0	0	0.205	0.978	0.990485
98	1	111134063	112489248	2820	255	ERNBC	PTSD	-0.203	-0.558	0.133	0.041	0	0.312	0.219	0.588949
476	3	63670804	64662373	1560	211	ERNBC	PTSD	0.115	-0.282	0.526	0.013	0	0.285	0.547	0.790448
1127	7	28890887	30175113	2726	261	ERNBC	PTSD	0.27	-0.1	0.667	0.073	0	0.445	0.14	0.479424
1128	7	30175114	31730554	2535	256	ERNBC	PTSD	0.13	-0.281	0.542	0.017	0	0.3	0.504	0.771605
1225	7	152253295	153241228	2068	202	ERNBC	PTSD	0.095	-0.264	0.454	0.009	0	0.211	0.589	0.805644
1334	8	105370131	106500950	1911	202	ERNBC	PTSD	-0.598	-1	-0.23	0.357	0.053	1	0.00267	0.0472474
1554	10	72659224	73514214	1891	266	ERNBC	PTSD	0.181	-0.19	0.582	0.033	0	0.341	0.322	0.678195
1559	10	79952997	81190573	2379	297	ERNBC	PTSD	-0.177	-0.506	0.129	0.031	0	0.256	0.251	0.62475
1589	10	114255955	115588903	1886	233	ERNBC	PTSD	0.126	-0.248	0.501	0.016	0	0.254	0.478	0.766889
1602	10	129134739	129831969	2157	243	ERNBC	PTSD	0.104	-0.222	0.437	0.011	0	0.193	0.523	0.782855
1875	13	31433219	32986686	2689	254	ERNBC	PTSD	-0.299	-0.656	0.016	0.089	0	0.431	0.0674	0.320824
2021	14	94892241	95946792	2759	305	ERNBC	PTSD	-0.189	-0.573	0.171	0.036	0	0.329	0.28	0.643865
2094	15	94565522	95662425	1954	273	ERNBC	PTSD	-0.073	-0.453	0.283	0.005	0	0.213	0.676	0.85478
2210	17	47516225	48722590	1369	258	ERNBC	PTSD	-0.395	-0.817	-0.045	0.156	0.004	0.667	0.0293	0.202128
2216	17	54950108	56245227	1858	278	ERNBC	PTSD	0.007	-0.316	0.322	0	0	0.133	0.962	0.987675
20	1	18427821	19238924	1698	242	ERNBC	SCZ	-0.374	-0.74	-0.054	0.14	0.004	0.548	0.0245	0.182219
23	1	21416122	22145629	1465	173	ERNBC	SCZ	0.442	0.088	0.86	0.195	0.009	0.74	0.0174	0.153378
38	1	41093876	41977966	1827	201	ERNBC	SCZ	0.04	-0.295	0.378	0.002	0	0.154	0.806	0.90272
98	1	111134063	112489248	2821	254	ERNBC	SCZ	-0.056	-0.391	0.263	0.003	0	0.162	0.729	0.881929
155	1	201067953	202583884	2495	275	ERNBC	SCZ	-0.131	-0.443	0.17	0.017	0	0.197	0.379	0.69924
157	1	204092538	205009623	1509	188	ERNBC	SCZ	0.062	-0.212	0.336	0.004	0	0.116	0.651	0.837503
179	1	230227248	231287764	2711	269	ERNBC	SCZ	-0.195	-0.576	0.167	0.038	0	0.332	0.268	0.638594
361	2	176734751	178149981	2379	244	ERNBC	SCZ	0.037	-0.376	0.435	0.001	0	0.22	0.847	0.924706
380	2	201324133	202504862	1689	155	ERNBC	SCZ	-0.1	-0.461	0.245	0.01	0	0.213	0.562	0.792868
431	3	8664893	9970731	2250	284	ERNBC	SCZ	0.051	-0.297	0.398	0.003	0	0.173	0.761	0.893523
472	3	59998584	60571139	1599	210	ERNBC	SCZ	-0.198	-0.581	0.145	0.039	0	0.338	0.252	0.62475
476	3	63670804	64662373	1563	211	ERNBC	SCZ	0.069	-0.264	0.407	0.005	0	0.173	0.67	0.85478
483	3	71223282	72334704	2054	290	ERNBC	SCZ	-0.079	-0.352	0.18	0.006	0	0.125	0.548	0.790448
584	3	186602046	187939199	2524	289	ERNBC	SCZ	-0.162	-0.468	0.136	0.026	0	0.219	0.278	0.642369
586	3	189451806	190591293	2254	221	ERNBC	SCZ	-0.05	-0.402	0.285	0.003	0	0.17	0.764	0.893523
675	4	82655624	84003062	2299	172	ERNBC	SCZ	-0.008	-0.429	0.407	0	0	0.233	0.968	0.987675
698	4	109978983	111733579	2537	227	ERNBC	SCZ	0.03	-0.364	0.417	0.001	0	0.203	0.871	0.941206
825	5	57895013	58721458	1960	200	ERNBC	SCZ	0.112	-0.216	0.443	0.013	0	0.198	0.492	0.766889
844	5	82720249	84094797	1937	249	ERNBC	SCZ	-0.442	-0.843	-0.107	0.196	0.012	0.711	0.0101	0.108951
882	5	125131721	126054697	2113	168	ERNBC	SCZ	0.16	-0.194	0.527	0.026	0	0.279	0.362	0.693222
921	5	174662886	176180301	1947	246	ERNBC	SCZ	-0.141	-0.438	0.143	0.02	0	0.192	0.326	0.680596
1124	7	24894120	25671575	1675	234	ERNBC	SCZ	0.126	-0.179	0.445	0.016	0	0.2	0.425	0.739683
1127	7	28890887	30175113	2727	261	ERNBC	SCZ	0.115	-0.224	0.462	0.013	0	0.215	0.487	0.766889
1128	7	30175114	31730554	2535	256	ERNBC	SCZ	-0.024	-0.389	0.336	0.001	0	0.183	0.89	0.94774
1164	7	70144615	71215741	2475	220	ERNBC	SCZ	0.148	-0.195	0.495	0.022	0	0.249	0.377	0.698257
1169	7	77663965	78685009	2443	233	ERNBC	SCZ	0.522	0.208	0.895	0.272	0.043	0.8	0.00181	0.0426133
1209	7	130418705	131856481	2327	255	ERNBC	SCZ	0.153	-0.153	0.472	0.023	0	0.223	0.319	0.677875
1228	7	155280611	156344386	2090	256	ERNBC	SCZ	-0.178	-0.615	0.223	0.032	0	0.38	0.363	0.693222
1344	8	116094204	118300068	2402	227	ERNBC	SCZ	0.091	-0.218	0.405	0.008	0	0.167	0.558	0.792868
1353	8	128073655	129291118	2524	298	ERNBC	SCZ	0.101	-0.225	0.448	0.01	0	0.206	0.539	0.783659
1363	8	138564844	139404631	1809	196	ERNBC	SCZ	-0.013	-0.44	0.397	0	0	0.244	0.946	0.981037
1545	10	64069688	65400431	2353	171	ERNBC	SCZ	-0.145	-0.392	0.091	0.021	0	0.154	0.237	0.609795
1559	10	79952997	81190573	2383	296	ERNBC	SCZ	-0.007	-0.353	0.328	0	0	0.153	0.966	0.987675
1569	10	89971629	91021321	1924	206	ERNBC	SCZ	0.099	-0.236	0.441	0.01	0	0.2	0.55	0.790937
1602	10	129134739	129831969	2168	242	ERNBC	SCZ	-0.087	-0.428	0.242	0.008	0	0.188	0.597	0.809607
1736	11	131424362	132584401	2138	280	ERNBC	SCZ	-0.025	-0.356	0.294	0.001	0	0.144	0.872	0.941206
1913	13	73114510	74437635	2589	235	ERNBC	SCZ	0.235	-0.059	0.54	0.055	0	0.291	0.113	0.420219
2019	14	92101229	93386328	2791	266	ERNBC	SCZ	0.15	-0.152	0.451	0.023	0	0.204	0.309	0.675055
2021	14	94892241	95946792	2768	305	ERNBC	SCZ	0.372	0.03	0.752	0.138	0.002	0.566	0.0339	0.221047
2043	15	32177321	33484267	1833	223	ERNBC	SCZ	-0.144	-0.549	0.229	0.021	0	0.301	0.432	0.739683
2105	16	3379997	4816145	2106	232	ERNBC	SCZ	-0.135	-0.531	0.227	0.018	0	0.283	0.456	0.752706
2126	16	26154123	27443061	2550	290	ERNBC	SCZ	0.173	-0.165	0.537	0.03	0	0.289	0.312	0.675055
2133	16	50467034	52041336	2159	251	ERNBC	SCZ	0.024	-0.286	0.337	0.001	0	0.131	0.874	0.941231
2159	16	78973581	79662634	1723	266	ERNBC	SCZ	-0.169	-0.477	0.128	0.029	0	0.228	0.256	0.631378
2205	17	40233546	42348003	2151	195	ERNBC	SCZ	0.063	-0.312	0.445	0.004	0	0.212	0.73	0.881929
2216	17	54950108	56245227	1863	278	ERNBC	SCZ	0.14	-0.156	0.444	0.019	0	0.198	0.338	0.689797
2371	20	1771286	2668108	1745	220	ERNBC	SCZ	0.014	-0.337	0.356	0	0	0.159	0.933	0.977053
2378	20	7959829	9279550	2428	239	ERNBC	SCZ	0.057	-0.287	0.4	0.003	0	0.168	0.727	0.881929
2415	20	51533751	52411532	1346	225	ERNBC	SCZ	-0.419	-0.753	-0.133	0.175	0.018	0.568	0.00587	0.084
2453	21	39252060	40480831	1994	237	ERNBC	SCZ	0.119	-0.231	0.48	0.014	0	0.233	0.486	0.766889
2484	22	40378784	41722787	1281	104	ERNBC	SCZ	-0.113	-0.399	0.169	0.013	0	0.16	0.424	0.739683
20	1	18427821	19238924	1659	239	ERPBC	ADHD	-0.039	-0.36	0.279	0.002	0	0.139	0.8	0.90272
155	1	201067953	202583884	2440	271	ERPBC	ADHD	0.421	0.122	0.76	0.177	0.015	0.578	0.00651	0.0881922
471	3	58557719	59998583	2328	241	ERPBC	ADHD	-0.42	-0.8	-0.094	0.176	0.01	0.64	0.0129	0.124712
777	5	1206610	2106885	2229	263	ERPBC	ADHD	-0.383	-0.69	-0.114	0.146	0.013	0.476	0.00667	0.0881922
842	5	80448226	81710194	1593	195	ERPBC	ADHD	-0.125	-0.555	0.291	0.016	0	0.311	0.528	0.782953
888	5	132554691	134556570	2715	308	ERPBC	ADHD	-0.001	-0.313	0.315	0	0	0.136	0.996	0.998
898	5	148662215	149850203	1853	256	ERPBC	ADHD	0.165	-0.215	0.567	0.027	0	0.322	0.376	0.698257
917	5	169506967	170898340	2153	223	ERPBC	ADHD	0	-0.347	0.342	0	0	0.158	0.998	0.998
937	6	13352327	15069421	2408	267	ERPBC	ADHD	-0.367	-0.752	-0.027	0.135	0.003	0.565	0.0353	0.227065
1126	7	27351287	28890886	2553	277	ERPBC	ADHD	-0.037	-0.356	0.279	0.001	0	0.14	0.816	0.9044
1209	7	130418705	131856481	2280	254	ERPBC	ADHD	-0.258	-0.572	0.029	0.066	0	0.327	0.0781	0.33235
1353	8	128073655	129291118	2465	296	ERPBC	ADHD	0.115	-0.115	0.348	0.013	0	0.122	0.315	0.677875
1495	10	7659873	8771920	2566	260	ERPBC	ADHD	0.651	0.329	1	0.424	0.108	1	0.000245	0.0129578
1559	10	79952997	81190573	2337	295	ERPBC	ADHD	0.137	-0.092	0.379	0.019	0	0.143	0.24	0.610191
1595	10	121874446	122803506	1965	203	ERPBC	ADHD	0.141	-0.227	0.519	0.02	0	0.27	0.432	0.739683
1640	11	27018308	28577718	1892	164	ERPBC	ADHD	0.328	0	0.691	0.108	0.001	0.478	0.0559	0.291677
1702	11	95327211	96150134	1316	194	ERPBC	ADHD	0.061	-0.328	0.469	0.004	0	0.236	0.749	0.889087
1874	13	30068526	31433218	2537	255	ERPBC	ADHD	-0.312	-0.75	0.057	0.097	0	0.563	0.0979	0.381952
2018	14	90662837	92101228	2299	216	ERPBC	ADHD	-0.634	-0.933	-0.373	0.402	0.139	0.87	8.55e-06	0.00101745
2019	14	92101229	93386328	2707	262	ERPBC	ADHD	0.335	0.002	0.687	0.112	0.002	0.472	0.046	0.267024
2023	14	97174315	98268391	1676	194	ERPBC	ADHD	-0.234	-0.605	0.109	0.055	0	0.366	0.174	0.55216
2070	15	66355635	67396520	2262	230	ERPBC	ADHD	-0.088	-0.458	0.274	0.008	0	0.214	0.623	0.822781
2175	17	1480057	2699135	1577	207	ERPBC	ADHD	-0.119	-0.488	0.226	0.014	0	0.239	0.488	0.766889
2271	18	41425455	42974165	2278	246	ERPBC	ADHD	-0.162	-0.474	0.122	0.026	0	0.226	0.267	0.638594
2283	18	54957868	55809315	1876	189	ERPBC	ADHD	0.252	-0.122	0.656	0.064	0	0.431	0.179	0.560553
2320	19	13213187	13968319	973	174	ERPBC	ADHD	-0.232	-0.608	0.107	0.054	0	0.369	0.187	0.566955
2483	22	38718590	40378783	2101	211	ERPBC	ADHD	0.369	-0.004	0.813	0.136	0	0.661	0.0566	0.291677
2488	22	44409534	45170649	1416	235	ERPBC	ADHD	0.468	0.124	0.856	0.219	0.016	0.733	0.00829	0.101388
113	1	154685546	156813845	1867	240	ERPBC	AN	-0.049	-0.353	0.248	0.002	0	0.131	0.733	0.883311
357	2	172501316	173287857	1381	155	ERPBC	AN	-0.125	-0.452	0.194	0.016	0	0.205	0.438	0.741007
584	3	186602046	187939199	2337	269	ERPBC	AN	-0.349	-0.75	0	0.122	0	0.563	0.0491	0.278112
898	5	148662215	149850203	1842	251	ERPBC	AN	-0.123	-0.556	0.291	0.015	0	0.316	0.533	0.783049
907	5	157191082	158484775	2330	213	ERPBC	AN	0.039	-0.248	0.32	0.002	0	0.112	0.777	0.896812
915	5	166863414	168342743	2180	277	ERPBC	AN	-0.04	-0.387	0.289	0.002	0	0.164	0.806	0.90272
1092	6	168707339	169667886	2616	191	ERPBC	AN	0.176	-0.214	0.6	0.031	0	0.36	0.353	0.693222
1126	7	27351287	28890886	2525	268	ERPBC	AN	0.193	-0.099	0.5	0.037	0	0.25	0.193	0.570025
1215	7	138755108	140217630	1964	208	ERPBC	AN	0.308	-0.019	0.679	0.095	0	0.46	0.0688	0.321647
1280	8	36641175	38803980	2119	245	ERPBC	AN	0.114	-0.162	0.405	0.013	0	0.164	0.416	0.739683
1596	10	122803507	123856184	1915	222	ERPBC	AN	-0.088	-0.267	0.082	0.008	0	0.071	0.318	0.677875
1721	11	114742318	116247377	2141	251	ERPBC	AN	-0.118	-0.482	0.225	0.014	0	0.234	0.482	0.766889
2018	14	90662837	92101228	2275	208	ERPBC	AN	0.014	-0.27	0.304	0	0	0.109	0.923	0.971965
2135	16	53393883	54866095	2343	237	ERPBC	AN	-0.244	-0.5	0.005	0.06	0	0.25	0.0505	0.278112
2175	17	1480057	2699135	1502	187	ERPBC	AN	-0.226	-0.671	0.154	0.051	0	0.451	0.248	0.621305
2403	20	38427595	40272390	2555	209	ERPBC	AN	-0.139	-0.578	0.276	0.019	0	0.336	0.486	0.766889
113	1	154685546	156813845	1957	257	ERPBC	ANX	0.118	-0.124	0.357	0.014	0	0.128	0.333	0.686182
313	2	121073753	122026817	1302	189	ERPBC	ANX	-0.078	-0.357	0.191	0.006	0	0.128	0.561	0.792868
917	5	169506967	170898340	2191	225	ERPBC	ANX	0.217	-0.114	0.575	0.047	0	0.332	0.193	0.570025
934	6	9020711	10416550	2545	237	ERPBC	ANX	0.14	-0.169	0.449	0.02	0	0.202	0.354	0.693222
1057	6	129850179	130550137	1457	210	ERPBC	ANX	0.237	-0.093	0.591	0.056	0	0.35	0.154	0.502082
1169	7	77663965	78685009	2444	233	ERPBC	ANX	-0.041	-0.451	0.355	0.002	0	0.23	0.831	0.913524
1267	8	21650454	22895018	1914	238	ERPBC	ANX	-0.002	-0.361	0.349	0	0	0.166	0.993	0.998
1268	8	22895019	23788494	2118	229	ERPBC	ANX	0.55	0.258	0.885	0.303	0.066	0.783	0.000374	0.0178024
1280	8	36641175	38803980	2220	262	ERPBC	ANX	-0.091	-0.366	0.176	0.008	0	0.135	0.496	0.768091
1310	8	75011700	76295483	2295	202	ERPBC	ANX	-0.095	-0.373	0.173	0.009	0	0.14	0.489	0.766889
1311	8	76295484	77377989	2256	119	ERPBC	ANX	0.158	-0.161	0.483	0.025	0	0.234	0.319	0.677875
1344	8	116094204	118300068	2403	227	ERPBC	ANX	0.18	-0.118	0.497	0.032	0	0.247	0.226	0.600983
1430	9	85135752	86769886	2737	261	ERPBC	ANX	-0.109	-0.482	0.243	0.012	0	0.237	0.532	0.783049
1522	10	33655459	35178224	2359	250	ERPBC	ANX	-0.256	-0.694	0.131	0.066	0	0.481	0.182	0.566222
1589	10	114255955	115588903	1896	234	ERPBC	ANX	-0.47	-0.868	-0.147	0.221	0.022	0.753	0.006	0.084
1595	10	121874446	122803506	2038	205	ERPBC	ANX	-0.118	-0.526	0.273	0.014	0	0.284	0.535	0.783569
1618	11	6180841	7191230	1773	203	ERPBC	ANX	-0.283	-0.696	0.079	0.08	0	0.485	0.132	0.465422
1624	11	11632651	12470449	1849	241	ERPBC	ANX	-0.073	-0.472	0.299	0.005	0	0.236	0.693	0.863529
1735	11	130500784	131424361	1610	227	ERPBC	ANX	-0.139	-0.552	0.254	0.019	0	0.305	0.468	0.762904
2068	15	63218979	64339945	2188	187	ERPBC	ANX	0.543	0.197	0.954	0.295	0.039	0.909	0.0035	0.0574483
2095	15	95662426	96864278	1962	245	ERPBC	ANX	-0.037	-0.422	0.35	0.001	0	0.207	0.841	0.922387
2133	16	50467034	52041336	2162	252	ERPBC	ANX	-0.228	-0.6	0.113	0.052	0	0.36	0.185	0.566955
2135	16	53393883	54866095	2579	265	ERPBC	ANX	-0.032	-0.276	0.213	0.001	0	0.083	0.795	0.90272
2198	17	31318754	32356061	2110	252	ERPBC	ANX	-0.153	-0.545	0.215	0.024	0	0.299	0.401	0.723015
2320	19	13213187	13968319	998	177	ERPBC	ANX	-0.046	-0.455	0.344	0.002	0	0.226	0.805	0.90272
2352	19	45893308	46765060	1460	180	ERPBC	ANX	-0.185	-0.547	0.159	0.034	0	0.3	0.277	0.642369
2459	21	44815009	46045433	1610	176	ERPBC	ANX	-0.02	-0.416	0.376	0	0	0.209	0.913	0.965751
2488	22	44409534	45170649	1448	237	ERPBC	ANX	0.139	-0.179	0.459	0.019	0	0.211	0.377	0.698257
1061	6	134313644	135544083	1939	229	ERPBC	ASD	-0.447	-0.893	-0.086	0.2	0.009	0.798	0.0188	0.156996
1353	8	128073655	129291118	2530	298	ERPBC	ASD	-0.08	-0.291	0.127	0.006	0	0.085	0.439	0.741007
2135	16	53393883	54866095	2579	265	ERPBC	ASD	0.094	-0.165	0.353	0.009	0	0.125	0.459	0.753393
2482	22	37364005	38718589	2132	237	ERPBC	ASD	-0.365	-0.638	-0.116	0.133	0.014	0.407	0.00508	0.075565
38	1	41093876	41977966	1771	197	ERPBC	BIP	0.349	-0.034	0.802	0.121	0	0.643	0.0782	0.33235
253	2	47320115	48171058	1490	231	ERPBC	BIP	0.156	-0.185	0.523	0.024	0	0.277	0.359	0.693222
258	2	51669494	52494111	1585	181	ERPBC	BIP	0.289	-0.095	0.715	0.084	0	0.512	0.134	0.469
359	2	174118390	174927563	1214	194	ERPBC	BIP	-0.143	-0.554	0.238	0.021	0	0.308	0.446	0.743024
757	4	175295843	175959697	1549	150	ERPBC	BIP	-0.105	-0.391	0.179	0.011	0	0.154	0.446	0.743024
888	5	132554691	134556570	2675	308	ERPBC	BIP	-0.189	-0.571	0.163	0.036	0	0.327	0.283	0.644536
915	5	166863414	168342743	2197	283	ERPBC	BIP	-0.04	-0.401	0.313	0.002	0	0.179	0.814	0.9044
921	5	174662886	176180301	1884	243	ERPBC	BIP	-0.243	-0.671	0.149	0.059	0	0.451	0.209	0.58208
934	6	9020711	10416550	2475	235	ERPBC	BIP	-0.357	-0.75	-0.016	0.128	0.002	0.563	0.0435	0.258825
937	6	13352327	15069421	2403	266	ERPBC	BIP	0.171	-0.185	0.551	0.029	0	0.303	0.337	0.689797
1087	6	163336362	164687462	2864	267	ERPBC	BIP	-0.097	-0.489	0.279	0.01	0	0.241	0.593	0.80648
1209	7	130418705	131856481	2253	253	ERPBC	BIP	0.229	-0.01	0.473	0.052	0	0.224	0.0601	0.301133
1215	7	138755108	140217630	2022	225	ERPBC	BIP	0.312	-0.057	0.712	0.097	0	0.507	0.0902	0.365471
1330	8	101448440	102548680	1501	203	ERPBC	BIP	0.12	-0.251	0.501	0.014	0	0.256	0.508	0.771605
1430	9	85135752	86769886	2655	259	ERPBC	BIP	0.094	-0.234	0.435	0.009	0	0.191	0.565	0.792868
1545	10	64069688	65400431	2163	163	ERPBC	BIP	-0.044	-0.318	0.222	0.002	0	0.106	0.737	0.883657
1559	10	79952997	81190573	2279	295	ERPBC	BIP	0.085	-0.153	0.332	0.007	0	0.111	0.474	0.764827
1589	10	114255955	115588903	1771	228	ERPBC	BIP	-0.091	-0.444	0.238	0.008	0	0.199	0.585	0.805644
1596	10	122803507	123856184	1938	233	ERPBC	BIP	0.183	-0.02	0.406	0.034	0	0.165	0.0747	0.331453
1674	11	64594823	66782661	2195	215	ERPBC	BIP	-0.016	-0.364	0.338	0	0	0.163	0.925	0.971965
1718	11	111117781	112755446	2051	179	ERPBC	BIP	-0.222	-0.606	0.13	0.049	0	0.367	0.213	0.58208
1874	13	30068526	31433218	2505	255	ERPBC	BIP	0.489	0.178	0.853	0.239	0.032	0.728	0.00268	0.0472474
2018	14	90662837	92101228	2261	215	ERPBC	BIP	0.229	-0.015	0.489	0.052	0	0.239	0.0759	0.331453
2019	14	92101229	93386328	2686	263	ERPBC	BIP	-0.093	-0.407	0.208	0.009	0	0.168	0.538	0.783659
2027	14	100786190	102004377	1783	253	ERPBC	BIP	0.216	-0.157	0.607	0.046	0	0.369	0.234	0.609795
2135	16	53393883	54866095	2478	263	ERPBC	BIP	0.278	0.068	0.487	0.077	0.005	0.237	0.00943	0.106873
2181	17	7264459	8554763	1820	218	ERPBC	BIP	0.108	-0.29	0.529	0.012	0	0.289	0.568	0.792868
2198	17	31318754	32356061	2020	250	ERPBC	BIP	-0.355	-0.765	0.002	0.126	0	0.585	0.0509	0.278112
2214	17	52102650	53468006	2201	203	ERPBC	BIP	-0.153	-0.438	0.113	0.023	0	0.192	0.259	0.635485
2258	18	24088164	25305260	2041	222	ERPBC	BIP	-0.133	-0.381	0.103	0.018	0	0.145	0.261	0.637108
2271	18	41425455	42974165	2269	244	ERPBC	BIP	0.111	-0.158	0.388	0.012	0	0.151	0.409	0.731895
2327	19	18504868	19749166	1137	136	ERPBC	BIP	0.314	0.045	0.591	0.098	0.003	0.35	0.0238	0.179822
2352	19	45893308	46765060	1412	178	ERPBC	BIP	-0.26	-0.643	0.096	0.067	0	0.414	0.136	0.472526
2403	20	38427595	40272390	2595	221	ERPBC	BIP	-0.045	-0.413	0.325	0.002	0	0.191	0.8	0.90272
2457	21	43081435	43812791	2003	278	ERPBC	BIP	0.011	-0.383	0.403	0	0	0.208	0.954	0.985041
2484	22	40378784	41722787	1245	101	ERPBC	BIP	-0.305	-0.7	0.033	0.093	0	0.49	0.0837	0.345921
20	1	18427821	19238924	1684	240	ERPBC	DEP	0.313	0.057	0.585	0.098	0.004	0.342	0.0184	0.1564
26	1	23907046	25885138	2510	255	ERPBC	DEP	0.224	-0.154	0.643	0.05	0	0.415	0.241	0.610191
30	1	30405183	31639217	2414	218	ERPBC	DEP	0.176	-0.213	0.598	0.031	0	0.36	0.357	0.693222
76	1	87667573	88656689	1434	197	ERPBC	DEP	-0.347	-0.635	-0.086	0.121	0.008	0.403	0.0103	0.108951
113	1	154685546	156813845	1942	255	ERPBC	DEP	-0.243	-0.481	-0.025	0.059	0.001	0.231	0.0389	0.240473
305	2	110097869	112644828	1868	185	ERPBC	DEP	-0.216	-0.64	0.178	0.047	0	0.409	0.264	0.638594
450	3	29877023	31269697	2899	246	ERPBC	DEP	0.123	-0.185	0.446	0.015	0	0.2	0.421	0.739683
573	3	172004761	173415591	2226	211	ERPBC	DEP	-0.156	-0.537	0.209	0.024	0	0.291	0.384	0.703015
638	4	37880861	38984838	2469	265	ERPBC	DEP	0.083	-0.254	0.426	0.007	0	0.186	0.606	0.814847
828	5	60930754	62180368	1685	163	ERPBC	DEP	0.161	-0.199	0.539	0.026	0	0.29	0.367	0.693222
893	5	141253831	142532956	2218	215	ERPBC	DEP	-0.106	-0.497	0.266	0.011	0	0.254	0.566	0.792868
898	5	148662215	149850203	1886	254	ERPBC	DEP	0.071	-0.294	0.445	0.005	0	0.209	0.69	0.862047
946	6	22199714	23192337	1957	205	ERPBC	DEP	0.013	-0.353	0.379	0	0	0.175	0.942	0.979022
1030	6	99678877	100878645	1904	174	ERPBC	DEP	-0.207	-0.593	0.137	0.043	0	0.352	0.234	0.609795
1057	6	129850179	130550137	1449	208	ERPBC	DEP	-0.007	-0.39	0.37	0	0	0.19	0.969	0.987675
1061	6	134313644	135544083	1929	227	ERPBC	DEP	-0.119	-0.52	0.254	0.014	0	0.274	0.519	0.779319
1073	6	150635316	151629954	2553	266	ERPBC	DEP	0.046	-0.313	0.406	0.002	0	0.182	0.794	0.90272
1074	6	151629955	152376499	1550	163	ERPBC	DEP	-0.075	-0.319	0.164	0.006	0	0.103	0.528	0.782953
1087	6	163336362	164687462	2953	266	ERPBC	DEP	-0.138	-0.508	0.209	0.019	0	0.262	0.423	0.739683
1092	6	168707339	169667886	2679	202	ERPBC	DEP	0.002	-0.392	0.388	0	0	0.203	0.991	0.998
1267	8	21650454	22895018	1897	235	ERPBC	DEP	0.081	-0.265	0.45	0.007	0	0.21	0.641	0.826873
1280	8	36641175	38803980	2208	261	ERPBC	DEP	-0.187	-0.444	0.06	0.035	0	0.198	0.14	0.479424
1310	8	75011700	76295483	2269	200	ERPBC	DEP	0.439	0.175	0.752	0.193	0.031	0.565	0.00219	0.0453235
1430	9	85135752	86769886	2705	259	ERPBC	DEP	0.289	-0.017	0.628	0.084	0	0.394	0.0634	0.307943
1453	9	109150718	110630150	2589	282	ERPBC	DEP	0.068	-0.143	0.276	0.005	0	0.077	0.525	0.782953
1464	9	119001228	119890464	1512	205	ERPBC	DEP	0.515	0.216	0.855	0.266	0.047	0.731	0.00104	0.03094
1495	10	7659873	8771920	2634	261	ERPBC	DEP	-0.088	-0.492	0.303	0.008	0	0.253	0.64	0.826873
1522	10	33655459	35178224	2348	248	ERPBC	DEP	0.354	-0.01	0.774	0.126	0	0.599	0.0572	0.291677
1559	10	79952997	81190573	2367	295	ERPBC	DEP	0.193	-0.036	0.436	0.037	0	0.19	0.099	0.381952
1589	10	114255955	115588903	1882	233	ERPBC	DEP	-0.418	-0.799	-0.104	0.175	0.011	0.639	0.012	0.121532
1624	11	11632651	12470449	1833	238	ERPBC	DEP	-0.081	-0.496	0.313	0.007	0	0.253	0.667	0.85478
1640	11	27018308	28577718	1921	167	ERPBC	DEP	0.179	-0.187	0.575	0.032	0	0.332	0.333	0.686182
1656	11	43949378	45019559	2113	274	ERPBC	DEP	-0.149	-0.502	0.183	0.022	0	0.252	0.367	0.693222
1674	11	64594823	66782661	2314	218	ERPBC	DEP	0.334	0.03	0.66	0.111	0.003	0.435	0.0325	0.219228
1677	11	68887345	69713996	1383	186	ERPBC	DEP	0.038	-0.17	0.249	0.001	0	0.064	0.708	0.873078
1735	11	130500784	131424361	1605	225	ERPBC	DEP	0.19	-0.214	0.615	0.036	0	0.379	0.328	0.681782
1941	13	103050418	104378435	2819	240	ERPBC	DEP	0.571	0.236	0.97	0.325	0.056	0.941	0.00117	0.03276
1948	13	109813577	110995432	2390	263	ERPBC	DEP	0.266	-0.054	0.612	0.071	0	0.375	0.0995	0.381952
2018	14	90662837	92101228	2327	217	ERPBC	DEP	-0.588	-0.847	-0.351	0.345	0.124	0.718	7.66e-06	0.00101745
2070	15	66355635	67396520	2318	232	ERPBC	DEP	0.14	-0.211	0.502	0.02	0	0.253	0.418	0.739683
2076	15	74458114	76401952	1679	191	ERPBC	DEP	0.317	-0.014	0.674	0.1	0	0.454	0.0576	0.291677
2090	15	90632719	91593623	1821	152	ERPBC	DEP	0.392	0.065	0.762	0.153	0.006	0.581	0.0229	0.175813
2095	15	95662426	96864278	1935	241	ERPBC	DEP	0.066	-0.278	0.425	0.004	0	0.191	0.701	0.868948
2133	16	50467034	52041336	2152	250	ERPBC	DEP	-0.178	-0.458	0.09	0.032	0	0.21	0.189	0.569392
2134	16	52041337	53393882	2096	177	ERPBC	DEP	-0.177	-0.379	0.02	0.031	0	0.143	0.0753	0.331453
2135	16	53393883	54866095	2543	262	ERPBC	DEP	-0.239	-0.429	-0.052	0.057	0.003	0.184	0.0131	0.124712
2150	16	72089512	73140781	1139	177	ERPBC	DEP	-0.506	-0.898	-0.18	0.256	0.032	0.807	0.0046	0.0706323
2175	17	1480057	2699135	1613	207	ERPBC	DEP	-0.138	-0.508	0.212	0.019	0	0.26	0.428	0.739683
2181	17	7264459	8554763	1875	217	ERPBC	DEP	-0.315	-0.645	-0.006	0.099	0.001	0.416	0.0421	0.253666
2198	17	31318754	32356061	2080	251	ERPBC	DEP	0.107	-0.191	0.411	0.011	0	0.169	0.474	0.764827
2206	17	42348004	43460500	1640	170	ERPBC	DEP	-0.336	-0.714	-0.001	0.113	0.001	0.51	0.0519	0.278112
2234	17	77412787	78438332	1401	202	ERPBC	DEP	0.269	-0.034	0.593	0.073	0	0.352	0.0843	0.345921
2259	18	25305261	26861067	2449	165	ERPBC	DEP	-0.021	-0.366	0.321	0	0	0.164	0.902	0.958375
2271	18	41425455	42974165	2352	247	ERPBC	DEP	-0.026	-0.308	0.254	0.001	0	0.11	0.852	0.928037
2320	19	13213187	13968319	986	173	ERPBC	DEP	0.372	0.079	0.695	0.138	0.007	0.483	0.0149	0.139067
2327	19	18504868	19749166	1195	139	ERPBC	DEP	0.206	-0.107	0.527	0.042	0	0.278	0.186	0.566955
2412	20	48212976	49236418	1886	195	ERPBC	DEP	-0.178	-0.59	0.202	0.032	0	0.348	0.342	0.689797
2415	20	51533751	52411532	1340	224	ERPBC	DEP	-0.086	-0.468	0.274	0.007	0	0.227	0.631	0.826805
2473	22	27952442	29457601	1991	196	ERPBC	DEP	0.365	0.127	0.62	0.133	0.016	0.384	0.0032	0.0544
2482	22	37364005	38718589	2116	235	ERPBC	DEP	-0.092	-0.387	0.192	0.008	0	0.151	0.513	0.7752
2484	22	40378784	41722787	1277	103	ERPBC	DEP	0.259	-0.067	0.609	0.067	0	0.371	0.12	0.436031
2488	22	44409534	45170649	1438	236	ERPBC	DEP	0.201	-0.111	0.53	0.04	0	0.281	0.194	0.570025
476	3	63670804	64662373	1560	211	ERPBC	PTSD	-0.26	-0.687	0.102	0.067	0	0.472	0.168	0.536698
638	4	37880861	38984838	2550	264	ERPBC	PTSD	0.328	0.053	0.626	0.108	0.004	0.392	0.0222	0.174793
915	5	166863414	168342743	2257	286	ERPBC	PTSD	-0.039	-0.417	0.331	0.002	0	0.195	0.823	0.907926
932	6	6621938	7808323	2590	299	ERPBC	PTSD	-0.254	-0.625	0.072	0.065	0	0.39	0.126	0.454364
1215	7	138755108	140217630	2117	228	ERPBC	PTSD	-0.279	-0.688	0.083	0.078	0	0.474	0.129	0.461684
1423	9	77862309	78630915	1710	196	ERPBC	PTSD	-0.082	-0.508	0.336	0.007	0	0.271	0.68	0.856296
1472	9	128785783	129617771	1532	247	ERPBC	PTSD	0.204	-0.124	0.562	0.042	0	0.316	0.222	0.593663
1559	10	79952997	81190573	2379	297	ERPBC	PTSD	0.178	-0.024	0.385	0.032	0	0.148	0.0827	0.345921
1589	10	114255955	115588903	1886	233	ERPBC	PTSD	-0.43	-0.81	-0.095	0.185	0.01	0.655	0.0114	0.117965
1656	11	43949378	45019559	2124	275	ERPBC	PTSD	0.192	-0.184	0.591	0.037	0	0.349	0.299	0.674521
1674	11	64594823	66782661	2313	218	ERPBC	PTSD	0.193	-0.163	0.573	0.037	0	0.329	0.274	0.642369
1718	11	111117781	112755446	2157	182	ERPBC	PTSD	0.292	-0.039	0.648	0.085	0	0.42	0.0833	0.345921
1734	11	129451785	130500783	1697	242	ERPBC	PTSD	0.095	-0.244	0.447	0.009	0	0.205	0.566	0.792868
1875	13	31433219	32986686	2689	254	ERPBC	PTSD	-0.042	-0.393	0.306	0.002	0	0.166	0.802	0.90272
2027	14	100786190	102004377	1843	255	ERPBC	PTSD	-0.056	-0.475	0.352	0.003	0	0.242	0.775	0.896812
2070	15	66355635	67396520	2328	233	ERPBC	PTSD	0.015	-0.358	0.383	0	0	0.182	0.934	0.977053
2216	17	54950108	56245227	1858	278	ERPBC	PTSD	-0.34	-0.772	0.028	0.116	0	0.596	0.0696	0.321647
2271	18	41425455	42974165	2354	248	ERPBC	PTSD	-0.153	-0.438	0.12	0.023	0	0.192	0.271	0.638594
2457	21	43081435	43812791	2087	279	ERPBC	PTSD	0.052	-0.322	0.423	0.003	0	0.197	0.769	0.896812
20	1	18427821	19238924	1698	242	ERPBC	SCZ	-0.129	-0.445	0.166	0.017	0	0.199	0.389	0.70855
30	1	30405183	31639217	2439	220	ERPBC	SCZ	0.223	-0.12	0.595	0.05	0	0.353	0.192	0.570025
38	1	41093876	41977966	1826	200	ERPBC	SCZ	-0.06	-0.401	0.284	0.004	0	0.169	0.717	0.877357
109	1	149716038	151146407	1535	98	ERPBC	SCZ	-0.107	-0.532	0.304	0.012	0	0.292	0.586	0.805644
113	1	154685546	156813845	1955	257	ERPBC	SCZ	-0.029	-0.26	0.197	0.001	0	0.075	0.803	0.90272
155	1	201067953	202583884	2495	275	ERPBC	SCZ	-0.004	-0.305	0.292	0	0	0.12	0.977	0.990485
251	2	45850048	46499326	1478	267	ERPBC	SCZ	-0.248	-0.617	0.082	0.061	0	0.381	0.144	0.482704
269	2	62429911	63672118	1525	196	ERPBC	SCZ	0.111	-0.27	0.514	0.012	0	0.269	0.556	0.792868
357	2	172501316	173287857	1415	163	ERPBC	SCZ	-0.366	-0.679	-0.078	0.134	0.007	0.462	0.016	0.146462
359	2	174118390	174927563	1242	195	ERPBC	SCZ	0.056	-0.32	0.439	0.003	0	0.212	0.763	0.893523
380	2	201324133	202504862	1689	155	ERPBC	SCZ	0.578	0.297	0.894	0.334	0.088	0.798	0.0002	0.0119
381	2	202504863	203639686	1403	155	ERPBC	SCZ	0.234	-0.16	0.673	0.055	0	0.454	0.24	0.610191
450	3	29877023	31269697	2909	248	ERPBC	SCZ	0.075	-0.2	0.344	0.006	0	0.119	0.579	0.802558
472	3	59998584	60571139	1599	210	ERPBC	SCZ	-0.137	-0.503	0.217	0.019	0	0.254	0.428	0.739683
476	3	63670804	64662373	1563	211	ERPBC	SCZ	0.025	-0.303	0.351	0.001	0	0.142	0.876	0.941255
573	3	172004761	173415591	2236	212	ERPBC	SCZ	0.08	-0.243	0.404	0.006	0	0.168	0.618	0.822061
584	3	186602046	187939199	2524	289	ERPBC	SCZ	-0.061	-0.36	0.225	0.004	0	0.133	0.675	0.85478
815	5	45305567	46388848	411	18	ERPBC	SCZ	0.913	0.678	1	0.834	0.46	1	2.78e-06	0.00066164
824	5	56896891	57895012	1847	152	ERPBC	SCZ	0.318	-0.056	0.759	0.101	0	0.575	0.102	0.385333
825	5	57895013	58721458	1960	200	ERPBC	SCZ	0.198	-0.133	0.535	0.039	0	0.286	0.235	0.609795
835	5	71468652	73314061	2564	236	ERPBC	SCZ	-0.358	-0.728	-0.03	0.128	0.003	0.53	0.0359	0.227353
888	5	132554691	134556570	2821	310	ERPBC	SCZ	0.016	-0.319	0.361	0	0	0.158	0.921	0.971965
915	5	166863414	168342743	2264	286	ERPBC	SCZ	-0.367	-0.753	-0.04	0.135	0.004	0.568	0.0327	0.219228
917	5	169506967	170898340	2190	225	ERPBC	SCZ	0.407	0.061	0.809	0.166	0.005	0.655	0.0224	0.174793
921	5	174662886	176180301	1947	246	ERPBC	SCZ	-0.097	-0.427	0.217	0.009	0	0.186	0.54	0.783659
932	6	6621938	7808323	2593	299	ERPBC	SCZ	0.299	-0.026	0.664	0.089	0	0.442	0.0723	0.325566
937	6	13352327	15069421	2479	269	ERPBC	SCZ	0.364	0.036	0.745	0.133	0.003	0.555	0.0337	0.221047
1057	6	129850179	130550137	1454	208	ERPBC	SCZ	0.131	-0.271	0.558	0.017	0	0.315	0.499	0.768686
1087	6	163336362	164687462	2970	268	ERPBC	SCZ	-0.092	-0.382	0.178	0.008	0	0.147	0.506	0.771605
1126	7	27351287	28890886	2616	280	ERPBC	SCZ	-0.384	-0.693	-0.101	0.147	0.01	0.48	0.00852	0.101388
1209	7	130418705	131856481	2327	255	ERPBC	SCZ	0.061	-0.196	0.321	0.004	0	0.107	0.638	0.826873
1212	7	134943222	136113467	2173	197	ERPBC	SCZ	0.242	-0.101	0.617	0.058	0	0.381	0.166	0.533892
1215	7	138755108	140217630	2124	228	ERPBC	SCZ	0.04	-0.31	0.39	0.002	0	0.17	0.815	0.9044
1227	7	154407488	155280610	1930	229	ERPBC	SCZ	0.121	-0.234	0.498	0.015	0	0.248	0.497	0.768091
1267	8	21650454	22895018	1909	238	ERPBC	SCZ	-0.061	-0.412	0.306	0.004	0	0.186	0.729	0.881929
1344	8	116094204	118300068	2402	227	ERPBC	SCZ	-0.215	-0.475	0.036	0.046	0	0.226	0.0926	0.36771
1353	8	128073655	129291118	2524	298	ERPBC	SCZ	0.057	-0.154	0.271	0.003	0	0.076	0.593	0.80648
1453	9	109150718	110630150	2613	283	ERPBC	SCZ	-0.059	-0.294	0.179	0.003	0	0.088	0.617	0.822061
1472	9	128785783	129617771	1529	246	ERPBC	SCZ	-0.064	-0.378	0.244	0.004	0	0.147	0.677	0.85478
1522	10	33655459	35178224	2359	250	ERPBC	SCZ	0.172	-0.169	0.533	0.029	0	0.284	0.311	0.675055
1544	10	62626466	64069687	2299	216	ERPBC	SCZ	-0.215	-0.6	0.134	0.046	0	0.36	0.212	0.58208
1545	10	64069688	65400431	2352	171	ERPBC	SCZ	-0.082	-0.267	0.106	0.007	0	0.072	0.382	0.702054
1559	10	79952997	81190573	2383	296	ERPBC	SCZ	0.153	-0.067	0.384	0.023	0	0.147	0.177	0.55796
1597	10	123856185	124894142	2141	222	ERPBC	SCZ	-0.18	-0.55	0.163	0.032	0	0.303	0.302	0.675055
1624	11	11632651	12470449	1847	241	ERPBC	SCZ	0.425	0.047	0.88	0.18	0.004	0.774	0.0288	0.2016
1640	11	27018308	28577718	1922	167	ERPBC	SCZ	0.231	-0.097	0.581	0.053	0	0.337	0.16	0.518095
1656	11	43949378	45019559	2134	276	ERPBC	SCZ	0.171	-0.177	0.536	0.029	0	0.288	0.324	0.679401
1674	11	64594823	66782661	2320	218	ERPBC	SCZ	0.187	-0.107	0.489	0.035	0	0.239	0.204	0.578
1720	11	113889020	114742317	1317	180	ERPBC	SCZ	0.203	-0.168	0.609	0.041	0	0.371	0.277	0.642369
1721	11	114742318	116247377	2208	260	ERPBC	SCZ	0.154	-0.144	0.466	0.024	0	0.217	0.305	0.675055
1734	11	129451785	130500783	1702	242	ERPBC	SCZ	-0.071	-0.362	0.209	0.005	0	0.133	0.62	0.822061
2012	14	84087373	85562936	2527	208	ERPBC	SCZ	0.165	-0.195	0.549	0.027	0	0.302	0.353	0.693222
2018	14	90662837	92101228	2354	218	ERPBC	SCZ	-0.055	-0.344	0.227	0.003	0	0.122	0.696	0.865003
2019	14	92101229	93386328	2791	266	ERPBC	SCZ	0.313	0.019	0.631	0.098	0.002	0.399	0.0363	0.227353
2022	14	95946793	97174314	2624	248	ERPBC	SCZ	0.613	0.278	1	0.376	0.077	1	0.000826	0.028084
2090	15	90632719	91593623	1834	154	ERPBC	SCZ	0.295	0.018	0.579	0.087	0.001	0.335	0.041	0.250205
2095	15	95662426	96864278	1958	245	ERPBC	SCZ	-0.407	-0.768	-0.093	0.166	0.009	0.59	0.0124	0.122967
2133	16	50467034	52041336	2159	251	ERPBC	SCZ	0.134	-0.161	0.442	0.018	0	0.196	0.362	0.693222
2150	16	72089512	73140781	1146	178	ERPBC	SCZ	-0.205	-0.599	0.15	0.042	0	0.359	0.247	0.621305
2175	17	1480057	2699135	1624	209	ERPBC	SCZ	0.013	-0.313	0.334	0	0	0.14	0.936	0.977053
2180	17	6305079	7264458	1585	238	ERPBC	SCZ	0.058	-0.321	0.446	0.003	0	0.219	0.755	0.892943
2181	17	7264459	8554763	1894	220	ERPBC	SCZ	-0.238	-0.557	0.065	0.057	0	0.311	0.118	0.432062
2205	17	40233546	42348003	2151	195	ERPBC	SCZ	-0.127	-0.528	0.245	0.016	0	0.28	0.493	0.766889
2206	17	42348004	43460500	1647	172	ERPBC	SCZ	0.041	-0.306	0.393	0.002	0	0.173	0.813	0.9044
2214	17	52102650	53468006	2306	206	ERPBC	SCZ	0.139	-0.141	0.418	0.019	0	0.175	0.321	0.678195
2216	17	54950108	56245227	1863	278	ERPBC	SCZ	0.102	-0.25	0.461	0.01	0	0.217	0.554	0.792868
2259	18	25305261	26861067	2453	167	ERPBC	SCZ	0.044	-0.31	0.398	0.002	0	0.18	0.801	0.90272
2327	19	18504868	19749166	1201	139	ERPBC	SCZ	0.818	0.614	1	0.669	0.377	1	3.06e-10	1.45656e-07
2415	20	51533751	52411532	1346	225	ERPBC	SCZ	0.028	-0.313	0.371	0.001	0	0.157	0.865	0.937904
2483	22	38718590	40378783	2180	213	ERPBC	SCZ	0.149	-0.139	0.451	0.022	0	0.204	0.307	0.675055
2484	22	40378784	41722787	1281	104	ERPBC	SCZ	-0.328	-0.574	-0.087	0.107	0.008	0.329	0.0103	0.108951
