# Supplementary material for: Cross-trait genetic architecture between breast cancer and psychiatric disorders
Source: iScience. 2026 Jul 13;29(8):116767. doi: 10.1016/j.isci.2026.116767 (PMC13382130; doi:10.1016/j.isci.2026.116767)
Supplement: Table S6. Causal relationship between eight psychiatric disorders and two subtypes of breast cancer [file mmc7.xlsx]

## Sheet: Table S6
Table S6. Causal relationship between eight psychiatric disorders and two subtypes of breast cancer
A) LCV results between eight psychiatric disorders and two subtypes of breast cancer
Note: causal associations were quantified by genetic causal proportion. Tests are one-sided and only tests significant after correcting for multiple testing were interpreted. gcp = genetic causal proportion; gcp_se = standard error of gcp; gcp_p = p-value of the gcp; rho = genetic correlation; rho_se = standard error of rho; rho_p = p-value of the rho.
P-values lower than the Bonferroni-corrected threshold (P = 0.05/16 combinations = 3.13E-03) and GCP larger than 0.6 are considered significant and marked in dark blue.
Trait 1	Trait 2	gcp	gcp_se	gcp_p	rho	rho_se
ADHD	ERNBC	0.0588935	0.444022	0.743433	0.0239515	0.0344913
ADHD	ERPBC	0.0769799	0.544823	0.820382	0.00648443	0.0248972
AN	ERNBC	-0.228259	0.425094	0.435615	-0.0504351	0.0413395
AN	ERPBC	0.132951	0.529749	0.545876	0.0300977	0.0317534
ANX	ERNBC	0.104721	0.29587	0.616249	0.0664306	0.0364656
ANX	ERPBC	0.136342	0.545689	0.42534	0.0485955	0.0377916
ASD	ERNBC	0.00710294	0.575074	0.663434	-0.0296897	0.0413198
ASD	ERPBC	0.0481817	0.575134	0.660752	-0.0236722	0.0307387
BIP	ERNBC	-0.140529	0.525375	0.549918	-0.0307526	0.0318819
BIP	ERPBC	-0.0299316	0.570405	0.632617	0.015999	0.0363672
DEP	ERNBC	-0.0037775	0.580429	0.86654	0.0549341	0.0287616
DEP	ERPBC	0.0601581	0.529028	0.334585	0.0423542	0.0297289
PTSD	ERNBC	0.00447354	0.5773	0.815417	0.0229295	0.0731555
PTSD	ERPBC	0.346192	0.401455	0.428108	0.0850779	0.0558752
SCZ	ERNBC	-0.0605623	0.471247	0.549364	0.0214635	0.0251994
SCZ	ERPBC	0.335205	0.38894	0.918757	0.0651728	0.0237976
B) LHC-MR results between eight psychiatric disorders and two subtypes of breast cancer
Note: bidirectional causal associations were estimated by all genome-wide genetic instrumental variables. Tests are two-sided and only tests significant after correcting for multiple testing were interpreted. Pair = trait pair; EXP = trait used as exposure (X); OUT = trait used as outcome (Y); piX = polygenicity: proportion of non-zero multivariable causal effects among all sequence variants dire…
P-values of axy lower than the Bonferroni-corrected threshold (P = 0.05/16 combinations/2 tests = 1.56E-03) and P-values of ayx larger than 0.05 are considered significant forward causality and marked in dark blue; P-values of ayx lower than the Bonferroni-corrected threshold (P = 0.05/16 combinations/2 tests = 1.56E-03) and P-values of axy larger than 0.05 are considered significant reverse caus…
Pair	EXP	OUT	piX	piY	h2X	h2Y	tX	tX_JKse	tX_JKpval	tY	tY_JKse	tY_JKpval	axy	axy_JKse	axy_JKpval	ayx	ayx_JKse	ayx_JKpval	iXY	iX	iY
ADHD-ERNBC	ADHD	ERNBC	0.000451246	0.000135332	0.0908152	0.0538125	0.083837	0.0605581	0.166234	-0.125951	0.0607036	0.0380003	0.0577793	0.0911543	0.526171	0.113785	0.231422	0.622948	0.0217153	1.13758	1.11229
ADHD-ERPBC	ADHD	ERPBC	0.000448387	9.28927e-05	0.0892461	0.107984	0.0889368	0.0210184	2.32273e-05	-0.109832	0.0220757	6.51559e-07	0.00908335	0.0481927	0.850501	0.0303794	0.0301612	0.313822	0.0279316	1.13798	1.14484
AN-ERNBC	AN	ERNBC	0.000676422	0.000136496	0.196089	0.0555905	0.0981493	0.0394683	0.0128901	-0.120469	0.0461445	0.00903607	0.0718537	0.0423573	0.0898159	-0.135925	0.106214	0.200641	0.00873295	1.0328	1.11
AN-ERPBC	AN	ERPBC	0.000546804	9.23831e-05	0.185064	0.109595	0.0592142	0.0398831	0.137625	-0.100034	0.025909	0.000112935	0.0079208	0.031332	0.800421	0.0469072	0.0361877	0.1949	0.000734594	1.06625	1.14532
ANX-ERNBC	ANX	ERNBC	0.000494526	0.000135077	0.0319106	0.0545975	0.0493179	0.0183555	0.00721374	-0.112129	0.0814536	0.168635	0.410496	0.0976408	2.62064e-05	0.0033719	0.0338215	0.920585	0.0121487	1.06879	1.11244
ANX-ERPBC	ANX	ERPBC	0.000488744	9.30669e-05	0.0322022	0.109367	0.044589	0.0192623	0.0206225	0.101602	0.027702	0.000244767	-0.00393241	0.0675607	0.953585	0.0145507	0.0186451	0.435155	0.00621257	1.06995	1.14503
ASD-ERNBC	ASD	ERNBC	0.000601349	0.000135681	0.210889	0.0570256	0.0501237	0.111518	0.653095	0.0236182	0.0914359	0.796173	-0.217672	0.164694	0.186276	0.392432	0.22936	0.087084	0.0161874	1.01667	1.11222
ASD-ERPBC	ASD	ERPBC	0.000602901	9.26395e-05	0.145188	0.100486	0.246187	0.256085	0.336377	0.15457	0.0608297	0.0110525	-0.322703	0.327859	0.324981	0.207453	0.191097	0.27766	0.0067554	1.01642	1.14486
BIP-ERNBC	BIP	ERNBC	0.000652373	0.000132818	0.0746225	0.0550087	0.0464354	0.0466166	0.319194	-0.114346	0.0819835	0.163095	0.0307317	0.0636375	0.629154	0.0264843	0.0518087	0.609215	0.0240431	1.13371	1.11506
BIP-ERPBC	BIP	ERPBC	0.00065163	9.26027e-05	0.0748245	0.10952	0.0477858	0.0250752	0.0566895	-0.0994041	0.025017	7.08359e-05	0.0326736	0.0431901	0.449346	0.0394906	0.0261072	0.130373	0.0220184	1.13336	1.14538
DEP-ERNBC	DEP	ERNBC	0.000596939	0.000135679	0.0513194	0.0552939	0.0438807	0.0357993	0.220296	-0.114854	0.0771093	0.136356	0.175471	0.0676377	0.00947913	0.055691	0.0409118	0.173436	0.0197934	1.19346	1.11279
DEP-ERPBC	DEP	ERPBC	0.000598515	9.1994e-05	0.0520478	0.109083	0.0315121	0.0271131	0.245134	-0.101107	0.0256025	7.84407e-05	0.046629	0.0366041	0.202708	0.0471033	0.0174393	0.00691331	0.0178306	1.19278	1.14658
PTSD-ERNBC	PTSD	ERNBC	0.154756	0.00013479	1.9513e-05	0.055201	0.148298	0.0512286	0.00379358	-0.172779	0.0827932	0.0368999	0.397514	0.0832674	1.80656e-06	0.0997846	0.0873805	0.253473	0.0415628	1.2077	1.11265
PTSD-ERPBC	PTSD	ERPBC	0.193006	9.23644e-05	2.14413e-05	0.108465	0.141769	0.0213717	3.27853e-11	-0.0953793	0.0280091	0.000660907	-0.0885082	0.0584838	0.130183	0.0995654	0.0284708	0.000470344	0.0268774	1.20781	1.14545
SCZ-ERNBC	SCZ	ERNBC	0.000569504	0.000136073	0.407553	0.0567681	0.101446	0.0712005	0.154218	-0.0987953	0.0476154	0.0379996	0.086593	0.0332937	0.00929853	-0.0231763	0.129781	0.858268	0.0166634	1.23446	1.1107
SCZ-ERPBC	SCZ	ERPBC	0.000571313	7.9079e-05	0.412796	0.103937	0.0790992	0.127712	0.535681	-0.095607	0.0270987	0.000418557	0.0511951	0.0249184	0.0399265	0.160285	0.0512951	0.00177951	0.0115559	1.2342	1.1675
C) MR results between eight psychiatric disorders and two subtypes of breast cancer
P-values lower 0.05 are considered significant and marked in dark blue.
P-values of Q statistic larger 0.05 are marked in dark blue.
Exposure	Outcome	method	Forward analysis					Reverse analysis					Exposure	Outcome	Forward analysis					Reverse analysis
			nsnp	F	b	se	pval	nsnp	F	b	se	pval			method	Q	Q_df	Q_pval	I2	method	Q	Q_df	Q_pval	I2
ADHD	ERNBC	MR Egger	21	31.8	0.0098996	0.538229	0.985517	30	40.4	-0.0941192	0.0869837	0.288469	ADHD	ERNBC	MR Egger	34.816	19	0.0146966	45.4274	MR Egger	48.1956	28	0.010208	41.9034
ADHD	ERNBC	Weighted median	21	31.8	0.0203391	0.064682	0.753181	30	40.4	-0.0304277	0.0284065	0.284101	ADHD	ERNBC	Inverse variance weighted	34.8162	20	0.0211055	42.5554	Inverse variance weighted	49.6138	29	0.00993631	41.5486
ADHD	ERNBC	Inverse variance weighted	21	31.8	0.0046496	0.0604683	0.938709	30	40.4	-0.0183105	0.0242455	0.450121	ADHD	ERPBC	MR Egger	47.5075	19	0.000302066	60.0063	MR Egger	158.344	85	2.41634e-06	46.3195
ADHD	ERNBC	Simple mode	21	31.8	-0.00954766	0.119699	0.937218	30	40.4	-0.0111256	0.0587283	0.851066	ADHD	ERPBC	Inverse variance weighted	51.3155	20	0.00014317	61.0254	Inverse variance weighted	158.446	86	3.26755e-06	45.7229
ADHD	ERNBC	Weighted mode	21	31.8	0.0115298	0.108085	0.916111	30	40.4	-0.0317388	0.0481185	0.514717	AN	ERNBC	MR Egger	5.98365	6	0.425024	-0.273171	MR Egger	33.0752	28	0.232987	15.3444
ADHD	ERPBC	MR Egger	21	31.8	-0.638919	0.535806	0.247767	87	50.5	0.00713073	0.0254275	0.779826	AN	ERNBC	Inverse variance weighted	18.0941	7	0.0115526	61.3133	Inverse variance weighted	35.7491	29	0.180988	18.8791
ADHD	ERPBC	Weighted median	21	31.8	-0.0466789	0.0594241	0.432148	87	50.5	0.00925053	0.015592	0.55299	AN	ERPBC	MR Egger	6.88885	6	0.331249	12.9027	MR Egger	139.604	85	0.000175416	39.1135
ADHD	ERPBC	Inverse variance weighted	21	31.8	0.017906	0.062562	0.774716	87	50.5	0.0122837	0.0126461	0.331376	AN	ERPBC	Inverse variance weighted	7.37469	7	0.390937	5.0807	Inverse variance weighted	139.604	86	0.000229079	38.3972
ADHD	ERPBC	Simple mode	21	31.8	-0.0475477	0.0955923	0.624331	87	50.5	0.0255838	0.0353109	0.470707	ANX	ERNBC	MR Egger	11.2137	7	0.129567	37.5762	MR Egger	32.0585	28	0.272136	12.6597
ADHD	ERPBC	Weighted mode	21	31.8	-0.0475477	0.102603	0.648071	87	50.5	0.0122758	0.0154481	0.429005	ANX	ERNBC	Inverse variance weighted	11.2993	8	0.185309	29.1993	Inverse variance weighted	32.0741	29	0.31663	9.58437
AN	ERNBC	MR Egger	8	30.4	-1.27815	0.36159	0.012296	30	40.4	0.234323	0.127243	0.0761601	ANX	ERPBC	MR Egger	19.4247	7	0.00695596	63.9635	MR Egger	119.485	85	0.00812704	28.8614
AN	ERNBC	Weighted median	8	30.4	2.52957e-05	0.0673392	0.9997	30	40.4	0.079702	0.0501061	0.111685	ANX	ERPBC	Inverse variance weighted	19.4698	8	0.0125392	58.9108	Inverse variance weighted	120.149	86	0.00886012	28.4224
AN	ERNBC	Inverse variance weighted	8	30.4	-0.029145	0.0706609	0.68	30	40.4	0.0505152	0.0363423	0.164534	ASD	ERNBC	MR Egger	NA	NA	NA	NA	MR Egger	38.5662	28	0.0881567	27.3976
AN	ERNBC	Simple mode	8	30.4	0.0407556	0.0995204	0.694399	30	40.4	0.0938729	0.0981166	0.346602	ASD	ERNBC	Inverse variance weighted	0.00825617	1	0.927601	-12012.1	Inverse variance weighted	40.6295	29	0.0741587	28.6233
AN	ERNBC	Weighted mode	8	30.4	0.0384986	0.102796	0.719109	30	40.4	0.0879031	0.0806202	0.284542	ASD	ERPBC	MR Egger	NA	NA	NA	NA	MR Egger	123.428	85	0.00411814	31.1339
AN	ERPBC	MR Egger	8	30.4	-0.21132	0.330189	0.545822	87	50.5	0.0178911	0.0421601	0.672375	ASD	ERPBC	Inverse variance weighted	0.306363	1	0.57992	-226.41	Inverse variance weighted	135.794	86	0.000499707	36.669
AN	ERPBC	Weighted median	8	30.4	-0.0206659	0.0501809	0.680466	87	50.5	0.0205424	0.0293754	0.484361	BIP	ERNBC	MR Egger	66.5325	42	0.00931872	36.873	MR Egger	54.1413	28	0.00215352	48.2835
AN	ERPBC	Inverse variance weighted	8	30.4	0.00187582	0.0384442	0.961084	87	50.5	0.0181942	0.0209611	0.385395	BIP	ERNBC	Inverse variance weighted	66.8809	43	0.0113091	35.7066	Inverse variance weighted	55.1269	29	0.00239452	47.3941
AN	ERPBC	Simple mode	8	30.4	-0.0520108	0.0908368	0.584846	87	50.5	-0.0434977	0.0634165	0.494618	BIP	ERPBC	MR Egger	75.4758	42	0.00116298	44.3531	MR Egger	204.773	85	7.0078e-12	58.4906
AN	ERPBC	Weighted mode	8	30.4	-0.05626	0.080405	0.50669	87	50.5	0.0144923	0.0296886	0.626692	BIP	ERPBC	Inverse variance weighted	81.0883	43	0.000395594	46.9714	Inverse variance weighted	209.87	86	2.37647e-12	59.0223
ANX	ERNBC	MR Egger	9	31	0.486072	1.48303	0.752681	30	40.4	0.0115522	0.0483038	0.812726	DEP	ERNBC	MR Egger	128.644	113	0.14917	12.1605	MR Egger	58.4442	28	0.000641118	52.091
ANX	ERNBC	Weighted median	9	31	0.196729	0.1478	0.183173	30	40.4	0.0031647	0.0185346	0.864424	DEP	ERNBC	Inverse variance weighted	129.317	114	0.15484	11.8443	Inverse variance weighted	58.5421	29	0.000934518	50.463
ANX	ERNBC	Inverse variance weighted	9	31	0.144502	0.123977	0.243795	30	40.4	0.00614325	0.0132734	0.643491	DEP	ERPBC	MR Egger	216.401	113	1.72371e-08	47.7821	MR Egger	247.818	85	7.77196e-18	65.7007
ANX	ERNBC	Simple mode	9	31	0.353471	0.259536	0.210328	30	40.4	-0.0166109	0.0331257	0.619839	DEP	ERPBC	Inverse variance weighted	218.215	114	1.54134e-08	47.758	Inverse variance weighted	249.483	86	7.69161e-18	65.5287
ANX	ERNBC	Weighted mode	9	31	0.336262	0.239092	0.197237	30	40.4	0.00731814	0.0255923	0.776949	PTSD	ERNBC	NA	NA	NA	NA	NA	MR Egger	26.9838	28	0.519132	-3.76615
ANX	ERPBC	MR Egger	9	31	0.389307	1.66342	0.821651	87	50.5	-0.00748748	0.0150396	0.619874	PTSD	ERNBC	NA	NA	NA	NA	NA	Inverse variance weighted	26.9953	29	0.571958	-7.42608
ANX	ERPBC	Weighted median	9	31	0.0727023	0.127319	0.567984	87	50.5	0.00383143	0.010743	0.721358	PTSD	ERPBC	NA	NA	NA	NA	NA	MR Egger	95.3272	85	0.208183	10.8334
ANX	ERPBC	Inverse variance weighted	9	31	0.178076	0.13869	0.199148	87	50.5	0.00146493	0.00749813	0.845101	PTSD	ERPBC	NA	NA	NA	NA	NA	Inverse variance weighted	96.0191	86	0.215778	10.4345
ANX	ERPBC	Simple mode	9	31	0.106193	0.194459	0.599897	87	50.5	-0.00870246	0.0253226	0.731937	SCZ	ERNBC	MR Egger	187.328	120	8.24723e-05	35.9413	MR Egger	61.6947	28	0.000246302	54.6153
ANX	ERPBC	Weighted mode	9	31	0.052023	0.17514	0.774005	87	50.5	-0.00192467	0.0126837	0.879745	SCZ	ERNBC	Inverse variance weighted	191.784	121	4.40883e-05	36.9081	Inverse variance weighted	61.7695	29	0.000370182	53.0513
ASD	ERNBC	MR Egger	NA	NA	NA	NA	NA	30	40.4	0.186402	0.169642	0.281217	SCZ	ERPBC	MR Egger	308.572	120	1.47979e-18	61.1112	MR Egger	206.139	84	2.93313e-12	59.2507
ASD	ERNBC	Weighted median	NA	NA	NA	NA	NA	30	40.4	0.0125448	0.0575594	0.827472	SCZ	ERPBC	Inverse variance weighted	322.042	121	3.52086e-20	62.4273	Inverse variance weighted	210.937	85	1.08015e-12	59.7035
ASD	ERNBC	Inverse variance weighted	2	31.3	0.109535	0.0727797	0.132317	30	40.4	-0.0129484	0.0478351	0.78663	Exposure	Outcome	Forward analysis			Reverse analysis
ASD	ERNBC	Simple mode	NA	NA	NA	NA	NA	30	40.4	0.0138989	0.100366	0.890817			egger_intercept	se	pval	egger_intercept	se	pval
ASD	ERNBC	Weighted mode	NA	NA	NA	NA	NA	30	40.4	0.0278573	0.083704	0.741674	ADHD	ERNBC	-7.04929e-05	0.00717875	0.992268	0.00165685	0.00182527	0.371769
ASD	ERPBC	MR Egger	NA	NA	NA	NA	NA	87	50.5	-0.105627	0.0489448	0.0337419	ADHD	ERPBC	0.00881933	0.00714644	0.232217	0.000145885	0.000623387	0.815532
ASD	ERPBC	Weighted median	NA	NA	NA	NA	NA	87	50.5	-0.0296321	0.0339917	0.383348	AN	ERNBC	0.0283554	0.00814808	0.0131424	-0.00401724	0.00267008	0.14364
ASD	ERPBC	Inverse variance weighted	2	31.3	0.0592788	0.0620239	0.339202	87	50.5	0.0180632	0.0255243	0.47914	AN	ERPBC	0.00484005	0.0074405	0.539464	8.58197e-06	0.00103361	0.993395
ASD	ERPBC	Simple mode	NA	NA	NA	NA	NA	87	50.5	-0.0645759	0.0666661	0.335437	ANX	ERNBC	-0.0030695	0.0132743	0.823744	-0.000118216	0.00101361	0.907987
ASD	ERPBC	Weighted mode	NA	NA	NA	NA	NA	87	50.5	-0.0463041	0.0325504	0.158488	ANX	ERPBC	-0.00189822	0.0148889	0.902136	0.000253449	0.000368714	0.49371
BIP	ERNBC	MR Egger	44	34.2	0.15361	0.457147	0.738529	30	40.4	0.0259681	0.0680412	0.7056	ASD	ERNBC	NA	NA	NA	-0.00435693	0.00355978	0.231178
BIP	ERNBC	Weighted median	44	34.2	-0.118023	0.0674029	0.0799445	30	40.4	-0.0344323	0.0228857	0.132444	ASD	ERPBC	NA	NA	NA	0.00350175	0.00119994	0.00450297
BIP	ERNBC	Inverse variance weighted	44	34.2	-0.0592429	0.0541321	0.273773	30	40.4	-0.0206714	0.0188619	0.273108	BIP	ERNBC	-0.00208585	0.00444769	0.641515	-0.00101934	0.00142778	0.48118
BIP	ERNBC	Simple mode	44	34.2	-0.204849	0.170377	0.235815	30	40.4	-0.0566968	0.0492149	0.25872	BIP	ERPBC	-0.00713458	0.00403711	0.0844519	0.000761053	0.000523198	0.149458
BIP	ERNBC	Weighted mode	44	34.2	-0.159581	0.161118	0.32749	30	40.4	-0.0551582	0.0496671	0.275882	DEP	ERNBC	-0.00147761	0.00192196	0.443613	0.000201678	0.00093141	0.830144
BIP	ERPBC	MR Egger	44	34.2	0.712133	0.414946	0.0934923	87	50.5	-0.0144883	0.0213409	0.499048	DEP	ERPBC	-0.00206787	0.00212435	0.332428	0.000273035	0.000361385	0.452023
BIP	ERPBC	Weighted median	44	34.2	-0.0730935	0.0530543	0.168293	87	50.5	0.00616788	0.0126988	0.627176	PTSD	ERNBC	NA	NA	NA	-0.000168212	0.00156479	0.91516
BIP	ERPBC	Inverse variance weighted	44	34.2	-0.0159244	0.0507962	0.753904	87	50.5	0.0123939	0.0107415	0.248568	PTSD	ERPBC	NA	NA	NA	0.000427303	0.000544025	0.434375
BIP	ERPBC	Simple mode	44	34.2	-0.112642	0.115912	0.336593	87	50.5	0.0158064	0.0253559	0.534683	SCZ	ERNBC	-0.00301006	0.00178172	0.0937368	0.000494779	0.00268604	0.855181
BIP	ERPBC	Weighted mode	44	34.2	-0.10332	0.112237	0.36242	87	50.5	0.00800474	0.0128465	0.534863	SCZ	ERPBC	-0.00446023	0.00194879	0.0238446	0.00130908	0.000936214	0.165713
DEP	ERNBC	MR Egger	115	33.2	0.31846	0.302251	0.294302	30	40.4	-0.019618	0.0443866	0.661898
DEP	ERNBC	Weighted median	115	33.2	0.127189	0.0623258	0.0412803	30	40.4	-0.00577205	0.0128641	0.653653
DEP	ERNBC	Inverse variance weighted	115	33.2	0.0885438	0.0437517	0.0429926	30	40.4	-0.0103903	0.0122042	0.394566
DEP	ERNBC	Simple mode	115	33.2	0.247002	0.192035	0.200969	30	40.4	-0.000262814	0.0216702	0.990407
DEP	ERNBC	Weighted mode	115	33.2	0.233526	0.188309	0.217478	30	40.4	-0.00606945	0.0168322	0.721023
DEP	ERPBC	MR Egger	115	33.2	0.351442	0.334081	0.29506	87	50.5	-0.00677437	0.0147407	0.646998
DEP	ERPBC	Weighted median	115	33.2	-0.0177193	0.0551572	0.74802	87	50.5	0	0.00820746	1
DEP	ERPBC	Inverse variance weighted	115	33.2	0.0296803	0.0484349	0.540017	87	50.5	0.00286988	0.00735332	0.696327
DEP	ERPBC	Simple mode	115	33.2	-0.0381986	0.142197	0.788699	87	50.5	-0.0187167	0.0200937	0.354217
DEP	ERPBC	Weighted mode	115	33.2	-0.0381986	0.142871	0.789671	87	50.5	-0.00528757	0.00829851	0.525707
PTSD	ERNBC	MR Egger	NA	NA	NA	NA	NA	30	40.4	0.0256559	0.0745705	0.73338
PTSD	ERNBC	Weighted median	NA	NA	NA	NA	NA	30	40.4	0.0498188	0.0315147	0.113921
PTSD	ERNBC	Inverse variance weighted	NA	NA	NA	NA	NA	30	40.4	0.0179594	0.0208489	0.389014
PTSD	ERNBC	Simple mode	NA	NA	NA	NA	NA	30	40.4	0.0763754	0.0694918	0.280785
PTSD	ERNBC	Weighted mode	NA	NA	NA	NA	NA	30	40.4	0.0704934	0.0519905	0.185599
PTSD	ERNBC	Wald ratio	1	30	0.185832	0.21323	0.383477	NA	NA	NA	NA	NA
PTSD	ERPBC	MR Egger	NA	NA	NA	NA	NA	87	50.5	0.0119486	0.0221904	0.591669
PTSD	ERPBC	Weighted median	NA	NA	NA	NA	NA	87	50.5	0.0287686	0.0170877	0.0922628
PTSD	ERPBC	Inverse variance weighted	NA	NA	NA	NA	NA	87	50.5	0.027042	0.0110726	0.0145963
PTSD	ERPBC	Simple mode	NA	NA	NA	NA	NA	87	50.5	0.0648249	0.0354682	0.0710641
PTSD	ERPBC	Weighted mode	NA	NA	NA	NA	NA	87	50.5	0.0240173	0.0165174	0.149569
PTSD	ERPBC	Wald ratio	1	30	-0.195696	0.181718	0.281515	NA	NA	NA	NA	NA
SCZ	ERNBC	MR Egger	122	35.4	0.198946	0.0957997	0.0399648	30	40.4	-0.0631371	0.128004	0.625687
SCZ	ERNBC	Weighted median	122	35.4	0.0228844	0.0203022	0.259663	30	40.4	-0.0278824	0.0375282	0.457498
SCZ	ERNBC	Inverse variance weighted	122	35.4	0.0396807	0.0171673	0.0208103	30	40.4	-0.0404986	0.035187	0.249751
SCZ	ERNBC	Simple mode	122	35.4	0.0013608	0.0619356	0.982507	30	40.4	-0.0233666	0.0704486	0.742514
SCZ	ERNBC	Weighted mode	122	35.4	0.0126857	0.0598371	0.83246	30	40.4	-0.0204926	0.0564015	0.71899
SCZ	ERPBC	MR Egger	122	35.4	0.323655	0.104783	0.00249731	86	50.5	-0.0446175	0.038038	0.244122
SCZ	ERPBC	Weighted median	122	35.4	0.0414174	0.019252	0.03145	86	50.5	-0.0192554	0.0212109	0.363981
SCZ	ERPBC	Inverse variance weighted	122	35.4	0.087659	0.0189584	3.76851e-06	86	50.5	0.00144446	0.0191251	0.939795
SCZ	ERPBC	Simple mode	122	35.4	0.0177741	0.0465128	0.703032	86	50.5	-0.00780411	0.0467421	0.867797
SCZ	ERPBC	Weighted mode	122	35.4	0.0208012	0.046487	0.655341	86	50.5	-0.0210717	0.0218265	0.337075
