# Supplementary material for: Cross-trait genetic architecture between breast cancer and psychiatric disorders
Source: iScience. 2026 Jul 13;29(8):116767. doi: 10.1016/j.isci.2026.116767 (PMC13382130; doi:10.1016/j.isci.2026.116767)
Supplement: Table S7. Genomic risk loci identified for results of eight psychiatric disorders and two subtypes of breast cancer using FUMA [file mmc8.xlsx]

## Sheet: Table S7
Table S7. Genomic risk loci identified for results of eight psychiatric disorders and two subtypes of breast cancer using FUMA
Note: for comparative purposes we report whether the identified loci overlap with the loci identified by PLACO analysis and reported by single trait GWAS analysis. We therefore defined the locus as 500 kb before and after the position of the index variant. Genomic risk loci association tests are two-sided and significance is determined by surpassing the genome-wide significance threshold, P < 5 x…
Trait	Locus	Unique SNP ID	rsID	Cytoband	CHR	BP	P	Start	End	nSNPs	nGWASSNPs	nIndSigSNPs	IndSigSNPs	nLeadSNPs	LeadSNPs	Functional annotation	CADD	RDB	position mapping	eqtl mapping	Results from PSY GWAS analysis							Results from BC GWAS analysis							COLOC
																					ORPSY	PPSY	Overlap	TopSNP	CHR	Start	End	ORBC	PBC	Overlap	TopSNP	CHR	Start	End	PP.H1	PP.H2	PP.H3	PP.H4	Best causal SNP	SNP.PP.H4
ADHD-ERNBC	1	1:10616505:A:C	rs17035305	1p36.22	1	10616505	5.06095e-10	10525914	10637709	70	13	1	rs17035305	1	rs17035305	intronic	12.13	4	DFFA, PEX14	KIF1B, PGD, APITD1, CORT, DFFA, PEX14	1.03	0.01022	no					0.8946	9.58738e-20	yes	rs620405	1	10484976	10638604	2.16652e-16	0.921861	0.0292898	0.0488488	rs2506892	-0.964144
ADHD-ERNBC	2	2:621558:C:T	rs939584	2p25.3	2	621558	2.05594e-09	600575	653874	236	6	1	rs939584	1	rs939584	intergenic	2.347	NA		FAM150B	0.9455	8.355e-06	no					0.9293	5.38902e-07	no					0.000733386	0.0182845	0.0117443	0.968183	rs939584	-0.585374
ADHD-ERNBC	3	11:808423:A:G	rs28694634	11q13.1	11	808423	4.41582e-09	749452	825777	58	9	2	rs28694634;rs6597981	1	rs28694634	intergenic	1.607	3a	TALDO1, PDDC1, AP006621.5, CEND1, SLC25A22, PIDD, RPLP2, PNPLA2, EFCAB4A, CD151	B4GALNT4, C11orf35, EPS8L2, TMEM80, PDDC1, AP006621.5, CEND1, SLC25A22, PIDD, RPLP2, PNPLA2, EFCAB4A, CD151, POLR2L, CHID1, IFITM10	0.9461	1.31e-07	no					1.0506	7.00003e-05	no					0.0533038	0.00305559	0.0422667	0.897601	rs28694634	-0.403669
ADHD-ERNBC	4	16:61937326:C:G	rs8053210	16q21	16	61937326	5.97573e-09	61775810	61953413	92	38	1	rs8053210	1	rs8053210	intronic	0.664	6	CDH8		1.0561	9.295e-09	yes	rs1162202	16	61775810	61966703	1.0431	0.000234002	no					0.225547	8.48451e-05	0.247604	0.526687	rs7202312	-1.24464
ADHD-ERNBC	5	19:17371568:C:T	rs12982178	19p13.11	19	17371568	6.462e-12	17354825	17440871	47	9	2	rs12982178;rs117304397	1	rs12982178	intronic	1.563	3a	NR2F6, AC010646.3, USHBP1, BABAM1, CTD-2278I10.6, ANKLE1, ABHD8, MRPL34, DDA1, ANO8, GTPBP3	OCEL1, NR2F6, BABAM1, ANKLE1, ABHD8, MRPL34, PLVAP, MVB12A	0.9668	0.004138	no					1.1449	5.37403e-23	yes	rs56069439	19	17311308	17462094	1.47971e-32	0.871165	0.122755	0.00608005	rs56069439	-0.63011
ADHD-ERNBC	6	19:19386339:A:G	rs11882123	19p13.11	19	19386339	4.85585e-08	19358332	19657632	173	1	1	rs11882123	1	rs11882123	downstream	0.354	2b	NCAN, HAPLN4, TM6SF2, SUGP1, MAU2, GATAD2A, TSSK6, NDUFA13, YJEFN3, CTC-260F20.3, CILP2	UBA52, HAPLN4, TM6SF2, MAU2, GATAD2A, TSSK6, NDUFA13, YJEFN3, CILP2, LPAR2, GMIP	1.0588	8.049e-06	no					1.0505	3.10799e-05	no					0.0675203	0.034363	0.151973	0.73095	rs11882123	-1.02598
ADHD-ERNBC	7	22:40847848:A:T	rs73167052	22q13.1	22	40847848	3.18872e-08	40816841	41049402	221	2	1	rs73167052	1	rs73167052	intronic	3.441	6	MKL1	SGSM3, MKL1, MCHR1, XPNPEP3	1.046	0.002436	no					1.1232	1.92101e-10	yes	rs6001990	22	40726183	41062415	1.9023e-08	0.820638	0.0482704	0.131091	rs5995860	-1.52733
ADHD-ERPBC	1	1:44039710:C:T	rs2819340	1p34.2	1	44039710	3.75689e-10	44006339	44196945	126	33	1	rs2819340	1	rs2819340	intronic	2.754	5	PTPRF, KDM4A, ST3GAL3	MED8, SZT2, KDM4A, ARTN, ATP6V0B, CCDC24	1.0897	5.257e-14	yes	rs549845	1	43760070	44480093	1.0311	0.00100501	no					0.674564	1.68491e-10	0.0460835	0.279352	rs2819340	-0.999594
ADHD-ERPBC	2	1:145667088:A:C	rs12728500	1q11	1	145667088	3.51136e-09	145588184	145713071	69	12	1	rs12728500	1	rs12728500	intronic	2.536	5	PIAS3, NUDT17, POLR3C, RNF115, CD160	ANKRD35, PIAS3, NUDT17, POLR3C, CD160, PDZK1	0.9605	0.0003146	no					0.9531	6.29695e-10	yes	rs754416	10	80819132	80891631	8.78688e-07	0.363113	0.00947265	0.627382	rs36107432	-0.59811
ADHD-ERPBC	3	1:149906413:C:T	rs11205303	1q21.2	1	149906413	3.99278e-08	149892872	149995265	4	1	1	rs11205303	1	rs11205303	exonic	17.03	3a	SV2A, SF3B4, MTMR11, OTUD7B	BOLA1, MTMR11	1.0258	0.009726	no					1.0589	8.42558e-14	yes	rs6938	15	75069282	75230502	3.2252e-09	0.908661	0.0295049	0.0618341	rs11205303	-0.088312
ADHD-ERPBC	4	3:4765955:A:G	rs9823748	3p26.1	3	4765955	2.93858e-09	4753712	4789051	20	6	1	rs9823748	1	rs9823748	intronic	1.155	5	ITPR1	SUMF1	1.0304	0.001659	no					1.054	1.42004e-12	yes	rs6762558	3	4728008	4807021	1.7568e-11	0.918454	0.0481055	0.0334408	rs6762558	-0.529454
ADHD-ERPBC	5	3:71499401:C:T	rs17718444	3p13	3	71499401	1.55293e-11	71481192	71628286	127	108	3	rs17718444;rs6803690;rs9836630	1	rs17718444	intronic	4.534	3a	FOXP1		0.9406	2.873e-09	yes	rs17718444	3	71481192	71628286	0.9628	1.84502e-06	yes	rs6805189	3	71498561	71611630	0.00324349	0.000258793	0.594881	0.401615	rs17718444	-0.511101
ADHD-ERPBC	6	5:44820768:A:T	rs80035856	5p12	5	44820768	7.20952e-13	44759849	45121961	14	12	2	rs80035856;rs113297138	1	rs80035856	intergenic	1.018	7	MRPS30	MRPS30	1.0754	3.647e-06	no					1.0959	3.93731e-12	yes	rs10941679	5	44053025	46400935	1.93158e-70	0.0876164	0.908573	0.0038104	rs10941679	-1.11091e-13
ADHD-ERPBC	7	5:56085225:C:T	rs6870026	5q11.2	5	56085225	7.45963e-09	56085225	56255593	6	1	1	rs6870026	1	rs6870026	intergenic	3.26	7	MAP3K1, SETD9, MIER3	AC022431.2, SETD9	1.0234	0.03544	no					0.9179	3.05774e-23	yes	rs62355902	5	55961880	56333946	4.34482e-91	0.801381	0.193627	0.00499202	rs62355901	-0.362374
ADHD-ERPBC	8	7:1866931:A:G	rs13234909	7p22.3	7	1866931	3.75974e-08	1851205	1968851	119	1	1	rs13234909	1	rs13234909	intronic	3.194	5	MAD1L1, AC110781.3	MAD1L1, AC110781.3, NUDT1	1.0471	1.244e-06	no					0.97	7.70797e-05	no					0.657732	0.001545	0.102133	0.228663	rs13234909	-0.619283
ADHD-ERPBC	9	8:76418544:A:T	rs2977905	8q21.11	8	76418544	7.0371e-10	76296108	76590381	195	67	5	rs2977905;rs6996367;rs2980224;rs6993283;rs28571045	1	rs2977905	intronic	4.52	7	HNF4G	HNF4G	1.043	0.0002564	no					1.0623	4.37925e-11	yes	rs72658071	8	76230301	76689287	1.093e-14	0.188901	0.802773	0.00832629	rs72658074	-0.567043
ADHD-ERPBC	10	9:110886306:A:T	rs12380317	9q31.2	9	110886306	3.58567e-09	110881731	110940360	89	17	1	rs12380317	1	rs12380317	intergenic	4.919	5			1.0255	0.0233	no					1.0878	8.65765e-23	yes	rs7862747	9	110290044	111073347	5.24973e-53	0.92352	0.0714344	0.00504561	rs7862747	-0.59103
ADHD-ERPBC	11	9:119254872:C:T	rs13296745	9q33.1	9	119254872	8.02675e-09	119144336	119508354	116	20	1	rs13296745	1	rs13296745	intronic	3.222	5	PAPPA, PAPPA-AS1, ASTN2, TRIM32		0.9626	0.0007554	no					0.9456	3.84999e-10	yes	rs7029693	9	119144336	119529014	8.34659e-08	0.862183	0.113364	0.0244525	rs7029693	-0.501948
ADHD-ERPBC	12	10:22280429:A:G	rs6650129	10p12.31	10	22280429	1.10982e-12	21768560	22288132	200	29	2	rs6650129;rs2183271	1	rs6650129	intronic	5.335	5	CASC10, SKIDA1, MLLT10, DNAJC1	NEBL, CASC10, MLLT10	1.0371	0.0003776	no					0.9315	1.24194e-18	yes	rs10828249	10	21689036	22684215	1.59327e-16	0.900871	0.0407006	0.058428	rs7072776	-0.458592
ADHD-ERPBC	13	10:64300340:G:T	rs35816896	10q21.2	10	64300340	1.7784e-08	64300340	64300340	1	1	1	rs35816896	1	rs35816896	intronic	4.957	4	ZNF365	JMJD1C	1.0445	0.01927	no					0.8836	1.25314e-17	yes	rs10995190	10	64208221	64721200	1.45689e-32	0.839578	0.151629	0.00879313	rs10995190	-0.767104
ADHD-ERPBC	14	11:808423:A:G	rs28694634	11q13.1	11	808423	3.69689e-10	749452	825777	58	23	2	rs28694634;rs6597981	1	rs28694634	intergenic	1.607	3a	TALDO1, PDDC1, AP006621.5, CEND1, SLC25A22, PIDD, RPLP2, PNPLA2, EFCAB4A, CD151	B4GALNT4, C11orf35, EPS8L2, TMEM80, PDDC1, AP006621.5, CEND1, SLC25A22, PIDD, RPLP2, PNPLA2, EFCAB4A, CD151, POLR2L, CHID1, IFITM10	0.9461	1.31e-07	no					1.0384	3.56303e-06	no					0.00399758	0.00337762	0.0467678	0.945574	rs28694634	-0.472604
ADHD-ERPBC	15	14:91889897:G:T	rs61988448	14q32.11	14	91889897	1.18122e-08	91842733	92011796	45	26	1	rs61988448	1	rs61988448	intergenic	6.209	6	CCDC88C, SMEK1	CCDC88C	1.0389	0.0003314	no					0.9511	1.22101e-08	yes	rs7153397	14	91742924	92011796	4.97159e-06	0.789685	0.120829	0.0894488	rs45437097	-1.17317
ADHD-ERPBC	16	16:52516533:A:C	rs189851	16q12.1	16	52516533	2.08126e-15	52514841	52532355	31	9	2	rs189851;rs12921126	1	rs189851	intronic	2.51	7	TOX3		1.0385	6.903e-05	no					0.9298	2.27982e-22	yes	rs4784227	16	52514841	52650909	2.27339e-158	0.889439	0.0845671	0.0259935	rs4784227	-0.000436734
ADHD-ERPBC	17	19:18530161:G:T	rs28375303	19p13.11	19	18530161	2.27999e-12	18519226	18650692	180	13	2	rs28375303;rs4808135	1	rs28375303	UTR5	15.77	2b	SSBP4, ISYNA1, ELL, FKBP8	SLC27A1, MPV17L2, PGPEP1, GDF15, LRRC25, SSBP4, ISYNA1, ELL, CRLF1, C19orf60, COPE, RFXANK	1.0407	0.0008706	no					0.9294	7.16968e-20	yes	rs7258465	19	18510412	18650692	1.24429e-17	0.812791	0.0387623	0.148446	rs7258465	-0.111386
ADHD-ERPBC	18	19:19446936:A:G	rs769267	19p13.11	19	19446936	1.40798e-09	19373689	19657632	171	70	1	rs769267	1	rs769267	exonic	9.369	1f	HAPLN4, TM6SF2, SUGP1, MAU2, GATAD2A, TSSK6, NDUFA13, YJEFN3, CTC-260F20.3, CILP2	HAPLN4, TM6SF2, MAU2, GATAD2A, TSSK6, NDUFA13, YJEFN3, CILP2, LPAR2, GMIP	1.0462	3.237e-06	no					0.9622	7.44595e-07	no					0.00229625	0.0394871	0.174703	0.782997	rs769267	-0.918219
ADHD-ERPBC	19	21:16505031:A:G	rs2823075	21q21.1	21	16505031	1.91209e-08	16488615	16518524	13	1	1	rs2823075	1	rs2823075	intergenic	0.658	5			1.042	0.007498	no					0.9137	9.84918e-14	yes	rs2403907	21	16329277	16641226	3.80821e-28	0.932687	0.0477692	0.0195442	rs2403907	-0.00817098
ADHD-ERPBC	20	22:41024064:C:T	rs718193	22q13.1	22	41024064	5.29726e-11	40726183	41049402	291	88	2	rs718193;rs73167027	1	rs718193	intronic	3.09	NA	TNRC6B, ADSL, SGSM3, MKL1	ADSL, SGSM3, MKL1, MCHR1, XPNPEP3	1.0445	0.003276	no					1.1162	3.51803e-20	yes	rs6001982	22	40469249	41062415	1.57215e-17	0.759711	0.0498601	0.190429	rs6001982	-1.28382
AN-ERNBC	1	3:48714335:C:G	rs112928349	3p21.31	3	48714335	1.84671e-12	48446237	50474574	425	233	5	rs112928349;rs11712982;rs56116382;rs3197999;rs9853352	2	rs112928349;rs3197999	intronic	10.28	6	FBXW12, PLXNB1, PFKFB4, UCN2, COL7A1, UQCRC1, TMEM89, SLC26A6, CELSR3, NCKIPSD, IP6K2, PRKAR2A, SLC25A20, ARIH2OS, ARIH2, P4HTM, WDR6, DALRD3, NDUFAF3, IMPDH2, QRICH1, QARS, USP19, LAMB2, CCDC71, KLHDC8B, C3orf84, CCDC36, RP11-3B7.1, C3orf62, USP4, GPX1, RHOA, TCTA, AMT, NICN1, DAG1, BSN, APEH, MST1, RNF123, AMIGO3, GMPPB, IP6K1, CDHR4, FAM212A, UBA7, TRAIP, CAMKV, RBM6, RBM5, SEMA3F, GNAT1, GNAI…	ZNF589, NME6, PLXNB1, TMA7, ATRIP, TREX1, SHISA5, PFKFB4, UCN2, TMEM89, SLC26A6, CELSR3, NCKIPSD, IP6K2, ARIH2, P4HTM, WDR6, DALRD3, QRICH1, CCDC71, KLHDC8B, CCDC36, RP11-3B7.1, C3orf62, USP4, GPX1, AMT, NICN1, DAG1, BSN, APEH, MST1, RNF123, GMPPB, FAM212A, UBA7, CAMKV, MST1R, MON1A, RBM6, SEMA3F, HYAL3, HYAL1, TUSC2, TMEM115, MAPKAPK3, DOCK3	1.1663	4.147e-14	yes	rs9821797	3	48446237	50552866	0.9311	0.000140201	no					0.180633	8.297e-11	0.0970434	0.722323	rs9821797	-0.99232
AN-ERPBC	1	2:218294217:C:G	rs12990503	2q35	2	218294217	7.58259e-09	218251702	218314029	52	4	1	rs12990503	1	rs12990503	intergenic	3.426	5	DIRC3	DIRC3	1.0363	0.01777	no					0.9305	3.52777e-18	yes	rs4442975	2	217717037	218373764	9.95089e-86	0.905272	0.0865139	0.00821447	rs4442975	-4.83937e-05
AN-ERPBC	2	3:49606188:A:C	rs56116382	3p21.31	3	49606188	1.29923e-08	49322027	49731861	164	2	2	rs56116382;rs3197999	1	rs56116382	intronic	4.609	5	C3orf62, USP4, GPX1, RHOA, TCTA, AMT, NICN1, DAG1, BSN, APEH, MST1, RNF123	TMA7, TREX1, SHISA5, UCN2, TMEM89, SLC26A6, NCKIPSD, IP6K2, WDR6, DALRD3, QRICH1, KLHDC8B, CCDC36, C3orf62, USP4, GPX1, AMT, NICN1, DAG1, BSN, APEH, MST1, RNF123, GMPPB, FAM212A, UBA7, MST1R, MON1A, RBM6, SEMA3F, HYAL3, HYAL1, MAPKAPK3, DOCK3	1.0968	7.132e-08	yes	rs9821797	3	48446237	50552866	0.9648	0.000215799	no					0.449716	8.62668e-09	0.544115	0.00616926	rs73082362	-0.744586
AN-ERPBC	3	5:44960923:A:T	rs3935086	5p12	5	44960923	1.10072e-10	44714330	45285752	264	3	1	rs3935086	1	rs3935086	intergenic	0.55	5	MRPS30, HCN1	MRPS30, HCN1	0.9609	0.006696	no					1.0756	8.41589e-21	yes	rs10941679	5	44053025	46400935	1.78051e-71	0.908279	0.0837437	0.00797746	rs10941679	-2.46868e-14
AN-ERPBC	4	5:158381512:A:T	rs1081073	5q33.3	5	158381512	1.74618e-11	158204425	158446223	125	73	6	rs1081073;rs66584692;rs17715065;rs6556370;rs4921537;rs62385385	1	rs1081073	intronic	10.11	5	EBF1		0.9478	7.661e-05	no					0.9496	3.36899e-12	yes	rs1432679	5	158111657	158446223	1.36978e-15	0.731645	0.187434	0.0809214	rs17715065	-0.160883
AN-ERPBC	5	6:151951220:A:G	rs9397435	6q25.1	6	151951220	4.88561e-11	151914113	151989609	42	14	1	rs9397435	1	rs9397435	intergenic	0.581	5	CCDC170, ESR1		1.0746	0.005956	no					1.1469	3.69403e-22	yes	rs6912323	6	151914113	152440522	1.40328e-18	0.662312	0.0446855	0.293003	rs6912323	-0.491338
AN-ERPBC	6	8:76315325:C:T	rs72658076	8q21.11	8	76315325	3.67132e-10	76315325	76338055	7	4	1	rs72658076	1	rs72658076	intergenic	2.706	5	HNF4G		1.0514	0.002003	no					1.0722	3.79665e-15	yes	rs72658071	8	76230301	76689287	1.08805e-15	0.905541	0.0799006	0.0145587	rs72658071	-0.418716
AN-ERPBC	7	9:22003223:C:T	rs3217992	9p21.3	9	22003223	3.9098e-08	21997872	22072719	55	1	1	rs3217992	1	rs3217992	ncRNA_intronic	2.642	NA	RP11-145E5.5, CDKN2A, CDKN2B	CDKN2A	1.0348	0.01373	no					0.944	4.59621e-14	yes	rs3217992	9	21949527	22125503	5.73106e-09	0.821288	0.0638362	0.114875	rs3217992	-0.0097979
AN-ERPBC	8	9:110303463:A:G	rs2185857	9q31.2	9	110303463	1.81399e-08	110303463	110312294	10	1	1	rs2185857	1	rs2185857	intergenic	3.214	NA			1.0401	0.02656	no					1.0776	7.3536e-19	yes	rs7862747	9	110290044	111073347	1.02651e-14	0.807099	0.165236	0.0276655	rs7847927	-0.381046
AN-ERPBC	9	9:111069477:A:G	rs12345915	9q31.2	9	111069477	9.78408e-12	110954242	111073347	127	36	3	rs12345915;rs4978677;rs12552629	1	rs12345915	intergenic	0.783	6		TMEM245	1.0523	0.0005386	no					0.9386	3.7853e-16	yes	rs7862747	9	110290044	111073347	2.21379e-52	0.689492	0.301248	0.0092592	rs7862747	-0.60042
AN-ERPBC	10	10:123462571:G:T	rs58775336	10q26.13	10	123462571	3.39821e-11	123314462	123464830	32	16	3	rs45631632;rs58775336;rs10886965	2	rs45631632;rs58775336	intergenic	3.213	4	FGFR2	FGFR2, NSMCE4A	1.0592	0.004997	no					0.9022	1.51705e-21	yes	rs1219651	10	123091543	123806965	7.59314e-316	0.880669	0.112188	0.00714303	rs2981579	-0.291827
AN-ERPBC	11	16:52597844:C:T	rs4594251	16q12.1	16	52597844	7.97272e-12	52537526	52638875	51	29	1	rs4594251	1	rs4594251	ncRNA_intronic	2.908	5	TOX3		0.9501	0.002452	no					0.9157	4.22961e-21	yes	rs4784227	16	52514841	52650909	1.42354e-157	0.454233	0.529686	0.0160806	rs4784227	-0.000311354
AN-ERPBC	12	16:80651932:A:G	rs2167671	16q23.2	16	80651932	1.67351e-08	80641397	80652246	29	4	1	rs2167671	1	rs2167671	intronic	2.643	5	CDYL2		0.9657	0.0371	no					1.0849	9.28753e-21	yes	rs7500067	16	80636807	80676117	1.10608e-16	0.839414	0.123074	0.0375122	rs7500067	-0.803102
ANX-ERNBC	1	2:29114372:C:T	rs7580240	2p23.2	2	29114372	8.2165e-09	28985674	29179452	86	24	1	rs7580240	1	rs7580240	intergenic	0.21	7	PPP1CB, WDR43, FAM179A	PPP1CB, TRMT61B, WDR43, FAM179A	0.9621	0.0009325	no					0.9204	1.224e-09	yes	rs12472404	2	28932089	29225504	6.38139e-07	0.698706	0.0424093	0.258873	rs12472404	-1.11085
ANX-ERNBC	2	4:59852778:G:T	rs116459097	4q12	4	59852778	1.14199e-08	59658167	60073254	13	2	1	rs116459097	1	rs116459097	ncRNA_intronic	2.265	7			1.0838	2.165e-06	no					0.8793	4.74799e-05	no					0.0776044	0.00636721	0.022418	0.872395	rs116459097	-0.149969
ANX-ERNBC	3	6:151943639:C:T	rs4591859	6q25.1	6	151943639	6.20511e-10	151932778	151967175	22	11	1	rs4591859	1	rs4591859	intergenic	3.927	7	CCDC170	ESR1	0.9737	0.009152	no					1.101	1.48115e-17	yes	rs9397437	6	151914113	152462043	1.88585e-34	0.450841	0.545079	0.00408063	rs9397437	-0.62315
ANX-ERPBC	1	2:217863554:A:T	rs10207736	2q35	2	217863554	2.15882e-15	217858525	218357382	145	18	4	rs10207736;rs66538660;rs4672819;rs2568153	2	rs10207736;rs2568153	intergenic	3.902	7	DIRC3	DIRC3	1.0458	4.005e-05	no					0.9293	6.18301e-20	yes	rs4442975	2	217717037	218373764	8.27148e-85	0.234108	0.719151	0.0467409	rs4442975	-4.77624e-05
ANX-ERPBC	2	3:27057086:A:T	rs1402988	3p24.2	3	27057086	3.07624e-08	27038873	27381269	168	1	1	rs1402988	1	rs1402988	intergenic	5.798	7	NEK10	NEK10	1.0213	0.05778	no					0.9239	2.47514e-22	yes	rs490706	3	27038340	27601516	1.01413e-49	0.912706	0.0809849	0.00630915	rs490706	-1.11299
ANX-ERPBC	3	5:56278199:A:C	rs10940519	5q11.2	5	56278199	1.19778e-08	56278199	56293149	13	1	1	rs10940519	1	rs10940519	intergenic	4.869	7		AC022431.2, SETD9	1.0324	0.02589	no					1.1042	2.57217e-20	yes	rs62355902	5	55961880	56333946	1.2725e-91	0.873135	0.0566404	0.0702242	rs59957907	-0.404492
ANX-ERPBC	5	8:128314913:A:G	rs34882299	8q24.21	8	128314913	7.651e-09	128309591	128356226	54	2	2	rs34882299;rs6996866	1	rs34882299	ncRNA_intronic	6.285	4			1.0237	0.02346	no					1.0714	7.36546e-21	yes	rs12550713	8	128272219	128400176	3.98427e-43	0.955889	0.0383603	0.00575061	rs12550713	-0.37612
ANX-ERPBC	6	10:64304197:C:T	rs57245264	10q21.2	10	64304197	5.81417e-09	64301817	64304197	2	1	1	rs57245264	1	rs57245264	intronic	2.093	7	ZNF365		0.9639	0.006889	no					0.9074	2.97715e-15	yes	rs10995190	10	64208221	64721200	5.30407e-33	0.927023	0.0551886	0.0177887	rs10995190	-0.770174
ANX-ERPBC	7	10:80886835:C:T	rs4980030	10q22.3	10	80886835	2.9244e-09	80886061	80891631	18	1	1	rs4980030	1	rs4980030	intronic	4.331	4	ZMIZ1		0.9539	0.004604	no					1.0781	3.31131e-14	yes	rs754416	10	80819132	80891631	1.50468e-23	0.922556	0.0678972	0.00954656	rs754416	-0.753958
ANX-ERPBC	8	10:123463359:C:T	rs17544933	10q26.13	10	123463359	1.64325e-11	123423047	123493274	29	7	1	rs17544933	1	rs17544933	intergenic	12.4	6	ATE1		0.9587	0.005789	no					1.1303	6.98554e-23	yes	rs1219651	10	123091543	123806965	5.15091e-316	0.919129	0.076104	0.0047673	rs2981579	-0.296437
ANX-ERPBC	9	14:68628413:A:G	rs2588821	14q24.1	14	68628413	9.39663e-10	68362510	68725826	384	21	1	rs2588821	1	rs2588821	intronic	5.591	NA	RAD51B	ATP6V1D, TMEM229B, RDH12	1.0408	0.003024	no					0.9275	1.56387e-14	yes	rs11624164	14	68362510	69069416	1.75793e-28	0.952889	0.040631	0.00648041	rs11624164	-0.229161
ANX-ERPBC	10	15:91426560:A:G	rs4702	15q26.1	15	91426560	6.75074e-10	91416550	91429042	10	1	1	rs4702	1	rs4702	UTR3	17.36	5	FURIN, FES	FURIN, FES	1.055	4.15e-07	no					0.9665	3.97201e-06	no					2.33391e-06	0.331459	0.665957	0.00258074	rs78029804	-0.4409
ANX-ERPBC	11	16:52528307:C:T	rs9939506	16q12.1	16	52528307	4.10786e-08	52514841	52529948	16	2	1	rs9939506	1	rs9939506	intronic	5.174	7			1.0207	0.06681	no					0.9215	2.50207e-23	yes	rs4784227	16	52514841	52650909	8.57756e-159	0.960097	0.0319092	0.00799354	rs4784227	-0.000444589
ANX-ERPBC	12	16:54682064:A:G	rs28539243	16q12.2	16	54682064	9.19307e-09	54676323	54683278	5	1	1	rs28539243	1	rs28539243	intergenic	19.95	3a			0.9707	0.005166	no					1.0547	8.42946e-13	yes	rs28539243	16	54676323	54683278	4.42984e-07	0.530455	0.341006	0.128537	rs28539243	-0.0294279
ANX-ERPBC	13	18:24481272:A:G	rs17621185	18q11.2	18	24481272	2.78634e-09	24481272	24621271	11	5	1	rs17621185	1	rs17621185	ncRNA_intronic	1.236	5	CHST9	AQP4, CHST9	1.0395	0.002238	no					0.9357	1.14604e-12	yes	rs170801	18	24331466	24625756	2.67191e-16	0.938346	0.04281	0.0188436	rs170801	-0.217017
ANX-ERPBC	14	19:18548884:C:T	rs2303696	19p13.11	19	18548884	3.18031e-09	18519997	18637194	86	4	1	rs2303696	1	rs2303696	UTR5	7.137	NA	SSBP4, ISYNA1, ELL, FKBP8	PGPEP1, GDF15, LRRC25, SSBP4, ISYNA1, ELL, CRLF1	0.9742	0.01544	no					0.9309	2.97372e-20	yes	rs7258465	19	18510412	18650692	8.73923e-18	0.938641	0.0272947	0.0340642	rs7258465	-0.240587
ASD-ERNBC	1	2:202204741:C:T	rs10197246	2q33.1	2	202204741	1.23039e-09	202114624	202204741	50	13	2	rs10197246;rs3769821	1	rs10197246	intronic	5.378	6	CASP8, ALS2CR12	AOX1, PPIL3, FAM126B, CASP10, CASP8, ALS2CR12, TRAK2	1.0691	1.266e-05	no					0.941	8.99001e-07	yes	rs3769823	2	202122995	202204741	0.00193002	0.122776	0.293119	0.581368	rs3769823	-0.295409
ASD-ERPBC	1	2:202204741:C:T	rs10197246	2q33.1	2	202204741	5.5177e-12	202114624	202241907	114	34	3	rs10197246;rs2349075;rs3769821	1	rs10197246	intronic	5.378	6	CASP8, ALS2CR12, TRAK2	AOX1, PPIL3, FAM126B, CASP10, CASP8, ALS2CR12, TRAK2, STRADB	1.0691	1.266e-05	no					0.9478	4.31122e-11	yes	rs3769821	2	202114624	202204741	7.69696e-07	0.0630144	0.149954	0.787031	rs10197246	-0.290807
ASD-ERPBC	2	3:27449163:C:T	rs73046188	3p24.1	3	27449163	3.87007e-11	27038873	27553889	235	59	3	rs73046188;rs11129287;rs4973846	1	rs73046188	intronic	12.56	5	NEK10, SLC4A7	LRRC3B, NEK10, SLC4A7	1.0666	0.0004014	no					1.0757	8.45279e-14	yes	rs490706	3	27038340	27601516	1.68223e-49	0.838553	0.13432	0.0271269	rs490706	-1.17449
ASD-ERPBC	3	5:56040949:A:C	rs961848	5q11.2	5	56040949	2.22993e-09	56008916	56177443	38	13	1	rs961848	1	rs961848	intergenic	2.031	NA	MAP3K1	AC022431.2, MAP3K1, SETD9	1.0381	0.02332	no					0.919	1.69005e-22	yes	rs62355902	5	55961880	56333946	2.87056e-91	0.863727	0.127922	0.00835114	rs62355901	-0.370966
ASD-ERPBC	4	5:81268070:C:G	rs111549985	5q14.1	5	81268070	1.75172e-10	81261923	81679914	86	40	1	rs111549985	1	rs111549985	UTR5	12.62	2b	ATG10, RPS23, ATP6AP1L	ATG10, RPS23, ATP6AP1L	0.9389	0.0001013	no					0.9463	2.30802e-10	yes	rs4703870	5	81235582	81689066	9.75598e-08	0.251178	0.0901848	0.658637	rs4703870	-0.699073
ASD-ERPBC	5	7:139946053:A:G	rs13225058	7q34	7	139946053	7.94009e-10	139942304	139954640	5	3	1	rs13225058	1	rs13225058	intergenic	9.67	7		KDM7A	1.0528	0.001048	no					1.059	2.77524e-12	yes	rs12703654	7	139942304	139958544	4.58676e-09	0.700151	0.106866	0.192983	rs13235624	-0.426596
ASD-ERPBC	6	8:76330610:A:G	rs6993283	8q21.11	8	76330610	2.22615e-08	76315325	76342385	6	2	1	rs6993283	1	rs6993283	intronic	2.833	7	HNF4G		1.0425	0.007771	no					1.0605	6.23448e-13	yes	rs72658071	8	76230301	76689287	1.31419e-15	0.891466	0.0965121	0.0120219	rs72658071	-0.469096
ASD-ERPBC	7	9:119308184:G:T	rs7029693	9q33.1	9	119308184	1.35228e-10	119144336	119529014	166	63	3	rs7029693;rs894206;rs10983193	1	rs7029693	ncRNA_intronic	1.758	7	PAPPA, PAPPA-AS1, ASTN2, TRIM32		0.9509	0.0005439	no					0.9461	8.8369e-13	yes	rs7029693	9	119144336	119529014	9.6382e-08	0.255166	0.130321	0.614513	rs7029693	-0.246967
ASD-ERPBC	8	10:123462571:G:T	rs58775336	10q26.13	10	123462571	8.59906e-12	123443741	123464830	9	6	1	rs58775336	1	rs58775336	intergenic	3.213	4			1.0622	0.002855	no					0.9022	1.51705e-21	yes	rs1219651	10	123091543	123806965	4.19319e-316	0.920839	0.0619405	0.0172208	rs2981579	-0.29274
ASD-ERPBC	9	14:69028603:A:G	rs2525503	14q24.1	14	69028603	9.67267e-11	68986639	69035425	28	5	2	rs2525503;rs2842338	1	rs2525503	intronic	4.763	4	RAD51B		1.0427	0.002712	no					1.0643	2.834e-17	yes	rs11624164	14	68362510	69069416	7.01505e-28	0.81551	0.162142	0.0223474	rs11624164	-0.229045
ASD-ERPBC	10	17:43924337:A:C	rs12373168	17q21.31	17	43924337	6.22786e-10	43463493	44865603	3852	1812	1	rs12373168	1	rs12373168	ncRNA_intronic	6.155	1f	ARHGAP27, PLEKHM1, CRHR1, SPPL2C, MAPT, STH, KANSL1, ARL17B, LRRC37A, LRRC37A2, ARL17A, NSF, WNT3	DCAKD, NMT1, ACBD4, FMNL1, ARHGAP27, PLEKHM1, CRHR1, SPPL2C, MAPT, KANSL1, ARL17B, LRRC37A, LRRC37A2, ARL17A, NSF, WNT3, GOSR2, EFCAB13	1.0833	3.098e-06	no					0.9555	5.70204e-07	no					0.000612663	0.00202999	0.654247	0.343108	rs12373168	-2.53305
ASD-ERPBC	11	18:24500616:C:T	rs232320	18q11.2	18	24500616	5.81006e-14	24481272	24621447	94	61	3	rs232320;rs163051;rs11659941	1	rs232320	ncRNA_intronic	4.662	3a	CHST9	AQP4, CHST9	1.0577	0.0002604	no					0.924	4.66767e-21	yes	rs170801	18	24331466	24625756	3.071e-16	0.152461	0.048427	0.799112	rs170801	-0.235077
BIP-ERNBC	1	1:204590044:A:G	rs7539399	1q32.1	1	204590044	1.1381e-09	204457786	204599461	91	21	1	rs7539399	1	rs7539399	UTR5	7.243	1b	PIK3C2B, MDM4, LRRN2	PIK3C2B, MDM4, LRRN2	0.9632	0.0003125	no					0.9219	4.3471e-11	yes	rs2169137	1	204449952	204607227	1.39742e-18	0.854322	0.134862	0.010816	rs2169137	-0.559795
BIP-ERNBC	3	11:61609750:C:T	rs174583	11q12.2	11	61609750	1.5797e-08	61542006	61624181	62	11	1	rs174583	1	rs174583	intronic	6.622	1f	MYRF, TMEM258, FEN1, FADS2, FADS1	TMEM132A, PGA5, DAGLA, MYRF, TMEM258, FEN1, FADS2, FADS1, FADS3, B3GAT3	1.0708	1.929e-12	yes	rs174592	11	61542006	61624181	0.9654	0.00356796	no					0.26554	4.5158e-08	0.671935	0.062525	rs174592	-0.539058
BIP-ERNBC	4	22:41034185:A:G	rs6001990	22q13.2	22	41034185	3.64911e-10	40877004	41062415	43	28	1	rs6001990	1	rs6001990	intergenic	1.025	4	MKL1	MKL1, MCHR1, XPNPEP3	0.958	0.0002456	no					1.099	8.13018e-12	yes	rs6001990	22	40726183	41062415	3.81969e-07	0.00928455	0.97185	0.0188652	rs6001990	-1.0873
BIP-ERPBC	1	2:217863554:A:T	rs10207736	2q35	2	217863554	2.13888e-09	217858525	217925060	40	1	1	rs10207736	1	rs10207736	intergenic	3.902	7			1.0254	0.01255	no					0.9293	6.18301e-20	yes	rs4442975	2	217717037	218373764	7.88007e-85	0.313351	0.685164	0.00148525	rs4442975	-4.97297e-05
BIP-ERPBC	2	4:106201556:C:T	rs2647256	4q24	4	106201556	1.98266e-11	106063987	106217155	22	15	1	rs2647256	1	rs2647256	downstream	3.36	NA	TET2	PPA2	1.0534	6.06e-06	no					0.9444	2.44101e-10	yes	rs17617028	4	106063987	106201556	9.8528e-07	0.0385501	0.045813	0.915635	rs2647256	-0.460598
BIP-ERPBC	3	4:175821605:A:G	rs11725672	4q34.1	4	175821605	1.33167e-08	175819086	175870676	65	4	1	rs11725672	1	rs11725672	intergenic	4.541	6	ADAM29	GLRA3	0.9802	0.03539	no					1.0757	6.54335e-23	yes	rs7697216	4	175775918	175932852	4.33256e-25	0.534753	0.440495	0.0247523	rs985261	-1.31827
BIP-ERPBC	4	5:45003293:C:T	rs11742346	5p12	5	45003293	1.14468e-11	44425291	45393754	367	41	8	rs74600139;rs79732575;rs11742346;rs113297138;rs10051592;rs36000907;rs7717890;rs7702731	2	rs74600139;rs11742346	intergenic	0.895	6	MRPS30, HCN1	MRPS30, HCN1	1.0454	0.002119	no					1.1113	3.65763e-22	yes	rs10941679	5	44053025	46400935	3.7855e-71	0.328908	0.177569	0.493523	rs10941679	-2.46868e-14
BIP-ERPBC	5	5:132380316:C:T	rs6896107	5q31.1	5	132380316	3.91482e-08	132375335	132445760	118	1	1	rs6896107	1	rs6896107	intergenic	1.158	5	HSPA4	SHROOM1, GDF9, HSPA4	0.9636	0.0008338	no					0.949	3.474e-09	yes	rs56083805	5	132375335	132445760	2.9153e-06	0.372421	0.576937	0.0506369	rs62375240	-1.25046
BIP-ERPBC	6	5:158222797:C:T	rs31862	5q33.3	5	158222797	2.267e-09	158165641	158363581	71	22	2	rs31862;rs7710925	1	rs31862	intronic	2.452	6	EBF1	EBF1	0.9629	0.0007258	no					1.0626	8.59607e-12	yes	rs1432679	5	158111657	158446223	1.9757e-15	0.718127	0.270449	0.0114235	rs1432679	-0.426172
BIP-ERPBC	8	6:43227141:A:G	rs111342015	6p21.1	6	43227141	1.59944e-08	43186775	43233990	25	6	1	rs111342015	1	rs111342015	intronic	1.88	5	CUL9, DNPH1, TTBK1	PEX6, KLC4, PTK7, CUL9, DNPH1, ZNF318	0.9274	2.717e-06	no					0.9444	7.83195e-06	no					0.0381476	0.00573958	0.0631141	0.889578	rs111342015	-0.654189
BIP-ERPBC	9	8:76297613:A:C	rs66854431	8q21.13	8	76297613	2.22557e-09	76295292	76360637	11	6	1	rs66854431	1	rs66854431	intergenic	5.155	7	HNF4G		0.959	0.009551	no					1.1164	6.67575e-19	yes	rs72658071	8	76230301	76689287	2.80656e-15	0.741143	0.206082	0.0527741	rs72658071	-0.366426
BIP-ERPBC	10	9:110940319:A:G	rs1412428	9q31.2	9	110940319	1.92896e-09	110881731	110941095	91	5	1	rs1412428	1	rs1412428	intergenic	5.277	NA			1.0249	0.01701	no					1.0813	5.72269e-23	yes	rs7862747	9	110290044	111073347	5.25952e-53	0.898797	0.0715429	0.0296599	rs7862747	-0.635038
BIP-ERPBC	11	10:21822856:A:G	rs10828247	10p12.31	10	21822856	6.58367e-13	21766969	22282044	146	48	3	rs10828247;rs12268489;rs66934412	1	rs10828247	upstream	9.224	2b	CASC10, SKIDA1, MLLT10, DNAJC1	NEBL, CASC10, MLLT10	0.9646	0.0004141	no					1.0741	2.62301e-20	yes	rs10828249	10	21689036	22684215	2.92756e-16	0.404765	0.0743724	0.520863	rs12251016	-0.447007
BIP-ERPBC	12	10:64263402:C:G	rs4746409	10q21.2	10	64263402	1.21594e-09	64257828	64263402	6	5	1	rs4746409	1	rs4746409	intronic	1.305	7	ZNF365		0.9738	0.004921	no					0.9382	4.71303e-18	yes	rs10995190	10	64208221	64721200	9.1451e-32	0.047701	0.95185	0.000449268	rs10995190	-0.768424
BIP-ERPBC	13	10:80835868:A:G	rs10824713	10q22.3	10	80835868	8.0742e-12	80834562	80839037	10	5	1	rs10824713	1	rs10824713	intronic	3.705	5	ZMIZ1	ZMIZ1	1.0304	0.001641	no					0.9325	5.21555e-21	yes	rs754416	10	80819132	80891631	3.13463e-23	0.847004	0.141455	0.0115407	rs754416	-0.701611
BIP-ERPBC	14	11:66631892:A:G	rs11600959	11q13.2	11	66631892	1.564e-08	66335308	66736131	59	19	1	rs11600959	1	rs11600959	intronic	2.378	5	CTSF, SPTBN2, C11orf80, RCE1, PC, LRFN4, C11orf86	CST6, PACS1, KLC2, YIF1A, CD248, RIN1, B3GNT1, RP11-867G23.8, DPP3, BBS1, ZDHHC24, CTSF, CCDC87, CCS, C11orf80, RCE1, PC, LRFN4, RHOD	0.9503	1.515e-06	yes	rs475805	11	65798066	66483265	1.0369	1.78999e-05	no					0.0950553	0.000889459	0.874976	0.0289829	rs11600959	-1.09268
BIP-ERPBC	15	11:69327608:C:G	rs598828	11q13.3	11	69327608	6.65043e-09	69312245	69327917	13	1	1	rs598828	1	rs598828	intergenic	2.979	4		GAL	1.0229	0.02259	no					1.0796	2.87078e-22	yes	rs78540526	11	68957933	69509669	3.9081e-130	0.942493	0.0459046	0.0116019	rs78540526	-2.75493e-05
BIP-ERPBC	16	14:69066729:A:G	rs2331776	14q24.1	14	69066729	3.83475e-08	69065366	69068823	8	4	1	rs2331776	1	rs2331776	intronic	5.202	5	RAD51B		0.9723	0.003395	no					0.9496	7.78933e-12	yes	rs11624164	14	68362510	69069416	1.91592e-28	0.950414	0.0442844	0.00530123	rs11624164	-0.219268
BIP-ERPBC	17	15:91426560:A:G	rs4702	15q26.1	15	91426560	7.02609e-11	91416550	91429042	10	7	1	rs4702	1	rs4702	UTR3	17.36	5	FURIN, FES	FURIN, FES	1.059	3.518e-09	yes	rs4702	15	91416550	91429042	0.9665	3.97201e-06	no					3.49292e-06	0.00284632	0.996673	0.00047694	rs4702	-0.262909
BIP-ERPBC	18	16:52517332:C:T	rs45440698	16q12.1	16	52517332	2.52976e-09	52514841	52529948	16	8	1	rs45440698	1	rs45440698	intronic	0.85	7	TOX3		1.0246	0.02216	no					0.9209	2.3222e-23	yes	rs4784227	16	52514841	52650909	1.69726e-157	0.33247	0.631516	0.0360139	rs4784227	-0.000223228
BIP-ERPBC	19	19:19352155:C:T	rs56352336	19p13.11	19	19352155	2.79964e-08	19350103	19657198	177	4	1	rs56352336	1	rs56352336	intronic	4.224	6	NCAN, HAPLN4, TM6SF2, SUGP1, MAU2, GATAD2A, TSSK6, NDUFA13, YJEFN3, CTC-260F20.3, CILP2	HAPLN4, TM6SF2, SUGP1, MAU2, GATAD2A, TSSK6, NDUFA13, YJEFN3, CILP2, LPAR2, GMIP, ATP13A1, ZNF101, ZNF506	1.0691	3.335e-07	no					1.0438	6.79908e-05	no					0.0123816	0.00692576	0.945743	0.0348594	rs111444407	-0.76886
BIP-ERPBC	20	22:41062014:C:T	rs5995893	22q13.2	22	41062014	1.28257e-10	40816841	41062415	265	31	2	rs5995893;rs6001984	1	rs5995893	intergenic	0.126	6	MKL1	SGSM3, MKL1, MCHR1, XPNPEP3	0.957	0.0001938	no					1.0667	1.35394e-12	yes	rs6001982	22	40469249	41062415	3.10996e-16	0.00945841	0.990077	0.000464658	rs6001982	-1.22437
DEP-ERNBC	1	3:49675334:C:G	rs11710037	3p21.31	3	49675334	7.45154e-10	49385350	49960388	364	164	3	rs11710037;rs11130218;rs7628207	2	rs11710037;rs7628207	intronic	0.688	5	USP4, GPX1, RHOA, TCTA, AMT, NICN1, DAG1, BSN, APEH, MST1, RNF123, AMIGO3, GMPPB, IP6K1, CDHR4, FAM212A, UBA7, TRAIP, CAMKV, MST1R, CTD-2330K9.3, MON1A	TMA7, TREX1, UCN2, SLC26A6, NCKIPSD, IP6K2, ARIH2, P4HTM, WDR6, DALRD3, QRICH1, CCDC71, KLHDC8B, CCDC36, RP11-3B7.1, USP4, GPX1, TCTA, AMT, NICN1, DAG1, BSN, APEH, MST1, RNF123, GMPPB, IP6K1, CDHR4, FAM212A, UBA7, TRAIP, CAMKV, MST1R, CTD-2330K9.3, MON1A, RBM6, RBM5, SEMA3F, GNAI2, HYAL3, NAT6, HYAL1, CACNA2D2, HEMK1, MAPKAPK3, DOCK3	0.981	1.935e-08	yes	rs7617480	3	48709956	50176739	0.9411	1.43499e-06	no					0.0293403	2.36807e-11	0.968811	0.001849	rs7617480	-1.01086
DEP-ERNBC	2	4:59895871:A:G	rs143582343	4q12	4	59895871	2.51557e-09	59658167	60073254	12	3	1	rs143582343	1	rs143582343	ncRNA_intronic	2.856	6			1.0558	5.449e-09	yes	rs114851235	4	59599522	60073254	0.8683	2.15199e-05	no					0.142721	6.52318e-06	0.0418931	0.815358	rs77503585	-0.353169
DEP-ERNBC	4	7:3563804:C:T	rs73035954	7p22.2	7	3563804	1.60447e-09	3317189	3718417	267	77	3	rs73035954;rs1202220;rs7792456	1	rs73035954	intronic	5.572	5	SDK1	TTYH3, AC091801.1, SDK1	0.979	7.88e-09	yes	rs10241070	7	3521658	3718417	0.942	5.27303e-06	no					0.0337337	0.000142957	0.140344	0.825745	rs73035954	-0.668823
DEP-ERNBC	5	16:53809123:C:T	rs55872725	16q12.2	16	53809123	8.72926e-10	53797908	53845487	115	52	1	rs55872725	1	rs55872725	intronic	1.565	4	FTO	IRX3	1.0124	0.0001365	no					0.9246	8.59014e-12	yes	rs55872725	16	53797908	53877592	1.43902e-07	0.346114	0.0902194	0.563666	rs55872725	-0.782266
DEP-ERNBC	6	19:17384267:A:G	rs3745185	19p13.11	19	17384267	1.17626e-08	17372808	17409949	26	1	1	rs3745185	1	rs3745185	intronic	1.827	5	AC010646.3, USHBP1, BABAM1, CTD-2278I10.6, ANKLE1, ABHD8, MRPL34	OCEL1, NR2F6, BABAM1, ANKLE1, ABHD8, MRPL34, GTPBP3, MVB12A	1.0076	0.01903	no					0.8978	2.68473e-21	yes	rs56069439	19	17311308	17462094	7.15457e-33	0.938988	0.0593546	0.00165703	rs56069439	-0.636177
DEP-ERNBC	7	22:40716488:A:C	rs4470425	22q13.1	22	40716488	6.14424e-09	40558064	40722745	41	1	1	rs4470425	1	rs4470425	intronic	0.573	6	TNRC6B	MKL1	1.0185	9.91e-08	no					1.0557	6.19199e-06	no					3.89327e-07	0.00931994	0.990589	9.07135e-05	rs5995890	-1.2641
DEP-ERPBC	1	1:72813218:A:C	rs1432639	1p31.1	1	72813218	2.12707e-08	72748669	72940273	42	16	1	rs1432639	1	rs1432639	intergenic	0.831	7	NEGR1	NEGR1	0.9711	2.261e-19	yes	rs11209952	1	72544704	74099273	0.9807	0.01022	no					0.923095	7.48196e-16	0.0249172	0.051988	rs11209952	-0.648304
DEP-ERPBC	2	3:27057086:A:T	rs1402988	3p24.2	3	27057086	2.12518e-10	27038873	27381269	168	2	1	rs1402988	1	rs1402988	intergenic	5.798	7	NEK10	NEK10	1.0104	0.003761	no					0.9239	2.47514e-22	yes	rs490706	3	27038340	27601516	4.18586e-49	0.664052	0.334291	0.00165655	rs490706	-1.14739
DEP-ERPBC	3	3:49878113:C:T	rs2271961	3p21.31	3	49878113	4.79757e-09	49734229	50160109	131	58	1	rs2271961	1	rs2271961	intronic	1.395	1f	MST1, RNF123, AMIGO3, GMPPB, IP6K1, CDHR4, FAM212A, UBA7, TRAIP, CAMKV, MST1R, CTD-2330K9.3, MON1A, RBM6, RBM5	WDR6, KLHDC8B, GPX1, AMT, NICN1, DAG1, BSN, APEH, MST1, RNF123, GMPPB, IP6K1, CDHR4, FAM212A, UBA7, TRAIP, CAMKV, MST1R, CTD-2330K9.3, MON1A, RBM6, RBM5, SEMA3F, HYAL3, NAT6, HYAL1, CACNA2D2, MAPKAPK3, DOCK3	1.0207	1.192e-10	yes	rs7617480	3	48709956	50176739	1.0296	0.000113501	no					0.476056	3.43727e-11	0.519526	0.00441764	rs34890793	-1.21219
DEP-ERPBC	4	3:71499401:C:T	rs17718444	3p13	3	71499401	4.37895e-08	71481192	71628286	110	1	1	rs17718444	1	rs17718444	intronic	4.534	3a	FOXP1		0.9848	7.641e-06	no					0.9628	1.84502e-06	yes	rs6805189	3	71498561	71611630	0.00495575	0.0498366	0.909502	0.035434	rs17718444	-0.902966
DEP-ERPBC	5	4:106069013:G:T	rs62331150	4q24	4	106069013	1.49195e-08	106063987	106201556	20	2	1	rs62331150	1	rs62331150	intronic	14.74	2b	TET2	PPA2	1.0146	0.0003624	no					1.0584	7.93049e-11	yes	rs17617028	4	106063987	106201556	1.33421e-05	0.274819	0.632681	0.0924801	rs62331150	-0.300182
DEP-ERPBC	6	5:44446273:C:T	rs74600139	5p12	5	44446273	3.04838e-09	44425291	44446273	3	1	1	rs74600139	1	rs74600139	intergenic	3.84	7			1.016	0.0004467	no					1.0741	8.32722e-13	yes	rs10941679	5	44053025	46400935	3.82739e-71	0.817542	0.180031	0.0024272	rs10941679	-2.46868e-14
DEP-ERPBC	7	5:56201350:A:G	rs702686	5q11.2	5	56201350	7.34966e-09	56074173	56249842	117	4	1	rs702686	1	rs702686	ncRNA_intronic	0.723	NA	MAP3K1, SETD9, MIER3	AC022431.2, MAP3K1, SETD9, MIER3	0.9905	0.007805	no					0.9276	7.37564e-20	yes	rs62355902	5	55961880	56333946	1.26411e-91	0.906478	0.0562993	0.037223	rs62355901	-0.248737
DEP-ERPBC	9	8:76573860:A:G	rs10156227	8q21.13	8	76573860	1.0174e-08	76569119	76590381	18	15	1	rs10156227	1	rs10156227	intergenic	2.377	6			1.0221	3.525e-05	no					1.0721	1.12699e-08	yes	rs72658071	8	76230301	76689287	3.37318e-15	0.744933	0.247745	0.00732157	rs72658071	-0.385295
DEP-ERPBC	10	9:110305273:C:G	rs7847927	9q31.2	9	110305273	6.35352e-11	110303463	110312294	11	8	1	rs7847927	1	rs7847927	downstream	2.728	5			0.9888	0.001368	no					1.0772	3.61826e-20	yes	rs7862747	9	110290044	111073347	3.19997e-15	0.719297	0.0512891	0.229414	rs7847927	-0.307481
DEP-ERPBC	11	9:119248377:A:C	rs62575433	9q33.1	9	119248377	5.33058e-09	119144336	119508354	153	27	2	rs62575433;rs803930	1	rs62575433	intronic	2.413	7	PAPPA, PAPPA-AS1, ASTN2, TRIM32		0.9848	7.713e-05	no					0.946	4.97405e-10	yes	rs7029693	9	119144336	119529014	7.35719e-07	0.000421761	0.999476	0.000101198	rs7029693	-0.246709
DEP-ERPBC	12	10:21824619:A:G	rs10828248	10p12.31	10	21824619	2.38335e-12	21766969	22288132	146	18	1	rs10828248	1	rs10828248	intronic	3.906	4	CASC10, SKIDA1, MLLT10, DNAJC1	NEBL, CASC10, MLLT10	1.0124	0.0002061	no					1.0753	7.22271e-21	yes	rs10828249	10	21689036	22684215	6.68477e-17	0.459118	0.0165767	0.524305	rs10828248	-0.371747
DEP-ERPBC	13	10:123452603:C:T	rs77858102	10q26.13	10	123452603	2.90536e-08	123423047	123477629	28	1	1	rs77858102	1	rs77858102	intergenic	0.469	6			0.9878	0.03091	no					1.1318	3.5229e-23	yes	rs1219651	10	123091543	123806965	1.04159e-316	0.982907	0.0153887	0.00170394	rs2981579	-0.297121
DEP-ERPBC	14	11:65664006:A:G	rs614520	11q13.1	11	65664006	2.50045e-08	65587905	65664006	11	1	1	rs614520	1	rs614520	intronic	5.959	3a	CFL1, SNX32, MUS81, EFEMP2, CTSW, FIBP, CCDC85B, FOSL1	AP003068.23, MAP3K11, SIPA1, KAT5, AP5B1, OVOL1, CFL1, SNX32, MUS81, EFEMP2, CTSW, FIBP, EIF1AD, BANF1, RIN1	1.0164	2.084e-06	no					0.965	5.31802e-06	yes	rs674126	11	65493112	65702523	8.28714e-06	0.269161	0.725975	0.00485252	rs637571	-0.634573
DEP-ERPBC	15	11:69442465:A:G	rs117437315	11q13.3	11	69442465	1.99043e-08	69421189	69509669	5	1	1	rs117437315	1	rs117437315	intergenic	0.834	5	CCND1, ORAOV1, FGF19	CCND1	0.9722	0.01908	no					1.2734	9.76338e-21	yes	rs78540526	11	68957933	69509669	2.71105e-130	0.964775	0.0318487	0.00337657	rs78540526	-2.67992e-05
DEP-ERPBC	16	14:37104797:A:C	rs7159478	14q13.3	14	37104797	6.71656e-09	37086961	37141990	84	12	1	rs7159478	1	rs7159478	intergenic	0.131	7	PAX9, SLC25A21	NKX2-8, PAX9	0.989	0.0004312	no					0.9497	2.66011e-12	yes	rs7149262	14	37018022	37279147	5.49588e-14	0.81752	0.180237	0.00224296	rs12891525	-0.865588
DEP-ERPBC	17	15:91426560:A:G	rs4702	15q26.1	15	91426560	1.75636e-11	91416550	91429042	10	7	1	rs4702	1	rs4702	UTR3	17.36	5	FURIN, FES	FURIN, FES	1.0221	7.639e-12	yes	rs4702	15	91416550	91429042	0.9665	3.97201e-06	no					3.50261e-06	4.21123e-05	0.999436	0.000517974	rs4702	-0.000645749
DEP-ERPBC	18	16:53809123:C:T	rs55872725	16q12.2	16	53809123	4.43213e-11	53797908	53845487	115	63	1	rs55872725	1	rs55872725	intronic	1.565	4	FTO	IRX3	1.0124	0.0001365	no					0.9427	3.12536e-15	yes	rs62048402	16	53797908	53845487	9.60725e-11	0.293127	0.0762544	0.630619	rs1558902	-0.746723
DEP-ERPBC	19	16:80647065:C:G	rs735753	16q23.2	16	80647065	2.85763e-10	80641296	80651932	30	28	1	rs735753	1	rs735753	intronic	2.423	5	CDYL2		1.0121	0.001716	no					1.083	9.75439e-20	yes	rs7500067	16	80636807	80676117	2.75014e-17	0.878492	0.0305191	0.0909887	rs7499149	-0.764192
DEP-ERPBC	20	19:18533642:C:T	rs7258465	19p13.11	19	18533642	5.16335e-10	18519997	18637194	88	9	1	rs7258465	1	rs7258465	intronic	0.248	1f	SSBP4, ISYNA1, ELL, FKBP8	PGPEP1, GDF15, LRRC25, SSBP4, ISYNA1, ELL, CRLF1	0.9906	0.004735	no					0.9265	2.38122e-22	yes	rs7258465	19	18510412	18650692	8.59561e-17	0.673253	0.268739	0.0580081	rs7258465	-0.113931
DEP-ERPBC	21	20:31049695:C:T	rs17356521	20q11.21	20	31049695	4.29406e-09	30810276	31091235	185	3	1	rs17356521	1	rs17356521	intronic	4.016	5	POFUT1, KIF3B, ASXL1, C20orf112	TM9SF4, KIF3B, ASXL1, C20orf112	1.0184	1.184e-07	no					1.0372	3.71801e-06	no					0.0114315	0.000446976	0.00434796	0.982815	rs17356521	-0.335731
DEP-ERPBC	22	21:16579805:A:G	rs2823141	21q21.1	21	16579805	5.25301e-09	16511942	16582933	30	12	3	rs2823141;rs2823118;rs60893125	1	rs2823141	intergenic	0.011	5		NRIP1	1.0122	0.0002651	no					0.9523	6.91831e-11	yes	rs2403907	21	16329277	16641226	1.36905e-28	0.611823	0.0168088	0.371368	rs2403907	-0.00533901
DEP-ERPBC	23	22:29134719:A:G	rs5997389	22q12.1	22	29134719	9.36038e-09	28559994	29351381	125	3	2	rs149936356;rs5997389	2	rs149936356;rs5997389	intronic	14.66	5	TTC28, CHEK2, HSCB, CCDC117, XBP1, ZNRF3	PITPNB, TTC28, CHEK2, HSCB, CCDC117, XBP1	1.0195	0.0005474	no					1.0922	6.23161e-12	yes	rs34134147	22	28388916	30300910	3.43862e-13	0.550276	0.421788	0.0279361	rs34134147	-0.295864
DEP-ERPBC	24	22:40716488:A:C	rs4470425	22q13.1	22	40716488	1.76216e-08	40558064	40810946	114	2	2	rs4470425;rs73167022	1	rs4470425	intronic	0.573	6	TNRC6B, ADSL, SGSM3, MKL1	ADSL, SGSM3, MKL1, MCHR1	1.0185	9.91e-08	no					1.0341	2.108e-05	yes	rs6001982	22	40469249	41062415	3.11171e-16	0.00932036	0.990634	4.51793e-05	rs5995876	-1.21405
PTSD-ERNBC	1	1:204516025:A:G	rs2290854	1q32.1	1	204516025	1.6867e-08	204449952	204599461	159	36	1	rs2290854	1	rs2290854	intronic	8.146	NA	PIK3C2B, MDM4, LRRN2	PIK3C2B, MDM4, LRRN2	0.9658	0.02994	no					0.8974	1.65196e-18	yes	rs2169137	1	204449952	204607227	5.06781e-19	0.926197	0.0488872	0.0249158	rs2169137	-0.536028
PTSD-ERPBC	1	4:175836048:A:G	rs6553847	4q34.1	4	175836048	2.12671e-08	175819086	175870676	65	1	1	rs6553847	1	rs6553847	intergenic	2.394	7	ADAM29	GLRA3	1.0292	0.05521	no					0.9293	3.88956e-23	yes	rs7697216	4	175775918	175932852	1.41403e-25	0.84606	0.143763	0.010177	rs985261	-1.38147
PTSD-ERPBC	2	5:44621050:C:T	rs4866915	5p12	5	44621050	5.22319e-10	44569226	44627284	25	15	1	rs4866915	1	rs4866915	intergenic	4.902	5			1.0448	0.003974	no					1.0655	5.64157e-17	yes	rs10941679	5	44053025	46400935	1.47014e-71	0.910628	0.069132	0.0202399	rs10941679	-1.23434e-14
PTSD-ERPBC	3	10:123352130:C:T	rs45631555	10q26.13	10	123352130	2.41117e-08	123352130	123391068	2	1	1	rs45631555	1	rs45631555	intronic	5.088	5	FGFR2		1.1287	0.01104	no					1.1949	1.15611e-14	yes	rs1219651	10	123091543	123806965	5.3777e-316	0.90857	0.0794479	0.0119818	rs2981579	-0.286706
PTSD-ERPBC	4	14:69047006:C:T	rs74933543	14q24.1	14	69047006	3.792e-10	69037320	69069416	24	20	2	rs74933543;rs61985824	1	rs74933543	intronic	0.07	4	RAD51B		0.9586	0.009693	no					0.926	2.88204e-21	yes	rs11624164	14	68362510	69069416	6.35999e-28	0.818702	0.146987	0.0343103	rs11624164	-0.201694
PTSD-ERPBC	5	16:80651660:C:T	rs873994	16q23.2	16	80651660	2.31166e-09	80641397	80652246	30	9	1	rs873994	1	rs873994	intronic	4.673	NA	CDYL2		1.0439	0.01774	no					1.0855	5.12625e-21	yes	rs7500067	16	80636807	80676117	2.80323e-16	0.642884	0.311965	0.0451511	rs873994	-0.830418
PTSD-ERPBC	6	17:53006890:A:G	rs9916547	17q22	17	53006890	4.3194e-09	52979985	53249679	197	20	1	rs9916547	1	rs9916547	intronic	2.815	6	TOM1L1, COX11, STXBP4	TOM1L1, COX11, STXBP4, HLF	0.9613	0.01446	no					0.9311	1.40605e-18	yes	rs1812715	17	52974643	53271918	1.58317e-24	0.863116	0.0632787	0.0736054	rs1812715	-0.683549
PTSD-ERPBC	7	21:16574661:A:G	rs60893125	21q21.1	21	16574661	4.23753e-08	16574661	16574661	1	1	1	rs60893125	1	rs60893125	intergenic	1.735	7			0.9607	0.03371	no					0.9192	3.5752e-19	yes	rs2403907	21	16329277	16641226	4.25814e-28	0.844542	0.0533328	0.102126	rs2403907	-0.0061777
SCZ-ERNBC	1	1:73816564:C:T	rs1160682	1p31.1	1	73816564	2.99403e-08	73766431	73991651	224	3	1	rs1160682	1	rs1160682	ncRNA_intronic	1.843	6			1.0805	3.147e-18	yes	rs3795310	1	8390051	8702753	0.9708	0.0129999	no					0.887729	2.80951e-14	0.0579211	0.0543496	rs12129573	-0.798826
SCZ-ERNBC	2	1:204559707:G:T	rs10900600	1q32.1	1	204559707	1.34761e-10	204449952	204599461	160	115	2	rs10900600;rs2926536	1	rs10900600	intergenic	2.259	5	PIK3C2B, MDM4, LRRN2	PIK3C2B, MDM4, LRRN2	0.964	8.847e-05	no					0.9113	1.70216e-14	yes	rs2169137	1	204449952	204607227	6.99728e-18	0.293255	0.675313	0.0314318	rs2169137	-0.551253
SCZ-ERNBC	4	15:44075259:A:G	rs7180818	15q15.3	15	44075259	9.96944e-09	43586110	44227270	197	21	1	rs7180818	1	rs7180818	intronic	7.24	7	TGM7, LCMT2, ADAL, ZSCAN29, TUBGCP4, TP53BP1, MAP1A, PPIP5K1, STRC, CATSPER2, CKMT1A, PDIA3, ELL3, RP11-296A16.1, SERF2, AC018512.1, SERINC4, HYPK, MFAP1, WDR76, FRMD5	TTBK2, CCNDBP1, TGM5, TGM7, LCMT2, ADAL, ZSCAN29, TUBGCP4, TP53BP1, MAP1A, PPIP5K1, CKMT1B, STRC, CATSPER2, CKMT1A, PDIA3, ELL3, SERF2, WDR76	0.9433	1.946e-09	yes	rs7403630	15	34654165	34656627	1.051	0.000107199	no					0.224921	9.23201e-06	0.195747	0.579313	rs7180818	-1.13425
SCZ-ERNBC	5	19:19487302:C:T	rs34277109	19p13.11	19	19487302	6.01957e-12	19354937	19657632	191	84	2	rs34277109;rs7253952	1	rs34277109	intergenic	0.166	7	NCAN, HAPLN4, TM6SF2, SUGP1, MAU2, GATAD2A, TSSK6, NDUFA13, YJEFN3, CTC-260F20.3, CILP2	UBA52, NCAN, HAPLN4, TM6SF2, SUGP1, MAU2, GATAD2A, TSSK6, NDUFA13, YJEFN3, CILP2, LPAR2, GMIP	1.0744	1.309e-15	yes	rs1469713	19	19350103	19744079	0.9522	3.08198e-05	no					0.0284458	8.54935e-12	0.0630833	0.908471	rs1469713	-0.648575
SCZ-ERNBC	6	22:41047556:G:T	rs7292804	22q13.2	22	41047556	5.6737e-09	40877004	41062415	43	26	1	rs7292804	1	rs7292804	intergenic	4.083	4	MKL1	MKL1, MCHR1, XPNPEP3	0.9603	0.0002419	yes	rs5995756	22	39945791	40091818	1.096	6.08695e-11	yes	rs6001990	22	40726183	41062415	3.929e-07	0.000165745	0.999679	0.00015482	rs6001990	-1.12715
SCZ-ERPBC	1	2:199990107:A:G	rs1451488	2q33.1	2	199990107	4.9807e-12	199908378	200131695	167	126	1	rs1451488	1	rs1451488	intergenic	12.94	NA	SATB2	SATB2, FTCDNL1	0.9316	4.472e-16	yes	rs6715366	2	2294426	2347145	1.0313	3.86403e-05	no					0.0545637	2.614e-11	0.067857	0.877579	rs1451488	-0.365434
SCZ-ERPBC	2	2:202123430:C:T	rs3769821	2q33.1	2	202123430	2.66057e-08	202114624	202186986	48	1	1	rs3769821	1	rs3769821	intronic	2.385	NA	CASP8, ALS2CR12	AOX1, PPIL3, CASP10, CASP8, ALS2CR12, TRAK2	1.0289	0.001781	no					0.947	2.09411e-12	yes	rs3769821	2	202114624	202204741	6.21052e-07	0.59471	0.121346	0.283941	rs3769821	-0.0118542
SCZ-ERPBC	3	2:217865690:G:T	rs12477491	2q35	2	217865690	6.51151e-11	217858525	217940670	78	13	2	rs12477491;rs12472626	1	rs12477491	intergenic	11.81	6			1.0326	0.001588	no					0.9201	3.12968e-21	yes	rs4442975	2	217717037	218373764	6.65934e-86	0.881025	0.0578413	0.0611334	rs4442975	-3.8437e-05
SCZ-ERPBC	4	3:63874734:A:G	rs704364	3p14.1	3	63874734	1.81873e-10	63820493	64008510	125	24	2	rs704364;rs55917937	1	rs704364	intronic	11.9	NA	C3orf49, THOC7, ATXN7, PSMD6	THOC7, ATXN7, PSMD6	1.0632	4.822e-11	yes	rs17194490	3	2436014	2562416	0.9658	1.508e-05	yes	rs3821902	3	63828780	64018177	0.00330837	1.27785e-05	0.86204	0.134639	rs704367	-0.639266
SCZ-ERPBC	5	3:71563561:C:T	rs57929572	3p13	3	71563561	8.94138e-10	71481192	71611630	107	51	1	rs57929572	1	rs57929572	intronic	8.536	7	FOXP1		0.9516	1.569e-08	yes	rs17194490	3	2436014	2562416	0.9642	1.20099e-06	yes	rs6805189	3	71498561	71611630	0.00136139	0.000561154	0.24911	0.748964	rs57929572	-1.15159
SCZ-ERPBC	6	4:175827674:A:G	rs67123947	4q34.1	4	175827674	7.00231e-10	175819086	175870676	65	17	1	rs67123947	1	rs67123947	intergenic	6.263	6	ADAM29	GLRA3	0.9764	0.006533	no					1.0749	1.86595e-22	yes	rs7697216	4	175775918	175932852	9.0994e-26	0.900599	0.0925127	0.00688812	rs985261	-1.36918
SCZ-ERPBC	7	5:45090306:G:T	rs10051592	5p12	5	45090306	1.57636e-20	44440402	46403741	1119	189	11	rs10051592;rs36000907;rs4866929;rs13183247;rs7735655;rs72762062;rs1527831;rs10053452;rs7702731;rs11742346;rs112042289	2	rs10051592;rs112042289	ncRNA_intronic	0.451	5	MRPS30, HCN1	MRPS30, HCN1	1.0653	4.974e-12	yes	rs16902086	5	44684243	46403741	1.0733	7.99466e-20	yes	rs10941679	5	44053025	46400935	2.12594e-70	1.21916e-06	0.999998	6.15863e-07	rs10941679	-2.46868e-14
SCZ-ERPBC	8	5:49813411:C:T	rs56387400	5q11.1	5	49813411	2.61402e-08	49441601	49884022	380	19	1	rs56387400	1	rs56387400	intergenic	3.772	7	EMB	EMB, PARP8	1.0469	1.689e-07	no					0.9692	2.54601e-05	no					0.000544701	0.00304101	0.989181	0.00723181	rs56387400	-1.67304
SCZ-ERPBC	9	6:13642999:C:T	rs3752501	6p23	6	13642999	1.41051e-08	13600459	13709180	42	1	1	rs3752501	1	rs3752501	intronic	10.49	NA	SIRT5, NOL7, AL441883.1, RANBP9	SIRT5, RANBP9	0.9661	0.0002259	no					0.9479	1.17899e-10	yes	rs418053	6	13600459	13745518	8.02452e-08	0.827192	0.145833	0.026975	rs3752501	-0.558735
SCZ-ERPBC	11	7:2056253:C:G	rs939946	7p22.3	7	2056253	1.06817e-09	1918208	2171450	50	3	1	rs939946	1	rs939946	intronic	0.245	5	MAD1L1	MAD1L1, FTSJ2, SNX8	0.9239	2.006e-17	yes	rs58120505	7	1846024	2323488	1.0245	0.002133	no					0.795794	3.33211e-19	0.12452	0.0796855	rs12154473	-0.383305
SCZ-ERPBC	12	8:27425349:C:T	rs11783093	8p21.1	8	27425349	4.27632e-10	27406353	27453579	27	17	2	rs11783093;rs7844965	1	rs11783093	ncRNA_intronic	0.044	7	EPHX2, CLU	CHRNA2, EPHX2, CCDC25	0.9197	4.681e-12	yes	rs10108980	8	4177791	4210746	0.9572	3.66497e-05	no					0.135552	7.44266e-08	0.138399	0.726049	rs11783093	-0.463618
SCZ-ERPBC	13	8:106325360:A:G	rs2957468	8q23.1	8	106325360	3.84849e-09	106323556	106372180	22	1	1	rs2957468	1	rs2957468	intronic	6.294	5	RP11-127H5.1, ZFPM2	ZFPM2	1.0426	6.024e-06	no					1.0464	1.85102e-08	yes	rs2957449	8	106319605	106406847	1.64469e-05	0.451508	0.156636	0.391793	rs2957468	-0.386872
SCZ-ERPBC	14	8:128376926:C:T	rs7835046	8q24.21	8	128376926	2.48096e-09	128314913	128386926	94	3	3	rs7835046;rs34882299;rs10956359	1	rs7835046	ncRNA_intronic	10.78	5			1.027	0.004791	no					0.932	9.13482e-19	yes	rs12550713	8	128272219	128400176	1.09708e-42	0.880532	0.105628	0.0138395	rs12550713	-0.353487
SCZ-ERPBC	15	10:123342707:A:G	rs45631632	10q26.13	10	123342707	4.99581e-08	123314462	123342707	2	1	1	rs45631632	1	rs45631632	intronic	0.377	3a	FGFR2	NSMCE4A	0.9449	0.01999	no					1.1983	2.90603e-19	yes	rs1219651	10	123091543	123806965	3.67869e-315	0.453077	0.543552	0.00337129	rs2981579	-0.294356
SCZ-ERPBC	16	11:46343189:A:C	rs12285419	11p11.2	11	46343189	6.91304e-09	46339597	46751495	158	2	1	rs12285419	1	rs12285419	downstream	2.158	7	CREB3L1, DGKZ, MDK, CHRM4, AMBRA1, HARBI1, ATG13, ARHGAP1, ZNF408, F2	DGKZ, MDK, CHRM4, AMBRA1, ATG13, ARHGAP1, ZNF408, F2, CKAP5, LRP4, C11orf49, ARFGAP2, PACSIN3, DDB2, ACP2, MADD, C1QTNF4	1.0886	1.048e-14	yes	rs11027839	11	24264778	24511844	1.0316	0.001323	no					0.771183	2.46323e-10	0.0681941	0.160622	rs12285419	-0.21213
SCZ-ERPBC	17	11:65553492:A:C	rs12287832	11q13.1	11	65553492	4.5783e-09	65493112	65564926	12	12	1	rs12287832	1	rs12287832	intergenic	9.42	2b	KAT5, RNASEH2C, AP5B1, OVOL1	C11orf85, MAP3K11, PCNXL3, KAT5, RNASEH2C, AP5B1, OVOL1, SNX32, EFEMP2, CTSW, FIBP	1.0467	3.536e-05	no					1.0588	1.20601e-09	yes	rs674126	11	65493112	65702523	1.10288e-05	0.0209549	0.966142	0.0128916	rs12287832	-0.604257
SCZ-ERPBC	18	15:91426560:A:G	rs4702	15q26.1	15	91426560	2.72403e-15	91403674	91439417	33	23	2	rs4702;rs8032315	1	rs4702	UTR3	17.36	5	FURIN, FES, MAN2A2	FURIN, FES, RCCD1	1.088	2.794e-21	yes	rs7403630	15	34654165	34656627	0.9665	3.97201e-06	no					3.50274e-06	8.04901e-15	0.999476	0.000520482	rs4702	-0.000111994
SCZ-ERPBC	19	16:52516533:A:C	rs189851	16q12.1	16	52516533	7.53535e-11	52514841	52532355	31	9	2	rs189851;rs12921126	1	rs189851	intronic	2.51	7	TOX3		1.0272	0.002397	no					0.9298	2.27982e-22	yes	rs4784227	16	52514841	52650909	6.68896e-158	0.747064	0.248893	0.00404357	rs4784227	-0.000317648
SCZ-ERPBC	20	17:43901001:C:T	rs62057122	17q21.31	17	43901001	1.92424e-10	43463493	44865603	3855	1833	1	rs62057122	1	rs62057122	intronic	3.68	5	ARHGAP27, PLEKHM1, CRHR1, SPPL2C, MAPT, STH, KANSL1, ARL17B, LRRC37A, LRRC37A2, ARL17A, NSF, WNT3	DCAKD, NMT1, ACBD4, FMNL1, ARHGAP27, PLEKHM1, CRHR1, SPPL2C, MAPT, KANSL1, ARL17B, LRRC37A, LRRC37A2, ARL17A, NSF, WNT3, GOSR2, EFCAB13	0.9393	5.476e-09	yes	rs73292401	17	12851454	12927654	0.955	4.38097e-07	no					0.000660278	5.26037e-06	0.70517	0.294164	rs62057122	-2.44275
SCZ-ERPBC	21	17:53068930:A:G	rs12940239	17q22	17	53068930	1.43559e-08	52998840	53242899	173	11	1	rs12940239	1	rs12940239	intronic	2.174	7	TOM1L1, COX11, STXBP4	TOM1L1, COX11, STXBP4, HLF	0.9677	0.0001777	no					0.9542	2.80298e-10	yes	rs1812715	17	52974643	53271918	1.39799e-23	0.437928	0.559416	0.00265598	rs1812715	-0.742531
SCZ-ERPBC	22	19:19528806:A:G	rs1469713	19p13.11	19	19528806	1.28629e-14	19354937	19704915	365	84	3	rs1469713;rs7253952;rs1985109	1	rs1469713	intronic	0.175	NA	NCAN, HAPLN4, TM6SF2, SUGP1, MAU2, GATAD2A, TSSK6, NDUFA13, YJEFN3, CTC-260F20.3, CILP2, PBX4	UBA52, NCAN, HAPLN4, TM6SF2, SUGP1, MAU2, GATAD2A, TSSK6, NDUFA13, YJEFN3, CILP2, PBX4, LPAR2, GMIP, ATP13A1, ZNF101, ZNF506	1.0757	3.297e-16	yes	rs1469713	19	19350103	19744079	1.0413	1.64199e-07	no					0.000395888	4.04209e-12	0.0292847	0.970319	rs1469713	-0.451537
SCZ-ERPBC	23	21:16415732:C:T	rs7280197	21q11.2	21	16415732	3.05326e-08	16330894	16435223	12	3	1	rs7280197	1	rs7280197	intronic	0.933	6	NRIP1		0.9661	0.000111	no					1.0472	1.69899e-08	yes	rs2403907	21	16329277	16641226	5.56853e-27	0.298423	0.698786	0.00279062	rs2403907	-0.0232189
SCZ-ERPBC	24	22:38570775:C:G	rs28565947	22q13.1	22	38570775	5.80302e-09	38506688	38601430	159	13	1	rs28565947	1	rs28565947	intronic	0.038	5	BAIAP2L2, PLA2G6	LGALS2, BAIAP2L2, PLA2G6, TMEM184B, KCNJ4, KDELR3	0.9712	0.001153	no					0.9424	1.20088e-14	yes	rs4820318	22	38505347	38653689	6.64469e-12	0.705446	0.0859998	0.208554	rs4820318	-0.425524
SCZ-ERPBC	25	22:41024854:C:T	rs73169089	22q13.1	22	41024854	1.02104e-09	40726183	41062415	351	109	4	rs73169089;rs7292804;rs73167027;rs5758001	1	rs73169089	intronic	11.51	2a	TNRC6B, ADSL, SGSM3, MKL1	ADSL, SGSM3, MKL1, XPNPEP3, L3MBTL2	0.96	0.004929	yes	rs5995756	22	39945791	40091818	1.1165	2.87012e-20	yes	rs6001982	22	40469249	41062415	3.14054e-16	0.000165814	0.999812	2.18488e-05	rs6001982	-1.37578
