# Supplementary material for: Cross-trait genetic architecture between breast cancer and psychiatric disorders
Source: iScience. 2026 Jul 13;29(8):116767. doi: 10.1016/j.isci.2026.116767 (PMC13382130; doi:10.1016/j.isci.2026.116767)
Supplement: Table S8. Genomic risk loci identified for single trait GWAS results of eight psychiatric disorders and two subtypes of breast cancer using FUMA [file mmc9.xlsx]

## Sheet: Table S8
Table S8. Genomic risk loci identified for single trait GWAS results of eight psychiatric disorders and two subtypes of breast cancer using FUMA
Note: We therefore defined the locus as 500 kb before and after the position of the index variant. Genomic risk loci association tests are two-sided and significance is determined by surpassing the genome-wide significance threshold, P < 5 x 10-8. Locus = number we assigned to a given locus; Unique SNP ID = SNP ID in format 'CHR:BP:A1_A2'; rsID = rsID of the variant; Cytoband = locus; CHR = chrom…
Trait	Locus	Unique SNP ID	rsID	Cytoband	CHR	BP	P	Start	End	nSNPs	nGWASSNPs	nIndSigSNPs	IndSigSNPs	nLeadSNPs	LeadSNPs
ADHD	1	1:44076469:A:G	rs549845	1p34.2	1	44076469	9.033e-15	43760070	44480093	552	209	13	rs1198982;rs2782657;rs501299;rs549845;rs669446;rs6697354;rs56319043;rs3011216;rs2527776;rs2494996;rs12076635;rs618369;rs113551349	3	rs1198982;rs549845;rs113551349
ADHD	2	2:145682219:C:T	rs11680871	2q22.3	2	145682219	1.175e-08	145634153	145754503	31	1	1	rs11680871	1	rs11680871
ADHD	3	3:20669071:G:T	rs4858241	3p24.3	3	20669071	1.292e-09	20448709	20751876	144	17	4	rs4858241;rs9866656;rs62234992;rs11928374	1	rs4858241
ADHD	4	3:43651029:A:G	rs115111850	3p22.1	3	43651029	1.707e-08	43432024	43800881	96	42	2	rs115111850;rs72865013	1	rs115111850
ADHD	5	3:51884072:A:G	rs2311059	3p21.2	3	51884072	3.163e-08	51846733	51898991	4	2	1	rs2311059	1	rs2311059
ADHD	6	3:71499401:C:T	rs17718444	3p13	3	71499401	2.873e-09	71481192	71628286	110	33	1	rs17718444	1	rs17718444
ADHD	7	3:86854788:A:C	rs35056204	3p12.1	3	86854788	4.627e-09	86753409	87198255	9	4	2	rs35056204;rs115190521	1	rs35056204
ADHD	8	4:112217523:C:T	rs17576773	4q25	4	112217523	1.625e-10	112167666	112503872	46	20	4	rs17576773;rs76761914;rs72678859;rs11729045	1	rs17576773
ADHD	9	4:147099654:A:G	rs6537401	4q31.22	4	147099654	1.395e-08	147039759	147148747	135	33	1	rs6537401	1	rs6537401
ADHD	10	5:87854395:A:C	rs4916723	5q14.3	5	87854395	9.477e-15	87514778	88181109	140	108	6	rs4916723;rs324885;rs7708715;rs10474278;rs12653396;rs188582	2	rs4916723;rs188582
ADHD	11	5:103964585:A:G	rs77960	5q21.2	5	103964585	2.462e-13	103783801	104082179	194	134	3	rs77960;rs325485;rs10477835	1	rs77960
ADHD	12	5:144556445:A:G	rs6421157	5q32	5	144556445	1.361e-08	144466498	144582247	80	7	1	rs6421157	1	rs6421157
ADHD	13	6:70858701:A:C	rs2025286	6q13	6	70858701	3.997e-09	70822812	70926334	67	21	1	rs2025286	1	rs2025286
ADHD	14	7:67685754:A:T	rs73145587	7q11.22	7	67685754	3.665e-08	67646676	67726389	22	1	1	rs73145587	1	rs73145587
ADHD	15	7:114158954:A:G	rs9969232	7q31.1	7	114158954	9.983e-12	113772805	114352394	168	73	6	rs9969232;rs7794413;rs10953765;rs12532000;rs2049604;rs10255943	1	rs9969232
ADHD	16	8:93277087:G:T	rs7844069	8q21.3	8	93277087	6.736e-09	93195457	93351761	49	16	2	rs7844069;rs9773162	1	rs7844069
ADHD	17	8:145802447:G:T	rs4925811	8q24.3	8	145802447	8.303e-09	145677011	145907866	82	4	1	rs4925811	1	rs4925811
ADHD	18	10:8784773:A:C	rs11255890	10p14	10	8784773	4.144e-08	8784773	8838901	54	14	1	rs11255890	1	rs11255890
ADHD	19	10:106453832:A:G	rs11596214	10q25.1	10	106453832	3.167e-08	106418969	106467853	6	1	1	rs11596214	1	rs11596214
ADHD	20	11:28602173:A:C	rs2582895	11p14.1	11	28602173	4.094e-14	27997544	28710118	452	279	4	rs2582895;rs11030410;rs990846;rs2582894	1	rs2582895
ADHD	21	14:98643863:A:G	rs77653640	14q32.2	14	98643863	8.558e-09	98588460	98670849	76	7	1	rs77653640	1	rs77653640
ADHD	22	16:61966703:C:T	rs1162202	16q21	16	61966703	1.922e-09	61775810	61966703	87	46	2	rs1162202;rs4131786	1	rs1162202
ADHD	23	18:5871800:A:C	rs76857496	18p11.31	18	5871800	1.242e-08	5857091	5888773	21	2	1	rs76857496	1	rs76857496
ADHD	24	18:50625779:A:G	rs7506904	18q21.2	18	50625779	1.242e-08	50555225	50874503	209	6	1	rs7506904	1	rs7506904
ADHD	25	20:21250843:C:T	rs6082363	20p11.23	20	21250843	4.375e-12	21011163	21523179	319	206	9	rs6082363;rs2424362;rs6082445;rs6082289;rs6035772;rs6047269;rs2144782;rs12625304;rs113369914	2	rs6082363;rs113369914
AN	1	1:96924097:C:T	rs11165643	1p21.3	1	96924097	3.465e-08	96883812	97034068	50	2	1	rs11165643	1	rs11165643
AN	2	2:54039813:C:T	rs2287348	2p16.2	2	54039813	5.619e-09	53881415	54165772	48	6	1	rs2287348	1	rs2287348
AN	3	3:48718253:A:T	rs9821797	3p21.31	3	48718253	6.987e-15	48446237	50552866	486	153	7	rs9821797;rs11712982;rs55674449;rs73082362;rs61583136;rs1134043;rs73080977	2	rs9821797;rs73080977
AN	4	3:71019750:C:T	rs9874207	3p13	3	71019750	2.048e-08	70911271	71019750	5	3	2	rs9874207;rs9310201	1	rs9874207
AN	5	3:94605107:A:T	rs13100344	3q11.2	3	94605107	4.209e-08	94493110	94738138	52	1	1	rs13100344	1	rs13100344
AN	6	5:25086440:A:C	rs6872919	5p14.1	5	25086440	4.053e-08	25076925	25092535	6	2	1	rs6872919	1	rs6872919
AN	7	10:131428336:C:G	rs12415589	10q26.3	10	131428336	1.77e-08	131278410	131463943	36	4	1	rs12415589	1	rs12415589
AN	8	11:115081883:C:G	rs45516099	11q23.3	11	115081883	5.804e-10	115032622	115201883	73	25	2	rs45516099;rs10488712	1	rs45516099
ANX	1	2:125007836:G:T	rs780042	2q14.3	2	125007836	6.622e-10	124963081	125053081	1900-02-23	15	2	rs780042;rs112784287	1	rs780042
ANX	2	2:210392503:C:T	rs13018885	2q34	2	210392503	2.594e-08	210387227	210408729	1900-01-07	2	1	rs13018885	1	rs13018885
ANX	3	5:104012303:C:G	rs325506	5q21.2	5	104012303	4.023e-10	103783801	104082179	1900-07-03	84	2	rs325506;rs12055234	1	rs325506
ANX	4	5:120145883:A:G	rs7730659	5q23.1	5	120145883	1.739e-08	120049338	120213790	1900-07-07	5	1	rs7730659	1	rs7730659
ANX	5	6:26510748:C:T	rs3799383	6p22.2	6	26510748	1.691e-10	25684606	29607101	1902-07-14	435	5	rs3799383;rs13198716;rs9393716;rs2232426;rs2523443	3	rs3799383;rs2232426;rs2523443
ANX	6	7:82481909:G:T	rs2522845	7q21.11	7	82481909	5.903e-10	82386473	82555669	1900-04-28	42	1	rs2522845	1	rs2522845
ANX	7	9:11131371:A:T	rs10959554	9p23	9	11131371	9.856e-14	10962840	11796032	1902-06-25	224	9	rs10959554;rs72694269;rs1931388;rs7034246;rs10959753;rs10959491;rs7875257;rs10959541;rs72694255	1	rs10959554
ANX	8	11:113278764:C:T	rs1554929	11q23.2	11	113278764	4.187e-08	113224017	113316102	1900-03-07	2	1	rs1554929	1	rs1554929
ANX	9	13:99091634:C:T	rs2274051	13q32.2	13	99091634	7.983e-09	99090837	99241507	1900-02-24	5	2	rs2274051;rs9556979	1	rs2274051
ANX	10	18:26569901:A:G	rs9964679	18q12.1	18	26569901	1.719e-08	26563934	26569901	1900-01-02	1	1	rs9964679	1	rs9964679
ANX	11	18:52476870:A:T	rs12457761	18q21.2	18	52476870	2.843e-10	52371471	52509833	1900-05-02	66	3	rs12457761;rs4801025;rs62094571	1	rs12457761
ASD	1	8:10576775:C:G	rs10099100	8p23.1	8	10576775	1.065e-08	10571591	10583506	6	2	1	rs10099100	1	rs10099100
ASD	2	20:21248116:A:G	rs910805	20p11.23	20	21248116	2.041e-09	21116302	21474473	346	62	3	rs910805;rs12625304;rs6035821	1	rs910805
BIP	1	1:61105668:A:G	rs2126180	1p32.1	1	61105668	1.621e-09	60890477	61125378	1900-06-04	48	2	rs2126180;rs4916068	1	rs2126180
BIP	2	1:163745389:C:T	rs10737496	1q23.3	1	163745389	7.172e-09	163582980	163766672	1900-03-29	18	1	rs10737496	1	rs10737496
BIP	3	2:97416153:A:G	rs4619651	2q11.2	2	97416153	4.776e-11	97349315	97521748	1900-02-08	27	2	rs4619651;rs78381888	1	rs4619651
BIP	4	2:166152389:A:G	rs17183814	2q24.3	2	166152389	2.678e-08	166152389	166337818	1900-01-03	1	1	rs17183814	1	rs17183814
BIP	5	2:169481837:C:G	rs13417268	2q24.3	2	169481837	2.054e-08	169393263	169496830	1900-02-09	9	2	rs13417268;rs17202645	1	rs13417268
BIP	6	2:193738336:A:T	rs2011302	2q32.3	2	193738336	4.254e-08	193709357	193741525	1900-03-18	1	1	rs2011302	1	rs2011302
BIP	7	2:194437889:A:G	rs2719164	2q32.3	2	194437889	4.847e-08	194336245	194676200	1901-03-12	1	1	rs2719164	1	rs2719164
BIP	8	3:36856030:C:T	rs9834970	3p22.2	3	36856030	6.634e-19	36834099	36964583	1900-03-26	51	5	rs9834970;rs3732386;rs9985296;rs6779665;rs4678915	1	rs9834970
BIP	9	3:52626443:C:T	rs2336147	3p21.1	3	52626443	3.615e-13	52217088	53101580	1901-06-27	368	5	rs2336147;rs3755799;rs2276823;rs187084;rs7622851	1	rs2336147
BIP	10	3:70488788:A:T	rs115694474	3p13	3	70488788	2.345e-08	70472539	70593081	1900-03-19	7	1	rs115694474	1	rs115694474
BIP	11	3:107757060:A:C	rs696366	3q13.12	3	107757060	4.464e-08	107754562	107860806	1900-02-15	2	1	rs696366	1	rs696366
BIP	12	4:123235583:A:G	rs7693745	4q27	4	123235583	8.09e-09	123026869	123552125	1900-04-08	7	1	rs7693745	1	rs7693745
BIP	13	5:7542911:A:G	rs28565152	5p15.31	5	7542911	1.963e-09	7493177	7544038	1900-01-13	6	1	rs28565152	1	rs28565152
BIP	14	5:78849505:G:T	rs6865469	5q14.1	5	78849505	1.65e-08	78801947	78849697	1900-01-12	4	1	rs6865469	1	rs6865469
BIP	15	5:80961069:A:G	rs6887473	5q14.1	5	80961069	8.814e-09	80728732	80969507	1900-05-06	11	2	rs6887473;rs10068144	1	rs6887473
BIP	16	5:137712121:C:T	rs10043984	5q31.2	5	137712121	3.709e-08	137598340	137750058	1900-01-18	3	1	rs10043984	1	rs10043984
BIP	17	5:169289206:C:T	rs10866641	5q35.1	5	169289206	2.79e-11	169219575	169329731	1900-02-14	29	3	rs10866641;rs261068;rs39824	1	rs10866641
BIP	18	6:26463575:G:T	rs13195402	6p22.2	6	26463575	5.751e-15	25684606	29607101	1903-01-18	734	19	rs13195402;rs1977199;rs6926677;rs6914824;rs7746199;rs34661691;rs9379850;rs58825580;rs17693963;rs149949;rs17720293;rs6905391;rs7752448;rs9393925;rs6940116;rs1233393;rs3132379;rs9257805;rs3130248	4	rs13195402;rs17693963;rs1233393;rs3130248
BIP	19	6:98553894:A:G	rs1487441	6q16.1	6	98553894	4.521e-14	98289395	98695019	1900-06-27	23	6	rs1487441;rs6931604;rs17814604;rs4587178;rs17813294;rs62422661	1	rs1487441
BIP	20	6:166995260:C:G	rs10455979	6q27	6	166995260	4.218e-09	166973449	167018915	1900-01-20	8	2	rs10455979;rs6456095	1	rs10455979
BIP	21	7:2020995:A:G	rs12668848	7p22.3	7	2020995	1.902e-09	1877502	2190100	1900-08-20	22	1	rs12668848	1	rs12668848
BIP	22	7:11871787:A:G	rs113779084	7p21.3	7	11871787	1.423e-13	11855103	11994774	1900-02-28	19	2	rs113779084;rs2355766	1	rs113779084
BIP	23	7:21492589:A:G	rs6954854	7p15.3	7	21492589	5.936e-10	21468640	21555536	1900-02-22	16	1	rs6954854	1	rs6954854
BIP	24	7:24647222:A:G	rs12672003	7p15.3	7	24647222	2.718e-09	24619811	24833601	1900-03-12	7	1	rs12672003	1	rs12672003
BIP	25	7:105043229:A:G	rs11764361	7q22.3	7	105043229	3.471e-09	105042368	105049452	1900-01-05	2	1	rs11764361	1	rs11764361
BIP	26	7:131870597:A:C	rs6946056	7q32.3	7	131870597	3.655e-08	131859077	131896813	1900-01-14	1	1	rs6946056	1	rs6946056
BIP	27	7:140676153:A:G	rs10255167	7q34	7	140676153	1.599e-08	140426257	140791820	1900-03-15	2	2	rs10255167;rs73165497	1	rs10255167
BIP	28	8:9763581:C:G	rs62489493	8p23.1	8	9763581	2.642e-11	9689610	10012232	1900-09-14	125	9	rs62489493;rs661310;rs17150950;rs10100074;rs532928;rs62488680;rs28653100;rs28630503;rs56662938	1	rs62489493
BIP	29	8:34152492:A:G	rs2953928	8p12	8	34152492	6.249e-09	33863561	34734293	1900-02-18	4	1	rs2953928	1	rs2953928
BIP	30	8:144993377:A:G	rs6992333	8q24.3	8	144993377	1.621e-09	144973183	145086428	1900-07-03	57	2	rs6992333;rs11786083	1	rs6992333
BIP	31	10:18751103:A:T	rs1998820	10p12.32	10	18751103	4.1e-08	18680935	18757239	1900-03-12	3	1	rs1998820	1	rs1998820
BIP	32	10:62123438:C:G	rs61846516	10q21.2	10	62123438	1.532e-11	62060128	62311401	1900-02-21	37	1	rs61846516	1	rs61846516
BIP	33	10:111648659:C:T	rs2273738	10q25.1	10	111648659	1.627e-11	111648659	111935178	1900-07-20	128	2	rs2273738;rs4595478	1	rs2273738
BIP	34	11:61618608:A:G	rs174592	11q12.2	11	61618608	9.924e-14	61542006	61624181	78	32	2	rs174592;rs174575	1	rs174592
BIP	35	11:64009879:A:G	rs4672	11q13.1	11	64009879	3.42e-09	63941110	64009879	5	1	1	rs4672	1	rs4672
BIP	36	11:65848738:A:G	rs475805	11q13.1	11	65848738	1.991e-09	65798066	66483265	245	21	3	rs475805;rs678397;rs12577917	2	rs475805;rs678397
BIP	37	11:70517927:A:G	rs12575685	11q13.4	11	70517927	1.243e-10	70517927	70563919	40	28	2	rs12575685;rs11602121	1	rs12575685
BIP	38	11:79092527:C:T	rs12289486	11q14.1	11	79092527	3.297e-08	79083249	79153080	34	6	1	rs12289486	1	rs12289486
BIP	39	13:113869045:A:G	rs35306827	13q34	13	113869045	3.555e-09	113818708	113911532	151	79	1	rs35306827	1	rs35306827
BIP	40	14:99719219:A:G	rs2693698	14q32.2	14	99719219	1.961e-08	99707933	99719219	5	3	1	rs2693698	1	rs2693698
BIP	41	15:38973793:A:G	rs35958438	15q14	15	38973793	3.83e-08	38960882	38982646	11	1	1	rs35958438	1	rs35958438
BIP	42	15:42904904:A:C	rs4447398	15q15.2	15	42904904	2.613e-09	42457582	42904904	285	6	2	rs4447398;rs113583672	1	rs4447398
BIP	43	15:83531774:A:T	rs62011709	15q25.2	15	83531774	1.433e-08	83523163	83977166	209	6	1	rs62011709	1	rs62011709
BIP	44	15:85149575:C:T	rs748455	15q25.2	15	85149575	5.011e-11	84703470	85383640	338	98	1	rs748455	1	rs748455
BIP	45	15:91426560:A:G	rs4702	15q26.1	15	91426560	3.518e-09	91416550	91429042	10	9	1	rs4702	1	rs4702
BIP	46	16:9230816:A:G	rs28455634	16p13.2	16	9230816	2.626e-10	9224041	9238382	12	5	2	rs28455634;rs34015112	1	rs28455634
BIP	47	16:9926348:G:T	rs7199910	16p13.2	16	9926348	1.663e-08	9875513	9993266	220	7	2	rs7199910;rs7201930	1	rs7199910
BIP	48	17:1835482:C:T	rs4790841	17p13.3	17	1835482	3.141e-08	1820080	1859542	23	1	1	rs4790841	1	rs4790841
BIP	49	17:38220432:G:T	rs61554907	17q21.1	17	38220432	1.636e-08	38125796	38220432	73	2	2	rs11870683;rs61554907	2	rs11870683;rs61554907
BIP	50	17:42191893:G:T	rs228768	17q21.31	17	42191893	2.827e-10	42156471	42330171	165	38	3	rs228768;rs4473241;rs9916444	1	rs228768
BIP	51	20:43682551:G:T	rs67712855	20q13.12	20	43682551	4.221e-11	43598154	43944323	113	57	4	rs67712855;rs734784;rs6031991;rs2743246	2	rs67712855;rs2743246
BIP	52	20:48033127:C:T	rs237460	20q13.13	20	48033127	4.253e-09	48030813	48081983	21	14	2	rs237460;rs579113	1	rs237460
BIP	53	20:60865815:A:G	rs13044225	20q13.33	20	60865815	8.498e-09	60804539	60879829	95	17	1	rs13044225	1	rs13044225
BIP	54	22:41153879:C:T	rs5758064	22q13.2	22	41153879	2.011e-08	41080566	41382163	64	3	1	rs5758064	1	rs5758064
DEP	1	1:37197319:C:T	rs4653218	1p34.3	1	37197319	2.782e-11	37147203	37261085	1900-04-12	52	3	rs4653218;rs1624214;rs2089358	1	rs4653218
DEP	2	1:52342427:C:T	rs1890946	1p32.3	1	52342427	2.792e-12	52266242	52406432	1900-02-09	24	1	rs1890946	1	rs1890946
DEP	3	1:67224330:C:T	rs672230	1p31.3	1	67224330	4.26e-09	66983920	67224330	1900-05-25	6	2	rs672230;rs2044399	1	rs672230
DEP	4	1:72837500:C:T	rs11209952	1p31.1	1	72837500	2.03e-20	72544704	74099273	1904-10-02	1183	17	rs11209952;rs1599334;rs2492971;rs2126077;rs1620977;rs3101341;rs61771920;rs61765555;rs4562575;rs10890032;rs1572669;rs2341392;rs10890045;rs6424555;rs662655;rs10749826;rs10749823	4	rs11209952;rs61771920;rs4562575;rs10749826
DEP	5	1:96869933:C:T	rs2968485	1p21.3	1	96869933	3.356e-09	96737383	97037083	1900-04-22	4	2	rs2968485;rs7513962	1	rs2968485
DEP	6	1:107607810:C:T	rs1730864	1p13.3	1	107607810	1.097e-08	107537916	107627697	1900-02-17	9	1	rs1730864	1	rs1730864
DEP	7	1:117848822:A:G	rs907662	1p12	1	117848822	2.655e-08	117848822	118091945	1900-03-13	1	1	rs907662	1	rs907662
DEP	8	1:173847020:G:T	rs57022387	1q25.1	1	173847020	2.86e-09	173451088	174221300	1900-05-13	41	3	rs57022387;rs6691053;rs78426824	1	rs57022387
DEP	9	1:176323426:A:T	rs12031733	1q25.1	1	176323426	2.088e-08	175902660	176411621	1900-10-20	4	1	rs12031733	1	rs12031733
DEP	10	1:197818233:A:G	rs1553172	1q31.3	1	197818233	1.45e-15	197342380	197868899	1900-07-17	114	7	rs10737693;rs7516334;rs12145083;rs10801629;rs12138550;rs76128976;rs1553172	2	rs10737693;rs1553172
DEP	11	1:214433323:C:G	rs12131852	1q32.3	1	214433323	3.711e-08	214413099	214442481	1900-01-15	1	1	rs12131852	1	rs12131852
DEP	12	2:22554648:A:G	rs67446571	2p24.1	2	22554648	9.628e-11	22431110	22967228	1900-10-16	117	5	rs67446571;rs10184652;rs57974740;rs13394164;rs59030950	2	rs67446571;rs13394164
DEP	13	2:51264319:C:T	rs10173817	2p16.3	2	51264319	1.12e-08	51164552	51626052	1900-05-12	14	4	rs10173817;rs7574611;rs17041599;rs9752762	2	rs10173817;rs17041599
DEP	14	2:52315585:A:T	rs4971586	2p16.3	2	52315585	2.602e-08	52230237	52327008	1900-01-24	2	1	rs4971586	1	rs4971586
DEP	15	2:57987593:C:T	rs11682175	2p16.1	2	57987593	9.645e-09	57813173	58444610	1900-04-15	8	3	rs11682175;rs2678923;rs10175979	1	rs11682175
DEP	16	2:63374063:C:T	rs4671458	2p15	2	63374063	2.839e-08	63113648	64290110	1900-05-17	2	1	rs4671458	1	rs4671458
DEP	17	2:104465843:A:T	rs2678668	2q12.1	2	104465843	3.755e-09	104083756	104481325	1900-05-23	10	3	rs2678668;rs2582954;rs1441098	1	rs2678668
DEP	18	2:125012926:C:T	rs62170849	2q14.3	2	125012926	1.387e-10	124953763	125053393	1900-05-07	98	3	rs62170849;rs780026;rs780044	1	rs62170849
DEP	19	2:142489456:C:T	rs6713237	2q22.2	2	142489456	1.103e-08	142489075	142495424	1900-01-07	4	1	rs6713237	1	rs6713237
DEP	20	2:161356971:C:G	rs7564151	2q24.2	2	161356971	6.696e-10	161080801	161357986	1900-01-23	2	2	rs7564151;rs62175963	1	rs7564151
DEP	21	2:162033854:C:T	rs1267079	2q24.2	2	162033854	1.945e-10	161904823	162095003	1900-01-17	15	1	rs1267079	1	rs1267079
DEP	22	2:175178861:C:T	rs112753102	2q31.1	2	175178861	2.228e-08	175177999	175178861	1900-01-02	1	1	rs112753102	1	rs112753102
DEP	23	2:208079690:C:T	rs972189	2q33.3	2	208079690	4.987e-12	208017033	208088987	1900-03-17	20	1	rs972189	1	rs972189
DEP	24	2:212590841:A:C	rs55897719	2q34	2	212590841	3.138e-08	212590505	212636271	1900-02-08	1	1	rs55897719	1	rs55897719
DEP	25	3:16848835:A:G	rs7629352	3p24.3	3	16848835	6.798e-11	16840002	16879840	1900-03-06	28	1	rs7629352	1	rs7629352
DEP	26	3:43478295:C:T	rs56029819	3p22.1	3	43478295	1.281e-09	43254633	43591405	1900-04-21	8	1	rs56029819	1	rs56029819
DEP	27	3:44571440:A:G	rs6761985	3p21.31	3	44571440	1.537e-11	44222317	45016526	1901-07-19	117	6	rs35875034;rs13319803;rs62242564;rs1488627;rs6761985;rs6441869	2	rs35875034;rs6761985
DEP	28	3:49210732:A:C	rs7617480	3p21.31	3	49210732	2.111e-17	48709956	50176739	1902-02-04	364	7	rs7617480;rs1463728;rs9862080;rs62260755;rs138653738;rs11130182;rs7372730	2	rs7617480;rs7372730
DEP	29	3:52863605:A:G	rs3774364	3p21.1	3	52863605	1.797e-08	52837793	53101580	1900-04-23	1	1	rs3774364	1	rs3774364
DEP	30	3:117515519:C:T	rs66511648	3q13.32	3	117515519	1.252e-10	117484931	117947804	1900-10-13	143	4	rs66511648;rs7428847;rs73173726;rs4615111	1	rs66511648
DEP	31	3:158009477:A:G	rs13066362	3q25.32	3	158009477	1.692e-09	157829953	158284861	1901-10-06	232	2	rs13066362;rs827120	1	rs13066362
DEP	32	3:173113041:A:G	rs12635614	3q26.31	3	173113041	7.211e-09	173044559	173127808	1900-01-19	10	1	rs12635614	1	rs12635614
DEP	33	4:3260057:A:G	rs362280	4p16.3	4	3260057	2.502e-08	3252852	3276071	1900-02-09	2	1	rs362280	1	rs362280
DEP	34	4:59833409:A:G	rs114851235	4q13.1	4	59833409	2.701e-10	59599522	60073254	1900-10-25	129	5	rs114851235;rs4865376;rs7441547;rs7680437;rs144494077	2	rs114851235;rs7441547
DEP	35	4:80199323:A:C	rs34207047	4q21.21	4	80199323	1.862e-10	80186915	80233882	1900-02-17	19	1	rs34207047	1	rs34207047
DEP	36	4:91091770:A:C	rs10026036	4q22.1	4	91091770	1.185e-08	90870340	91109663	1900-05-10	13	1	rs10026036	1	rs10026036
DEP	37	4:123096690:A:G	rs78689878	4q27	4	123096690	1.054e-08	123096690	123558330	1900-01-18	5	2	rs78689878;rs45510091	1	rs78689878
DEP	38	4:140940476:A:T	rs34973539	4q31.1	4	140940476	2.66e-10	140862671	140951417	1900-05-10	28	2	rs34973539;rs13150296	1	rs34973539
DEP	39	4:183719751:C:G	rs55993110	4q35.1	4	183719751	3.15e-09	183718095	183724843	1900-01-06	4	1	rs55993110	1	rs55993110
DEP	40	5:7378895:C:T	rs993884	5p15.31	5	7378895	2.817e-08	7378191	7391462	1900-01-12	5	1	rs993884	1	rs993884
DEP	41	5:20150939:C:T	rs1435977	5p14.3	5	20150939	1.164e-08	20010218	20294316	1900-05-14	3	2	rs1435977;rs7700453	1	rs1435977
DEP	42	5:30842054:G:T	rs12517438	5p13.3	5	30842054	4.365e-08	30813302	30843788	1900-01-17	1	1	rs12517438	1	rs12517438
DEP	43	5:61501560:C:G	rs10939933	5q12.1	5	61501560	2.324e-13	61398053	61683591	1900-04-22	38	1	rs10939933	1	rs10939933
DEP	44	5:87909877:C:T	rs1644039	5q14.3	5	87909877	2.73e-08	87863610	87933568	1900-02-12	2	1	rs1644039	1	rs1644039
DEP	45	5:92435481:G:T	rs10514370	5q15	5	92435481	8.81e-10	92362700	92538853	1900-03-07	6	1	rs10514370	1	rs10514370
DEP	46	5:103972357:A:G	rs30266	5q21.2	5	103972357	2.777e-18	103671867	104082179	1900-08-28	177	7	rs30266;rs325485;rs7716818;rs2919980;rs1372500;rs13164188;rs67597604	1	rs30266
DEP	47	5:120143463:A:T	rs9687387	5q23.1	5	120143463	1.287e-09	120023393	120234349	1900-07-29	46	2	rs9687387;rs56145663	1	rs9687387
DEP	48	5:124262051:C:T	rs2408225	5q23.2	5	124262051	4.529e-08	124203948	124308088	1900-02-14	1	1	rs2408225	1	rs2408225
DEP	49	5:153167273:C:T	rs2964031	5q33.2	5	153167273	1.76e-08	153120264	153255743	1900-02-13	15	1	rs2964031	1	rs2964031
DEP	50	5:161316596:A:G	rs12189424	5q34	5	161316596	8.95e-09	161255463	161427681	1900-04-04	13	1	rs12189424	1	rs12189424
DEP	51	5:164523472:A:C	rs11135349	5q34	5	164523472	3.363e-12	164467717	164680288	1901-03-23	103	3	rs11135349;rs12187834;rs3095863	1	rs11135349
DEP	52	5:166887538:C:G	rs17068508	5q34	5	166887538	1.986e-09	166887538	166966088	1900-01-04	3	1	rs17068508	1	rs17068508
DEP	53	6:29415464:A:C	rs2523443	6p22.1	6	29415464	5.942e-23	25480328	29607101	1908-03-14	1567	50	rs13204572;rs67575965;rs9379850;rs58825580;rs1985732;rs3799378;rs2273558;rs1977200;rs6456727;rs36048693;rs34388707;rs34661691;rs12525684;rs62396201;rs34185469;rs1796518;rs1614887;rs3846846;rs7763910;rs17737641;rs76736394;rs138489966;rs114495534;rs2393926;rs6456788;rs13201411;rs6922574;rs510987;rs200964;rs72839477;rs6940116;rs200991;rs1150696;rs6901575;rs67981811;rs1233578;rs3132379;rs3116836;rs92…	9	rs13204572;rs12525684;rs17737641;rs2393926;rs72839477;rs67981811;rs4713187;rs2523443;rs28986295
DEP	54	6:50650700:C:G	rs537362	6p12.3	6	50650700	1.695e-08	50426524	50745799	1900-07-02	12	2	rs537362;rs7751830	1	rs537362
DEP	55	6:51414922:C:T	rs72904286	6p12.3	6	51414922	9.105e-09	51406848	51481315	1900-01-25	9	1	rs72904286	1	rs72904286
DEP	56	6:64642871:A:T	rs9353364	6q12	6	64642871	4.733e-09	64610885	64880145	1900-09-12	62	2	rs9353364;rs6915363	1	rs9353364
DEP	57	6:67000001:A:G	rs2214123	6q12	6	67000001	5.814e-11	66870010	67008262	1900-11-26	19	2	rs2214123;rs12206488	1	rs2214123
DEP	58	6:101460582:A:G	rs2024842	6q16.3	6	101460582	3.325e-10	100953047	101614312	1901-06-30	307	2	rs2024842;rs1006399	1	rs2024842
DEP	59	6:103025230:A:G	rs12110689	6q16.3	6	103025230	2.379e-08	102891166	103144267	1900-04-11	2	1	rs12110689	1	rs12110689
DEP	60	6:124292594:A:G	rs728017	6q22.31	6	124292594	8.03e-09	124259133	124296392	1900-01-07	1	1	rs728017	1	rs728017
DEP	61	6:142996618:C:G	rs2876520	6q24.2	6	142996618	3.702e-09	142868502	143163025	1900-04-17	35	3	rs2876520;rs263130;rs9373363	2	rs2876520;rs9373363
DEP	62	6:152218079:A:T	rs11756123	6q25.1	6	152218079	3.102e-14	152192331	152265522	1900-03-10	48	3	rs11756123;rs9322335;rs6557169	1	rs11756123
DEP	63	6:163092643:A:G	rs12190823	6q26	6	163092643	1.978e-08	162933253	163212578	1900-04-22	21	1	rs12190823	1	rs12190823
DEP	64	6:165077992:A:G	rs112171203	6q27	6	165077992	1.254e-09	165054082	165178503	1900-05-15	32	2	rs112171203;rs78666263	1	rs112171203
DEP	65	7:2033780:C:G	rs868754	7p22.3	7	2033780	4.18e-17	1795701	2246454	1900-09-28	179	11	rs868754;rs6948912;rs117624174;rs1639906;rs11769049;rs73046311;rs55995895;rs117829095;rs62442913;rs1554505;rs3996329	1	rs868754
DEP	66	7:3595595:C:T	rs10241070	7p22.2	7	3595595	5.983e-09	3521658	3718417	1900-09-03	65	2	rs10241070;rs1202220	1	rs10241070
DEP	67	7:12283329:C:G	rs7791726	7p21.3	7	12283329	3.024e-12	12233848	12286050	1900-05-25	106	2	rs7791726;rs11974384	1	rs7791726
DEP	68	7:82454404:C:G	rs2247523	7q21.11	7	82454404	5.235e-09	82386473	82555669	1900-05-30	35	2	rs2247523;rs2888018	1	rs2247523
DEP	69	7:114059156:C:T	rs2894699	7q31.1	7	114059156	6.645e-12	114015707	114194615	1900-03-30	43	2	rs2894699;rs10255943	1	rs2894699
DEP	70	7:117628555:C:T	rs10282032	7q31.31	7	117628555	1.389e-09	117494829	117636111	1900-04-28	65	3	rs10282032;rs10242758;rs35582707	1	rs10282032
DEP	71	8:14218081:C:T	rs28897173	8p22	8	14218081	2.71e-09	14176447	14671281	1900-12-17	134	2	rs28897173;rs2256035	2	rs28897173;rs2256035
DEP	72	8:59805738:A:G	rs6471757	8q12.1	8	59805738	4.44e-08	59799367	59817473	1900-02-04	1	1	rs6471757	1	rs6471757
DEP	73	8:65562019:G:T	rs7837935	8q12.3	8	65562019	3.594e-09	65500967	65745896	1900-01-16	6	1	rs7837935	1	rs7837935
DEP	74	8:129882550:C:T	rs4628229	8q24.21	8	129882550	1.492e-08	129800770	129986237	1900-03-07	4	1	rs4628229	1	rs4628229
DEP	75	9:11203149:A:G	rs1931388	9p23	9	11203149	5.648e-16	10962901	11877833	1903-08-09	535	16	rs72694255;rs12377572;rs72694269;rs11515055;rs62551639;rs62558660;rs10809319;rs72694225;rs1931388;rs1387292;rs7852406;rs10124645;rs10809465;rs56402189;rs10809327;rs10756205	2	rs72694255;rs1931388
DEP	76	9:23736400:A:G	rs10119773	9p21.3	9	23736400	4.774e-12	23720904	23741776	1900-01-24	11	2	rs10119773;rs717718	1	rs10119773
DEP	77	9:31160243:A:G	rs13296641	9p21.1	9	31160243	2.297e-09	31120120	31251063	1900-04-11	51	1	rs13296641	1	rs13296641
DEP	78	9:37182655:A:G	rs62535714	9p13.2	9	37182655	1.402e-14	36978500	37406391	1900-10-27	175	9	rs1329572;rs57172187;rs1329571;rs2291589;rs10973149;rs10973158;rs10973159;rs62535714;rs765566	2	rs1329572;rs62535714
DEP	79	9:96237373:G:T	rs6479487	9q22.31	9	96237373	2.604e-12	96155812	96460883	1901-02-02	232	7	rs6479487;rs10821163;rs76488437;rs73522247;rs1351117;rs10217595;rs12002044	2	rs6479487;rs12002044
DEP	80	9:98299677:A:T	rs182923402	9q22.32	9	98299677	8.174e-10	98210941	98314415	1900-03-31	13	1	rs182923402	1	rs182923402
DEP	81	9:119726051:C:T	rs1888286	9q33.1	9	119726051	5.784e-10	119619937	119766782	1900-03-04	19	2	rs4837958;rs1888286	2	rs4837958;rs1888286
DEP	82	9:122659596:C:T	rs10465137	9q33.2	9	122659596	2.235e-11	122655283	122676328	1900-02-18	37	1	rs10465137	1	rs10465137
DEP	83	10:68532027:C:T	rs4620605	10q21.3	10	68532027	2.056e-08	68482665	68575278	1900-03-30	26	1	rs4620605	1	rs4620605
DEP	84	10:76854564:C:T	rs3088142	10q22.2	10	76854564	5.981e-09	76839355	76998092	1900-03-12	28	1	rs3088142	1	rs3088142
DEP	85	10:77582203:G:T	rs1909696	10q22.2	10	77582203	2.539e-08	77537562	77626488	1900-01-26	1	1	rs1909696	1	rs1909696
DEP	86	10:105096021:A:G	rs11191658	10q24.33	10	105096021	2.297e-08	104965551	105175131	1900-02-15	2	1	rs11191658	1	rs11191658
DEP	87	10:106610839:A:G	rs1021363	10q25.1	10	106610839	4.925e-19	106386177	106832251	1902-03-16	363	14	rs4350297;rs61867294;rs11192230;rs73334050;rs11599236;rs11192191;rs11192198;rs2496038;rs1021363;rs2496004;rs10884028;rs10884029;rs17118048;rs2451483	4	rs4350297;rs11192191;rs1021363;rs17118048
DEP	88	10:114984089:C:G	rs111442587	10q25.3	10	114984089	2.328e-08	114937833	115014765	1900-02-28	7	1	rs111442587	1	rs111442587
DEP	89	11:28591168:A:T	rs11030380	11p14.1	11	28591168	1.57e-15	27997544	28710118	1900-08-16	160	4	rs11030380;rs11529859;rs10767742;rs2582894	1	rs11030380
DEP	90	11:29770417:C:T	rs927456	11p14.1	11	29770417	9.415e-09	29682161	29809689	1900-02-01	7	1	rs927456	1	rs927456
DEP	91	11:32927778:G:T	rs145678014	11p13	11	32927778	5.584e-10	32595598	32956492	1900-03-27	23	2	rs145678014;rs74816520	1	rs145678014
DEP	92	11:38817956:C:T	rs11034962	11p12	11	38817956	3.219e-08	38817956	38873463	1900-01-02	1	1	rs11034962	1	rs11034962
DEP	93	11:57650796:C:T	rs2509805	11q12.1	11	57650796	1.605e-11	57404779	57681828	1900-04-07	70	1	rs2509805	1	rs2509805
DEP	94	11:61525020:A:G	rs198459	11q12.2	11	61525020	1.522e-08	61471678	61624181	1900-03-04	5	2	rs198459;rs174541	1	rs198459
DEP	95	11:88890451:A:G	rs61903412	11q14.3	11	88890451	1.599e-11	88470041	89058101	1901-05-24	265	7	rs61903412;rs11018528;rs28422836;rs10501696;rs4611203;rs7931721;rs61903389	1	rs61903412
DEP	96	11:113370758:A:G	rs61902811	11q23.2	11	113370758	1.538e-17	112826867	113692660	1901-09-12	232	13	rs3802850;rs1273044;rs2186800;rs7123797;rs11214599;rs12800853;rs61902811;rs4938024;rs10750025;rs73004016;rs7125588;rs7940164;rs61904960	5	rs3802850;rs2186800;rs61902811;rs73004016;rs7940164
DEP	97	11:133834104:C:T	rs612823	11q25	11	133834104	9.202e-12	133808038	133853008	1900-02-06	10	2	rs612823;rs73036065	1	rs612823
DEP	98	13:31904694:A:G	rs2025729	13q12.3	13	31904694	5.009e-10	31755898	31941945	1900-07-24	92	3	rs2025729;rs12428887;rs1849166	1	rs2025729
DEP	99	13:53897024:A:G	rs9527064	13q14.3	13	53897024	1.002e-09	53677723	54049489	1900-06-01	45	3	rs9527064;rs4884463;rs1923773	1	rs9527064
DEP	100	13:80921519:C:T	rs508502	13q31.1	13	80921519	8.686e-11	80917527	80930178	1900-01-05	3	1	rs508502	1	rs508502
DEP	101	13:93990654:C:T	rs9561317	13q31.3	13	93990654	9.03e-09	93975887	94031559	1900-01-26	13	1	rs9561317	1	rs9561317
DEP	102	13:97286612:A:G	rs510339	13q32.1	13	97286612	1.391e-08	97105579	97344738	1900-01-16	1	1	rs510339	1	rs510339
DEP	103	13:99105892:C:G	rs9517313	13q32.2	13	99105892	1.178e-08	99090837	99236283	1900-02-24	3	1	rs9517313	1	rs9517313
DEP	104	14:33311423:A:T	rs28538439	14q12	14	33311423	3.789e-08	33310834	33311511	1900-01-07	2	1	rs28538439	1	rs28538439
DEP	105	14:42097937:A:G	rs1950829	14q21.1	14	42097937	5.411e-15	41940872	42478232	1901-01-31	165	7	rs1950829;rs712407;rs7146404;rs7148658;rs6572119;rs12880760;rs56321769	1	rs1950829
DEP	106	14:47293348:A:G	rs2933195	14q21.3	14	47293348	4.248e-09	47239743	47416511	1900-04-07	13	1	rs2933195	1	rs2933195
DEP	107	14:57281154:C:T	rs962961	14q22.3	14	57281154	2.61e-09	57269825	57292728	1900-01-13	7	1	rs962961	1	rs962961
DEP	108	14:75120628:C:T	rs11621186	14q24.3	14	75120628	6.073e-12	75056894	75397764	1900-07-08	91	4	rs11621186;rs8014204;rs12894937;rs45599947	2	rs11621186;rs45599947
DEP	109	14:104017953:A:G	rs10149470	14q32.33	14	104017953	3.02e-12	103230005	104537680	1901-02-26	203	7	rs7147531;rs10149470;rs35918322;rs4900589;rs12436729;rs2403193;rs111280186	3	rs7147531;rs10149470;rs111280186
DEP	110	15:38836777:A:C	rs56059718	15q14	15	38836777	2.243e-08	38820606	38925195	1900-02-25	1	1	rs56059718	1	rs56059718
DEP	111	15:47675602:A:C	rs281265	15q21.1	15	47675602	2.657e-08	47615220	47685504	1900-04-23	5	1	rs281265	1	rs281265
DEP	112	15:63802297:G:T	rs74927570	15q22.31	15	63802297	7.941e-10	63800013	64020636	1900-05-26	101	1	rs74927570	1	rs74927570
DEP	113	15:66399197:A:G	rs4776729	15q22.31	15	66399197	5.687e-09	66360428	66401410	1900-02-03	3	2	rs4776729;rs7174069	1	rs4776729
DEP	114	15:74104811:A:G	rs72743363	15q24.1	15	74104811	3.585e-12	74010301	74205455	1900-04-12	59	6	rs12913205;rs4404022;rs7162423;rs72743363;rs4886721;rs7170291	2	rs12913205;rs72743363
DEP	115	15:88945878:C:G	rs28541419	15q25.3	15	88945878	5.998e-09	88933098	88977730	1900-01-17	2	1	rs28541419	1	rs28541419
DEP	116	15:91426560:A:G	rs4702	15q26.1	15	91426560	7.639e-12	91416550	91429042	1900-01-10	9	1	rs4702	1	rs4702
DEP	117	16:13038723:G:T	rs12935276	16p13.12	16	13038723	1.631e-09	13021889	13118299	1900-05-19	21	1	rs12935276	1	rs12935276
DEP	118	16:13800430:C:G	rs12919291	16p13.12	16	13800430	2.043e-08	13755408	13804933	1900-02-09	5	1	rs12919291	1	rs12919291
DEP	119	16:21614009:C:T	rs2369818	16p12.2	16	21614009	1.938e-11	21595126	21712743	1900-01-10	6	1	rs2369818	1	rs2369818
DEP	120	16:49498861:C:G	rs2111568	16q12.1	16	49498861	1.754e-08	49493604	49522287	1900-01-06	5	3	rs4785307;rs55730016;rs2111568	2	rs4785307;rs2111568
DEP	121	16:60735820:G:T	rs9931205	16q21	16	60735820	3.609e-10	60583974	60743834	1900-03-28	20	2	rs9931205;rs1347531	1	rs9931205
DEP	122	17:31545583:G:T	rs412891	17q11.2	17	31545583	8.459e-09	31539143	31571828	1900-03-08	52	1	rs412891	1	rs412891
DEP	123	17:65826090:C:G	rs9915591	17q24.2	17	65826090	1.282e-09	65822573	66085703	1900-11-16	121	1	rs9915591	1	rs9915591
DEP	124	18:26327068:C:T	rs11665315	18q12.1	18	26327068	2.366e-08	26259012	26563934	1900-05-09	8	2	rs11665315;rs547488	1	rs11665315
DEP	125	18:31399468:A:G	rs9953768	18q12.1	18	31399468	2.296e-10	31303557	31414314	1900-06-17	53	2	rs9953768;rs2282632	1	rs9953768
DEP	126	18:35138245:A:G	rs12967855	18q12.2	18	35138245	1.643e-16	35086085	35278126	1900-06-16	63	4	rs12967855;rs62081464;rs55996300;rs12957516	1	rs12967855
DEP	127	18:39294665:A:G	rs17656030	18q12.3	18	39294665	5.488e-09	39145411	39324075	1900-05-10	14	2	rs17656030;rs1368834	1	rs17656030
DEP	128	18:50746748:C:T	rs4632195	18q21.2	18	50746748	6.848e-18	50320283	51059160	1901-11-05	294	14	rs4632195;rs7231742;rs17410557;rs72927286;rs8097041;rs10164055;rs11663596;rs11663217;rs4939722;rs72925321;rs78142466;rs7232516;rs77366429;rs117833779	2	rs4632195;rs72925321
DEP	129	18:53099012:C:G	rs12967143	18q21.2	18	53099012	7.517e-18	52018542	53725929	1902-03-30	332	37	rs8093506;rs62094571;rs68021739;rs12961598;rs28609859;rs13381598;rs6566404;rs4547421;rs1833306;rs4131791;rs12458228;rs55943003;rs9953930;rs34961470;rs56403421;rs12456684;rs139088385;rs12967143;rs10503002;rs2924321;rs1377243;rs2958182;rs1125313;rs1788027;rs1788030;rs1621581;rs4801149;rs896686;rs682026;rs711745;rs784250;rs1261106;rs1261070;rs1452787;rs11876635;rs1477942;rs7240986	5	rs8093506;rs4131791;rs12967143;rs896686;rs1452787
DEP	130	18:77580712:A:G	rs7241572	18q23	18	77580712	5.387e-10	77551586	77580712	1900-01-23	14	3	rs7241572;rs516890;rs7238071	1	rs7241572
DEP	131	20:44724305:A:G	rs6131010	20q13.12	20	44724305	3.013e-14	44680412	44747947	1900-01-22	16	3	rs6131010;rs6074012;rs74174997	1	rs6131010
DEP	132	20:45841052:A:G	rs910187	20q13.12	20	45841052	4.387e-09	45766642	45848043	1900-01-19	7	1	rs910187	1	rs910187
DEP	133	22:41408754:C:T	rs13056300	22q13.2	22	41408754	2.526e-10	41215672	41713111	1900-06-24	23	2	rs13056300;rs7290458	1	rs13056300
DEP	134	22:46459132:G:T	rs7291412	22q13.31	22	46459132	2.279e-08	46446754	46459189	1900-01-14	2	1	rs7291412	1	rs7291412
PTSD	1	6:162163506:C:T	rs9364611	6q26	6	162163506	4.359e-08	162157139	162168506	12	1	1	rs9364611	1	rs9364611
SCZ	1	1:8431607:C:T	rs3795310	1p36.23	1	8431607	5.75e-09	8390051	8702753	162	8	2	rs3795310;rs11121172	1	rs3795310
SCZ	2	1:29141155:A:G	rs533123	1p35.3	1	29141155	3.557e-08	29015076	29170005	21	3	2	rs533123;rs61787565	1	rs533123
SCZ	3	1:30427639:A:G	rs56335113	1p35.2	1	30427639	6.017e-12	30412503	30459412	61	43	2	rs56335113;rs6694545	1	rs56335113
SCZ	4	1:36628033:A:G	rs11263861	1p34.3	1	36628033	2.018e-08	36595664	36658689	51	3	1	rs11263861	1	rs11263861
SCZ	5	1:44100084:A:G	rs11210892	1p34.2	1	44100084	2.678e-12	43982527	44378198	204	14	3	rs11210892;rs55693463;rs673253	1	rs11210892
SCZ	6	1:66331478:A:T	rs1892346	1p31.3	1	66331478	3.557e-08	66304167	66333877	25	5	1	rs1892346	1	rs1892346
SCZ	7	1:73768366:A:C	rs12129573	1p31.1	1	73768366	2.282e-18	73275828	74099273	1264	900	6	rs12129573;rs4537505;rs11210258;rs11210289;rs662655;rs4454488	1	rs12129573
SCZ	8	1:98552832:A:T	rs1198588	1p21.3	1	98552832	1.731e-21	97797970	98562260	603	360	11	rs12407539;rs12568621;rs11165868;rs11165917;rs4271249;rs1198588;rs1198575;rs56012174;rs4375301;rs75451404;rs61785886	3	rs12407539;rs11165917;rs1198588
SCZ	9	1:150001632:C:T	rs72692857	1q21.2	1	150001632	9.387e-09	149998923	150509544	257	82	2	rs72692857;rs72692873	1	rs72692857
SCZ	10	1:177309490:G:T	rs4650963	1q25.2	1	177309490	1.026e-10	177237533	177419629	69	34	2	rs4650963;rs11578741	1	rs4650963
SCZ	11	1:200414959:C:T	rs7515363	1q32.1	1	200414959	1.836e-09	200299701	200463931	66	24	1	rs7515363	1	rs7515363
SCZ	12	1:230272624:A:G	rs11807834	1q42.13	1	230272624	2.978e-08	230230169	230272624	59	4	2	rs11807834;rs4846898	1	rs11807834
SCZ	13	1:239198959:C:G	rs11587347	1q43	1	239198959	1.529e-12	239171701	239222595	26	9	2	rs11587347;rs12119613	1	rs11587347
SCZ	14	1:243793012:C:T	rs145071536	1q44	1	243793012	1.615e-12	243503764	244023667	170	27	4	rs4658559;rs9428966;rs1486472;rs145071536	3	rs4658559;rs9428966;rs145071536
SCZ	15	2:2327295:A:G	rs6715366	2p25.3	2	2327295	2.492e-08	2294426	2347145	50	8	1	rs6715366	1	rs6715366
SCZ	16	2:22749726:C:T	rs12712510	2p24.1	2	22749726	5.144e-11	22621296	22754466	125	96	2	rs12712510;rs1509378	1	rs12712510
SCZ	17	2:37575381:C:G	rs3770754	2p22.2	2	37575381	5.352e-09	37423487	37576136	54	18	1	rs3770754	1	rs3770754
SCZ	18	2:57961602:C:G	rs13011472	2p16.1	2	57961602	4.282e-16	57931347	58502679	467	184	8	rs13011472;rs2717073;rs1356545;rs17049247;rs4672228;rs7596038;rs11885093;rs1380703	1	rs13011472
SCZ	19	2:60389362:A:T	rs4672366	2p16.1	2	60389362	2.802e-08	60360208	60398416	3	1	1	rs4672366	1	rs4672366
SCZ	20	2:73837955:A:G	rs6546857	2p13.1	2	73837955	2.744e-09	73561485	73900900	310	119	1	rs6546857	1	rs6546857
SCZ	21	2:79433742:C:G	rs17016552	2p12	2	79433742	1.2e-08	79407944	79448470	16	4	1	rs17016552	1	rs17016552
SCZ	22	2:97500775:A:G	rs78381888	2q11.2	2	97500775	3.023e-08	97349315	98599499	20	2	2	rs78381888;rs11692435	1	rs78381888
SCZ	23	2:145183851:C:T	rs13016542	2q22.3	2	145183851	8.282e-12	145136553	145219688	33	25	3	rs13016542;rs17677434;rs78719985	1	rs13016542
SCZ	24	2:146425531:A:G	rs16825349	2q22.3	2	146425531	7.722e-10	146416874	146441828	31	20	1	rs16825349	1	rs16825349
SCZ	25	2:156835793:G:T	rs1881046	2q24.1	2	156835793	3.392e-08	156835299	156900939	51	18	1	rs1881046	1	rs1881046
SCZ	26	2:162845855:A:G	rs2909457	2q24.2	2	162845855	1.482e-08	162796517	162910223	49	9	1	rs2909457	1	rs2909457
SCZ	27	2:172956449:A:C	rs62183855	2q31.1	2	172956449	2.658e-09	172943886	172976829	19	12	2	rs62183855;rs1001780	1	rs62183855
SCZ	28	2:185601420:C:T	rs11693094	2q32.1	2	185601420	4.292e-10	185533580	185926285	9	7	3	rs11693094;rs17584976;rs7597593	1	rs11693094
SCZ	29	2:198281743:C:T	rs699318	2q33.1	2	198281743	2.268e-13	198144539	198954774	747	537	4	rs699318;rs7587251;rs1429419;rs12151767	1	rs699318
SCZ	30	2:199990107:A:G	rs1451488	2q33.1	2	199990107	4.472e-16	199904222	201253956	608	220	14	rs1451488;rs4377271;rs62181087;rs7605111;rs11680723;rs4673660;rs7588746;rs1369843;rs13035874;rs11687313;rs994280;rs4673491;rs3739118;rs7598349	3	rs1451488;rs11680723;rs3739118
SCZ	31	2:212290048:C:T	rs3791710	2q34	2	212290048	3.02e-08	212290048	212311744	2	1	1	rs3791710	1	rs3791710
SCZ	32	2:213402641:C:G	rs1384292	2q34	2	213402641	3.046e-08	213149749	213415737	44	2	2	rs1384292;rs4630706	1	rs1384292
SCZ	33	2:225432470:A:C	rs72974238	2q36.2	2	225432470	8.741e-09	225334070	225467840	55	36	1	rs72974238	1	rs72974238
SCZ	34	2:233744021:A:G	rs709937	2q37.1	2	233744021	5.713e-17	233550961	233815353	270	133	8	rs709937;rs72976151;rs747462;rs10193403;rs6738529;rs11688622;rs283487;rs12327967	2	rs709937;rs12327967
SCZ	35	3:2547786:G:T	rs17194490	3p26.3	3	2547786	1.795e-11	2436014	2562416	120	35	4	rs17194490;rs9845120;rs71309902;rs6796313	1	rs17194490
SCZ	36	3:16875823:C:T	rs12489270	3p24.3	3	16875823	7.468e-11	16845144	17888256	678	218	6	rs12489270;rs9876137;rs1430894;rs9869999;rs56221450;rs6577596	2	rs12489270;rs1430894
SCZ	37	3:30044778:C:T	rs6549963	3p24.1	3	30044778	4.308e-08	30022950	30118503	74	2	2	rs6549963;rs73051076	1	rs6549963
SCZ	38	3:36848316:C:T	rs9876421	3p22.2	3	36848316	9.192e-12	36834099	36945794	59	21	2	rs9876421;rs9834970	1	rs9876421
SCZ	39	3:52815905:C:T	rs2710323	3p21.1	3	52815905	1.229e-19	52217088	53539241	1020	522	14	rs2710323;rs3755803;rs2710339;rs2255107;rs9818819;rs187084;rs9311474;rs731831;rs3755799;rs71301816;rs13069006;rs13080668;rs312476;rs11717767	3	rs2710323;rs71301816;rs13080668
SCZ	40	3:60290063:C:G	rs741896	3p14.2	3	60290063	2.171e-09	60287845	60296980	9	8	1	rs741896	1	rs741896
SCZ	41	3:63903759:A:G	rs6798742	3p14.1	3	63903759	4.569e-11	63823014	64003983	41	21	1	rs6798742	1	rs6798742
SCZ	42	3:71563777:G:T	rs60135207	3p13	3	71563777	1.526e-08	71481192	71611630	107	13	1	rs60135207	1	rs60135207
SCZ	43	3:117547059:C:T	rs62266065	3q13.32	3	117547059	3.527e-08	117493964	117820386	146	15	1	rs62266065	1	rs62266065
SCZ	44	3:136398387:A:G	rs7634476	3q22.3	3	136398387	5.462e-11	135807609	136615268	154	93	3	rs7634476;rs9845457;rs1394094	1	rs7634476
SCZ	45	3:161487491:A:C	rs308697	3q26.1	3	161487491	8.832e-09	161406642	161493361	158	43	1	rs308697	1	rs308697
SCZ	46	3:180733150:C:T	rs7647398	3q26.33	3	180733150	1.074e-12	180524764	181245594	415	267	8	rs7647398;rs1805645;rs3109468;rs35589824;rs9870330;rs6762456;rs1878874;rs11711948	2	rs7647398;rs6762456
SCZ	47	4:706700:C:T	rs35734242	4p16.3	4	706700	1.368e-08	700032	729603	11	1	1	rs35734242	1	rs35734242
SCZ	48	4:23423586:A:G	rs215412	4p15.2	4	23423586	2.692e-10	23366446	23443426	65	22	1	rs215412	1	rs215412
SCZ	49	4:31202669:A:G	rs11941714	4p15.1	4	31202669	3.073e-08	30596040	31204950	52	3	2	rs13145415;rs11941714	2	rs13145415;rs11941714
SCZ	50	4:103188709:C:T	rs13107325	4q24	4	103188709	2.9e-21	102702364	103387161	35	24	5	rs13107325;rs13109272;rs13127398;rs13101632;rs6855246	1	rs13107325
SCZ	51	4:170322312:C:T	rs61405217	4q33	4	170322312	7.025e-09	170198392	170616465	156	19	2	rs61405217;rs7653924	1	rs61405217
SCZ	52	4:176861301:A:G	rs1106568	4q34.2	4	176861301	1.569e-11	176717618	176875795	52	13	2	rs12498839;rs1106568	2	rs12498839;rs1106568
SCZ	53	5:45285752:A:G	rs16902086	5p12	5	45285752	9.329e-13	44684243	46403741	799	202	4	rs16902086;rs10044408;rs10036065;rs7702731	1	rs16902086
SCZ	54	5:57744788:C:T	rs39967	5q11.2	5	57744788	4.38e-08	57723072	57898478	76	1	1	rs39967	1	rs39967
SCZ	55	5:60621839:C:G	rs4700418	5q12.1	5	60621839	5.366e-16	60483935	60847272	115	81	4	rs4700418;rs10223052;rs56219078;rs7446842	1	rs4700418
SCZ	56	5:88743219:A:G	rs16867571	5q14.3	5	88743219	2.676e-10	88580998	88854539	30	25	4	rs16867571;rs7701188;rs10056443;rs11743085	1	rs16867571
SCZ	57	5:90278217:A:T	rs12188094	5q14.3	5	90278217	1.502e-08	90150497	90279903	40	10	1	rs12188094	1	rs12188094
SCZ	58	5:91006918:C:G	rs331395	5q14.3	5	91006918	5.551e-09	90928553	91025460	57	28	1	rs331395	1	rs331395
SCZ	59	5:101723875:C:T	rs1901512	5q21.1	5	101723875	5.723e-10	101584499	101862704	387	259	1	rs1901512	1	rs1901512
SCZ	60	5:106766340:C:T	rs187557	5q21.3	5	106766340	2.029e-08	106725691	106766471	18	1	1	rs187557	1	rs187557
SCZ	61	5:137892170:A:G	rs10117	5q31.2	5	137892170	4.659e-10	137838122	137948140	96	11	1	rs10117	1	rs10117
SCZ	62	5:139065988:G:T	rs9687282	5q31.2	5	139065988	7.328e-09	139028810	139086651	60	7	2	rs9687282;rs10447226	1	rs9687282
SCZ	63	5:140333952:C:T	rs246024	5q31.3	5	140333952	3.612e-08	140225137	140346468	107	31	1	rs246024	1	rs246024
SCZ	64	5:152235215:G:T	rs72802868	5q33.1	5	152235215	4.554e-13	151924995	152770438	650	270	6	rs79212538;rs72802868;rs72806711;rs2910032;rs2927177;rs71588077	3	rs79212538;rs72802868;rs2910032
SCZ	65	5:153680747:A:T	rs11740474	5q33.2	5	153680747	1.128e-09	153671061	153688215	10	1	1	rs11740474	1	rs11740474
SCZ	66	5:155775075:C:T	rs12652777	5q33.3	5	155775075	1.523e-08	155731511	155856538	79	3	1	rs12652777	1	rs12652777
SCZ	67	6:27509493:A:C	rs13195636	6p22.2	6	27509493	6.546e-40	24988105	29612325	4069	2452	95	rs62392365;rs9366622;rs2328887;rs4712938;rs1892252;rs6456701;rs13193685;rs13196986;rs68149500;rs34661691;rs11966360;rs9379850;rs79207397;rs198806;rs67575965;rs9379780;rs4236039;rs9393698;rs6923811;rs72834694;rs9379831;rs10946808;rs2393593;rs6908402;rs12199613;rs9379862;rs1614887;rs10456045;rs2273558;rs3799380;rs4634439;rs9393741;rs6910264;rs36048693;rs858964;rs4546474;rs6456771;rs1796518;rs380031…	12	rs62392365;rs198806;rs9393698;rs12199613;rs1796518;rs13195402;rs6456772;rs6922815;rs13195636;rs2531806;rs4947336;rs3131856
SCZ	68	6:33395199:A:G	rs9461856	6p21.32	6	33395199	5.71e-13	33321666	33797318	184	43	8	rs9461856;rs210152;rs9366824;rs169738;rs11757379;rs3818528;rs791904;rs9461916	3	rs9461856;rs791904;rs9461916
SCZ	69	6:43160375:C:T	rs113113059	6p21.1	6	43160375	4.891e-08	43151439	43185733	8	1	1	rs113113059	1	rs113113059
SCZ	70	6:70003389:A:G	rs9454727	6q13	6	70003389	3.35e-08	69822457	70004071	28	1	1	rs9454727	1	rs9454727
SCZ	71	6:73155285:A:C	rs2815731	6q13	6	73155285	4.388e-11	73132745	73171881	21	16	1	rs2815731	1	rs2815731
SCZ	72	6:84341803:A:C	rs217336	6q14.2	6	84341803	8.051e-09	84264202	84409255	66	42	1	rs217336	1	rs217336
SCZ	73	6:93077500:G:T	rs634940	6q15	6	93077500	1.784e-11	93044855	93177270	96	40	5	rs634940;rs678394;rs12190758;rs72918692;rs10944590	1	rs634940
SCZ	74	6:96475894:A:T	rs6925964	6q16.1	6	96475894	3.113e-08	96421922	96477293	72	7	1	rs6925964	1	rs6925964
SCZ	75	7:2029867:C:T	rs58120505	7p22.3	7	2029867	2.235e-24	1846024	2323488	575	291	11	rs58120505;rs3996328;rs56918704;rs1860826;rs3800915;rs2159045;rs62443039;rs2159044;rs33922585;rs7799807;rs4602777	1	rs58120505
SCZ	76	7:24717969:C:T	rs79210963	7p15.3	7	24717969	4.142e-10	24561060	24833601	206	48	4	rs79210963;rs78849264;rs2711117;rs2711089	1	rs79210963
SCZ	77	7:71770973:C:G	rs1914399	7q11.22	7	71770973	1.401e-08	71681396	71849677	218	16	1	rs1914399	1	rs1914399
SCZ	78	7:86403263:C:T	rs6943762	7q21.12	7	86403263	1.569e-15	86199080	86571305	67	32	7	rs6943762;rs12704289;rs10268818;rs13230321;rs76349903;rs35182064;rs701330	1	rs6943762
SCZ	79	7:87244960:C:T	rs13233308	7q21.12	7	87244960	1.749e-08	87220334	87564497	16	1	1	rs13233308	1	rs13233308
SCZ	80	7:104594253:G:T	rs2252074	7q22.3	7	104594253	6.192e-15	104579775	105063372	382	287	4	rs2252074;rs6963395;rs2057884;rs2470939	1	rs2252074
SCZ	81	7:110056000:A:C	rs6974218	7q31.1	7	110056000	6.804e-10	110034378	110106697	30	18	1	rs6974218	1	rs6974218
SCZ	82	7:110993511:C:T	rs7803571	7q31.1	7	110993511	1.267e-12	110741577	111236477	159	105	4	rs7803571;rs2396358;rs214455;rs2109298	1	rs7803571
SCZ	83	7:131567263:A:G	rs7801375	7q32.3	7	131567263	7.563e-10	131539274	131627573	28	2	2	rs7801375;rs1593304	1	rs7801375
SCZ	84	7:133128127:G:T	rs7798283	7q33	7	133128127	3.487e-08	133128127	133438132	3	1	1	rs7798283	1	rs7798283
SCZ	85	7:137072531:A:T	rs728055	7q33	7	137072531	8.849e-14	137039670	137085250	59	53	1	rs728055	1	rs728055
SCZ	86	8:4191446:C:T	rs10108980	8p23.2	8	4191446	2.725e-09	4177791	4210746	32	11	1	rs10108980	1	rs10108980
SCZ	87	8:10032894:A:C	rs11993663	8p23.1	8	10032894	3.319e-08	10030698	10057705	46	1	1	rs11993663	1	rs11993663
SCZ	88	8:17070926:A:G	rs4921741	8p22	8	17070926	1.205e-08	17059044	17147145	29	2	1	rs4921741	1	rs4921741
SCZ	89	8:27442127:A:C	rs73229090	8p21.1	8	27442127	4.337e-13	27319905	27470778	64	27	6	rs73229090;rs9331950;rs72477506;rs11780834;rs1565735;rs6558008	1	rs73229090
SCZ	90	8:33863561:C:T	rs79445414	8p12	8	33863561	2.798e-08	33604120	34678632	25	1	1	rs79445414	1	rs79445414
SCZ	91	8:38262233:C:T	rs7001340	8p11.23	8	38262233	3.173e-08	38014429	38310910	239	3	1	rs7001340	1	rs7001340
SCZ	92	8:60703969:A:T	rs12155733	8q12.1	8	60703969	7.705e-10	60476396	60954059	334	36	2	rs12155733;rs57023171	1	rs12155733
SCZ	93	8:65608361:C:T	rs7830315	8q12.3	8	65608361	3.082e-08	65535398	65711004	39	3	1	rs7830315	1	rs7830315
SCZ	94	8:89352411:A:G	rs35175011	8q21.3	8	89352411	1.077e-08	89269492	89761163	459	76	3	rs35175011;rs13268211;rs7845305	1	rs35175011
SCZ	95	8:111620054:A:T	rs16880919	8q23.2	8	111620054	7.668e-10	111471166	111645187	66	27	1	rs16880919	1	rs16880919
SCZ	96	8:143312933:A:C	rs4129585	8q24.3	8	143312933	5.109e-18	143297312	143410423	195	108	10	rs4129585;rs4284148;rs55637681;rs34066697;rs34667744;rs73714107;rs72687362;rs4976990;rs34853464;rs11777164	1	rs4129585
SCZ	97	8:144912303:C:T	rs13252406	8q24.3	8	144912303	6.215e-09	144870701	144933453	21	3	1	rs13252406	1	rs13252406
SCZ	98	9:14509105:A:T	rs498591	9p22.3	9	14509105	2.114e-09	14487856	14514715	9	1	1	rs498591	1	rs498591
SCZ	99	9:22767164:A:C	rs505061	9p21.3	9	22767164	5.804e-10	22754230	22818289	14	1	1	rs505061	1	rs505061
SCZ	100	9:36319928:C:T	rs2381411	9p13.2	9	36319928	1.25e-08	36304157	36319928	34	1	1	rs2381411	1	rs2381411
SCZ	101	9:77370771:C:T	rs2769195	9q21.13	9	77370771	3.382e-08	77329557	77393689	8	1	1	rs2769195	1	rs2769195
SCZ	102	9:101071522:C:T	rs3824451	9q22.33	9	101071522	2.539e-08	101065115	101077170	24	11	1	rs3824451	1	rs3824451
SCZ	103	10:3821561:A:G	rs17731	10p15.2	10	3821561	4.37e-09	3819321	3823142	5	3	1	rs17731	1	rs17731
SCZ	104	10:18726326:A:C	rs6482437	10p12.32	10	18726326	3.326e-12	18538669	18971121	257	70	6	rs7099380;rs6482437;rs1113372;rs12777508;rs12784387;rs2489213	2	rs7099380;rs6482437
SCZ	105	10:54063083:A:G	rs12771371	10q21.1	10	54063083	1.94e-08	54053817	54064531	13	4	1	rs12771371	1	rs12771371
SCZ	106	10:92789488:A:T	rs61857878	10q23.31	10	92789488	4.441e-09	92699405	92789488	10	2	1	rs61857878	1	rs61857878
SCZ	107	10:104906211:C:T	rs11191580	10q24.32	10	104906211	1.772e-17	104229588	105059896	493	262	8	rs7090337;rs12764899;rs3740393;rs28606370;rs11191580;rs11191365;rs999867;rs4919680	2	rs7090337;rs11191580
SCZ	108	10:106600343:C:T	rs7900775	10q25.1	10	106600343	3.816e-08	106569253	106640384	40	1	1	rs7900775	1	rs7900775
SCZ	109	11:24389235:A:C	rs11027839	11p14.3	11	24389235	2.398e-09	24264778	24511844	148	72	3	rs11027839;rs12786572;rs12364435	1	rs11027839
SCZ	110	11:28642653:A:G	rs4636654	11p14.1	11	28642653	4.892e-08	28591168	28694440	173	1	1	rs4636654	1	rs4636654
SCZ	111	11:46343189:A:C	rs12285419	11p11.2	11	46343189	1.048e-14	46276072	47371598	349	159	6	rs12285419;rs10838601;rs4606447;rs10838634;rs6485671;rs3729986	2	rs12285419;rs3729986
SCZ	112	11:57585662:C:T	rs708228	11q12.1	11	57585662	6.556e-09	57404779	57682011	206	40	3	rs708228;rs1783976;rs111336205	1	rs708228
SCZ	113	11:81178838:C:G	rs72943392	11q14.1	11	81178838	2.393e-08	81164016	81210528	61	1	1	rs72943392	1	rs72943392
SCZ	114	11:113392994:C:T	rs2514218	11q23.2	11	113392994	1.348e-14	113198143	113451229	82	58	6	rs4987094;rs2514218;rs10736470;rs7952106;rs6589386;rs17529477	2	rs4987094;rs2514218
SCZ	115	11:123394636:C:G	rs77502336	11q24.1	11	123394636	1.247e-08	123394636	123395987	3	3	1	rs77502336	1	rs77502336
SCZ	116	11:124612932:A:G	rs12293670	11q24.2	11	124612932	1.557e-14	124602074	124653926	42	29	6	rs12293670;rs12541;rs3802902;rs3802901;rs585454;rs11219765	1	rs12293670
SCZ	117	11:130891895:A:G	rs10894308	11q25	11	130891895	8.184e-10	130714613	130894131	151	88	4	rs10894308;rs10791097;rs11222391;rs7944782	1	rs10894308
SCZ	118	11:133852684:A:G	rs4936215	11q25	11	133852684	1.868e-14	133746050	134597652	117	78	13	rs329647;rs558709;rs695134;rs612823;rs12366213;rs4936215;rs118031494;rs1440480;rs7112912;rs11223774;rs7115692;rs11223957;rs4937935	4	rs329647;rs4936215;rs1440480;rs7115692
SCZ	119	13:38860997:A:G	rs9548268	13q13.3	13	38860997	2.462e-08	38829590	38872838	61	11	1	rs9548268	1	rs9548268
SCZ	120	13:74316318:A:G	rs12865628	13q22.1	13	74316318	1.671e-08	74314967	74325499	4	2	1	rs12865628	1	rs12865628
SCZ	121	13:79930079:A:C	rs9318627	13q31.1	13	79930079	4.352e-12	79855297	80162555	395	279	2	rs9318627;rs1022891	1	rs9318627
SCZ	122	14:30208630:G:T	rs1959440	14q12	14	30208630	1.257e-09	30000405	30300361	128	5	3	rs61979156;rs1953205;rs1959440	2	rs61979156;rs1959440
SCZ	123	14:33303540:C:T	rs12883788	14q12	14	33303540	1.862e-12	33292743	33309495	43	25	1	rs12883788	1	rs12883788
SCZ	124	14:72417326:C:G	rs2332700	14q24.2	14	72417326	3.875e-14	72382471	72467631	110	66	5	rs2332700;rs7161596;rs36363;rs34729701;rs714975	1	rs2332700
SCZ	125	14:99733384:C:G	rs1540840	14q32.2	14	99733384	2.212e-09	99722290	99733384	5	2	2	rs1540840;rs34611983	1	rs1540840
SCZ	126	14:104255569:G:T	rs10873538	14q32.33	14	104255569	3.01e-13	103781332	104537680	410	246	7	rs12432904;rs10873538;rs111688512;rs8014294;rs10129899;rs55696130;rs2403197	2	rs12432904;rs10873538
SCZ	127	15:34654165:A:G	rs7403630	15q14	15	34654165	6.166e-10	34654165	34656627	4	2	1	rs7403630	1	rs7403630
SCZ	128	15:40567237:A:G	rs56205728	15q15.1	15	40567237	1.007e-10	40566759	40602256	19	11	2	rs56205728;rs3784397	1	rs56205728
SCZ	129	15:43829008:C:T	rs2255663	15q15.3	15	43829008	8.403e-10	43585520	44307583	202	131	2	rs2255663;rs2929278	1	rs2255663
SCZ	130	15:61872197:A:C	rs35351411	15q22.2	15	61872197	2.211e-13	61829676	61909712	66	53	3	rs35351411;rs11857462;rs6494286	1	rs35351411
SCZ	131	15:78868398:C:T	rs2456020	15q25.1	15	78868398	1.125e-15	78711803	78959037	200	113	6	rs2456020;rs12914385;rs3813567;rs12594247;rs2869030;rs958025	1	rs2456020
SCZ	132	15:83368738:G:T	rs4779050	15q25.2	15	83368738	7.274e-11	82827938	83391537	101	70	2	rs4779050;rs7181761	1	rs4779050
SCZ	133	15:85148231:G:T	rs11638554	15q25.2	15	85148231	7.581e-12	84703874	85383640	342	99	2	rs11638554;rs11633788	1	rs11638554
SCZ	134	15:91426560:A:G	rs4702	15q26.1	15	91426560	2.794e-21	91403674	91439417	38	32	4	rs4702;rs7497418;rs6226;rs6227	1	rs4702
SCZ	135	16:9900057:C:T	rs7191183	16p13.2	16	9900057	3.324e-10	9875513	9960879	162	74	1	rs7191183	1	rs7191183
SCZ	136	16:13753384:A:G	rs8055219	16p13.12	16	13753384	5.693e-11	13737106	13763942	42	22	1	rs8055219	1	rs8055219
SCZ	137	16:29970834:A:G	rs4788197	16p11.2	16	29970834	6.056e-14	29923510	30147265	139	42	5	rs4788197;rs11150582;rs2289292;rs28529403;rs12932403	1	rs4788197
SCZ	138	16:58659307:G:T	rs149165	16q21	16	58659307	3.005e-08	58538662	58684945	92	6	1	rs149165	1	rs149165
SCZ	139	16:89866043:C:T	rs7190823	16q24.3	16	89866043	1.003e-08	89509765	90120171	224	23	3	rs7190823;rs12929292;rs2241033	2	rs7190823;rs2241033
SCZ	140	17:12875908:A:T	rs73292401	17p12	17	12875908	5.48e-10	12851454	12927654	22	8	3	rs73292401;rs9889794;rs60356966	1	rs73292401
SCZ	141	17:19141582:C:G	rs57433322	17p11.2	17	19141582	1.992e-09	18946965	19303635	45	17	1	rs57433322	1	rs57433322
SCZ	142	17:44265839:C:T	rs2532240	17q21.31	17	44265839	2.578e-11	43463493	44865498	3864	1885	4	rs2532240;rs35076622;rs7221167;rs62062288	1	rs2532240
SCZ	143	18:27500959:A:C	rs9304548	18q12.1	18	27500959	1.594e-08	27432097	27502730	26	4	1	rs9304548	1	rs9304548
SCZ	144	18:50746748:C:T	rs4632195	18q21.2	18	50746748	4.586e-08	50620087	50907127	190	1	1	rs4632195	1	rs4632195
SCZ	145	18:52751708:A:G	rs12969453	18q21.2	18	52751708	8.518e-14	52717037	53804156	313	156	15	rs12969453;rs9951150;rs884285;rs7233277;rs74914300;rs17596974;rs138834542;rs784255;rs7227376;rs11665413;rs7235891;rs7240986;rs1319637;rs72934602;rs1789595	5	rs12969453;rs74914300;rs784255;rs72934602;rs1789595
SCZ	146	18:77578986:A:G	rs11664298	18q23	18	77578986	8.936e-13	77481332	77721832	113	53	5	rs72978182;rs11664298;rs7238071;rs72980087;rs4799108	3	rs72978182;rs11664298;rs72980087
SCZ	147	19:19528806:A:G	rs1469713	19p13.11	19	19528806	3.297e-16	19350103	19744079	389	117	4	rs1469713;rs9304962;rs4808931;rs56212061	1	rs1469713
SCZ	148	19:31038220:A:C	rs4805577	19q12	19	31038220	4.172e-09	30981639	31051857	128	11	3	rs4805577;rs6510168;rs2075419	1	rs4805577
SCZ	149	19:50164390:C:T	rs10415576	19q13.33	19	50164390	1.085e-11	50067508	50182697	99	52	5	rs10415576;rs12462756;rs112205523;rs6509441;rs2082481	1	rs10415576
SCZ	150	20:37453194:A:G	rs6065094	20q11.23	20	37453194	1.555e-15	37360944	37501507	255	197	8	rs6065094;rs1006945;rs6028173;rs2246672;rs2263747;rs2748663;rs2425371;rs56245805	2	rs6065094;rs56245805
SCZ	151	20:41814164:A:G	rs926288	20q13.11	20	41814164	2.495e-08	41796118	41818289	12	2	1	rs926288	1	rs926288
SCZ	152	20:48090779:A:G	rs6125656	20q13.13	20	48090779	6.293e-09	48090779	48132580	49	25	2	rs6125656;rs6019879	1	rs6125656
SCZ	153	20:62150128:C:T	rs113264400	20q13.33	20	62150128	2.865e-08	62127818	62151858	53	2	2	rs113264400;rs57457685	1	rs113264400
SCZ	154	22:40000313:C:T	rs5995756	22q13.1	22	40000313	3.181e-11	39945791	40091818	117	52	5	rs5995756;rs732381;rs5757764;rs5757730;rs5757736	1	rs5995756
SCZ	155	22:42399325:A:G	rs129855	22q13.2	22	42399325	8.461e-13	41027819	42689370	710	149	10	rs133047;rs12484971;rs5758209;rs80094991;rs743001;rs129855;rs5751204;rs1052717;rs6002546;rs5996093	3	rs133047;rs12484971;rs129855
SCZ	156	22:50294469:A:G	rs6520064	22q13.33	22	50294469	3.583e-08	50162136	50340034	222	4	1	rs6520064	1	rs6520064
SCZ	157	22:51109735:A:G	rs713692	22q13.33	22	51109735	2.666e-09	51078655	51109735	14	4	1	rs713692	1	rs713692
ERNBC	1	1:10554794:C:T	rs620405	1p36.22	1	10554794	1.63983e-20	10484976	10638604	182	66	4	rs620405;rs12741973;rs34132699;rs672606	1	rs620405
ERNBC	2	1:202189087:G:T	rs12129456	1q32.1	1	202189087	1.41091e-12	202177371	202201799	58	51	3	rs12129456;rs2993433;rs6665965	1	rs12129456
ERNBC	3	1:204497913:C:G	rs2169137	1q32.1	1	204497913	1.41808e-23	204449952	204607227	165	129	4	rs2169137;rs2045624;rs884108;rs12094388	1	rs2169137
ERNBC	4	2:19309911:C:T	rs10209121	2p24.1	2	19309911	5.64196e-09	19302429	19420375	40	10	1	rs10209121	1	rs10209121
ERNBC	5	2:25129473:A:G	rs6725517	2p23.3	2	25129473	1.98299e-08	25075281	25158281	161	2	1	rs6725517	1	rs6725517
ERNBC	6	2:29179452:C:G	rs12472404	2p23.2	2	29179452	1.237e-10	28932089	29225504	118	61	2	rs12472404;rs6755124	1	rs12472404
ERNBC	7	2:121079515:A:C	rs4528762	2q14.2	2	121079515	1.92088e-16	120986708	121096251	166	89	7	rs4849845;rs11123549;rs4528762;rs12475606;rs11903787;rs4849864;rs4091514	2	rs4849845;rs4528762
ERNBC	8	2:202122995:A:G	rs3769823	2q33.1	2	202122995	1.76202e-08	202122995	202204741	28	1	1	rs3769823	1	rs3769823
ERNBC	9	2:218294217:C:G	rs12990503	2q35	2	218294217	6.47993e-09	218251702	218314029	52	5	1	rs12990503	1	rs12990503
ERNBC	10	5:1295349:A:G	rs2853669	5p15.33	5	1295349	3.1463e-21	1284149	1303901	21	10	6	rs34363858;rs2853669;rs2736109;rs148297846;rs2735948;rs7449190	3	rs34363858;rs2853669;rs7449190
ERNBC	11	5:44514350:A:G	rs7710996	5p12	5	44514350	5.18501e-09	44398277	44585830	47	31	1	rs7710996	1	rs7710996
ERNBC	12	5:158244083:C:T	rs1432679	5q33.3	5	158244083	1.05499e-10	158184710	158264020	27	6	1	rs1432679	1	rs1432679
ERNBC	13	6:82295951:A:T	rs56309329	6q14.1	6	82295951	2.09701e-08	82128386	82387139	78	6	1	rs56309329	1	rs56309329
ERNBC	14	6:130349119:C:T	rs6569648	6q23.1	6	130349119	4.25804e-08	130322357	130374461	16	1	1	rs6569648	1	rs6569648
ERNBC	15	6:151952332:A:G	rs9397437	6q25.1	6	151952332	2.75931e-40	151914113	152462043	225	136	18	rs7776340;rs6913578;rs851970;rs7745737;rs1340874;rs9397437;rs9397442;rs9479098;rs117104636;rs9383585;rs4324787;rs75988489;rs9918437;rs851981;rs76956704;rs2747652;rs34070858;rs9397485	4	rs7776340;rs9397437;rs9918437;rs2747652
ERNBC	16	8:170692:C:T	rs66823261	8p23.3	8	170692	5.63002e-09	155757	194943	22	4	1	rs66823261	1	rs66823261
ERNBC	17	8:36758946:C:T	rs56825414	8p11.23	8	36758946	1.04901e-10	36658914	36859186	50	24	1	rs56825414	1	rs56825414
ERNBC	18	8:76328331:A:G	rs72658081	8q21.13	8	76328331	1.59698e-08	76295292	76439301	46	4	1	rs72658081	1	rs72658081
ERNBC	19	8:124739287:C:T	rs4871410	8q24.13	8	124739287	1.16399e-08	124732424	124757661	28	20	1	rs4871410	1	rs4871410
ERNBC	20	8:128372172:A:G	rs10096351	8q24.21	8	128372172	7.14398e-10	128339044	128396316	47	24	2	rs10096351;rs2166690	1	rs10096351
ERNBC	21	9:21963048:C:T	rs2263146	9p21.3	9	21963048	1.19702e-11	21949527	22059061	61	4	3	rs2263146;rs74655961;rs2027938	1	rs2263146
ERNBC	22	10:64278682:A:G	rs10995190	10q21.2	10	64278682	4.99195e-09	64264077	64299890	17	10	1	rs10995190	1	rs10995190
ERNBC	23	10:114789077:C:T	rs7077039	10q25.2	10	114789077	4.01098e-10	114746580	114818772	53	15	1	rs7077039	1	rs7077039
ERNBC	24	11:108311655:C:T	rs4754322	11q22.3	11	108311655	4.25902e-08	108005215	108366449	92	3	1	rs4754322	1	rs4754322
ERNBC	25	13:73956279:G:T	rs4143044	13q22.1	13	73956279	6.89096e-10	73806982	73967664	19	14	2	rs12870942;rs4143044	2	rs12870942;rs4143044
ERNBC	26	14:69016645:C:T	rs17828955	14q24.1	14	69016645	7.76104e-10	68974410	69037320	27	20	1	rs17828955	1	rs17828955
ERNBC	27	16:4126201:C:T	rs2283498	16p13.3	16	4126201	4.78498e-08	4106788	4154536	18	1	1	rs2283498	1	rs2283498
ERNBC	28	16:52599188:C:T	rs4784227	16q12.1	16	52599188	1.72385e-26	52535810	52650909	146	79	4	rs4784227;rs3104782;rs4784220;rs8044585	1	rs4784227
ERNBC	29	16:53809123:C:T	rs55872725	16q12.2	16	53809123	8.59014e-12	53797908	53877592	140	94	2	rs55872725;rs8050133	2	rs55872725;rs8050133
ERNBC	30	19:17393925:A:C	rs56069439	19p13.11	19	17393925	1.24997e-37	17311308	17462094	231	103	12	rs4464206;rs10420922;rs113272353;rs2363956;rs62126253;rs11086066;rs12327712;rs2364542;rs56069439;rs113634768;rs28551090;rs35630819	2	rs4464206;rs56069439
ERNBC	31	19:44303447:C:G	rs62116991	19q13.31	19	44303447	5.43701e-09	44281094	44306389	58	8	1	rs62116991	1	rs62116991
ERNBC	32	22:41034185:A:G	rs6001990	22q13.2	22	41034185	8.13018e-12	40726183	41062415	338	122	4	rs6001990;rs73167027;rs56253436;rs6001954	1	rs6001990
ERPBC	1	1:10616505:A:C	rs17035305	1p36.22	1	10616505	4.14601e-08	10525914	10637709	70	4	1	rs17035305	1	rs17035305
ERPBC	2	1:18807339:C:T	rs2992756	1p36.13	1	18807339	9.92659e-16	18791128	18812176	52	36	4	rs2992756;rs12061708;rs3007734;rs11261017	1	rs2992756
ERPBC	3	1:46600917:A:G	rs1707302	1p34.1	1	46600917	2.746e-09	46253011	46883303	307	7	2	rs1707302;rs12129542	1	rs1707302
ERPBC	4	1:88156923:A:G	rs17426269	1p22.3	1	88156923	1.88499e-08	88129160	88164216	12	2	1	rs17426269	1	rs17426269
ERPBC	5	1:114445880:A:G	rs7513707	1p13.2	1	114445880	5.86098e-09	114426001	114451386	10	8	1	rs7513707	1	rs7513707
ERPBC	6	1:121213348:A:G	rs12134101	1p11.2	1	121213348	3.49301e-56	120759952	121484384	260	68	2	rs12134101;rs12401551	1	rs12134101
ERPBC	7	1:145604791:G:T	rs36107432	1q21.1	1	145604791	1.70498e-10	145312220	145713071	124	16	3	rs704985;rs6661602;rs36107432	2	rs704985;rs36107432
ERPBC	8	1:149892872:A:G	rs11205277	1q21.2	1	149892872	8.37915e-14	149892872	149995265	5	3	2	rs11205277;rs6587723	1	rs11205277
ERPBC	9	1:155148781:A:G	rs4971059	1q22	1	155148781	1.26503e-11	155066416	155876613	390	76	8	rs4971059;rs760077;rs2990246;rs12724449;rs12122800;rs12091730;rs3856261;rs12904	1	rs4971059
ERPBC	10	1:201437832:C:T	rs35383942	1q32.1	1	201437832	2.33297e-08	201437832	201437832	1	1	1	rs35383942	1	rs35383942
ERPBC	11	1:203801249:C:T	rs59867004	1q32.1	1	203801249	4.16303e-08	203766395	203861162	17	1	1	rs59867004	1	rs59867004
ERPBC	12	1:217220574:A:G	rs11117758	1q41	1	217220574	4.06004e-08	217188671	217222804	24	1	1	rs11117758	1	rs11117758
ERPBC	13	1:242034263:A:G	rs72755295	1q43	1	242034263	1.08293e-12	242023898	242034263	2	2	1	rs72755295	1	rs72755295
ERPBC	14	2:121160231:A:G	rs76019754	2q14.2	2	121160231	8.79832e-11	121158880	121247187	15	11	2	rs76019754;rs7574050	2	rs76019754;rs7574050
ERPBC	15	2:172382905:C:T	rs13406134	2q31.1	2	172382905	1.55998e-10	172369400	172429045	66	31	5	rs13406134;rs11675683;rs2542943;rs11680449;rs72882388	1	rs13406134
ERPBC	16	2:172972828:C:G	rs2357322	2q31.1	2	172972828	1.45011e-12	172972828	172973900	4	4	2	rs2357322;rs13018407	1	rs2357322
ERPBC	17	2:174207470:A:C	rs7589172	2q31.1	2	174207470	2.58297e-09	174198854	174238699	30	8	1	rs7589172	1	rs7589172
ERPBC	18	2:202123430:C:T	rs3769821	2q33.1	2	202123430	2.09411e-12	202114624	202204741	50	21	2	rs3769821;rs10197246	1	rs3769821
ERPBC	19	2:217920769:G:T	rs4442975	2q35	2	217920769	6.64967e-91	217717037	218373764	675	403	33	rs111539450;rs1882419;rs10191184;rs12694403;rs72949860;rs13034362;rs4672811;rs76546018;rs72947775;rs4396687;rs79445140;rs13409592;rs72947754;rs115619116;rs76041963;rs77549302;rs4442975;rs12622536;rs13022815;rs4672819;rs13426946;rs10932689;rs16856888;rs13400530;rs7587558;rs2888459;rs13390489;rs899278;rs6716223;rs2568176;rs17806990;rs12989997;rs13004333	12	rs111539450;rs76546018;rs72947775;rs79445140;rs115619116;rs77549302;rs4442975;rs16856888;rs7587558;rs13390489;rs899278;rs2568176
ERPBC	20	3:4742251:A:G	rs6762558	3p26.1	3	4742251	3.1798e-16	4728008	4807021	118	65	5	rs6762558;rs9880562;rs9876432;rs4685814;rs6803382	1	rs6762558
ERPBC	21	3:27330615:A:G	rs490706	3p24.1	3	27330615	3.27869e-54	27038340	27601516	816	614	20	rs78394680;rs62255657;rs9825316;rs6771541;rs62257243;rs7638492;rs11710754;rs4973846;rs78223378;rs13080907;rs490706;rs6789070;rs3736311;rs79251239;rs35536598;rs4973730;rs2724491;rs6776467;rs58032458;rs73036931	2	rs78394680;rs490706
ERPBC	22	3:30684097:A:G	rs35263707	3p24.1	3	30684097	9.75663e-16	30666452	30689421	55	46	4	rs35263707;rs17025785;rs2043138;rs12487185	1	rs35263707
ERPBC	23	3:46888198:C:T	rs56387622	3p21.31	3	46888198	5.27716e-15	46747192	46910618	98	33	5	rs56387622;rs67839338;rs3729704;rs12485284;rs7645877	1	rs56387622
ERPBC	24	3:63941697:G:T	rs3821902	3p14.1	3	63941697	3.179e-08	63828780	64018177	92	2	1	rs3821902	1	rs3821902
ERPBC	25	3:71532113:C:T	rs6805189	3p13	3	71532113	3.75604e-08	71498561	71611630	83	7	1	rs6805189	1	rs6805189
ERPBC	26	3:99723580:G:T	rs9833888	3q12.1	3	99723580	6.14596e-10	99423273	99914829	118	78	1	rs9833888	1	rs9833888
ERPBC	27	3:141147414:C:T	rs7650602	3q23	3	141147414	2.26882e-14	141033481	141338641	167	71	4	rs7650602;rs2042864;rs9838625;rs6781636	1	rs7650602
ERPBC	28	3:172283173:A:G	rs4894562	3q26.31	3	172283173	4.57004e-09	172270437	172294031	28	5	1	rs4894562	1	rs4894562
ERPBC	29	4:38816338:A:C	rs6815814	4p14	4	38816338	1.59302e-10	38763359	38906951	155	26	1	rs6815814	1	rs6815814
ERPBC	30	4:106064683:A:G	rs17617028	4q24	4	106064683	7.64364e-11	106063987	106201556	20	15	1	rs17617028	1	rs17617028
ERPBC	31	4:175828036:C:T	rs7697216	4q34.1	4	175828036	6.06317e-30	175775918	175932852	321	224	10	rs7697216;rs6553847;rs35310492;rs116596151;rs4695985;rs13117040;rs2068305;rs114637914;rs59826661;rs11735739	2	rs7697216;rs11735739
ERPBC	32	5:1294086:C:T	rs2736098	5p15.33	5	1294086	3.36001e-08	1294086	1297854	6	1	1	rs2736098	1	rs2736098
ERPBC	33	5:16254310:A:G	rs11133838	5p15.1	5	16254310	2.82898e-08	16195004	16286186	67	2	1	rs11133838	1	rs11133838
ERPBC	34	5:44706498:A:G	rs10941679	5p12	5	44706498	8.26799e-78	44053025	46400935	1274	409	30	rs62368138;rs11750845;rs10512849;rs74600139;rs11750654;rs4866915;rs78797445;rs10462082;rs72759939;rs1482695;rs146902546;rs994793;rs16902086;rs10512852;rs2101164;rs12108957;rs10941679;rs62368553;rs80035856;rs5003385;rs2067980;rs113297138;rs36000907;rs13183247;rs6874127;rs73093976;rs75209549;rs112234443;rs148415520;rs62367713	8	rs62368138;rs11750845;rs11750654;rs1482695;rs10941679;rs112234443;rs148415520;rs62367713
ERPBC	35	5:50250792:C:T	rs35815683	5q11.1	5	50250792	2.56401e-09	50163996	50319315	106	34	3	rs35815683;rs6870880;rs497171	1	rs35815683
ERPBC	36	5:56053723:A:T	rs62355902	5q11.2	5	56053723	2.88005e-96	55961880	56333946	718	505	40	rs1862624;rs6450399;rs889312;rs7708148;rs1985030;rs252923;rs6890270;rs61657998;rs4699992;rs79403424;rs77961606;rs138611541;rs78743305;rs10039338;rs7702800;rs2408653;rs68115105;rs16886448;rs11949391;rs6870026;rs72759708;rs76347402;rs62355902;rs62355907;rs10940519;rs74626386;rs16886115;rs62355880;rs16886207;rs145573856;rs79640700;rs79105210;rs183088996;rs62356563;rs1810074;rs2408654;rs78911364;rs78…	10	rs1862624;rs4699992;rs68115105;rs11949391;rs62355902;rs145573856;rs79640700;rs62356563;rs1810074;rs941110
ERPBC	37	5:81492643:A:G	rs4703870	5q14.1	5	81492643	3.31818e-12	81235582	81689066	115	60	3	rs4703870;rs55951719;rs56042899	1	rs4703870
ERPBC	38	5:90662839:G:T	rs12110303	5q14.3	5	90662839	4.79623e-12	90653868	90790451	87	40	1	rs12110303	1	rs12110303
ERPBC	39	5:132442263:C:T	rs56083805	5q31.1	5	132442263	7.00487e-11	132375335	132445760	117	92	1	rs56083805	1	rs56083805
ERPBC	40	5:158244083:C:T	rs1432679	5q33.3	5	158244083	5.77431e-21	158111657	158446223	189	103	9	rs1432679;rs891904;rs2033448;rs891903;rs62385383;rs1081073;rs66534318;rs7716399;rs31862	1	rs1432679
ERPBC	41	5:169568846:C:T	rs7729559	5q35.1	5	169568846	9.31108e-11	169510630	169591487	48	32	3	rs7729559;rs4562056;rs17562083	1	rs7729559
ERPBC	42	6:13713366:C:G	rs418053	6p23	6	13713366	2.28402e-12	13600459	13745518	82	64	4	rs418053;rs3752501;rs204232;rs6905991	1	rs418053
ERPBC	43	6:20640537:A:G	rs9460538	6p22.3	6	20640537	4.21095e-10	20621238	20643752	8	8	2	rs9460538;rs2223621	1	rs9460538
ERPBC	44	6:21905726:A:G	rs9350395	6p22.3	6	21905726	4.41998e-09	21900933	21925491	14	11	1	rs9350395	1	rs9350395
ERPBC	45	6:27425644:C:G	rs34196306	6p22.2	6	27425644	2.99399e-09	25480328	29607101	827	43	3	rs17598658;rs34196306;rs3131071	3	rs17598658;rs34196306;rs3131071
ERPBC	46	6:82287685:A:G	rs1361549	6q14.1	6	82287685	1.55901e-09	82020081	82298284	78	12	1	rs1361549	1	rs1361549
ERPBC	47	6:149595505:C:T	rs2121348	6q25.1	6	149595505	7.55005e-09	149577079	149610339	44	2	1	rs2121348	1	rs2121348
ERPBC	48	6:151958612:G:T	rs6912323	6q25.1	6	151958612	3.62827e-23	151914113	152440522	197	100	11	rs6912323;rs9397442;rs3757318;rs34430497;rs1340874;rs6913578;rs851984;rs851981;rs852003;rs9918437;rs910416	4	rs6912323;rs851984;rs9918437;rs910416
ERPBC	49	7:91588194:C:T	rs7781597	7q21.2	7	91588194	1.279e-09	91417816	92029302	523	249	1	rs7781597	1	rs7781597
ERPBC	50	7:94304344:C:T	rs10215799	7q21.3	7	94304344	1.40699e-10	94059899	94304344	54	44	1	rs10215799	1	rs10215799
ERPBC	51	7:101530321:A:G	rs6979850	7q22.1	7	101530321	6.38557e-11	101500996	101568195	12	7	4	rs6979850;rs56091128;rs17407001;rs56799029	1	rs6979850
ERPBC	52	7:130656911:C:T	rs12706954	7q32.3	7	130656911	3.37101e-10	130656911	130674481	26	11	3	rs12706954;rs205752;rs61729633	2	rs12706954;rs61729633
ERPBC	53	7:139954640:A:C	rs12703654	7q34	7	139954640	3.10313e-14	139942304	139958544	8	6	3	rs12703654;rs2429216;rs2003526	1	rs12703654
ERPBC	54	7:144074929:A:G	rs720475	7q35	7	144074929	3.75803e-09	144048902	144074929	2	1	1	rs720475	1	rs720475
ERPBC	55	8:23654713:A:G	rs182563	8p21.2	8	23654713	9.88804e-09	23629639	23696543	40	5	1	rs182563	1	rs182563
ERPBC	56	8:29507094:C:T	rs7463114	8p12	8	29507094	2.43501e-18	29417238	29530479	104	25	4	rs7463114;rs62499139;rs4131179;rs4073220	1	rs7463114
ERPBC	57	8:36758946:C:T	rs56825414	8p11.23	8	36758946	1.51001e-10	36658914	36859186	50	24	1	rs56825414	1	rs56825414
ERPBC	58	8:76305785:A:T	rs72658071	8q21.13	8	76305785	1.37214e-20	76230301	76689287	279	196	12	rs6472903;rs2014238;rs72658076;rs72658090;rs1533366;rs10957765;rs2943560;rs72658071;rs2926579;rs2977973;rs10086261;rs6996367	3	rs6472903;rs2014238;rs72658071
ERPBC	59	8:102430331:A:G	rs16867692	8q22.3	8	102430331	2.09899e-09	102394229	102484927	52	26	5	rs16867692;rs1264590;rs62517052;rs7014251;rs578355	2	rs16867692;rs578355
ERPBC	60	8:106357736:C:T	rs2957449	8q23.1	8	106357736	5.23697e-10	106319605	106406847	85	54	2	rs2957449;rs17282623	1	rs2957449
ERPBC	61	8:117209548:A:G	rs13267382	8q23.3	8	117209548	2.93299e-08	117209548	117293884	5	1	1	rs13267382	1	rs13267382
ERPBC	62	8:128370949:C:G	rs12550713	8q24.21	8	128370949	2.9902e-48	128272219	128400176	282	152	22	rs2198149;rs17450137;rs6996866;rs11775799;rs13249993;rs4871776;rs283730;rs74565976;rs283717;rs283725;rs12550713;rs4871017;rs750816;rs2166690;rs1949809;rs7820981;rs453875;rs17464492;rs13262406;rs12156034;rs62516028;rs117952826	4	rs2198149;rs74565976;rs12550713;rs62516028
ERPBC	63	8:129204262:C:T	rs7017073	8q24.21	8	129204262	1.77215e-12	129150989	129224888	137	61	2	rs7017073;rs2608026	1	rs7017073
ERPBC	64	9:22003223:C:T	rs3217992	9p21.3	9	22003223	4.59621e-14	21949527	22125503	172	26	7	rs3217992;rs1537372;rs7041637;rs3217986;rs77283072;rs10965227;rs3814960	2	rs3217992;rs3217986
ERPBC	65	9:110892899:A:C	rs7862747	9q31.2	9	110892899	3.35738e-58	110290044	111073347	544	308	24	rs7847927;rs55760189;rs4979065;rs72745933;rs12342611;rs13294895;rs4978665;rs4978667;rs10979183;rs7024830;rs7046752;rs7866211;rs7848334;rs7862747;rs520093;rs567960;rs634454;rs666303;rs669329;rs838013;rs9299149;rs10117055;rs673985;rs667052	5	rs7847927;rs72745933;rs13294895;rs7024830;rs7862747
ERPBC	66	9:119308184:G:T	rs7029693	9q33.1	9	119308184	8.8369e-13	119144336	119529014	174	79	4	rs7029693;rs4837613;rs894206;rs10983195	1	rs7029693
ERPBC	67	10:21824727:A:G	rs10828249	10p12.31	10	21824727	6.72357e-21	21689036	22684215	437	275	10	rs10828249;rs12268489;rs2050905;rs2252343;rs11012722;rs72804398;rs61454417;rs16922097;rs55716112;rs12246522	2	rs10828249;rs72804398
ERPBC	68	10:64278682:A:G	rs10995190	10q21.2	10	64278682	9.40373e-38	64208221	64721200	151	60	16	rs3847337;rs12781954;rs753518;rs10822013;rs10822007;rs4746409;rs10995190;rs10995196;rs35816896;rs57245264;rs7907439;rs7922449;rs35972160;rs61863896;rs56106754;rs7905654	6	rs3847337;rs4746409;rs10995190;rs7922449;rs35972160;rs7905654
ERPBC	69	10:80852768:G:T	rs754416	10q22.3	10	80852768	3.95731e-28	80819132	80891631	93	54	12	rs754416;rs753271;rs7086436;rs16936863;rs704017;rs79324861;rs12263636;rs10824713;rs704009;rs1250002;rs4980029;rs6480921	2	rs754416;rs4980029
ERPBC	70	10:115128491:C:T	rs12250948	10q25.3	10	115128491	3.45621e-13	115122266	115264973	127	90	7	rs12250948;rs12262703;rs12769650;rs10885448;rs12569673;rs4918823;rs980070	1	rs12250948
ERPBC	71	10:123344501:A:G	rs1219651	10q26.13	10	123344501	1e-200	123091543	123806965	584	272	77	rs7913694;rs61873002;rs72832307;rs3135819;rs17614575;rs2912775;rs151309152;rs61876364;rs1649200;rs12762633;rs11199991;rs3135763;rs4237533;rs12776137;rs117480075;rs2981451;rs2912763;rs2981429;rs3135726;rs3135761;rs72832370;rs77295559;rs36048667;rs4752568;rs45631630;rs12415739;rs148858365;rs72832402;rs7910243;rs2420944;rs45631632;rs3135724;rs36082274;rs17102387;rs2935716;rs1219651;rs2936871;rs78129…	27	rs7913694;rs72832307;rs3135819;rs1649200;rs12776137;rs117480075;rs2981451;rs72832370;rs36048667;rs45631630;rs45631632;rs1219651;rs17542858;rs45631555;rs138358320;rs3135717;rs12268516;rs41301039;rs45631560;rs79325201;rs10886961;rs7893171;rs11200077;rs2936859;rs117416844;rs1693671;rs2253762
ERPBC	72	11:1920255:G:T	rs7483477	11p15.5	11	1920255	5.67545e-13	1915558	2024451	101	29	5	rs7483477;rs3809101;rs757409;rs217213;rs217727	1	rs7483477
ERPBC	73	11:65571855:A:G	rs674126	11q13.1	11	65571855	3.72907e-11	65493112	65702523	127	58	6	rs674126;rs35138525;rs7114298;rs637571;rs12287832;rs603326	1	rs674126
ERPBC	74	11:69331418:C:T	rs78540526	11q13.3	11	69331418	1.02094e-136	68957933	69509669	317	148	38	rs140829434;rs148893083;rs117186144;rs72934221;rs10908253;rs7927237;rs57506806;rs620817;rs7130446;rs7928827;rs1938684;rs7396950;rs669873;rs631695;rs4980661;rs1485995;rs188088268;rs117717143;rs506516;rs76472065;rs1122316;rs598828;rs676856;rs657686;rs673958;rs593679;rs659612;rs72927565;rs3015960;rs680618;rs78540526;rs75296154;rs117437315;rs77556787;rs650524;rs672488;rs118188276;rs7177	13	rs140829434;rs117186144;rs72934221;rs7927237;rs7928827;rs7396950;rs188088268;rs506516;rs598828;rs78540526;rs650524;rs118188276;rs7177
ERPBC	75	11:129461016:A:G	rs11822830	11q24.3	11	129461016	3.33204e-09	129452507	129476625	37	11	1	rs11822830	1	rs11822830
ERPBC	76	14:37136545:A:C	rs7149262	14q13.3	14	37136545	1.45412e-18	37018022	37279147	145	116	6	rs7149262;rs34885531;rs1950362;rs11628349;rs12587645;rs2253012	2	rs7149262;rs2253012
ERPBC	77	14:68986157:C:T	rs11624164	14q24.1	14	68986157	1.38484e-33	68362510	69069416	547	352	16	rs12894297;rs17105762;rs11624164;rs9323514;rs34882439;rs2525503;rs4902603;rs74933543;rs1547012;rs2331776;rs11849044;rs61986943;rs2078316;rs10145214;rs2842346;rs2842338	4	rs12894297;rs17105762;rs11624164;rs10145214
ERPBC	78	14:91742924:C:T	rs7153397	14q32.11	14	91742924	3.3597e-11	91742924	92011796	78	32	4	rs7153397;rs941764;rs1046311;rs45437097	2	rs7153397;rs941764
ERPBC	79	15:75136261:C:G	rs6938	15q24.1	15	75136261	3.71997e-08	75069282	75230502	50	1	1	rs6938	1	rs6938
ERPBC	80	15:91538920:C:T	rs78029804	15q26.1	15	91538920	4.56983e-12	91502383	91561182	45	6	1	rs78029804	1	rs78029804
ERPBC	81	16:52599188:C:T	rs4784227	16q12.1	16	52599188	3.92645e-164	52514841	52650909	229	122	8	rs28562017;rs4784220;rs8044585;rs3112611;rs189851;rs8051286;rs4784227;rs4784228	4	rs28562017;rs8051286;rs4784227;rs4784228
ERPBC	82	16:53803223:A:G	rs62048402	16q12.2	16	53803223	2.15675e-15	53797908	53845487	119	75	2	rs62048402;rs8044769	1	rs62048402
ERPBC	83	16:54682064:A:G	rs28539243	16q12.2	16	54682064	8.42946e-13	54676323	54683278	5	4	1	rs28539243	1	rs28539243
ERPBC	84	16:80648296:A:G	rs7500067	16q23.2	16	80648296	2.25892e-21	80636807	80676117	80	69	7	rs7500067;rs12445766;rs11648844;rs9927571;rs9924518;rs6564769;rs8055904	1	rs7500067
ERPBC	85	17:29211667:A:G	rs7223535	17q11.2	17	29211667	3.19602e-08	29166302	29263700	31	3	1	rs7223535	1	rs7223535
ERPBC	86	17:53174966:A:G	rs1812715	17q22	17	53174966	2.66379e-29	52974643	53271918	397	321	7	rs1812715;rs2787504;rs72840960;rs9910034;rs7214573;rs59623427;rs17817628	1	rs1812715
ERPBC	87	18:24500899:A:C	rs170801	18q11.2	18	24500899	2.9902e-21	24331466	24625756	219	136	9	rs527616;rs170801;rs10502480;rs1175744;rs4399617;rs35121341;rs34777697;rs12326470;rs74689581	3	rs527616;rs170801;rs12326470
ERPBC	88	18:42411803:C:G	rs9954058	18q12.3	18	42411803	6.06178e-13	42370807	42919925	70	38	4	rs9954058;rs9952872;rs9952980;rs12456097	2	rs9954058;rs9952980
ERPBC	89	19:18533642:C:T	rs7258465	19p13.11	19	18533642	2.38122e-22	18510412	18650692	200	88	4	rs7258465;rs4303657;rs2888142;rs1985157	1	rs7258465
ERPBC	90	19:44283232:C:T	rs1685191	19q13.31	19	44283232	1.523e-16	44281094	44432840	179	124	3	rs1685191;rs8104447;rs375066	1	rs1685191
ERPBC	91	19:46182304:A:T	rs10423928	19q13.32	19	46182304	5.09096e-09	46151528	46202172	25	6	2	rs4399645;rs10423928	2	rs4399645;rs10423928
ERPBC	92	20:52285882:C:G	rs12624860	20q13.2	20	52285882	4.03302e-08	52278275	52301368	20	1	1	rs12624860	1	rs12624860
ERPBC	93	20:62879331:G:T	rs6062356	20q13.33	20	62879331	4.12895e-08	62877885	62879392	6	1	1	rs6062356	1	rs6062356
ERPBC	94	21:16574455:A:C	rs2403907	21q21.1	21	16574455	2.94917e-33	16329277	16641226	246	166	22	rs62221393;rs13050325;rs11088259;rs7280197;rs62218219;rs1882961;rs8126783;rs2026852;rs2823096;rs2403907;rs60893125;rs73184544;rs1997595;rs2823144;rs2823082;rs12482834;rs2256038;rs11909473;rs149828026;rs410610;rs2823177;rs17275030	6	rs62221393;rs62218219;rs2403907;rs149828026;rs410610;rs17275030
ERPBC	95	22:29203724:C:T	rs34134147	22q12.1	22	29203724	8.18088e-19	28388916	30300910	434	123	10	rs5997389;rs6005864;rs57871917;rs73430189;rs17880096;rs34134147;rs13054095;rs8135766;rs132289;rs185004002	2	rs5997389;rs34134147
ERPBC	96	22:38570313:A:G	rs4820318	22q13.1	22	38570313	1.10306e-16	38505347	38653689	237	127	5	rs4820318;rs9610915;rs5750562;rs6001009;rs2076118	1	rs4820318
ERPBC	97	22:41019948:A:C	rs6001982	22q13.1	22	41019948	2.0488e-21	40469249	41062415	421	214	11	rs6001799;rs139055942;rs9611337;rs55740286;rs73167027;rs144843102;rs73165033;rs6001982;rs73169099;rs12159200;rs2413624	2	rs6001799;rs6001982
