# Supplementary material for: Cross-trait genetic architecture between breast cancer and psychiatric disorders
Source: iScience. 2026 Jul 13;29(8):116767. doi: 10.1016/j.isci.2026.116767 (PMC13382130; doi:10.1016/j.isci.2026.116767)
Supplement: Table S9. Prioritized genes identified for PLACO results of eight psychiatric disorders and two subtypes of breast cancer by functional annotation and mapping of genomic risk loci using FUMA [file mmc10.xlsx]

## Sheet: Table S9
Table S9. Prioritized genes identified for PLACO results of eight psychiatric disorders and two subtypes of breast cancer by functional annotation and mapping of genomic risk loci using FUMA
Note: Prioritized susceptibility variants from PLACO results were mapped by positional, and eQTL (obtained from 10 related tissues in GTExv8) mappings using the FUMA SNP2GENE tool with default settings. The SNP locations were defined in reference to the human genome Build 37 (GRCh37/hg19), and only protein-coding genes were included in the analysis. ensg = ENSG ID; Symbol = gene symbol; chr = chr…
Trait	ensg	symbol	chr	start	end	strand	type	entrezID	HUGO	pLI	ncRVIS	posMapSNPs	posMapMaxCADD	eqtlMapSNPs	eqtlMapminP	eqtlMapminQ	eqtlMapts	eqtlDirection	minGwasP	IndSigSNPs	GenomicLocus	outside
ADHD-ERNBC	ENSG00000054523	KIF1B	1	10270863	10441661	1	protein_coding	23095	KIF1B	1	-0.363654	0	0	41	3.16148e-08	1.05966e-34	GTEx/v8/Thyroid	NA	5.06095e-10	rs17035305	1	yes
ADHD-ERNBC	ENSG00000142657	PGD	1	10458649	10480201	1	protein_coding	5226	PGD	0.96866	-0.355214	0	0	2	4.50027e-06	2.51557e-12	GTEx/v8/Stomach	NA	NA	rs17035305	1	yes
ADHD-ERNBC	ENSG00000175279	APITD1	1	10490159	10512210	1	protein_coding	100526739	APITD1	0.0085209	0.161005	0	0	58	1.91794e-11	2.18919e-27	GTEx/v8/Brain_Nucleus_accumbens_basal_ganglia:GTEx/v8/Esophagus_Mucosa:GTEx/v8/Skin_Sun_Exposed_Lower_leg:GTEx/v8/Thyroid	NA	5.06095e-10	rs17035305	1	yes
ADHD-ERNBC	ENSG00000251503	APITD1-CORT	1	10490159	10512210	1	protein_coding	100526739	APITD1-CORT	0.0085209	0.161005	0	0	0	NA	NA	NA	NA	2.31667e-09	rs17035305	1	yes
ADHD-ERNBC	ENSG00000241563	CORT	1	10509776	10511959	1	protein_coding	1325	CORT	0.00983779	-0.342862	0	0	1	0.000139576	1.32706e-12	GTEx/v8/Thyroid	NA	2.31667e-09	rs17035305	1	yes
ADHD-ERNBC	ENSG00000160049	DFFA	1	10516579	10532583	-1	protein_coding	1676	DFFA	0.000218371	-1.84801	6	4.247	36	3.37201e-06	0.000456839	GTEx/v8/Breast_Mammary_Tissue:GTEx/v8/Pancreas	NA	5.06095e-10	rs17035305	1	no
ADHD-ERNBC	ENSG00000142655	PEX14	1	10532345	10690815	1	protein_coding	5195	PEX14	0.634568	-0.549493	70	21.8	61	4.32826e-12	1.98502e-11	GTEx/v8/Whole_Blood:GTEx/v8/Breast_Mammary_Tissue:GTEx/v8/Liver:GTEx/v8/Skin_Not_Sun_Exposed_Suprapubic:GTEx/v8/Thyroid	NA	5.06095e-10	rs17035305	1	no
ADHD-ERNBC	ENSG00000130940	CASZ1	1	10696661	10856707	-1	protein_coding	54897	CASZ1	0.999938	-1.10488	0	0	0	NA	NA	NA	NA	2.31667e-09	rs17035305	1	yes
ADHD-ERNBC	ENSG00000116649	SRM	1	11114641	11120081	-1	protein_coding	6723	SRM	0.869848	NA	0	0	0	NA	NA	NA	NA	2.31667e-09	rs17035305	1	yes
ADHD-ERNBC	ENSG00000171824	EXOSC10	1	11126675	11159938	-1	protein_coding	5394	EXOSC10	1.65795e-07	0.238885	0	0	0	NA	NA	NA	NA	2.31667e-09	rs17035305	1	yes
ADHD-ERNBC	ENSG00000171819	ANGPTL7	1	11249398	11256038	1	protein_coding	10218	ANGPTL7	8.44493e-09	0.137701	0	0	0	NA	NA	NA	NA	2.31667e-09	rs17035305	1	yes
ADHD-ERNBC	ENSG00000177674	AGTRAP	1	11796141	11814859	1	protein_coding	57085	AGTRAP	0.0416634	0.454511	0	0	0	NA	NA	NA	NA	2.31667e-09	rs17035305	1	yes
ADHD-ERNBC	ENSG00000184731	FAM110C	2	38814	46870	-1	protein_coding	642273	FAM110C	8.70817e-08	0.00744277	0	0	0	NA	NA	NA	NA	2.05594e-09	rs939584	2	yes
ADHD-ERNBC	ENSG00000189292	FAM150B	2	279558	288851	-1	protein_coding	285016	FAM150B	0.384938	NA	0	0	211	3.831e-06	3.23877e-05	GTEx/v8/Skin_Sun_Exposed_Lower_leg	NA	2.05594e-09	rs939584	2	yes
ADHD-ERNBC	ENSG00000115705	TPO	2	1377995	1547483	1	protein_coding	7173	TPO	1.35597e-07	0.590394	0	0	0	NA	NA	NA	NA	2.05594e-09	rs939584	2	yes
ADHD-ERNBC	ENSG00000182272	B4GALNT4	11	369796	382116	1	protein_coding	338707	B4GALNT4	0.81693	NA	0	0	4	3.77051e-05	0.0130901	GTEx/v8/Colon_Transverse	NA	NA	rs6597981	3	yes
ADHD-ERNBC	ENSG00000185522	C11orf35	11	554855	560779	-1	protein_coding	256329	C11orf35	1.19219e-17	NA	0	0	14	3.8584e-07	0.00019042	GTEx/v8/Brain_Cerebellar_Hemisphere	NA	NA	rs6597981	3	yes
ADHD-ERNBC	ENSG00000177106	EPS8L2	11	694438	727727	1	protein_coding	64787	EPS8L2	0.00182701	NA	0	0	18	8.05846e-08	6.98574e-07	GTEx/v8/Whole_Blood	NA	4.7442e-08	rs6597981	3	yes
ADHD-ERNBC	ENSG00000177042	TMEM80	11	695428	705028	1	protein_coding	283232	TMEM80	4.91355e-05	NA	0	0	16	3.02321e-08	1.49832e-93	GTEx/v8/Whole_Blood:GTEx/v8/Brain_Anterior_cingulate_cortex_BA24:GTEx/v8/Breast_Mammary_Tissue:GTEx/v8/Esophagus_Mucosa:GTEx/v8/Skin_Not_Sun_Exposed_Suprapubic:GTEx/v8/Skin_Sun_Exposed_Lower_leg:GTEx/v8/Thyroid	NA	5.65496e-09	rs28694634	3	yes
ADHD-ERNBC	ENSG00000177156	TALDO1	11	747329	765024	1	protein_coding	6888	TALDO1	0.000175588	NA	8	5.014	0	NA	NA	NA	NA	NA	rs6597981	3	no
ADHD-ERNBC	ENSG00000177225	PDDC1	11	767220	777488	-1	protein_coding	347862	PDDC1	0.61729	-1.49614	18	9.389	54	6.39581e-14	6.41622e-10	GTEx/v8/Brain_Cerebellar_Hemisphere:GTEx/v8/Skin_Not_Sun_Exposed_Suprapubic:GTEx/v8/Skin_Sun_Exposed_Lower_leg:GTEx/v8/Thyroid	NA	5.65496e-09	rs6597981;rs28694634	3	no
ADHD-ERNBC	ENSG00000255284	AP006621.5	11	777578	784297	1	protein_coding	NA	NA	NA	NA	19	10.55	54	2.57283e-155	3.84929e-139	GTEx/v8/Cells_EBV-transformed_lymphocytes:GTEx/v8/Whole_Blood:GTEx/v8/Brain_Amygdala:GTEx/v8/Brain_Anterior_cingulate_cortex_BA24:GTEx/v8/Brain_Caudate_basal_ganglia:GTEx/v8/Brain_Cerebellar_Hemisphere:GTEx/v8/Brain_Cerebellum:GTEx/v8/Brain_Cortex:GTEx/v8/Brain_Frontal_Cortex_BA9:GTEx/v8/Brain_Hippocampus:GTEx/v8/Brain_Hypothalamus:GTEx/v8/Brain_Nucleus_accumbens_basal_ganglia:GTEx/v8/Brain_Putam…	NA	5.65496e-09	rs6597981;rs28694634	3	no
ADHD-ERNBC	ENSG00000184524	CEND1	11	787104	790123	-1	protein_coding	51286	CEND1	0.584353	-0.0678051	13	10.55	35	2.5599e-08	9.99999e-05	GTEx/v8/Cells_EBV-transformed_lymphocytes:GTEx/v8/Thyroid	NA	2.171e-08	rs6597981;rs28694634	3	no
ADHD-ERNBC	ENSG00000177542	SLC25A22	11	790475	798316	-1	protein_coding	79751	SLC25A22	0.568406	-0.327393	31	13.67	47	7.60545e-11	3.97734e-07	GTEx/v8/Brain_Caudate_basal_ganglia:GTEx/v8/Brain_Cortex:GTEx/v8/Brain_Nucleus_accumbens_basal_ganglia:GTEx/v8/Skin_Not_Sun_Exposed_Suprapubic:GTEx/v8/Skin_Sun_Exposed_Lower_leg	NA	5.65496e-09	rs6597981;rs28694634	3	no
ADHD-ERNBC	ENSG00000177595	PIDD	11	799179	809753	-1	protein_coding	55367	PIDD	1.60116e-09	NA	32	13.67	54	1.42629e-46	2.94098e-39	GTEx/v8/Cells_EBV-transformed_lymphocytes:GTEx/v8/Whole_Blood:GTEx/v8/Brain_Amygdala:GTEx/v8/Brain_Anterior_cingulate_cortex_BA24:GTEx/v8/Brain_Cerebellar_Hemisphere:GTEx/v8/Brain_Cerebellum:GTEx/v8/Brain_Cortex:GTEx/v8/Brain_Frontal_Cortex_BA9:GTEx/v8/Breast_Mammary_Tissue:GTEx/v8/Colon_Transverse:GTEx/v8/Esophagus_Mucosa:GTEx/v8/Liver:GTEx/v8/Pancreas:GTEx/v8/Minor_Salivary_Gland:GTEx/v8/Skin_N…	NA	4.41582e-09	rs6597981;rs28694634	3	no
ADHD-ERNBC	ENSG00000177600	RPLP2	11	809647	812880	1	protein_coding	619565	RPLP2	0.708518	-0.753874	32	14.15	54	9.89412e-21	5.14844e-16	GTEx/v8/Whole_Blood:GTEx/v8/Brain_Cerebellum:GTEx/v8/Breast_Mammary_Tissue:GTEx/v8/Colon_Transverse:GTEx/v8/Esophagus_Mucosa:GTEx/v8/Pancreas:GTEx/v8/Skin_Not_Sun_Exposed_Suprapubic:GTEx/v8/Skin_Sun_Exposed_Lower_leg:GTEx/v8/Stomach:GTEx/v8/Thyroid	NA	4.41582e-09	rs28694634;rs6597981	3	no
ADHD-ERNBC	ENSG00000177666	PNPLA2	11	818902	825573	1	protein_coding	57104	PNPLA2	0.00114119	-0.585814	14	14.15	54	1.80823e-36	2.19609e-29	GTEx/v8/Whole_Blood:GTEx/v8/Brain_Amygdala:GTEx/v8/Brain_Anterior_cingulate_cortex_BA24:GTEx/v8/Brain_Caudate_basal_ganglia:GTEx/v8/Brain_Cerebellar_Hemisphere:GTEx/v8/Brain_Cerebellum:GTEx/v8/Brain_Cortex:GTEx/v8/Brain_Frontal_Cortex_BA9:GTEx/v8/Brain_Nucleus_accumbens_basal_ganglia:GTEx/v8/Brain_Putamen_basal_ganglia:GTEx/v8/Ovary:GTEx/v8/Pancreas:GTEx/v8/Spleen	NA	5.65496e-09	rs28694634;rs6597981	3	no
ADHD-ERNBC	ENSG00000177685	EFCAB4A	11	826144	831991	1	protein_coding	283229	EFCAB4A	0.00185894	0.62083	8	14.15	54	2.75287e-37	3.62895e-31	GTEx/v8/Whole_Blood:GTEx/v8/Colon_Transverse:GTEx/v8/Pancreas:GTEx/v8/Stomach:GTEx/v8/Thyroid	NA	5.65496e-09	rs6597981;rs28694634	3	no
ADHD-ERNBC	ENSG00000177697	CD151	11	832843	839831	1	protein_coding	977	CD151	0.00164311	NA	3	10.6	54	3.40206e-21	1.70712e-154	GTEx/v8/Whole_Blood:GTEx/v8/Brain_Caudate_basal_ganglia:GTEx/v8/Brain_Hippocampus:GTEx/v8/Brain_Spinal_cord_cervical_c-1:GTEx/v8/Colon_Transverse:GTEx/v8/Esophagus_Mucosa:GTEx/v8/Liver:GTEx/v8/Pancreas:GTEx/v8/Skin_Not_Sun_Exposed_Suprapubic:GTEx/v8/Skin_Sun_Exposed_Lower_leg:GTEx/v8/Stomach:GTEx/v8/Thyroid	NA	5.65496e-09	rs28694634;rs6597981	3	no
ADHD-ERNBC	ENSG00000177700	POLR2L	11	837356	842545	-1	protein_coding	5441	POLR2L	0.532881	NA	0	0	44	1.35025e-08	1.44602e-36	GTEx/v8/Whole_Blood:GTEx/v8/Esophagus_Mucosa:GTEx/v8/Skin_Not_Sun_Exposed_Suprapubic	NA	5.65496e-09	rs28694634;rs6597981	3	yes
ADHD-ERNBC	ENSG00000177830	CHID1	11	867357	915058	-1	protein_coding	66005	CHID1	0.000725517	-1.18508	0	0	4	1.69032e-05	1.60403e-07	GTEx/v8/Colon_Transverse	NA	NA	rs6597981	3	yes
ADHD-ERNBC	ENSG00000244242	IFITM10	11	1753640	1771821	-1	protein_coding	402778	IFITM10	NA	0.356777	0	0	1	3.52076e-05	0.0161483	GTEx/v8/Stomach	NA	NA	rs28694634	3	yes
ADHD-ERNBC	ENSG00000260240	RP11-105C20.2	16	59743897	59788752	-1	protein_coding	NA	NA	NA	NA	0	0	0	NA	NA	NA	NA	5.97573e-09	rs8053210	4	yes
ADHD-ERNBC	ENSG00000150394	CDH8	16	61681146	62070939	-1	protein_coding	1006	CDH8	0.997464	1.66171	92	19.45	0	NA	NA	NA	NA	5.97573e-09	rs8053210	4	no
ADHD-ERNBC	ENSG00000099330	OCEL1	19	17337013	17340028	1	protein_coding	79629	OCEL1	0.000144705	0.127988	0	0	40	2.7851e-18	5.11673e-50	GTEx/v8/Whole_Blood:GTEx/v8/Breast_Mammary_Tissue:GTEx/v8/Colon_Transverse:GTEx/v8/Esophagus_Mucosa:GTEx/v8/Liver:GTEx/v8/Skin_Sun_Exposed_Lower_leg:GTEx/v8/Stomach:GTEx/v8/Thyroid	NA	6.462e-12	rs12982178;rs117304397	5	yes
ADHD-ERNBC	ENSG00000160113	NR2F6	19	17342692	17356749	-1	protein_coding	2063	NR2F6	0.152636	NA	12	12.48	34	1.55808e-11	1.96587e-54	GTEx/v8/Esophagus_Mucosa:GTEx/v8/Skin_Not_Sun_Exposed_Suprapubic:GTEx/v8/Skin_Sun_Exposed_Lower_leg	NA	6.462e-12	rs12982178;rs117304397	5	no
ADHD-ERNBC	ENSG00000269095	AC010646.3	19	17346749	17366257	-1	protein_coding	NA	NA	NA	NA	14	12.48	0	NA	NA	NA	NA	6.462e-12	rs12982178;rs117304397	5	no
ADHD-ERNBC	ENSG00000130307	USHBP1	19	17359985	17393595	-1	protein_coding	83878	USHBP1	3.27844e-13	1.08907	42	18.62	0	NA	NA	NA	NA	6.462e-12	rs12982178;rs117304397	5	no
ADHD-ERNBC	ENSG00000105393	BABAM1	19	17378159	17392058	1	protein_coding	29086	BABAM1	0.729376	-0.370764	29	18.62	35	1.19811e-08	3.86963e-08	GTEx/v8/Whole_Blood:GTEx/v8/Liver:GTEx/v8/Skin_Not_Sun_Exposed_Suprapubic:GTEx/v8/Skin_Sun_Exposed_Lower_leg	NA	6.462e-12	rs12982178;rs117304397	5	no
ADHD-ERNBC	ENSG00000269307	CTD-2278I10.6	19	17378227	17393775	1	protein_coding	NA	NA	NA	NA	30	18.62	0	NA	NA	NA	NA	6.462e-12	rs12982178;rs117304397	5	no
ADHD-ERNBC	ENSG00000160117	ANKLE1	19	17392454	17398455	1	protein_coding	126549	ANKLE1	8.12215e-14	2.35295	25	18.62	40	6.38207e-28	1.07582e-22	GTEx/v8/Brain_Caudate_basal_ganglia:GTEx/v8/Brain_Cerebellar_Hemisphere:GTEx/v8/Brain_Spinal_cord_cervical_c-1:GTEx/v8/Breast_Mammary_Tissue:GTEx/v8/Colon_Transverse:GTEx/v8/Liver:GTEx/v8/Ovary:GTEx/v8/Pancreas:GTEx/v8/Skin_Not_Sun_Exposed_Suprapubic:GTEx/v8/Skin_Sun_Exposed_Lower_leg:GTEx/v8/Stomach:GTEx/v8/Thyroid:GTEx/v8/Uterus	NA	6.462e-12	rs117304397;rs12982178	5	no
ADHD-ERNBC	ENSG00000127220	ABHD8	19	17402940	17421045	-1	protein_coding	79575	ABHD8	0.642341	-0.202647	7	17.27	40	3.36568e-21	5.30744e-28	GTEx/v8/Breast_Mammary_Tissue:GTEx/v8/Esophagus_Mucosa:GTEx/v8/Pancreas:GTEx/v8/Skin_Not_Sun_Exposed_Suprapubic:GTEx/v8/Skin_Sun_Exposed_Lower_leg:GTEx/v8/Thyroid	NA	6.462e-12	rs12982178;rs117304397	5	no
ADHD-ERNBC	ENSG00000130312	MRPL34	19	17403418	17417652	1	protein_coding	64981	MRPL34	0.0401284	-0.355371	7	17.27	40	1.02127e-13	1.15388e-79	GTEx/v8/Whole_Blood:GTEx/v8/Brain_Anterior_cingulate_cortex_BA24:GTEx/v8/Brain_Caudate_basal_ganglia:GTEx/v8/Brain_Cortex:GTEx/v8/Brain_Frontal_Cortex_BA9:GTEx/v8/Brain_Nucleus_accumbens_basal_ganglia:GTEx/v8/Brain_Putamen_basal_ganglia:GTEx/v8/Brain_Spinal_cord_cervical_c-1:GTEx/v8/Breast_Mammary_Tissue:GTEx/v8/Colon_Transverse:GTEx/v8/Esophagus_Mucosa:GTEx/v8/Pancreas:GTEx/v8/Skin_Not_Sun_Expos…	NA	6.462e-12	rs12982178;rs117304397	5	no
ADHD-ERNBC	ENSG00000130311	DDA1	19	17420327	17434110	1	protein_coding	79016	DDA1	0.893417	0.616799	5	12.06	0	NA	NA	NA	NA	NA	rs117304397;rs12982178	5	no
ADHD-ERNBC	ENSG00000074855	ANO8	19	17434032	17445638	-1	protein_coding	57719	ANO8	0.992936	NA	3	4.637	0	NA	NA	NA	NA	NA	rs12982178;rs117304397	5	no
ADHD-ERNBC	ENSG00000130299	GTPBP3	19	17445729	17453544	1	protein_coding	84705	GTPBP3	0.0447521	-0.133633	1	4.515	0	NA	NA	NA	NA	NA	rs117304397	5	no
ADHD-ERNBC	ENSG00000130300	PLVAP	19	17462257	17488159	-1	protein_coding	83483	PLVAP	0.000801227	-0.237225	0	0	40	7.98052e-13	3.92147e-29	GTEx/v8/Breast_Mammary_Tissue:GTEx/v8/Esophagus_Mucosa:GTEx/v8/Skin_Not_Sun_Exposed_Suprapubic:GTEx/v8/Skin_Sun_Exposed_Lower_leg	NA	6.462e-12	rs12982178;rs117304397	5	yes
ADHD-ERNBC	ENSG00000141971	MVB12A	19	17516531	17544533	1	protein_coding	93343	MVB12A	0.000679169	1.58001	0	0	14	7.2797e-05	6.66792e-13	GTEx/v8/Esophagus_Mucosa	NA	6.60031e-09	rs12982178	5	yes
ADHD-ERNBC	ENSG00000188051	TMEM221	19	17546318	17559376	-1	protein_coding	100130519	TMEM221	NA	0.21924	0	0	0	NA	NA	NA	NA	NA	rs117304397	5	yes
ADHD-ERNBC	ENSG00000130479	MAP1S	19	17830051	17845325	1	protein_coding	55201	MAP1S	0.637852	-0.133885	0	0	0	NA	NA	NA	NA	NA	rs117304397	5	yes
ADHD-ERNBC	ENSG00000130475	FCHO1	19	17858527	17899377	1	protein_coding	23149	FCHO1	0.998993	NA	0	0	0	NA	NA	NA	NA	NA	rs117304397	5	yes
ADHD-ERNBC	ENSG00000248099	INSL3	19	17927321	17932383	-1	protein_coding	3640	INSL3	0.0341265	-0.0486904	0	0	0	NA	NA	NA	NA	NA	rs117304397	5	yes
ADHD-ERNBC	ENSG00000105639	JAK3	19	17935589	17958880	-1	protein_coding	3718	JAK3	0.995864	0.208547	0	0	0	NA	NA	NA	NA	NA	rs117304397	5	yes
ADHD-ERNBC	ENSG00000105640	RPL18A	19	17970685	17974962	1	protein_coding	26780	RPL18A	0.963491	-0.138381	0	0	0	NA	NA	NA	NA	NA	rs117304397	5	yes
ADHD-ERNBC	ENSG00000105641	SLC5A5	19	17982782	18005983	1	protein_coding	6528	SLC5A5	0.740011	0.343938	0	0	0	NA	NA	NA	NA	NA	rs117304397	5	yes
ADHD-ERNBC	ENSG00000221983	UBA52	19	18682540	18688360	1	protein_coding	7311	UBA52	0.4468	1.70918	0	0	1	4.91976e-05	6.84488e-05	GTEx/v8/Brain_Cortex	NA	NA	rs11882123	6	yes
ADHD-ERNBC	ENSG00000064607	SUGP2	19	19101697	19144832	-1	protein_coding	10147	SUGP2	0.999367	0.523631	0	0	0	NA	NA	NA	NA	NA	rs11882123	6	yes
ADHD-ERNBC	ENSG00000105676	ARMC6	19	19144384	19170563	1	protein_coding	93436	ARMC6	7.24408e-07	NA	0	0	0	NA	NA	NA	NA	NA	rs11882123	6	yes
ADHD-ERNBC	ENSG00000064545	TMEM161A	19	19229978	19249322	-1	protein_coding	54929	TMEM161A	2.04659e-06	-0.270254	0	0	0	NA	NA	NA	NA	NA	rs11882123	6	yes
ADHD-ERNBC	ENSG00000130287	NCAN	19	19322782	19363042	1	protein_coding	1463	NCAN	0.154547	-1.28077	2	9.928	0	NA	NA	NA	NA	NA	rs11882123	6	no
ADHD-ERNBC	ENSG00000187664	HAPLN4	19	19366450	19373605	-1	protein_coding	404037	HAPLN4	0.0326848	0.204998	9	9.928	152	3.5041e-25	2.11512e-20	GTEx/v8/Brain_Cerebellar_Hemisphere:GTEx/v8/Brain_Cerebellum:GTEx/v8/Breast_Mammary_Tissue:GTEx/v8/Colon_Transverse:GTEx/v8/Skin_Not_Sun_Exposed_Suprapubic:GTEx/v8/Skin_Sun_Exposed_Lower_leg:GTEx/v8/Stomach:GTEx/v8/Thyroid	NA	4.85585e-08	rs11882123	6	no
ADHD-ERNBC	ENSG00000213996	TM6SF2	19	19375173	19384200	-1	protein_coding	53345	TM6SF2	1.93541e-05	NA	20	8.04	152	5.72434e-28	9.40178e-23	GTEx/v8/Brain_Cerebellar_Hemisphere:GTEx/v8/Brain_Cerebellum:GTEx/v8/Breast_Mammary_Tissue:GTEx/v8/Skin_Not_Sun_Exposed_Suprapubic:GTEx/v8/Skin_Sun_Exposed_Lower_leg:GTEx/v8/Spleen:GTEx/v8/Thyroid	NA	4.85585e-08	rs11882123	6	no
ADHD-ERNBC	ENSG00000105705	SUGP1	19	19386827	19431653	-1	protein_coding	57794	SUGP1	0.999636	NA	49	15.92	0	NA	NA	NA	NA	4.85585e-08	rs11882123	6	no
ADHD-ERNBC	ENSG00000129933	MAU2	19	19431490	19469563	1	protein_coding	23383	MAU2	0.999718	0.0144236	46	15.92	151	2.6348e-11	6.04789e-11	GTEx/v8/Whole_Blood:GTEx/v8/Brain_Spinal_cord_cervical_c-1	NA	4.85585e-08	rs11882123	6	no
ADHD-ERNBC	ENSG00000167491	GATAD2A	19	19496635	19619740	1	protein_coding	54815	GATAD2A	0.995363	-0.496926	69	19.09	152	1.97386e-30	3.60371e-24	GTEx/v8/Whole_Blood:GTEx/v8/Brain_Frontal_Cortex_BA9:GTEx/v8/Brain_Putamen_basal_ganglia:GTEx/v8/Esophagus_Mucosa:GTEx/v8/Skin_Not_Sun_Exposed_Suprapubic:GTEx/v8/Skin_Sun_Exposed_Lower_leg	NA	4.85585e-08	rs11882123	6	no
ADHD-ERNBC	ENSG00000178093	TSSK6	19	19623227	19626838	-1	protein_coding	83983	TSSK6	0.587551	-1.56843	16	19.09	152	4.43592e-09	4.78766e-08	GTEx/v8/Whole_Blood:GTEx/v8/Skin_Not_Sun_Exposed_Suprapubic:GTEx/v8/Skin_Sun_Exposed_Lower_leg:GTEx/v8/Stomach:GTEx/v8/Thyroid	NA	4.85585e-08	rs11882123	6	no
ADHD-ERNBC	ENSG00000186010	NDUFA13	19	19626545	19644285	1	protein_coding	51079	NDUFA13	0.000121027	-0.285092	18	19.09	146	1.75552e-05	0.00106206	GTEx/v8/Whole_Blood	NA	4.85585e-08	rs11882123	6	no
ADHD-ERNBC	ENSG00000250067	YJEFN3	19	19627036	19648390	1	protein_coding	374887	YJEFN3	2.63543e-06	NA	17	19.09	152	5.97418e-19	4.72634e-25	GTEx/v8/Whole_Blood:GTEx/v8/Brain_Cerebellar_Hemisphere:GTEx/v8/Brain_Cerebellum:GTEx/v8/Brain_Cortex:GTEx/v8/Breast_Mammary_Tissue:GTEx/v8/Colon_Transverse:GTEx/v8/Esophagus_Mucosa:GTEx/v8/Liver:GTEx/v8/Pancreas:GTEx/v8/Skin_Not_Sun_Exposed_Suprapubic:GTEx/v8/Skin_Sun_Exposed_Lower_leg:GTEx/v8/Spleen:GTEx/v8/Stomach:GTEx/v8/Thyroid	NA	4.85585e-08	rs11882123	6	no
ADHD-ERNBC	ENSG00000258674	CTC-260F20.3	19	19627036	19646885	1	protein_coding	NA	NA	NA	NA	16	19.09	0	NA	NA	NA	NA	NA	rs11882123	6	no
ADHD-ERNBC	ENSG00000160161	CILP2	19	19649057	19657468	1	protein_coding	148113	CILP2	0.000278936	-0.132917	6	8.714	152	1.67255e-08	2.86942e-09	GTEx/v8/Brain_Caudate_basal_ganglia:GTEx/v8/Brain_Hippocampus:GTEx/v8/Brain_Nucleus_accumbens_basal_ganglia:GTEx/v8/Brain_Putamen_basal_ganglia	NA	4.85585e-08	rs11882123	6	no
ADHD-ERNBC	ENSG00000064547	LPAR2	19	19734477	19739739	-1	protein_coding	9170	LPAR2	0.33727	-0.426143	0	0	152	1.82692e-17	1.11326e-36	GTEx/v8/Whole_Blood:GTEx/v8/Breast_Mammary_Tissue:GTEx/v8/Skin_Not_Sun_Exposed_Suprapubic	NA	4.85585e-08	rs11882123	6	yes
ADHD-ERNBC	ENSG00000089639	GMIP	19	19740285	19754476	-1	protein_coding	51291	GMIP	7.29299e-05	-0.277164	0	0	73	4.96536e-08	3.90208e-12	GTEx/v8/Whole_Blood:GTEx/v8/Thyroid	NA	NA	rs11882123	6	yes
ADHD-ERNBC	ENSG00000268461	AC007204.1	19	20047769	20048639	-1	protein_coding	NA	NA	NA	NA	0	0	0	NA	NA	NA	NA	NA	rs11882123	6	yes
ADHD-ERNBC	ENSG00000100151	PICK1	22	38452318	38471708	1	protein_coding	9463	PICK1	0.555069	-0.905062	0	0	0	NA	NA	NA	NA	3.18872e-08	rs73167052	7	yes
ADHD-ERNBC	ENSG00000100156	SLC16A8	22	38474141	38480100	-1	protein_coding	23539	SLC16A8	0.110165	-0.553001	0	0	0	NA	NA	NA	NA	3.18872e-08	rs73167052	7	yes
ADHD-ERNBC	ENSG00000185022	MAFF	22	38597889	38612518	1	protein_coding	23764	MAFF	0.0422011	0.00756749	0	0	0	NA	NA	NA	NA	NA	rs73167052	7	yes
ADHD-ERNBC	ENSG00000100221	JOSD1	22	39081548	39097561	-1	protein_coding	9929	JOSD1	0.319905	-1.10562	0	0	0	NA	NA	NA	NA	3.18872e-08	rs73167052	7	yes
ADHD-ERNBC	ENSG00000100226	GTPBP1	22	39101728	39134304	1	protein_coding	9567	GTPBP1	0.996189	-1.44819	0	0	0	NA	NA	NA	NA	3.18872e-08	rs73167052	7	yes
ADHD-ERNBC	ENSG00000128383	APOBEC3A	22	39348746	39359188	1	protein_coding	100913187	APOBEC3A	0.226348	-0.0717884	0	0	0	NA	NA	NA	NA	3.18872e-08	rs73167052	7	yes
ADHD-ERNBC	ENSG00000100324	TAB1	22	39795746	39833065	1	protein_coding	10454	TAB1	0.00399581	-0.623712	0	0	0	NA	NA	NA	NA	3.18872e-08	rs73167052	7	yes
ADHD-ERNBC	ENSG00000128268	MGAT3	22	39853349	39888199	1	protein_coding	4248	MGAT3	0.46018	-0.365142	0	0	0	NA	NA	NA	NA	3.18872e-08	rs73167052	7	yes
ADHD-ERNBC	ENSG00000100335	MIEF1	22	39895437	39914137	1	protein_coding	54471	MIEF1	0.0628938	-0.368026	0	0	0	NA	NA	NA	NA	3.18872e-08	rs73167052	7	yes
ADHD-ERNBC	ENSG00000128272	ATF4	22	39915700	39918691	1	protein_coding	468	ATF4	0.411468	-0.241367	0	0	0	NA	NA	NA	NA	3.18872e-08	rs73167052	7	yes
ADHD-ERNBC	ENSG00000187051	RPS19BP1	22	39925098	39928860	-1	protein_coding	91582	RPS19BP1	0.00589798	-0.442571	0	0	0	NA	NA	NA	NA	3.18872e-08	rs73167052	7	yes
ADHD-ERNBC	ENSG00000100346	CACNA1I	22	39966758	40085742	1	protein_coding	8911	CACNA1I	0.999999	0.144812	0	0	0	NA	NA	NA	NA	3.18872e-08	rs73167052	7	yes
ADHD-ERNBC	ENSG00000133477	FAM83F	22	40390953	40439533	1	protein_coding	113828	FAM83F	0.000400741	NA	0	0	0	NA	NA	NA	NA	3.18872e-08	rs73167052	7	yes
ADHD-ERNBC	ENSG00000100354	TNRC6B	22	40440821	40731812	1	protein_coding	23112	TNRC6B	1	-2.91639	0	0	0	NA	NA	NA	NA	3.18872e-08	rs73167052	7	yes
ADHD-ERNBC	ENSG00000239900	ADSL	22	40742507	40786467	1	protein_coding	158	ADSL	0.000212575	-0.459232	0	0	0	NA	NA	NA	NA	3.18872e-08	rs73167052	7	yes
ADHD-ERNBC	ENSG00000100359	SGSM3	22	40766595	40806293	1	protein_coding	27352	SGSM3	1.00601e-06	-0.227062	0	0	10	1.37813e-06	9.26094e-07	GTEx/v8/Esophagus_Mucosa:GTEx/v8/Thyroid	NA	3.18872e-08	rs73167052	7	yes
ADHD-ERNBC	ENSG00000196588	MKL1	22	40806285	41032706	-1	protein_coding	57591	MKL1	0.540324	-0.588524	220	21.5	193	5.26931e-08	1.64647e-05	GTEx/v8/Brain_Putamen_basal_ganglia:GTEx/v8/Thyroid	NA	3.18872e-08	rs73167052	7	no
ADHD-ERNBC	ENSG00000128285	MCHR1	22	41074754	41078818	1	protein_coding	2847	MCHR1	0.00114839	-0.0810065	0	0	1	2.8525e-06	1.52833e-05	GTEx/v8/Whole_Blood	NA	3.18872e-08	rs73167052	7	yes
ADHD-ERNBC	ENSG00000100372	SLC25A17	22	41165634	41215403	-1	protein_coding	10478	SLC25A17	0.0241848	-0.779479	0	0	0	NA	NA	NA	NA	3.18872e-08	rs73167052	7	yes
ADHD-ERNBC	ENSG00000100380	ST13	22	41220539	41253026	-1	protein_coding	6767	ST13	0.659424	-1.5853	0	0	0	NA	NA	NA	NA	3.18872e-08	rs73167052	7	yes
ADHD-ERNBC	ENSG00000196236	XPNPEP3	22	41253081	41363838	1	protein_coding	63929	XPNPEP3	8.88349e-06	-0.745194	0	0	176	1.20519e-05	1.80118e-46	GTEx/v8/Thyroid	NA	3.18872e-08	rs73167052	7	yes
ADHD-ERNBC	ENSG00000172404	DNAJB7	22	41255553	41258130	-1	protein_coding	150353	DNAJB7	2.09351e-11	0.355457	0	0	0	NA	NA	NA	NA	3.18872e-08	rs73167052	7	yes
ADHD-ERNBC	ENSG00000100387	RBX1	22	41347351	41369313	1	protein_coding	9978	RBX1	0.940247	-0.356288	0	0	0	NA	NA	NA	NA	3.18872e-08	rs73167052	7	yes
ADHD-ERNBC	ENSG00000100393	EP300	22	41487790	41576081	1	protein_coding	2033	EP300	1	NA	0	0	0	NA	NA	NA	NA	3.18872e-08	rs73167052	7	yes
ADHD-ERNBC	ENSG00000183864	TOB2	22	41829496	41843027	-1	protein_coding	10766	TOB2	0.70319	-1.01474	0	0	0	NA	NA	NA	NA	3.18872e-08	rs73167052	7	yes
ADHD-ERNBC	ENSG00000100410	PHF5A	22	41855721	41864729	-1	protein_coding	84844	PHF5A	0.849501	-0.474224	0	0	0	NA	NA	NA	NA	3.18872e-08	rs73167052	7	yes
ADHD-ERNBC	ENSG00000100412	ACO2	22	41865129	41924993	1	protein_coding	50	ACO2	0.454378	-0.617412	0	0	0	NA	NA	NA	NA	3.18872e-08	rs73167052	7	yes
ADHD-ERPBC	ENSG00000159479	MED8	1	43849588	43855479	-1	protein_coding	112950	MED8	8.15826e-06	0.403723	0	0	3	0.000107031	4.87493e-20	GTEx/v8/Thyroid	NA	3.75689e-10	rs2819340	1	yes
ADHD-ERPBC	ENSG00000198198	SZT2	1	43855553	43918321	1	protein_coding	23334	SZT2	1.51747e-07	0.623916	0	0	1	4.7953e-05	9.42511e-05	GTEx/v8/Brain_Cerebellum	NA	3.75689e-10	rs2819340	1	yes
ADHD-ERPBC	ENSG00000178922	HYI	1	43916824	43919660	-1	protein_coding	81888	HYI	3.15819e-08	-0.18705	0	0	0	NA	NA	NA	NA	3.75689e-10	rs2819340	1	yes
ADHD-ERPBC	ENSG00000142949	PTPRF	1	43990858	44089343	1	protein_coding	5792	PTPRF	0.999998	-1.11692	71	17.42	0	NA	NA	NA	NA	3.75689e-10	rs2819340	1	no
ADHD-ERPBC	ENSG00000066135	KDM4A	1	44115829	44171186	1	protein_coding	9682	KDM4A	0.999994	-1.02943	30	15.97	64	1.98427e-06	0.000169984	GTEx/v8/Skin_Sun_Exposed_Lower_leg	NA	3.75689e-10	rs2819340	1	no
ADHD-ERPBC	ENSG00000126091	ST3GAL3	1	44171495	44396831	1	protein_coding	6487	ST3GAL3	0.573989	0.35827	11	6.76	0	NA	NA	NA	NA	3.75689e-10	rs2819340	1	no
ADHD-ERPBC	ENSG00000117407	ARTN	1	44398992	44402913	1	protein_coding	9048	ARTN	0.2931	-0.349064	0	0	82	4.09619e-15	1.29717e-28	GTEx/v8/Brain_Cerebellar_Hemisphere:GTEx/v8/Brain_Cerebellum:GTEx/v8/Brain_Spinal_cord_cervical_c-1	NA	5.05866e-10	rs2819340	1	yes
ADHD-ERPBC	ENSG00000117408	IPO13	1	44412611	44433694	1	protein_coding	9670	IPO13	0.972444	-1.04746	0	0	0	NA	NA	NA	NA	3.75689e-10	rs2819340	1	yes
ADHD-ERPBC	ENSG00000132768	DPH2	1	44435672	44439041	1	protein_coding	1802	DPH2	0.00684675	0.10353	0	0	0	NA	NA	NA	NA	3.75689e-10	rs2819340	1	yes
ADHD-ERPBC	ENSG00000117410	ATP6V0B	1	44440159	44443967	1	protein_coding	533	ATP6V0B	0.927635	-0.400284	0	0	10	7.42051e-05	1.73253e-11	GTEx/v8/Whole_Blood	NA	3.75689e-10	rs2819340	1	yes
ADHD-ERPBC	ENSG00000159214	CCDC24	1	44457031	44462200	1	protein_coding	149473	CCDC24	2.01106e-08	-0.436775	0	0	85	4.88689e-11	8.71064e-54	GTEx/v8/Whole_Blood	NA	1.05991e-09	rs2819340	1	yes
ADHD-ERPBC	ENSG00000178104	PDE4DIP	1	144836157	145076186	-1	protein_coding	101930416	PDE4DIP	NA	3.4986	0	0	0	NA	NA	NA	NA	8.80886e-09	rs12728500	2	yes
ADHD-ERPBC	ENSG00000168509	HFE2	1	145413095	145417545	1	protein_coding	148738	HFE2	0.0123304	-0.691993	0	0	0	NA	NA	NA	NA	8.80886e-09	rs12728500	2	yes
ADHD-ERPBC	ENSG00000117289	TXNIP	1	145438469	145442635	1	protein_coding	10628	TXNIP	0.25214	-0.3261	0	0	0	NA	NA	NA	NA	8.80886e-09	rs12728500	2	yes
ADHD-ERPBC	ENSG00000121851	POLR3GL	1	145456236	145470388	-1	protein_coding	84265	POLR3GL	0.00244021	-0.60706	0	0	0	NA	NA	NA	NA	8.80886e-09	rs12728500	2	yes
ADHD-ERPBC	ENSG00000181039	ANKRD34A	1	145470508	145475646	1	protein_coding	284615	ANKRD34A	0.974591	-0.59864	0	0	0	NA	NA	NA	NA	8.80886e-09	rs12728500	2	yes
ADHD-ERPBC	ENSG00000152022	LIX1L	1	145477085	145501669	1	protein_coding	128077	LIX1L	0.11663	-1.32843	0	0	0	NA	NA	NA	NA	8.80886e-09	rs12728500	2	yes
ADHD-ERPBC	ENSG00000131795	RBM8A	1	145507598	145513536	1	protein_coding	9939	RBM8A	0.962186	-1.09692	0	0	0	NA	NA	NA	NA	8.80886e-09	rs12728500	2	yes
ADHD-ERPBC	ENSG00000131779	PEX11B	1	145516252	145523730	1	protein_coding	8799	PEX11B	0.000510737	-1.03799	0	0	0	NA	NA	NA	NA	8.80886e-09	rs12728500	2	yes
ADHD-ERPBC	ENSG00000143127	ITGA10	1	145524891	145543868	1	protein_coding	8515	ITGA10	8.5537e-11	0.0936769	0	0	0	NA	NA	NA	NA	8.80886e-09	rs12728500	2	yes
ADHD-ERPBC	ENSG00000198483	ANKRD35	1	145549230	145568526	1	protein_coding	148741	ANKRD35	4.67636e-13	-0.538083	0	0	9	3.23924e-24	3.76997e-97	GTEx/v8/Whole_Blood:GTEx/v8/Esophagus_Mucosa:GTEx/v8/Skin_Not_Sun_Exposed_Suprapubic:GTEx/v8/Skin_Sun_Exposed_Lower_leg	NA	4.75668e-09	rs12728500	2	yes
ADHD-ERPBC	ENSG00000131788	PIAS3	1	145575233	145586546	1	protein_coding	10401	PIAS3	0.998175	-0.309109	8	9.637	9	9.29067e-12	3.08009e-35	GTEx/v8/Breast_Mammary_Tissue:GTEx/v8/Esophagus_Mucosa:GTEx/v8/Skin_Not_Sun_Exposed_Suprapubic:GTEx/v8/Skin_Sun_Exposed_Lower_leg	NA	3.88416e-09	rs12728500	2	no
ADHD-ERPBC	ENSG00000186364	NUDT17	1	145586115	145589439	-1	protein_coding	200035	NUDT17	0.00537991	0.322838	10	11.73	9	1.31319e-38	2.52353e-37	GTEx/v8/Whole_Blood:GTEx/v8/Brain_Caudate_basal_ganglia:GTEx/v8/Brain_Cortex:GTEx/v8/Brain_Hypothalamus:GTEx/v8/Brain_Nucleus_accumbens_basal_ganglia:GTEx/v8/Breast_Mammary_Tissue:GTEx/v8/Colon_Transverse:GTEx/v8/Esophagus_Mucosa:GTEx/v8/Ovary:GTEx/v8/Pancreas:GTEx/v8/Skin_Not_Sun_Exposed_Suprapubic:GTEx/v8/Skin_Sun_Exposed_Lower_leg:GTEx/v8/Spleen:GTEx/v8/Stomach:GTEx/v8/Thyroid	NA	3.88416e-09	rs12728500	2	no
ADHD-ERPBC	ENSG00000186141	POLR3C	1	145592605	145611025	-1	protein_coding	10623	POLR3C	8.65701e-06	-0.499248	24	11.73	1	3.48481e-05	0.00401885	GTEx/v8/Liver	NA	3.51136e-09	rs12728500	2	no
ADHD-ERPBC	ENSG00000121848	RNF115	1	145611036	145696218	1	protein_coding	27246	RNF115	0.0806347	-0.773669	53	13.91	0	NA	NA	NA	NA	3.51136e-09	rs12728500	2	no
ADHD-ERPBC	ENSG00000117281	CD160	1	145695798	145715614	-1	protein_coding	11126	CD160	1.9056e-05	-0.0167276	16	12.61	1	0.000157236	0.045611	GTEx/v8/Skin_Not_Sun_Exposed_Suprapubic	NA	1.90859e-08	rs12728500	2	no
ADHD-ERPBC	ENSG00000174827	PDZK1	1	145726918	145764074	1	protein_coding	5174	PDZK1	0.000134102	-0.238153	0	0	9	3.78212e-09	1.0004e-18	GTEx/v8/Colon_Transverse	NA	4.75668e-09	rs12728500	2	yes
ADHD-ERPBC	ENSG00000116128	BCL9	1	147013182	147098017	1	protein_coding	607	BCL9	0.831846	1.39622	0	0	0	NA	NA	NA	NA	NA	rs11205303	3	yes
ADHD-ERPBC	ENSG00000162836	ACP6	1	147101453	147142618	-1	protein_coding	51205	ACP6	3.1441e-05	-0.0197645	0	0	0	NA	NA	NA	NA	NA	rs11205303	3	yes
ADHD-ERPBC	ENSG00000184678	HIST2H2BE	1	149856010	149858232	-1	protein_coding	8349	HIST2H2BE	0.487683	-0.733438	0	0	0	NA	NA	NA	NA	NA	rs11205303	3	yes
ADHD-ERPBC	ENSG00000184260	HIST2H2AC	1	149858525	149858961	1	protein_coding	8338	HIST2H2AC	0.20967	-0.0299682	0	0	0	NA	NA	NA	NA	NA	rs11205303	3	yes
ADHD-ERPBC	ENSG00000184270	HIST2H2AB	1	149859019	149859466	-1	protein_coding	317772	HIST2H2AB	0.216215	-0.216624	0	0	0	NA	NA	NA	NA	NA	rs11205303	3	yes
ADHD-ERPBC	ENSG00000178096	BOLA1	1	149859440	149872351	1	protein_coding	51027	BOLA1	0.634184	NA	0	0	1	0.000116522	1.13596e-06	GTEx/v8/Whole_Blood	NA	NA	rs11205303	3	yes
ADHD-ERPBC	ENSG00000159164	SV2A	1	149874870	149889434	-1	protein_coding	9900	SV2A	0.578983	-0.147003	1	8.548	0	NA	NA	NA	NA	NA	rs11205303	3	no
ADHD-ERPBC	ENSG00000143368	SF3B4	1	149895209	149900236	-1	protein_coding	10262	SF3B4	0.918007	-0.0547172	2	17.03	0	NA	NA	NA	NA	3.99278e-08	rs11205303	3	no
ADHD-ERPBC	ENSG00000014914	MTMR11	1	149900543	149908791	-1	protein_coding	10903	MTMR11	7.32568e-13	-0.212043	2	17.03	1	0.000141549	5.14344e-09	GTEx/v8/Breast_Mammary_Tissue	NA	3.99278e-08	rs11205303	3	no
ADHD-ERPBC	ENSG00000163113	OTUD7B	1	149909705	149982625	-1	protein_coding	56957	OTUD7B	0.100123	-0.834943	2	17.03	0	NA	NA	NA	NA	3.99278e-08	rs11205303	3	no
ADHD-ERPBC	ENSG00000136631	VPS45	1	150039369	150117505	1	protein_coding	11311	VPS45	0.00030557	-0.505427	0	0	0	NA	NA	NA	NA	3.99278e-08	rs11205303	3	yes
ADHD-ERPBC	ENSG00000023902	PLEKHO1	1	150121373	150136916	1	protein_coding	51177	PLEKHO1	0.949231	NA	0	0	0	NA	NA	NA	NA	NA	rs11205303	3	yes
ADHD-ERPBC	ENSG00000143420	ENSA	1	150573327	150602088	-1	protein_coding	2029	ENSA	0.16237	-0.472342	0	0	0	NA	NA	NA	NA	NA	rs11205303	3	yes
ADHD-ERPBC	ENSG00000113851	CRBN	3	3190676	3221394	-1	protein_coding	51185	CRBN	0.0384944	0.834172	0	0	0	NA	NA	NA	NA	3.2433e-09	rs9823748	4	yes
ADHD-ERPBC	ENSG00000144455	SUMF1	3	3742498	4508965	-1	protein_coding	285362	SUMF1	0.0425777	1.82515	0	0	7	3.96859e-05	3.04685e-53	GTEx/v8/Skin_Not_Sun_Exposed_Suprapubic	NA	3.2433e-09	rs9823748	4	yes
ADHD-ERPBC	ENSG00000170364	SETMAR	3	4344988	4359251	1	protein_coding	6419	SETMAR	0.00213128	0.364287	0	0	0	NA	NA	NA	NA	2.93858e-09	rs9823748	4	yes
ADHD-ERPBC	ENSG00000150995	ITPR1	3	4535032	4889524	1	protein_coding	3708	ITPR1	1	0.301257	20	14.96	0	NA	NA	NA	NA	2.93858e-09	rs9823748	4	no
ADHD-ERPBC	ENSG00000235978	AC018816.3	3	4855978	4928977	-1	protein_coding	NA	NA	NA	NA	0	0	0	NA	NA	NA	NA	2.93858e-09	rs9823748	4	yes
ADHD-ERPBC	ENSG00000134107	BHLHE40	3	5020801	5027008	1	protein_coding	8553	BHLHE40	0.941607	1.06353	0	0	0	NA	NA	NA	NA	2.93858e-09	rs9823748	4	yes
ADHD-ERPBC	ENSG00000134108	ARL8B	3	5163905	5222596	1	protein_coding	55207	ARL8B	0.622357	-1.6185	0	0	0	NA	NA	NA	NA	2.93858e-09	rs9823748	4	yes
ADHD-ERPBC	ENSG00000268509	AC026202.1	3	5229227	5229982	-1	protein_coding	NA	NA	NA	NA	0	0	0	NA	NA	NA	NA	2.93858e-09	rs9823748	4	yes
ADHD-ERPBC	ENSG00000134109	EDEM1	3	5229331	5261642	1	protein_coding	9695	EDEM1	5.59576e-11	2.00981	0	0	0	NA	NA	NA	NA	2.93858e-09	rs9823748	4	yes
ADHD-ERPBC	ENSG00000187098	MITF	3	69788586	70017488	1	protein_coding	4286	MITF	0.997811	-0.642528	0	0	0	NA	NA	NA	NA	1.68468e-10	rs17718444;rs9836630:rs17718444:rs9836630	5	yes
ADHD-ERPBC	ENSG00000114861	FOXP1	3	71003844	71633140	-1	protein_coding	27086	FOXP1	0.999751	-0.0806505	127	19.47	0	NA	NA	NA	NA	1.55293e-11	rs17718444;rs9836630;rs6803690;rs9836630:rs17718444:rs9836630:rs6803690	5	no
ADHD-ERPBC	ENSG00000163605	PPP4R2	3	73045936	73118350	1	protein_coding	151987	PPP4R2	0.988056	-0.0488825	0	0	0	NA	NA	NA	NA	1.68468e-10	rs17718444;rs9836630:rs17718444:rs9836630	5	yes
ADHD-ERPBC	ENSG00000255423	EBLN2	3	73110810	73112488	1	protein_coding	55096	EBLN2	0.086523	0.193766	0	0	0	NA	NA	NA	NA	1.68468e-10	rs17718444;rs9836630:rs17718444:rs9836630	5	yes
ADHD-ERPBC	ENSG00000121440	PDZRN3	3	73431584	73674091	-1	protein_coding	23024	PDZRN3	0.908376	0.1653	0	0	0	NA	NA	NA	NA	9.09316e-10	rs17718444;rs9836630	5	yes
ADHD-ERPBC	ENSG00000205765	C5orf51	5	41904290	41921738	1	protein_coding	285636	C5orf51	0.0038889	-0.96744	0	0	0	NA	NA	NA	NA	7.20952e-13	rs80035856	6	yes
ADHD-ERPBC	ENSG00000250722	SEPP1	5	42799982	42887494	-1	protein_coding	6414	SEPP1	3.00317e-08	-0.12736	0	0	0	NA	NA	NA	NA	9.54125e-11	rs80035856	6	yes
ADHD-ERPBC	ENSG00000112972	HMGCS1	5	43289497	43313614	-1	protein_coding	3157	HMGCS1	0.972849	-0.325172	0	0	0	NA	NA	NA	NA	7.20952e-13	rs80035856	6	yes
ADHD-ERPBC	ENSG00000151881	C5orf28	5	43444354	43483995	-1	protein_coding	64417	C5orf28	1.49355e-05	-1.55804	0	0	0	NA	NA	NA	NA	7.20952e-13	rs80035856	6	yes
ADHD-ERPBC	ENSG00000172244	C5orf34	5	43486803	43515247	-1	protein_coding	375444	C5orf34	9.91327e-11	0.515217	0	0	0	NA	NA	NA	NA	7.20952e-13	rs80035856	6	yes
ADHD-ERPBC	ENSG00000172239	PAIP1	5	43526369	43557860	-1	protein_coding	10605	PAIP1	0.994279	NA	0	0	0	NA	NA	NA	NA	7.20952e-13	rs80035856	6	yes
ADHD-ERPBC	ENSG00000112992	NNT	5	43602794	43707507	1	protein_coding	23530	NNT	0.99955	0.254438	0	0	0	NA	NA	NA	NA	7.20952e-13	rs80035856:rs113297138	6	yes
ADHD-ERPBC	ENSG00000070193	FGF10	5	44303646	44389808	-1	protein_coding	2255	FGF10	0.858815	-0.198267	0	0	0	NA	NA	NA	NA	9.54125e-11	rs80035856	6	yes
ADHD-ERPBC	ENSG00000112996	MRPS30	5	44809027	44820530	1	protein_coding	10884	MRPS30	5.58148e-05	-0.210522	3	2.486	4	9.5714e-06	5.44518e-05	GTEx/v8/Brain_Cerebellum:GTEx/v8/Colon_Transverse:GTEx/v8/Esophagus_Mucosa:GTEx/v8/Liver:GTEx/v8/Skin_Sun_Exposed_Lower_leg	NA	7.20952e-13	rs80035856;rs113297138	6	no
ADHD-ERPBC	ENSG00000164588	HCN1	5	45259349	45696253	-1	protein_coding	348980	HCN1	0.953139	-1.22713	0	0	0	NA	NA	NA	NA	7.20952e-13	rs80035856:rs113297138	6	yes
ADHD-ERPBC	ENSG00000249016	RP11-45H22.3	5	54252063	54253674	-1	protein_coding	NA	NA	NA	NA	0	0	0	NA	NA	NA	NA	NA	rs6870026	7	yes
ADHD-ERPBC	ENSG00000152670	DDX4	5	55033845	55112985	1	protein_coding	54514	DDX4	0.998516	-0.54749	0	0	0	NA	NA	NA	NA	7.45963e-09	rs6870026	7	yes
ADHD-ERPBC	ENSG00000268280	AC008914.1	5	55224468	55224569	-1	protein_coding	NA	NA	NA	NA	0	0	0	NA	NA	NA	NA	7.45963e-09	rs6870026	7	yes
ADHD-ERPBC	ENSG00000164512	ANKRD55	5	55395507	55529186	-1	protein_coding	79722	ANKRD55	2.43501e-07	0.294496	0	0	0	NA	NA	NA	NA	7.45963e-09	rs6870026	7	yes
ADHD-ERPBC	ENSG00000248727	CTC-236F12.4	5	55753622	55777773	-1	protein_coding	NA	NA	NA	NA	0	0	0	NA	NA	NA	NA	7.45963e-09	rs6870026	7	yes
ADHD-ERPBC	ENSG00000225940	AC022431.2	5	55807394	55902059	-1	protein_coding	101928448	NA	NA	NA	0	0	4	1.84258e-07	5.04835e-07	GTEx/v8/Thyroid	NA	7.45963e-09	rs6870026	7	yes
ADHD-ERPBC	ENSG00000095015	MAP3K1	5	56111401	56191979	1	protein_coding	4214	MAP3K1	0.998072	-0.560268	2	8.78	0	NA	NA	NA	NA	NA	rs6870026	7	no
ADHD-ERPBC	ENSG00000155542	SETD9	5	56205087	56221359	1	protein_coding	133383	SETD9	0.000533498	0.0488662	1	2.074	4	1.7863e-11	2.47025e-114	GTEx/v8/Whole_Blood:GTEx/v8/Brain_Hypothalamus:GTEx/v8/Colon_Transverse:GTEx/v8/Esophagus_Mucosa:GTEx/v8/Skin_Not_Sun_Exposed_Suprapubic:GTEx/v8/Skin_Sun_Exposed_Lower_leg:GTEx/v8/Thyroid	NA	7.45963e-09	rs6870026	7	no
ADHD-ERPBC	ENSG00000155545	MIER3	5	56215429	56267502	-1	protein_coding	166968	MIER3	0.999216	-1.19333	3	9.843	0	NA	NA	NA	NA	NA	rs6870026	7	no
ADHD-ERPBC	ENSG00000062194	GPBP1	5	56469775	56560506	1	protein_coding	65056	GPBP1	0.975851	-0.311918	0	0	0	NA	NA	NA	NA	NA	rs6870026	7	yes
ADHD-ERPBC	ENSG00000169067	ACTBL2	5	56775846	56778636	-1	protein_coding	345651	ACTBL2	6.02234e-10	-0.325058	0	0	0	NA	NA	NA	NA	NA	rs6870026	7	yes
ADHD-ERPBC	ENSG00000145632	PLK2	5	57749809	57756087	-1	protein_coding	10769	PLK2	0.998864	1.36437	0	0	0	NA	NA	NA	NA	NA	rs6870026	7	yes
ADHD-ERPBC	ENSG00000175857	GAPT	5	57787262	57792917	1	protein_coding	202309	GAPT	0.00163093	0.696851	0	0	0	NA	NA	NA	NA	NA	rs6870026	7	yes
ADHD-ERPBC	ENSG00000164855	TMEM184A	7	1581871	1600457	-1	protein_coding	101927064	TMEM184A	8.88852e-05	1.72893	0	0	0	NA	NA	NA	NA	NA	rs13234909	8	yes
ADHD-ERPBC	ENSG00000157778	PSMG3	7	1606966	1610641	-1	protein_coding	84262	PSMG3	0.194253	NA	0	0	0	NA	NA	NA	NA	NA	rs13234909	8	yes
ADHD-ERPBC	ENSG00000002822	MAD1L1	7	1855429	2272878	-1	protein_coding	8379	MAD1L1	2.03781e-10	-0.0844627	119	12.38	83	6.25296e-11	3.67666e-18	GTEx/v8/Whole_Blood:GTEx/v8/Breast_Mammary_Tissue:GTEx/v8/Spleen	NA	3.75974e-08	rs13234909	8	no
ADHD-ERPBC	ENSG00000176349	AC110781.3	7	1878222	1889567	1	protein_coding	100128374	NA	NA	NA	42	12.38	109	1.04672e-10	2.60757e-06	GTEx/v8/Brain_Anterior_cingulate_cortex_BA24:GTEx/v8/Brain_Caudate_basal_ganglia:GTEx/v8/Brain_Frontal_Cortex_BA9:GTEx/v8/Brain_Hypothalamus:GTEx/v8/Brain_Nucleus_accumbens_basal_ganglia	NA	3.75974e-08	rs13234909	8	no
ADHD-ERPBC	ENSG00000106268	NUDT1	7	2281857	2290781	1	protein_coding	4521	NUDT1	1.28825e-09	NA	0	0	13	1.8524e-05	1.15308e-05	GTEx/v8/Thyroid	NA	NA	rs13234909	8	yes
ADHD-ERPBC	ENSG00000121005	CRISPLD1	8	75896750	75946793	1	protein_coding	83690	CRISPLD1	0.000148412	0.128257	0	0	0	NA	NA	NA	NA	7.0371e-10	rs2980224:rs28571045:rs6993283:rs2977905	9	yes
ADHD-ERPBC	ENSG00000164749	HNF4G	8	76320149	76479078	1	protein_coding	3174	HNF4G	0.544634	2.06191	164	22.6	32	1.49927e-09	8.28081e-06	GTEx/v8/Esophagus_Mucosa:GTEx/v8/Spleen	NA	7.0371e-10	rs2980224;rs28571045;rs6993283;rs2977905;rs28571045:rs2977905	9	no
ADHD-ERPBC	ENSG00000091656	ZFHX4	8	77593454	77779521	1	protein_coding	79776	ZFHX4	1	-1.62461	0	0	0	NA	NA	NA	NA	1.61022e-09	rs2980224:rs28571045:rs6993283:rs6996367	9	yes
ADHD-ERPBC	ENSG00000164751	PEX2	8	77892494	77913280	-1	protein_coding	5828	PEX2	0.0555565	1.6336	0	0	0	NA	NA	NA	NA	1.61022e-09	rs6996367:rs28571045	9	yes
ADHD-ERPBC	ENSG00000104427	ZC2HC1A	8	79578282	79632000	1	protein_coding	51101	ZC2HC1A	0.811433	-1.15334	0	0	0	NA	NA	NA	NA	1.61022e-09	rs6996367	9	yes
ADHD-ERPBC	ENSG00000136826	KLF4	9	110247133	110252763	-1	protein_coding	9314	KLF4	0.98105	NA	0	0	0	NA	NA	NA	NA	3.58567e-09	rs12380317	10	yes
ADHD-ERPBC	ENSG00000214645	AL162389.1	9	110539471	110540419	-1	protein_coding	NA	NA	NA	NA	0	0	0	NA	NA	NA	NA	3.58567e-09	rs12380317	10	yes
ADHD-ERPBC	ENSG00000095397	DFNB31	9	117164360	117267730	-1	protein_coding	25861	DFNB31	0.0110885	NA	0	0	0	NA	NA	NA	NA	NA	rs13296745	11	yes
ADHD-ERPBC	ENSG00000136888	ATP6V1G1	9	117350026	117360653	1	protein_coding	9550	ATP6V1G1	0.0451737	-0.774531	0	0	0	NA	NA	NA	NA	NA	rs13296745	11	yes
ADHD-ERPBC	ENSG00000157693	C9orf91	9	117373486	117408702	1	protein_coding	203197	C9orf91	0.000442176	-0.381447	0	0	0	NA	NA	NA	NA	NA	rs13296745	11	yes
ADHD-ERPBC	ENSG00000181634	TNFSF15	9	117546915	117568406	-1	protein_coding	9966	TNFSF15	0.364139	-1.40369	0	0	0	NA	NA	NA	NA	1.88555e-08	rs13296745	11	yes
ADHD-ERPBC	ENSG00000106952	TNFSF8	9	117656003	117692697	-1	protein_coding	944	TNFSF8	0.852777	1.464	0	0	0	NA	NA	NA	NA	8.02675e-09	rs13296745	11	yes
ADHD-ERPBC	ENSG00000041982	TNC	9	117782806	117880536	-1	protein_coding	3371	TNC	1.45247e-05	-0.41599	0	0	0	NA	NA	NA	NA	1.88555e-08	rs13296745	11	yes
ADHD-ERPBC	ENSG00000173077	2024-12-01	9	117904097	118164923	1	protein_coding	50514	2024-12-01	0.000209449	0.712119	0	0	0	NA	NA	NA	NA	1.88555e-08	rs13296745	11	yes
ADHD-ERPBC	ENSG00000182752	PAPPA	9	118916083	119164601	1	protein_coding	5069	PAPPA	0.967751	0.11743	9	5.684	0	NA	NA	NA	NA	NA	rs13296745	11	no
ADHD-ERPBC	ENSG00000256040	PAPPA-AS1	9	119160439	119162885	-1	protein_coding	NA	PAPPA-AS1	NA	NA	5	5.042	0	NA	NA	NA	NA	NA	rs13296745	11	no
ADHD-ERPBC	ENSG00000148219	ASTN2	9	119187504	120177348	-1	protein_coding	23245	ASTN2	0.989172	NA	106	15.11	0	NA	NA	NA	NA	8.02675e-09	rs13296745	11	no
ADHD-ERPBC	ENSG00000119401	TRIM32	9	119449581	119463579	1	protein_coding	22954	TRIM32	0.0973176	-0.438257	8	11.71	0	NA	NA	NA	NA	NA	rs13296745	11	no
ADHD-ERPBC	ENSG00000241058	NSUN6	10	18834490	18940551	-1	protein_coding	221078	NSUN6	1.72775e-14	-0.298656	0	0	0	NA	NA	NA	NA	3.27985e-08	rs2183271:rs6650129;rs2183271	12	yes
ADHD-ERPBC	ENSG00000271786	RP11-139J15.7	10	18931405	18944123	-1	protein_coding	NA	NA	NA	NA	0	0	0	NA	NA	NA	NA	3.27985e-08	rs2183271:rs6650129;rs2183271	12	yes
ADHD-ERPBC	ENSG00000165997	ARL5B	10	18948334	18970568	1	protein_coding	221079	ARL5B	0.463976	0.319438	0	0	0	NA	NA	NA	NA	3.27985e-08	rs2183271:rs6650129;rs2183271	12	yes
ADHD-ERPBC	ENSG00000204740	MALRD1	10	19492779	20079330	1	protein_coding	NA	MALRD1	NA	NA	0	0	0	NA	NA	NA	NA	NA	rs2183271	12	yes
ADHD-ERPBC	ENSG00000120594	PLXDC2	10	20105168	20578785	1	protein_coding	84898	PLXDC2	0.613048	-0.361773	0	0	0	NA	NA	NA	NA	NA	rs2183271	12	yes
ADHD-ERPBC	ENSG00000078114	NEBL	10	21068902	21463116	-1	protein_coding	10529	NEBL	5.76984e-24	-0.148103	0	0	24	4.62026e-06	1.21986e-78	GTEx/v8/Whole_Blood	NA	1.10982e-12	rs2183271;rs6650129;rs6650129:rs6650129;rs2183271:rs2183271	12	yes
ADHD-ERPBC	ENSG00000204683	C10orf113	10	21414692	21435488	-1	protein_coding	387638	C10orf113	0.00753778	-0.171514	0	0	0	NA	NA	NA	NA	1.10982e-12	rs6650129:rs6650129;rs2183271:rs2183271	12	yes
ADHD-ERPBC	ENSG00000204682	CASC10	10	21781587	21786191	-1	protein_coding	399726	CASC10	0.0200549	-1.90404	8	14.69	164	1.69614e-09	4.69544e-06	GTEx/v8/Brain_Cerebellum:GTEx/v8/Skin_Sun_Exposed_Lower_leg:GTEx/v8/Spleen	NA	1.10982e-12	rs2183271;rs6650129;rs2183271:rs6650129:rs2183271	12	no
ADHD-ERPBC	ENSG00000180592	SKIDA1	10	21802407	21814611	-1	protein_coding	387640	SKIDA1	NA	-1.17475	15	22	0	NA	NA	NA	NA	1.04676e-11	rs2183271;rs6650129;rs2183271:rs6650129:rs2183271	12	no
ADHD-ERPBC	ENSG00000078403	MLLT10	10	21823094	22032559	1	protein_coding	8028	MLLT10	0.999584	-0.518307	65	11.8	72	2.31914e-07	0.000365129	GTEx/v8/Brain_Anterior_cingulate_cortex_BA24:GTEx/v8/Skin_Not_Sun_Exposed_Suprapubic:GTEx/v8/Skin_Sun_Exposed_Lower_leg:GTEx/v8/Thyroid	NA	1.04676e-11	rs6650129;rs2183271;rs2183271:rs6650129:rs2183271	12	no
ADHD-ERPBC	ENSG00000136770	DNAJC1	10	22045466	22292698	-1	protein_coding	64215	DNAJC1	1.42209e-08	NA	120	15.8	0	NA	NA	NA	NA	1.10982e-12	rs6650129;rs2183271	12	no
ADHD-ERPBC	ENSG00000223601	EBLN1	10	22497743	22498950	-1	protein_coding	340900	EBLN1	6.91019e-05	-0.17263	0	0	0	NA	NA	NA	NA	1.10982e-12	rs2183271:rs6650129:rs6650129;rs2183271	12	yes
ADHD-ERPBC	ENSG00000148444	COMMD3	10	22604903	22609235	1	protein_coding	23412	COMMD3	0.00742011	NA	0	0	0	NA	NA	NA	NA	1.10982e-12	rs2183271:rs6650129	12	yes
ADHD-ERPBC	ENSG00000269897	COMMD3-BMI1	10	22605317	22618471	1	protein_coding	100532731	COMMD3-BMI1	0.0225993	NA	0	0	0	NA	NA	NA	NA	1.10982e-12	rs2183271:rs6650129	12	yes
ADHD-ERPBC	ENSG00000168283	BMI1	10	22610140	22620413	1	protein_coding	648	BMI1	0.515145	-0.143841	0	0	0	NA	NA	NA	NA	1.10982e-12	rs2183271:rs6650129	12	yes
ADHD-ERPBC	ENSG00000077327	SPAG6	10	22634399	22743153	1	protein_coding	9576	SPAG6	7.41292e-06	-0.814068	0	0	0	NA	NA	NA	NA	1.10982e-12	rs2183271:rs6650129	12	yes
ADHD-ERPBC	ENSG00000150867	PIP4K2A	10	22823778	23003484	-1	protein_coding	5305	PIP4K2A	0.788196	1.15027	0	0	0	NA	NA	NA	NA	1.10982e-12	rs6650129:rs6650129;rs2183271:rs2183271	12	yes
ADHD-ERPBC	ENSG00000165309	ARMC3	10	23216953	23326518	1	protein_coding	219681	ARMC3	4.53373e-08	-0.253773	0	0	0	NA	NA	NA	NA	1.10982e-12	rs6650129:rs6650129;rs2183271:rs2183271	12	yes
ADHD-ERPBC	ENSG00000148450	MSRB2	10	23384435	23410942	1	protein_coding	22921	MSRB2	0.00424761	-0.322431	0	0	0	NA	NA	NA	NA	1.10982e-12	rs6650129:rs6650129;rs2183271:rs2183271	12	yes
ADHD-ERPBC	ENSG00000165312	OTUD1	10	23728198	23731308	1	protein_coding	220213	OTUD1	NA	-0.182613	0	0	0	NA	NA	NA	NA	1.51393e-10	rs6650129:rs6650129;rs2183271	12	yes
ADHD-ERPBC	ENSG00000120549	KIAA1217	10	23983675	24836772	1	protein_coding	56243	KIAA1217	0.0141679	-0.484247	0	0	0	NA	NA	NA	NA	NA	rs2183271	12	yes
ADHD-ERPBC	ENSG00000269879	AL353583.1	10	24770273	24770632	-1	protein_coding	NA	NA	NA	NA	0	0	0	NA	NA	NA	NA	1.04676e-11	rs6650129;rs2183271:rs6650129	12	yes
ADHD-ERPBC	ENSG00000138311	ZNF365	10	64133951	64431771	1	protein_coding	22891	ZNF365	3.62115e-05	-0.151965	1	4.957	0	NA	NA	NA	NA	1.7784e-08	rs35816896	13	no
ADHD-ERPBC	ENSG00000122877	EGR2	10	64571756	64679660	-1	protein_coding	1959	EGR2	0.619543	-0.491267	0	0	0	NA	NA	NA	NA	1.7784e-08	rs35816896	13	yes
ADHD-ERPBC	ENSG00000148572	NRBF2	10	64893050	64914783	1	protein_coding	29982	NRBF2	0.0821062	-0.409713	0	0	0	NA	NA	NA	NA	1.7784e-08	rs35816896	13	yes
ADHD-ERPBC	ENSG00000171988	JMJD1C	10	64926981	65225722	-1	protein_coding	221037	JMJD1C	1	-0.552974	0	0	1	0.000163571	0.0246591	GTEx/v8/Esophagus_Mucosa	NA	1.7784e-08	rs35816896	13	yes
ADHD-ERPBC	ENSG00000182272	B4GALNT4	11	369796	382116	1	protein_coding	338707	B4GALNT4	0.81693	NA	0	0	4	3.77051e-05	0.0130901	GTEx/v8/Colon_Transverse	NA	NA	rs6597981	14	yes
ADHD-ERPBC	ENSG00000185522	C11orf35	11	554855	560779	-1	protein_coding	256329	C11orf35	1.19219e-17	NA	0	0	14	3.8584e-07	0.00019042	GTEx/v8/Brain_Cerebellar_Hemisphere	NA	NA	rs6597981	14	yes
ADHD-ERPBC	ENSG00000177106	EPS8L2	11	694438	727727	1	protein_coding	64787	EPS8L2	0.00182701	NA	0	0	18	8.05846e-08	6.98574e-07	GTEx/v8/Whole_Blood	NA	3.09258e-09	rs6597981	14	yes
ADHD-ERPBC	ENSG00000177042	TMEM80	11	695428	705028	1	protein_coding	283232	TMEM80	4.91355e-05	NA	0	0	16	3.02321e-08	1.49832e-93	GTEx/v8/Whole_Blood:GTEx/v8/Brain_Anterior_cingulate_cortex_BA24:GTEx/v8/Breast_Mammary_Tissue:GTEx/v8/Esophagus_Mucosa:GTEx/v8/Skin_Not_Sun_Exposed_Suprapubic:GTEx/v8/Skin_Sun_Exposed_Lower_leg:GTEx/v8/Thyroid	NA	3.86757e-10	rs28694634	14	yes
ADHD-ERPBC	ENSG00000177156	TALDO1	11	747329	765024	1	protein_coding	6888	TALDO1	0.000175588	NA	8	5.014	0	NA	NA	NA	NA	NA	rs6597981	14	no
ADHD-ERPBC	ENSG00000177225	PDDC1	11	767220	777488	-1	protein_coding	347862	PDDC1	0.61729	-1.49614	18	9.389	54	6.39581e-14	6.41622e-10	GTEx/v8/Brain_Cerebellar_Hemisphere:GTEx/v8/Skin_Not_Sun_Exposed_Suprapubic:GTEx/v8/Skin_Sun_Exposed_Lower_leg:GTEx/v8/Thyroid	NA	3.86757e-10	rs6597981;rs28694634	14	no
ADHD-ERPBC	ENSG00000255284	AP006621.5	11	777578	784297	1	protein_coding	NA	NA	NA	NA	19	10.55	54	2.57283e-155	3.84929e-139	GTEx/v8/Cells_EBV-transformed_lymphocytes:GTEx/v8/Whole_Blood:GTEx/v8/Brain_Amygdala:GTEx/v8/Brain_Anterior_cingulate_cortex_BA24:GTEx/v8/Brain_Caudate_basal_ganglia:GTEx/v8/Brain_Cerebellar_Hemisphere:GTEx/v8/Brain_Cerebellum:GTEx/v8/Brain_Cortex:GTEx/v8/Brain_Frontal_Cortex_BA9:GTEx/v8/Brain_Hippocampus:GTEx/v8/Brain_Hypothalamus:GTEx/v8/Brain_Nucleus_accumbens_basal_ganglia:GTEx/v8/Brain_Putam…	NA	3.86757e-10	rs6597981;rs28694634	14	no
ADHD-ERPBC	ENSG00000184524	CEND1	11	787104	790123	-1	protein_coding	51286	CEND1	0.584353	-0.0678051	13	10.55	35	2.5599e-08	9.99999e-05	GTEx/v8/Cells_EBV-transformed_lymphocytes:GTEx/v8/Thyroid	NA	3.09258e-09	rs6597981;rs28694634	14	no
ADHD-ERPBC	ENSG00000177542	SLC25A22	11	790475	798316	-1	protein_coding	79751	SLC25A22	0.568406	-0.327393	31	13.67	47	7.60545e-11	3.97734e-07	GTEx/v8/Brain_Caudate_basal_ganglia:GTEx/v8/Brain_Cortex:GTEx/v8/Brain_Nucleus_accumbens_basal_ganglia:GTEx/v8/Skin_Not_Sun_Exposed_Suprapubic:GTEx/v8/Skin_Sun_Exposed_Lower_leg	NA	3.86757e-10	rs6597981;rs28694634	14	no
ADHD-ERPBC	ENSG00000177595	PIDD	11	799179	809753	-1	protein_coding	55367	PIDD	1.60116e-09	NA	32	13.67	54	1.42629e-46	2.94098e-39	GTEx/v8/Cells_EBV-transformed_lymphocytes:GTEx/v8/Whole_Blood:GTEx/v8/Brain_Amygdala:GTEx/v8/Brain_Anterior_cingulate_cortex_BA24:GTEx/v8/Brain_Cerebellar_Hemisphere:GTEx/v8/Brain_Cerebellum:GTEx/v8/Brain_Cortex:GTEx/v8/Brain_Frontal_Cortex_BA9:GTEx/v8/Breast_Mammary_Tissue:GTEx/v8/Colon_Transverse:GTEx/v8/Esophagus_Mucosa:GTEx/v8/Liver:GTEx/v8/Pancreas:GTEx/v8/Minor_Salivary_Gland:GTEx/v8/Skin_N…	NA	3.69689e-10	rs6597981;rs28694634	14	no
ADHD-ERPBC	ENSG00000177600	RPLP2	11	809647	812880	1	protein_coding	619565	RPLP2	0.708518	-0.753874	32	14.15	54	9.89412e-21	5.14844e-16	GTEx/v8/Whole_Blood:GTEx/v8/Brain_Cerebellum:GTEx/v8/Breast_Mammary_Tissue:GTEx/v8/Colon_Transverse:GTEx/v8/Esophagus_Mucosa:GTEx/v8/Pancreas:GTEx/v8/Skin_Not_Sun_Exposed_Suprapubic:GTEx/v8/Skin_Sun_Exposed_Lower_leg:GTEx/v8/Stomach:GTEx/v8/Thyroid	NA	3.69689e-10	rs28694634;rs6597981	14	no
ADHD-ERPBC	ENSG00000177666	PNPLA2	11	818902	825573	1	protein_coding	57104	PNPLA2	0.00114119	-0.585814	14	14.15	54	1.80823e-36	2.19609e-29	GTEx/v8/Whole_Blood:GTEx/v8/Brain_Amygdala:GTEx/v8/Brain_Anterior_cingulate_cortex_BA24:GTEx/v8/Brain_Caudate_basal_ganglia:GTEx/v8/Brain_Cerebellar_Hemisphere:GTEx/v8/Brain_Cerebellum:GTEx/v8/Brain_Cortex:GTEx/v8/Brain_Frontal_Cortex_BA9:GTEx/v8/Brain_Nucleus_accumbens_basal_ganglia:GTEx/v8/Brain_Putamen_basal_ganglia:GTEx/v8/Ovary:GTEx/v8/Pancreas:GTEx/v8/Spleen	NA	3.86757e-10	rs28694634;rs6597981	14	no
ADHD-ERPBC	ENSG00000177685	EFCAB4A	11	826144	831991	1	protein_coding	283229	EFCAB4A	0.00185894	0.62083	8	14.15	54	2.75287e-37	3.62895e-31	GTEx/v8/Whole_Blood:GTEx/v8/Colon_Transverse:GTEx/v8/Pancreas:GTEx/v8/Stomach:GTEx/v8/Thyroid	NA	3.86757e-10	rs6597981;rs28694634	14	no
ADHD-ERPBC	ENSG00000177697	CD151	11	832843	839831	1	protein_coding	977	CD151	0.00164311	NA	3	10.6	54	3.40206e-21	1.70712e-154	GTEx/v8/Whole_Blood:GTEx/v8/Brain_Caudate_basal_ganglia:GTEx/v8/Brain_Hippocampus:GTEx/v8/Brain_Spinal_cord_cervical_c-1:GTEx/v8/Colon_Transverse:GTEx/v8/Esophagus_Mucosa:GTEx/v8/Liver:GTEx/v8/Pancreas:GTEx/v8/Skin_Not_Sun_Exposed_Suprapubic:GTEx/v8/Skin_Sun_Exposed_Lower_leg:GTEx/v8/Stomach:GTEx/v8/Thyroid	NA	3.86757e-10	rs28694634;rs6597981	14	no
ADHD-ERPBC	ENSG00000177700	POLR2L	11	837356	842545	-1	protein_coding	5441	POLR2L	0.532881	NA	0	0	44	1.35025e-08	1.44602e-36	GTEx/v8/Whole_Blood:GTEx/v8/Esophagus_Mucosa:GTEx/v8/Skin_Not_Sun_Exposed_Suprapubic	NA	3.86757e-10	rs28694634;rs6597981	14	yes
ADHD-ERPBC	ENSG00000177830	CHID1	11	867357	915058	-1	protein_coding	66005	CHID1	0.000725517	-1.18508	0	0	4	1.69032e-05	1.60403e-07	GTEx/v8/Colon_Transverse	NA	NA	rs6597981	14	yes
ADHD-ERPBC	ENSG00000244242	IFITM10	11	1753640	1771821	-1	protein_coding	402778	IFITM10	NA	0.356777	0	0	1	3.52076e-05	0.0161483	GTEx/v8/Stomach	NA	NA	rs28694634	14	yes
ADHD-ERPBC	ENSG00000119720	NRDE2	14	90742580	90798481	-1	protein_coding	55051	NRDE2	6.49344e-10	0.366059	0	0	0	NA	NA	NA	NA	1.30638e-08	rs61988448	15	yes
ADHD-ERPBC	ENSG00000119714	GPR68	14	91698876	91720269	-1	protein_coding	8111	GPR68	0.000219037	-0.474604	0	0	0	NA	NA	NA	NA	1.18122e-08	rs61988448	15	yes
ADHD-ERPBC	ENSG00000015133	CCDC88C	14	91737667	91884188	-1	protein_coding	440193	CCDC88C	2.17323e-06	-0.118605	29	20.7	35	3.41178e-07	4.55981e-08	GTEx/v8/Brain_Cortex:GTEx/v8/Brain_Hippocampus:GTEx/v8/Skin_Not_Sun_Exposed_Suprapubic	NA	1.18122e-08	rs61988448	15	no
ADHD-ERPBC	ENSG00000100796	SMEK1	14	91923955	91976898	-1	protein_coding	55671	SMEK1	0.998772	-0.582548	5	3.633	0	NA	NA	NA	NA	1.30638e-08	rs61988448	15	no
ADHD-ERPBC	ENSG00000268657	AL133373.1	14	92038788	92041383	-1	protein_coding	NA	NA	NA	NA	0	0	0	NA	NA	NA	NA	NA	rs61988448	15	yes
ADHD-ERPBC	ENSG00000133962	CATSPERB	14	92047040	92247051	-1	protein_coding	79820	CATSPERB	4.26215e-13	0.596285	0	0	0	NA	NA	NA	NA	1.30638e-08	rs61988448	15	yes
ADHD-ERPBC	ENSG00000165929	TC2N	14	92246095	92333880	-1	protein_coding	123036	TC2N	0.0121893	-0.171733	0	0	0	NA	NA	NA	NA	1.30638e-08	rs61988448	15	yes
ADHD-ERPBC	ENSG00000140092	FBLN5	14	92335756	92414331	-1	protein_coding	10516	FBLN5	0.995791	NA	0	0	0	NA	NA	NA	NA	1.30638e-08	rs61988448	15	yes
ADHD-ERPBC	ENSG00000100815	TRIP11	14	92432335	92507240	-1	protein_coding	9321	TRIP11	2.34458e-09	0.0459291	0	0	0	NA	NA	NA	NA	1.30638e-08	rs61988448	15	yes
ADHD-ERPBC	ENSG00000066427	ATXN3	14	92524896	92572965	-1	protein_coding	4287	ATXN3	0.176364	0.167111	0	0	0	NA	NA	NA	NA	1.30638e-08	rs61988448	15	yes
ADHD-ERPBC	ENSG00000183648	NDUFB1	14	92582466	92588261	-1	protein_coding	4707	NDUFB1	0.311678	0.159781	0	0	0	NA	NA	NA	NA	1.30638e-08	rs61988448	15	yes
ADHD-ERPBC	ENSG00000165934	CPSF2	14	92588281	92630755	1	protein_coding	53981	CPSF2	7.81002e-05	-0.247446	0	0	0	NA	NA	NA	NA	1.30638e-08	rs61988448	15	yes
ADHD-ERPBC	ENSG00000066455	GOLGA5	14	93260576	93306308	1	protein_coding	9950	GOLGA5	0.363134	-1.09554	0	0	0	NA	NA	NA	NA	1.30638e-08	rs61988448	15	yes
ADHD-ERPBC	ENSG00000175785	PRIMA1	14	94184644	94254827	-1	protein_coding	145270	PRIMA1	0.367087	-0.798127	0	0	0	NA	NA	NA	NA	NA	rs61988448	15	yes
ADHD-ERPBC	ENSG00000089723	OTUB2	14	94492675	94515276	1	protein_coding	78990	OTUB2	9.30775e-06	0.0109897	0	0	0	NA	NA	NA	NA	1.69657e-08	rs61988448	15	yes
ADHD-ERPBC	ENSG00000140093	SERPINA10	14	94749650	94759608	-1	protein_coding	51156	SERPINA10	1.21176e-05	0.198037	0	0	0	NA	NA	NA	NA	NA	rs61988448	15	yes
ADHD-ERPBC	ENSG00000140807	NKD1	16	50582241	50670647	1	protein_coding	85407	NKD1	0.99793	-1.22578	0	0	0	NA	NA	NA	NA	2.08126e-15	rs12921126:rs189851	16	yes
ADHD-ERPBC	ENSG00000167208	SNX20	16	50700211	50715264	-1	protein_coding	124460	SNX20	4.12728e-05	0.0669794	0	0	0	NA	NA	NA	NA	2.08126e-15	rs12921126:rs189851	16	yes
ADHD-ERPBC	ENSG00000083799	CYLD	16	50775961	50835846	1	protein_coding	1540	CYLD	0.99472	-1.96431	0	0	0	NA	NA	NA	NA	2.08126e-15	rs12921126:rs189851	16	yes
ADHD-ERPBC	ENSG00000261190	C16orf97	16	52039399	52112386	-1	protein_coding	388276	C16orf97	NA	0.283419	0	0	0	NA	NA	NA	NA	2.08126e-15	rs12921126:rs189851	16	yes
ADHD-ERPBC	ENSG00000103460	TOX3	16	52471917	52581714	-1	protein_coding	27324	TOX3	0.994339	NA	31	19.82	0	NA	NA	NA	NA	2.08126e-15	rs12921126;rs189851;rs12921126:rs189851	16	no
ADHD-ERPBC	ENSG00000177200	CHD9	16	53088945	53363062	1	protein_coding	80205	CHD9	1	-0.715493	0	0	0	NA	NA	NA	NA	2.08126e-15	rs12921126:rs189851	16	yes
ADHD-ERPBC	ENSG00000103479	RBL2	16	53467889	53525561	1	protein_coding	5934	RBL2	0.957797	-0.466961	0	0	0	NA	NA	NA	NA	2.08126e-15	rs12921126:rs189851	16	yes
ADHD-ERPBC	ENSG00000176842	IRX5	16	54964774	54968397	1	protein_coding	10265	IRX5	NA	NA	0	0	0	NA	NA	NA	NA	1.8203e-10	rs189851:rs12921126	16	yes
ADHD-ERPBC	ENSG00000159387	IRX6	16	55357672	55364672	1	protein_coding	79190	IRX6	2.81616e-08	0.438476	0	0	0	NA	NA	NA	NA	2.08126e-15	rs12921126:rs189851	16	yes
ADHD-ERPBC	ENSG00000087245	MMP2	16	55423612	55540603	1	protein_coding	4313	MMP2	0.791258	0.337847	0	0	0	NA	NA	NA	NA	2.08126e-15	rs12921126:rs189851	16	yes
ADHD-ERPBC	ENSG00000130304	SLC27A1	19	17579578	17616977	1	protein_coding	376497	SLC27A1	0.000340154	0.483303	0	0	9	7.75825e-05	1.93718e-07	GTEx/v8/Skin_Sun_Exposed_Lower_leg	NA	NA	rs4808135	17	yes
ADHD-ERPBC	ENSG00000254858	MPV17L2	19	18303992	18307758	1	protein_coding	84769	MPV17L2	1.67296e-07	0.4649	0	0	2	2.82733e-05	0.0347151	GTEx/v8/Esophagus_Mucosa	NA	NA	rs4808135	17	yes
ADHD-ERPBC	ENSG00000130517	PGPEP1	19	18451397	18480760	1	protein_coding	54858	PGPEP1	0.000353365	3.37334	0	0	5	4.06851e-06	1.9163e-11	GTEx/v8/Whole_Blood	NA	1.45034e-09	rs28375303	17	yes
ADHD-ERPBC	ENSG00000130513	GDF15	19	18485541	18499986	1	protein_coding	9518	GDF15	0.000282487	0.867796	0	0	5	1.0278e-05	5.46367e-14	GTEx/v8/Whole_Blood	NA	1.45034e-09	rs28375303	17	yes
ADHD-ERPBC	ENSG00000175489	LRRC25	19	18501954	18508427	-1	protein_coding	126364	LRRC25	0.943472	1.25382	0	0	159	1.00396e-27	5.69002e-34	GTEx/v8/Cells_EBV-transformed_lymphocytes:GTEx/v8/Whole_Blood:GTEx/v8/Brain_Nucleus_accumbens_basal_ganglia:GTEx/v8/Brain_Spinal_cord_cervical_c-1:GTEx/v8/Breast_Mammary_Tissue:GTEx/v8/Colon_Transverse:GTEx/v8/Esophagus_Mucosa:GTEx/v8/Skin_Not_Sun_Exposed_Suprapubic:GTEx/v8/Skin_Sun_Exposed_Lower_leg:GTEx/v8/Spleen	NA	2.27999e-12	rs28375303;rs4808135	17	yes
ADHD-ERPBC	ENSG00000130511	SSBP4	19	18529674	18545372	1	protein_coding	170463	SSBP4	0.961659	NA	37	16.1	159	6.28843e-40	2.86795e-33	GTEx/v8/Whole_Blood:GTEx/v8/Breast_Mammary_Tissue:GTEx/v8/Colon_Transverse:GTEx/v8/Esophagus_Mucosa:GTEx/v8/Liver:GTEx/v8/Pancreas:GTEx/v8/Skin_Not_Sun_Exposed_Suprapubic:GTEx/v8/Skin_Sun_Exposed_Lower_leg:GTEx/v8/Stomach:GTEx/v8/Thyroid	NA	2.27999e-12	rs28375303;rs4808135	17	no
ADHD-ERPBC	ENSG00000105655	ISYNA1	19	18545198	18549111	-1	protein_coding	51477	ISYNA1	0.0026393	NA	26	16.1	68	2.27204e-07	0.000551962	GTEx/v8/Whole_Blood:GTEx/v8/Colon_Transverse	NA	2.27999e-12	rs4808135;rs28375303	17	no
ADHD-ERPBC	ENSG00000105656	ELL	19	18553473	18632937	-1	protein_coding	8178	ELL	0.940941	-0.6356	150	16.1	159	1.51817e-33	1.54774e-27	GTEx/v8/Whole_Blood:GTEx/v8/Brain_Cerebellum:GTEx/v8/Colon_Transverse:GTEx/v8/Esophagus_Mucosa:GTEx/v8/Spleen	NA	2.27999e-12	rs28375303;rs4808135;rs28375303:rs4808135	17	no
ADHD-ERPBC	ENSG00000105701	FKBP8	19	18642561	18654887	-1	protein_coding	23770	FKBP8	0.978738	NA	15	7.536	0	NA	NA	NA	NA	3.32116e-10	rs4808135;rs28375303;rs28375303:rs4808135	17	no
ADHD-ERPBC	ENSG00000105700	KXD1	19	18668572	18680197	1	protein_coding	79036	KXD1	0.140916	-0.588979	0	0	0	NA	NA	NA	NA	3.32116e-10	rs28375303:rs4808135	17	yes
ADHD-ERPBC	ENSG00000221983	UBA52	19	18682540	18688360	1	protein_coding	7311	UBA52	0.4468	1.70918	0	0	75	5.78695e-08	3.33646e-32	GTEx/v8/Brain_Cortex:GTEx/v8/Skin_Not_Sun_Exposed_Suprapubic:GTEx/v8/Skin_Sun_Exposed_Lower_leg:GTEx/v8/Thyroid	NA	3.32116e-10	rs769267;rs4808135;rs28375303:rs4808135	0.720833	yes
ADHD-ERPBC	ENSG00000006016	CRLF1	19	18683030	18718551	-1	protein_coding	9244	CRLF1	0.0268556	NA	0	0	12	6.9442e-06	0.000904597	GTEx/v8/Esophagus_Mucosa:GTEx/v8/Skin_Not_Sun_Exposed_Suprapubic:GTEx/v8/Stomach	NA	3.32116e-10	rs28375303;rs4808135;rs28375303:rs4808135	17	yes
ADHD-ERPBC	ENSG00000006015	C19orf60	19	18699495	18703146	1	protein_coding	55049	C19orf60	0.249879	0.549026	0	0	39	8.78503e-07	6.72485e-39	GTEx/v8/Whole_Blood	NA	3.32116e-10	rs4808135;rs28375303:rs4808135	17	yes
ADHD-ERPBC	ENSG00000105696	TMEM59L	19	18718240	18731849	1	protein_coding	25789	TMEM59L	0.0151008	NA	0	0	0	NA	NA	NA	NA	3.32116e-10	rs28375303:rs4808135	17	yes
ADHD-ERPBC	ENSG00000167487	KLHL26	19	18747775	18781309	1	protein_coding	55295	KLHL26	6.67074e-05	-0.0452324	0	0	0	NA	NA	NA	NA	3.80754e-10	rs28375303:rs4808135	17	yes
ADHD-ERPBC	ENSG00000105664	COMP	19	18893583	18902123	-1	protein_coding	1311	COMP	NA	-0.486493	0	0	0	NA	NA	NA	NA	3.32116e-10	rs28375303:rs4808135	17	yes
ADHD-ERPBC	ENSG00000005007	UPF1	19	18942747	18979045	1	protein_coding	5976	UPF1	0.999926	-0.659029	0	0	0	NA	NA	NA	NA	3.32116e-10	rs4808135:rs28375303	17	yes
ADHD-ERPBC	ENSG00000105669	COPE	19	19010323	19030206	-1	protein_coding	11316	COPE	0.616648	-0.427025	0	0	5	0.000215071	7.40009e-10	GTEx/v8/Skin_Sun_Exposed_Lower_leg	NA	NA	rs4808135	17	yes
ADHD-ERPBC	ENSG00000268193	AC002985.3	19	19017822	19045206	-1	protein_coding	NA	NA	NA	NA	0	0	0	NA	NA	NA	NA	3.32116e-10	rs4808135:rs28375303	17	yes
ADHD-ERPBC	ENSG00000051128	HOMER3	19	19040010	19052070	-1	protein_coding	9454	HOMER3	0.222332	-0.17395	0	0	0	NA	NA	NA	NA	3.32116e-10	rs4808135:rs28375303	17	yes
ADHD-ERPBC	ENSG00000064607	SUGP2	19	19101697	19144832	-1	protein_coding	10147	SUGP2	0.999367	0.523631	0	0	0	NA	NA	NA	NA	3.32116e-10	rs28375303:rs4808135:rs769267	17:18:00	yes
ADHD-ERPBC	ENSG00000105676	ARMC6	19	19144384	19170563	1	protein_coding	93436	ARMC6	7.24408e-07	NA	0	0	0	NA	NA	NA	NA	3.32116e-10	rs28375303:rs4808135:rs769267	17:18:00	yes
ADHD-ERPBC	ENSG00000064545	TMEM161A	19	19229978	19249322	-1	protein_coding	54929	TMEM161A	2.04659e-06	-0.270254	0	0	0	NA	NA	NA	NA	1.40798e-09	rs769267	18	yes
ADHD-ERPBC	ENSG00000064490	RFXANK	19	19303008	19312678	1	protein_coding	8625	RFXANK	0.000671164	0.789997	0	0	2	0.000141539	8.36295e-09	GTEx/v8/Skin_Sun_Exposed_Lower_leg	NA	NA	rs4808135	17	yes
ADHD-ERPBC	ENSG00000187664	HAPLN4	19	19366450	19373605	-1	protein_coding	404037	HAPLN4	0.0326848	0.204998	7	8.04	150	3.5041e-25	2.11512e-20	GTEx/v8/Brain_Cerebellar_Hemisphere:GTEx/v8/Brain_Cerebellum:GTEx/v8/Breast_Mammary_Tissue:GTEx/v8/Colon_Transverse:GTEx/v8/Skin_Not_Sun_Exposed_Suprapubic:GTEx/v8/Skin_Sun_Exposed_Lower_leg:GTEx/v8/Stomach:GTEx/v8/Thyroid	NA	1.40798e-09	rs769267	18	no
ADHD-ERPBC	ENSG00000213996	TM6SF2	19	19375173	19384200	-1	protein_coding	53345	TM6SF2	1.93541e-05	NA	20	8.04	150	5.72434e-28	9.40178e-23	GTEx/v8/Brain_Cerebellar_Hemisphere:GTEx/v8/Brain_Cerebellum:GTEx/v8/Breast_Mammary_Tissue:GTEx/v8/Skin_Not_Sun_Exposed_Suprapubic:GTEx/v8/Skin_Sun_Exposed_Lower_leg:GTEx/v8/Spleen:GTEx/v8/Thyroid	NA	1.40798e-09	rs769267	18	no
ADHD-ERPBC	ENSG00000105705	SUGP1	19	19386827	19431653	-1	protein_coding	57794	SUGP1	0.999636	NA	49	15.92	0	NA	NA	NA	NA	6.85893e-09	rs769267	18	no
ADHD-ERPBC	ENSG00000129933	MAU2	19	19431490	19469563	1	protein_coding	23383	MAU2	0.999718	0.0144236	46	15.92	150	2.6348e-11	6.04789e-11	GTEx/v8/Whole_Blood:GTEx/v8/Brain_Spinal_cord_cervical_c-1	NA	1.40798e-09	rs769267	18	no
ADHD-ERPBC	ENSG00000167491	GATAD2A	19	19496635	19619740	1	protein_coding	54815	GATAD2A	0.995363	-0.496926	69	19.09	150	1.97386e-30	3.60371e-24	GTEx/v8/Whole_Blood:GTEx/v8/Brain_Frontal_Cortex_BA9:GTEx/v8/Brain_Putamen_basal_ganglia:GTEx/v8/Esophagus_Mucosa:GTEx/v8/Skin_Not_Sun_Exposed_Suprapubic:GTEx/v8/Skin_Sun_Exposed_Lower_leg	NA	1.40798e-09	rs769267	18	no
ADHD-ERPBC	ENSG00000178093	TSSK6	19	19623227	19626838	-1	protein_coding	83983	TSSK6	0.587551	-1.56843	16	19.09	150	4.43592e-09	4.78766e-08	GTEx/v8/Whole_Blood:GTEx/v8/Skin_Not_Sun_Exposed_Suprapubic:GTEx/v8/Skin_Sun_Exposed_Lower_leg:GTEx/v8/Thyroid	NA	1.40798e-09	rs769267	18	no
ADHD-ERPBC	ENSG00000186010	NDUFA13	19	19626545	19644285	1	protein_coding	51079	NDUFA13	0.000121027	-0.285092	18	19.09	144	1.75552e-05	0.00106206	GTEx/v8/Whole_Blood	NA	1.40798e-09	rs769267	18	no
ADHD-ERPBC	ENSG00000250067	YJEFN3	19	19627036	19648390	1	protein_coding	374887	YJEFN3	2.63543e-06	NA	17	19.09	150	1.91485e-15	4.72634e-25	GTEx/v8/Whole_Blood:GTEx/v8/Brain_Cerebellar_Hemisphere:GTEx/v8/Brain_Cerebellum:GTEx/v8/Brain_Cortex:GTEx/v8/Breast_Mammary_Tissue:GTEx/v8/Colon_Transverse:GTEx/v8/Esophagus_Mucosa:GTEx/v8/Liver:GTEx/v8/Pancreas:GTEx/v8/Skin_Not_Sun_Exposed_Suprapubic:GTEx/v8/Skin_Sun_Exposed_Lower_leg:GTEx/v8/Stomach:GTEx/v8/Thyroid	NA	1.40798e-09	rs769267	18	no
ADHD-ERPBC	ENSG00000258674	CTC-260F20.3	19	19627036	19646885	1	protein_coding	NA	NA	NA	NA	16	19.09	0	NA	NA	NA	NA	3.65491e-08	rs769267	18	no
ADHD-ERPBC	ENSG00000160161	CILP2	19	19649057	19657468	1	protein_coding	148113	CILP2	0.000278936	-0.132917	6	8.714	150	2.82694e-08	2.86942e-09	GTEx/v8/Brain_Caudate_basal_ganglia:GTEx/v8/Brain_Nucleus_accumbens_basal_ganglia:GTEx/v8/Brain_Putamen_basal_ganglia	NA	1.40798e-09	rs769267	18	no
ADHD-ERPBC	ENSG00000064547	LPAR2	19	19734477	19739739	-1	protein_coding	9170	LPAR2	0.33727	-0.426143	0	0	150	8.10172e-14	1.11326e-36	GTEx/v8/Whole_Blood:GTEx/v8/Breast_Mammary_Tissue:GTEx/v8/Skin_Not_Sun_Exposed_Suprapubic	NA	1.40798e-09	rs769267	18	yes
ADHD-ERPBC	ENSG00000089639	GMIP	19	19740285	19754476	-1	protein_coding	51291	GMIP	7.29299e-05	-0.277164	0	0	71	5.14829e-05	3.90208e-12	GTEx/v8/Whole_Blood:GTEx/v8/Thyroid	NA	6.43794e-09	rs769267	18	yes
ADHD-ERPBC	ENSG00000268461	AC007204.1	19	20047769	20048639	-1	protein_coding	NA	NA	NA	NA	0	0	0	NA	NA	NA	NA	4.4117e-08	rs769267	18	yes
ADHD-ERPBC	ENSG00000155307	SAMSN1	21	15857549	15955723	-1	protein_coding	64092	SAMSN1	0.0756024	0.58227	0	0	0	NA	NA	NA	NA	1.91209e-08	rs2823075	19	yes
ADHD-ERPBC	ENSG00000100151	PICK1	22	38452318	38471708	1	protein_coding	9463	PICK1	0.555069	-0.905062	0	0	0	NA	NA	NA	NA	6.28938e-11	rs718193:rs718193;rs73167027	20	yes
ADHD-ERPBC	ENSG00000100156	SLC16A8	22	38474141	38480100	-1	protein_coding	23539	SLC16A8	0.110165	-0.553001	0	0	0	NA	NA	NA	NA	6.28938e-11	rs718193:rs718193;rs73167027	20	yes
ADHD-ERPBC	ENSG00000185022	MAFF	22	38597889	38612518	1	protein_coding	23764	MAFF	0.0422011	0.00756749	0	0	0	NA	NA	NA	NA	9.36505e-11	rs718193	20	yes
ADHD-ERPBC	ENSG00000100221	JOSD1	22	39081548	39097561	-1	protein_coding	9929	JOSD1	0.319905	-1.10562	0	0	0	NA	NA	NA	NA	6.28938e-11	rs73167027:rs718193:rs718193;rs73167027	20	yes
ADHD-ERPBC	ENSG00000100226	GTPBP1	22	39101728	39134304	1	protein_coding	9567	GTPBP1	0.996189	-1.44819	0	0	0	NA	NA	NA	NA	6.28938e-11	rs73167027:rs718193:rs718193;rs73167027	20	yes
ADHD-ERPBC	ENSG00000128383	APOBEC3A	22	39348746	39359188	1	protein_coding	100913187	APOBEC3A	0.226348	-0.0717884	0	0	0	NA	NA	NA	NA	6.28938e-11	rs718193:rs718193;rs73167027:rs73167027	20	yes
ADHD-ERPBC	ENSG00000100321	SYNGR1	22	39745930	39781593	1	protein_coding	9145	SYNGR1	0.58149	0.577759	0	0	0	NA	NA	NA	NA	3.32986e-08	rs73167027	20	yes
ADHD-ERPBC	ENSG00000100324	TAB1	22	39795746	39833065	1	protein_coding	10454	TAB1	0.00399581	-0.623712	0	0	0	NA	NA	NA	NA	5.29726e-11	rs73167027:rs718193:rs718193;rs73167027	20	yes
ADHD-ERPBC	ENSG00000128268	MGAT3	22	39853349	39888199	1	protein_coding	4248	MGAT3	0.46018	-0.365142	0	0	0	NA	NA	NA	NA	6.28938e-11	rs73167027:rs718193:rs718193;rs73167027	20	yes
ADHD-ERPBC	ENSG00000100335	MIEF1	22	39895437	39914137	1	protein_coding	54471	MIEF1	0.0628938	-0.368026	0	0	0	NA	NA	NA	NA	6.28938e-11	rs73167027:rs718193:rs718193;rs73167027	20	yes
ADHD-ERPBC	ENSG00000128272	ATF4	22	39915700	39918691	1	protein_coding	468	ATF4	0.411468	-0.241367	0	0	0	NA	NA	NA	NA	6.28938e-11	rs73167027:rs718193:rs718193;rs73167027	20	yes
ADHD-ERPBC	ENSG00000187051	RPS19BP1	22	39925098	39928860	-1	protein_coding	91582	RPS19BP1	0.00589798	-0.442571	0	0	0	NA	NA	NA	NA	5.92887e-11	rs73167027:rs718193:rs718193;rs73167027	20	yes
ADHD-ERPBC	ENSG00000100346	CACNA1I	22	39966758	40085742	1	protein_coding	8911	CACNA1I	0.999999	0.144812	0	0	0	NA	NA	NA	NA	5.29726e-11	rs718193:rs718193;rs73167027:rs73167027	20	yes
ADHD-ERPBC	ENSG00000176177	ENTHD1	22	40139049	40289868	-1	protein_coding	150350	ENTHD1	3.66824e-06	-0.0537599	0	0	0	NA	NA	NA	NA	NA	rs73167027	20	yes
ADHD-ERPBC	ENSG00000100351	GRAP2	22	40297086	40369725	1	protein_coding	9402	GRAP2	0.101872	-1.34926	0	0	0	NA	NA	NA	NA	NA	rs73167027	20	yes
ADHD-ERPBC	ENSG00000133477	FAM83F	22	40390953	40439533	1	protein_coding	113828	FAM83F	0.000400741	NA	0	0	0	NA	NA	NA	NA	6.28938e-11	rs73167027:rs718193:rs718193;rs73167027	20	yes
ADHD-ERPBC	ENSG00000100354	TNRC6B	22	40440821	40731812	1	protein_coding	23112	TNRC6B	1	-2.91639	26	6.82	0	NA	NA	NA	NA	5.29726e-11	rs73167027;rs73167027:rs718193:rs718193	20	no
ADHD-ERPBC	ENSG00000239900	ADSL	22	40742507	40786467	1	protein_coding	158	ADSL	0.000212575	-0.459232	54	12.87	2	4.2734e-05	0.000219395	GTEx/v8/Brain_Cortex	NA	5.29726e-11	rs73167027;rs718193:rs73167027:rs718193	20	no
ADHD-ERPBC	ENSG00000100359	SGSM3	22	40766595	40806293	1	protein_coding	27352	SGSM3	1.00601e-06	-0.227062	34	12.79	71	2.7376e-10	9.26094e-07	GTEx/v8/Esophagus_Mucosa:GTEx/v8/Thyroid	NA	5.29726e-11	rs73167027;rs718193;rs718193:rs718193;rs73167027:rs73167027	20	no
ADHD-ERPBC	ENSG00000196588	MKL1	22	40806285	41032706	-1	protein_coding	57591	MKL1	0.540324	-0.588524	234	21.5	252	5.26931e-08	1.64647e-05	GTEx/v8/Brain_Cerebellar_Hemisphere:GTEx/v8/Brain_Cerebellum:GTEx/v8/Brain_Putamen_basal_ganglia:GTEx/v8/Thyroid	NA	5.29726e-11	rs73167027;rs718193;rs718193:rs718193;rs73167027:rs73167027	20	no
ADHD-ERPBC	ENSG00000128285	MCHR1	22	41074754	41078818	1	protein_coding	2847	MCHR1	0.00114839	-0.0810065	0	0	49	1.07667e-05	1.52833e-05	GTEx/v8/Whole_Blood	NA	5.29726e-11	rs73167027;rs718193:rs718193;rs73167027:rs73167027	20	yes
ADHD-ERPBC	ENSG00000100372	SLC25A17	22	41165634	41215403	-1	protein_coding	10478	SLC25A17	0.0241848	-0.779479	0	0	0	NA	NA	NA	NA	5.29726e-11	rs73167027:rs718193:rs718193;rs73167027	20	yes
ADHD-ERPBC	ENSG00000100380	ST13	22	41220539	41253026	-1	protein_coding	6767	ST13	0.659424	-1.5853	0	0	0	NA	NA	NA	NA	5.29726e-11	rs718193:rs718193;rs73167027:rs73167027	20	yes
ADHD-ERPBC	ENSG00000196236	XPNPEP3	22	41253081	41363838	1	protein_coding	63929	XPNPEP3	8.88349e-06	-0.745194	0	0	175	1.20519e-05	1.80118e-46	GTEx/v8/Thyroid	NA	5.29726e-11	rs718193;rs73167027;rs718193:rs718193;rs73167027:rs73167027	20	yes
ADHD-ERPBC	ENSG00000172404	DNAJB7	22	41255553	41258130	-1	protein_coding	150353	DNAJB7	2.09351e-11	0.355457	0	0	0	NA	NA	NA	NA	5.29726e-11	rs718193:rs718193;rs73167027:rs73167027	20	yes
ADHD-ERPBC	ENSG00000100387	RBX1	22	41347351	41369313	1	protein_coding	9978	RBX1	0.940247	-0.356288	0	0	0	NA	NA	NA	NA	5.92887e-11	rs718193:rs718193;rs73167027:rs73167027	20	yes
ADHD-ERPBC	ENSG00000100393	EP300	22	41487790	41576081	1	protein_coding	2033	EP300	1	NA	0	0	0	NA	NA	NA	NA	6.28938e-11	rs718193:rs718193;rs73167027	20	yes
ADHD-ERPBC	ENSG00000183864	TOB2	22	41829496	41843027	-1	protein_coding	10766	TOB2	0.70319	-1.01474	0	0	0	NA	NA	NA	NA	6.28938e-11	rs718193:rs718193;rs73167027	20	yes
ADHD-ERPBC	ENSG00000100410	PHF5A	22	41855721	41864729	-1	protein_coding	84844	PHF5A	0.849501	-0.474224	0	0	0	NA	NA	NA	NA	6.28938e-11	rs718193:rs718193;rs73167027	20	yes
ADHD-ERPBC	ENSG00000100412	ACO2	22	41865129	41924993	1	protein_coding	50	ACO2	0.454378	-0.617412	0	0	0	NA	NA	NA	NA	6.28938e-11	rs718193:rs718193;rs73167027	20	yes
AN-ERNBC	ENSG00000164045	CDC25A	3	48198636	48229892	-1	protein_coding	993	CDC25A	0.979698	-0.724001	0	0	0	NA	NA	NA	NA	NA	rs112928349	1	yes
AN-ERNBC	ENSG00000164047	CAMP	3	48264837	48266981	1	protein_coding	820	CAMP	0.0896557	0.173576	0	0	0	NA	NA	NA	NA	NA	rs112928349	1	yes
AN-ERNBC	ENSG00000164048	ZNF589	3	48282590	48340743	1	protein_coding	51385	ZNF589	6.50061e-07	-0.372176	0	0	5	2.40833e-08	1.93261e-69	GTEx/v8/Skin_Not_Sun_Exposed_Suprapubic	NA	1.84671e-12	rs112928349;rs112928349:rs112928349;rs11712982:rs112928349;rs9853352	1	yes
AN-ERNBC	ENSG00000172113	NME6	3	48334754	48343175	-1	protein_coding	10201	NME6	9.21636e-05	-0.182941	0	0	144	5.6204e-06	3.709e-07	GTEx/v8/Esophagus_Mucosa	NA	1.84671e-12	rs112928349;rs11712982;rs9853352	1	yes
AN-ERNBC	ENSG00000229453	SPINK8	3	48348336	48369831	-1	protein_coding	646424	SPINK8	0.00112129	-0.205479	0	0	0	NA	NA	NA	NA	NA	rs112928349	1	yes
AN-ERNBC	ENSG00000164049	FBXW12	3	48413709	48442666	1	protein_coding	285231	FBXW12	1.97458e-07	0.783335	1	1.738	0	NA	NA	NA	NA	NA	rs112928349	1	no
AN-ERNBC	ENSG00000164050	PLXNB1	3	48445261	48471594	-1	protein_coding	5364	PLXNB1	0.850195	NA	1	1.738	1	0.000389395	8.21513e-12	GTEx/v8/Skin_Sun_Exposed_Lower_leg	NA	6.73257e-12	rs112928349;rs112928349:rs112928349;rs11712982	1	no
AN-ERNBC	ENSG00000164051	CCDC51	3	48473574	48481866	-1	protein_coding	79714	CCDC51	1.46056e-06	0.0859331	0	0	0	NA	NA	NA	NA	1.84671e-12	rs112928349:rs112928349;rs11712982:rs112928349;rs9853352	1	yes
AN-ERNBC	ENSG00000232112	TMA7	3	48481667	48485616	1	protein_coding	51372	TMA7	0.0100073	0.321268	0	0	15	9.81015e-05	8.66339e-06	GTEx/v8/Spleen:GTEx/v8/Thyroid	NA	1.84671e-12	rs3197999;rs112928349:rs112928349;rs11712982:rs112928349;rs9853352	1	yes
AN-ERNBC	ENSG00000164053	ATRIP	3	48488114	48507115	1	protein_coding	84126	ATRIP	0.00148698	NA	0	0	15	0.000242037	1.90957e-08	GTEx/v8/Whole_Blood	NA	1.84671e-12	rs112928349;rs112928349:rs112928349;rs11712982:rs112928349;rs9853352	1	yes
AN-ERNBC	ENSG00000213689	TREX1	3	48506445	48509044	1	protein_coding	84126	TREX1	0.0933407	-0.110328	0	0	216	9.71615e-09	8.91202e-32	GTEx/v8/Brain_Cerebellar_Hemisphere:GTEx/v8/Brain_Cortex:GTEx/v8/Brain_Frontal_Cortex_BA9:GTEx/v8/Brain_Nucleus_accumbens_basal_ganglia:GTEx/v8/Breast_Mammary_Tissue:GTEx/v8/Colon_Transverse:GTEx/v8/Esophagus_Mucosa:GTEx/v8/Pancreas:GTEx/v8/Spleen:GTEx/v8/Stomach:GTEx/v8/Thyroid	NA	1.84671e-12	rs112928349;rs9853352;rs11712982;rs56116382;rs3197999;rs112928349:rs112928349;rs11712982:rs112928349	1	yes
AN-ERNBC	ENSG00000164054	SHISA5	3	48509197	48542259	-1	protein_coding	51246	SHISA5	9.94272e-08	-0.44203	0	0	168	6.05239e-07	9.97511e-79	GTEx/v8/Brain_Cerebellum:GTEx/v8/Esophagus_Mucosa:GTEx/v8/Skin_Sun_Exposed_Lower_leg	NA	6.2966e-12	rs112928349;rs11712982;rs9853352;rs56116382	1	yes
AN-ERNBC	ENSG00000114268	PFKFB4	3	48555117	48599448	-1	protein_coding	5210	PFKFB4	0.000321134	-0.13132	3	6.878	67	1.71817e-05	0.00755961	GTEx/v8/Brain_Cerebellar_Hemisphere:GTEx/v8/Brain_Hypothalamus	NA	1.84671e-12	rs112928349;rs11712982;rs112928349:rs112928349	1	no
AN-ERNBC	ENSG00000145040	UCN2	3	48599160	48601206	-1	protein_coding	90226	UCN2	0.157236	0.00632673	2	6.878	27	9.97226e-05	0.0152834	GTEx/v8/Breast_Mammary_Tissue	NA	5.29928e-09	rs112928349;rs3197999	1	no
AN-ERNBC	ENSG00000114270	COL7A1	3	48601506	48632700	-1	protein_coding	1294	COL7A1	2.10611e-18	NA	3	6.878	0	NA	NA	NA	NA	NA	rs112928349	1	no
AN-ERNBC	ENSG00000010256	UQCRC1	3	48636435	48648409	-1	protein_coding	7384	UQCRC1	0.132467	-0.703758	1	0.206	0	NA	NA	NA	NA	1.84671e-12	rs112928349;rs112928349:rs112928349;rs11712982	1	no
AN-ERNBC	ENSG00000183396	TMEM89	3	48658192	48659288	-1	protein_coding	440955	TMEM89	0.711076	-0.325142	7	15.84	158	7.82868e-06	9.14099e-06	GTEx/v8/Whole_Blood:GTEx/v8/Breast_Mammary_Tissue:GTEx/v8/Skin_Sun_Exposed_Lower_leg:GTEx/v8/Thyroid	NA	1.84671e-12	rs112928349;rs11712982;rs9853352;rs56116382;rs112928349:rs112928349	1	no
AN-ERNBC	ENSG00000225697	SLC26A6	3	48663156	48672926	-1	protein_coding	102465495	SLC26A6	3.31045e-05	-0.384056	22	22.6	317	3.79015e-23	3.27944e-18	GTEx/v8/Cells_EBV-transformed_lymphocytes:GTEx/v8/Whole_Blood:GTEx/v8/Esophagus_Mucosa:GTEx/v8/Liver:GTEx/v8/Skin_Not_Sun_Exposed_Suprapubic:GTEx/v8/Spleen:GTEx/v8/Thyroid	NA	1.84671e-12	rs112928349;rs11712982;rs9853352;rs56116382;rs3197999;rs112928349:rs112928349	1	no
AN-ERNBC	ENSG00000008300	CELSR3	3	48673902	48700348	-1	protein_coding	1951	CELSR3	0.999656	-0.878908	38	22.6	3	0.000373811	0.00455183	GTEx/v8/Skin_Sun_Exposed_Lower_leg	NA	2.5057e-12	rs112928349;rs11712982;rs112928349:rs112928349	1	no
AN-ERNBC	ENSG00000213672	NCKIPSD	3	48701364	48723797	-1	protein_coding	51517	NCKIPSD	0.00713136	-0.551018	39	22.2	223	3.48663e-15	1.72182e-35	GTEx/v8/Whole_Blood:GTEx/v8/Brain_Anterior_cingulate_cortex_BA24:GTEx/v8/Brain_Caudate_basal_ganglia:GTEx/v8/Brain_Cerebellum:GTEx/v8/Brain_Cortex:GTEx/v8/Brain_Frontal_Cortex_BA9:GTEx/v8/Brain_Nucleus_accumbens_basal_ganglia:GTEx/v8/Brain_Putamen_basal_ganglia:GTEx/v8/Breast_Mammary_Tissue:GTEx/v8/Colon_Transverse:GTEx/v8/Esophagus_Mucosa:GTEx/v8/Pancreas:GTEx/v8/Skin_Not_Sun_Exposed_Suprapubic:…	NA	1.84671e-12	rs112928349;rs11712982;rs9853352;rs56116382;rs11712982:rs112928349;rs9853352:rs112928349:rs11712982:rs112928349	1	no
AN-ERNBC	ENSG00000068745	IP6K2	3	48725436	48777786	-1	protein_coding	51447	IP6K2	0.989458	-0.392799	49	19.23	302	1.09927e-09	2.76872e-33	GTEx/v8/Whole_Blood:GTEx/v8/Brain_Cerebellar_Hemisphere:GTEx/v8/Brain_Cerebellum:GTEx/v8/Brain_Hippocampus:GTEx/v8/Breast_Mammary_Tissue:GTEx/v8/Colon_Transverse:GTEx/v8/Esophagus_Mucosa:GTEx/v8/Skin_Not_Sun_Exposed_Suprapubic:GTEx/v8/Spleen:GTEx/v8/Stomach:GTEx/v8/Thyroid	NA	1.84671e-12	rs112928349;rs11712982;rs3197999;rs56116382;rs9853352;rs112928349:rs112928349;rs11712982:rs112928349	1	no
AN-ERNBC	ENSG00000114302	PRKAR2A	3	48782030	48885279	-1	protein_coding	5576	PRKAR2A	0.983251	-2.8684	14	17.7	0	NA	NA	NA	NA	3.28559e-10	rs112928349;rs11712982;rs9853352;rs11712982:rs112928349	1	no
AN-ERNBC	ENSG00000178537	SLC25A20	3	48894369	48936426	-1	protein_coding	788	SLC25A20	2.04567e-07	-0.773546	10	17.7	0	NA	NA	NA	NA	6.73257e-12	rs112928349;rs9853352;rs11712982;rs112928349:rs112928349;rs11712982:rs112928349	1	no
AN-ERNBC	ENSG00000221883	ARIH2OS	3	48955221	48956818	-1	protein_coding	646450	ARIH2OS	0.437613	-0.628346	6	9.649	0	NA	NA	NA	NA	6.73257e-12	rs112928349;rs9853352;rs11712982;rs112928349:rs112928349;rs11712982:rs112928349	1	no
AN-ERNBC	ENSG00000177479	ARIH2	3	48956254	49023815	1	protein_coding	10425	ARIH2	0.987412	-1.69992	13	13.03	210	9.40241e-10	1.96677e-22	GTEx/v8/Colon_Transverse:GTEx/v8/Skin_Not_Sun_Exposed_Suprapubic:GTEx/v8/Skin_Sun_Exposed_Lower_leg:GTEx/v8/Spleen:GTEx/v8/Thyroid	NA	1.84671e-12	rs112928349;rs9853352;rs11712982;rs112928349:rs112928349;rs11712982:rs112928349	1	no
AN-ERNBC	ENSG00000178467	P4HTM	3	49027319	49044587	1	protein_coding	54681	P4HTM	0.0232749	NA	2	22.6	83	4.13026e-06	9.84987e-19	GTEx/v8/Thyroid	NA	1.84671e-12	rs112928349;rs9853352;rs11712982;rs112928349:rs112928349;rs11712982:rs112928349	1	no
AN-ERNBC	ENSG00000178252	WDR6	3	49044495	49053386	1	protein_coding	11180	WDR6	9.19648e-07	-0.0589495	2	22.6	354	7.33428e-119	1.81688e-102	GTEx/v8/Cells_EBV-transformed_lymphocytes:GTEx/v8/Whole_Blood:GTEx/v8/Brain_Caudate_basal_ganglia:GTEx/v8/Brain_Cerebellum:GTEx/v8/Brain_Cortex:GTEx/v8/Brain_Frontal_Cortex_BA9:GTEx/v8/Brain_Nucleus_accumbens_basal_ganglia:GTEx/v8/Brain_Putamen_basal_ganglia:GTEx/v8/Breast_Mammary_Tissue:GTEx/v8/Colon_Transverse:GTEx/v8/Esophagus_Mucosa:GTEx/v8/Liver:GTEx/v8/Pancreas:GTEx/v8/Minor_Salivary_Gland:…	NA	1.84671e-12	rs112928349;rs9853352;rs11712982;rs56116382;rs3197999;rs11712982:rs112928349	1	no
AN-ERNBC	ENSG00000178149	DALRD3	3	49052921	49059726	-1	protein_coding	55152	DALRD3	1.84814e-05	0.0723068	4	22.6	231	1.72792e-08	9.49293e-10	GTEx/v8/Esophagus_Mucosa:GTEx/v8/Pancreas:GTEx/v8/Skin_Not_Sun_Exposed_Suprapubic:GTEx/v8/Skin_Sun_Exposed_Lower_leg	NA	1.84671e-12	rs112928349;rs9853352;rs11712982;rs56116382;rs11712982:rs112928349	1	no
AN-ERNBC	ENSG00000178057	NDUFAF3	3	49057892	49060928	1	protein_coding	25915	NDUFAF3	4.85973e-05	-2.09007	3	11.17	0	NA	NA	NA	NA	9.29897e-11	rs112928349;rs9853352;rs11712982;rs11712982:rs112928349	1	no
AN-ERNBC	ENSG00000178035	IMPDH2	3	49061758	49066841	-1	protein_coding	3615	IMPDH2	0.00135317	-0.509343	6	11.17	0	NA	NA	NA	NA	9.29897e-11	rs112928349;rs9853352;rs11712982;rs11712982:rs112928349	1	no
AN-ERNBC	ENSG00000198218	QRICH1	3	49067140	49131796	-1	protein_coding	54870	QRICH1	0.99607	-0.279294	19	15.6	117	1.83352e-06	2.0928e-17	GTEx/v8/Whole_Blood:GTEx/v8/Pancreas:GTEx/v8/Skin_Not_Sun_Exposed_Suprapubic:GTEx/v8/Skin_Sun_Exposed_Lower_leg:GTEx/v8/Stomach	NA	5.6712e-11	rs112928349;rs9853352;rs11712982;rs3197999;rs56116382;rs11712982:rs112928349;rs9853352:rs3197999:rs9853352	1	no
AN-ERNBC	ENSG00000172053	QARS	3	49133365	49142553	-1	protein_coding	102465536	QARS	8.7897e-08	-0.634756	5	15.6	0	NA	NA	NA	NA	9.29897e-11	rs112928349;rs9853352;rs11712982;rs11712982:rs112928349;rs9853352:rs3197999:rs9853352	1	no
AN-ERNBC	ENSG00000172046	USP19	3	49145479	49158371	-1	protein_coding	10869	USP19	0.999992	-0.429633	3	23.2	0	NA	NA	NA	NA	9.29897e-11	rs112928349;rs9853352;rs11712982;rs11712982:rs112928349;rs9853352:rs3197999:rs9853352	1	no
AN-ERNBC	ENSG00000172037	LAMB2	3	49158547	49170551	-1	protein_coding	3913	LAMB2	7.45007e-11	-0.451082	3	23.2	0	NA	NA	NA	NA	1.46697e-10	rs112928349;rs9853352;rs11712982;rs11712982:rs112928349	1	no
AN-ERNBC	ENSG00000177352	CCDC71	3	49199968	49203754	-1	protein_coding	64925	CCDC71	0.0169896	NA	8	11.93	222	6.92944e-10	4.03053e-15	GTEx/v8/Whole_Blood:GTEx/v8/Brain_Cerebellar_Hemisphere:GTEx/v8/Brain_Cerebellum:GTEx/v8/Spleen	NA	1.84671e-12	rs112928349;rs9853352;rs11712982;rs11712982:rs112928349	1	no
AN-ERNBC	ENSG00000185909	KLHDC8B	3	49209044	49213917	1	protein_coding	200942	KLHDC8B	0.0104214	-0.0773522	9	11.93	288	8.38655e-10	8.98072e-20	GTEx/v8/Cells_EBV-transformed_lymphocytes:GTEx/v8/Brain_Nucleus_accumbens_basal_ganglia:GTEx/v8/Esophagus_Mucosa:GTEx/v8/Skin_Not_Sun_Exposed_Suprapubic:GTEx/v8/Skin_Sun_Exposed_Lower_leg:GTEx/v8/Thyroid	NA	9.279e-12	rs112928349;rs9853352;rs11712982;rs3197999;rs56116382;rs11712982:rs112928349	1	no
AN-ERNBC	ENSG00000236980	C3orf84	3	49215065	49229291	-1	protein_coding	646498	C3orf84	0.000221292	0.0590497	15	12.5	0	NA	NA	NA	NA	1.46697e-10	rs112928349;rs9853352;rs11712982;rs11712982:rs112928349	1	no
AN-ERNBC	ENSG00000173421	CCDC36	3	49235861	49295537	1	protein_coding	339834	CCDC36	0.509349	-0.452713	32	12.5	230	4.46616e-08	2.78717e-13	GTEx/v8/Colon_Transverse:GTEx/v8/Esophagus_Mucosa:GTEx/v8/Spleen:GTEx/v8/Stomach:GTEx/v8/Thyroid:GTEx/v8/Vagina	NA	1.84671e-12	rs112928349;rs9853352;rs11712982;rs56116382;rs11712982:rs112928349	1	no
AN-ERNBC	ENSG00000225399	RP11-3B7.1	3	49297518	49298744	1	protein_coding	NA	NA	NA	NA	7	11.79	205	1.2498e-06	6.65343e-08	GTEx/v8/Brain_Cortex:GTEx/v8/Colon_Transverse:GTEx/v8/Esophagus_Mucosa:GTEx/v8/Skin_Sun_Exposed_Lower_leg:GTEx/v8/Spleen:GTEx/v8/Stomach:GTEx/v8/Vagina	NA	1.84671e-12	rs112928349;rs9853352;rs11712982;rs11712982:rs112928349;rs9853352:rs3197999:rs9853352	1	no
AN-ERNBC	ENSG00000188315	C3orf62	3	49306035	49315342	-1	protein_coding	100422952	C3orf62	0.00712466	-1.95031	11	13.31	85	9.88448e-05	0.00942727	GTEx/v8/Brain_Cerebellum:GTEx/v8/Esophagus_Mucosa:GTEx/v8/Thyroid	NA	7.21633e-12	rs112928349;rs9853352;rs11712982;rs56116382;rs11712982:rs112928349;rs9853352:rs3197999:rs9853352	1	no
AN-ERNBC	ENSG00000114316	USP4	3	49315264	49378145	-1	protein_coding	7375	USP4	6.20194e-07	NA	38	13.31	9	0.000124053	0.00978094	GTEx/v8/Pancreas:GTEx/v8/Thyroid	NA	1.46697e-10	rs112928349;rs9853352;rs11712982;rs56116382;rs3197999	1	no
AN-ERNBC	ENSG00000233276	GPX1	3	49394609	49396033	-1	protein_coding	2876	GPX1	0.00693165	-0.616399	11	19.22	176	9.21272e-08	4.0993e-12	GTEx/v8/Brain_Anterior_cingulate_cortex_BA24:GTEx/v8/Brain_Caudate_basal_ganglia:GTEx/v8/Brain_Cerebellar_Hemisphere:GTEx/v8/Brain_Cerebellum:GTEx/v8/Brain_Cortex:GTEx/v8/Brain_Frontal_Cortex_BA9:GTEx/v8/Brain_Hippocampus:GTEx/v8/Brain_Nucleus_accumbens_basal_ganglia:GTEx/v8/Esophagus_Mucosa:GTEx/v8/Skin_Not_Sun_Exposed_Suprapubic:GTEx/v8/Skin_Sun_Exposed_Lower_leg	NA	5.6712e-11	rs3197999;rs56116382;rs112928349;rs9853352;rs11712982	1	no
AN-ERNBC	ENSG00000067560	RHOA	3	49396578	49450431	-1	protein_coding	387	RHOA	0.804698	-0.430263	38	19.22	0	NA	NA	NA	NA	1.46697e-10	rs3197999;rs9853352;rs112928349;rs11712982:rs112928349	1	no
AN-ERNBC	ENSG00000145022	TCTA	3	49449639	49453908	1	protein_coding	6988	TCTA	0.0132648	-0.595941	11	19.06	0	NA	NA	NA	NA	1.46697e-10	rs3197999;rs112928349;rs9853352;rs11712982:rs112928349	1	no
AN-ERNBC	ENSG00000145020	AMT	3	49454211	49460186	-1	protein_coding	275	AMT	0.000569475	-0.0226371	11	19.06	270	9.15165e-15	4.60575e-100	GTEx/v8/Whole_Blood:GTEx/v8/Brain_Cerebellum:GTEx/v8/Brain_Cortex:GTEx/v8/Brain_Frontal_Cortex_BA9:GTEx/v8/Brain_Nucleus_accumbens_basal_ganglia:GTEx/v8/Brain_Putamen_basal_ganglia:GTEx/v8/Breast_Mammary_Tissue:GTEx/v8/Colon_Transverse:GTEx/v8/Esophagus_Mucosa:GTEx/v8/Skin_Not_Sun_Exposed_Suprapubic:GTEx/v8/Skin_Sun_Exposed_Lower_leg:GTEx/v8/Spleen:GTEx/v8/Thyroid	NA	9.279e-12	rs3197999;rs112928349;rs9853352;rs11712982;rs56116382;rs11712982:rs112928349	1	no
AN-ERNBC	ENSG00000145029	NICN1	3	49460379	49466759	-1	protein_coding	84276	NICN1	0.257246	-1.08729	14	19.06	264	7.9705e-17	1.30111e-62	GTEx/v8/Breast_Mammary_Tissue:GTEx/v8/Colon_Transverse:GTEx/v8/Esophagus_Mucosa:GTEx/v8/Skin_Not_Sun_Exposed_Suprapubic:GTEx/v8/Skin_Sun_Exposed_Lower_leg:GTEx/v8/Stomach:GTEx/v8/Thyroid	NA	9.279e-12	rs3197999;rs112928349;rs9853352;rs11712982;rs56116382;rs11712982:rs112928349	1	no
AN-ERNBC	ENSG00000173402	DAG1	3	49506146	49573048	1	protein_coding	1605	DAG1	0.940922	-0.838742	38	15.6	119	5.74637e-07	3.63685e-07	GTEx/v8/Brain_Hippocampus:GTEx/v8/Esophagus_Mucosa	NA	5.6712e-11	rs3197999;rs9853352;rs112928349	1	no
AN-ERNBC	ENSG00000164061	BSN	3	49591922	49708978	1	protein_coding	8927	BSN	1	-1.28511	53	12.52	131	1.2891e-05	0.00994404	GTEx/v8/Brain_Cortex	NA	5.6712e-11	rs3197999;rs112928349;rs9853352;rs56116382;rs3197999:rs112928349;rs11712982:rs9853352:rs56116382:rs112928349	1	no
AN-ERNBC	ENSG00000164062	APEH	3	49711435	49721396	1	protein_coding	327	APEH	0.0132157	-0.271805	12	21	139	3.30213e-18	2.81907e-17	GTEx/v8/Whole_Blood:GTEx/v8/Brain_Spinal_cord_cervical_c-1:GTEx/v8/Breast_Mammary_Tissue:GTEx/v8/Esophagus_Mucosa:GTEx/v8/Skin_Not_Sun_Exposed_Suprapubic:GTEx/v8/Skin_Sun_Exposed_Lower_leg:GTEx/v8/Spleen	NA	5.6712e-11	rs3197999;rs56116382;rs3197999:rs112928349;rs9853352:rs9853352:rs112928349;rs9853352;rs11712982:rs56116382	1	no
AN-ERNBC	ENSG00000173531	MST1	3	49721380	49726934	-1	protein_coding	4485	MST1	1.72736e-10	0.158165	8	21	158	1.04372e-23	2.09399e-18	GTEx/v8/Whole_Blood:GTEx/v8/Brain_Amygdala:GTEx/v8/Brain_Anterior_cingulate_cortex_BA24:GTEx/v8/Brain_Caudate_basal_ganglia:GTEx/v8/Brain_Cerebellum:GTEx/v8/Brain_Cortex:GTEx/v8/Brain_Frontal_Cortex_BA9:GTEx/v8/Brain_Hippocampus:GTEx/v8/Brain_Hypothalamus:GTEx/v8/Brain_Nucleus_accumbens_basal_ganglia:GTEx/v8/Breast_Mammary_Tissue:GTEx/v8/Colon_Transverse:GTEx/v8/Esophagus_Mucosa:GTEx/v8/Skin_Not_…	NA	5.6712e-11	rs3197999;rs9853352;rs56116382;rs112928349;rs11712982	1	no
AN-ERNBC	ENSG00000164068	RNF123	3	49726932	49758962	1	protein_coding	63891	RNF123	0.969715	-0.461991	7	22.7	131	8.25887e-11	1.00961e-15	GTEx/v8/Brain_Anterior_cingulate_cortex_BA24:GTEx/v8/Brain_Cerebellar_Hemisphere:GTEx/v8/Brain_Cerebellum:GTEx/v8/Brain_Cortex:GTEx/v8/Brain_Nucleus_accumbens_basal_ganglia:GTEx/v8/Breast_Mammary_Tissue:GTEx/v8/Colon_Transverse:GTEx/v8/Esophagus_Mucosa:GTEx/v8/Pancreas:GTEx/v8/Skin_Not_Sun_Exposed_Suprapubic:GTEx/v8/Spleen:GTEx/v8/Thyroid	NA	5.6712e-11	rs3197999;rs9853352;rs56116382;rs11712982	1	no
AN-ERNBC	ENSG00000176020	AMIGO3	3	49754267	49761349	-1	protein_coding	386724	AMIGO3	7.50516e-06	NA	1	22.7	0	NA	NA	NA	NA	5.56869e-09	rs9853352;rs3197999:rs112928349;rs9853352:rs9853352	1	no
AN-ERNBC	ENSG00000173540	GMPPB	3	49754277	49761384	-1	protein_coding	386724	GMPPB	8.24536e-05	-0.659554	1	22.7	144	3.50937e-08	3.6504e-63	GTEx/v8/Brain_Cerebellum:GTEx/v8/Brain_Cortex:GTEx/v8/Breast_Mammary_Tissue:GTEx/v8/Pancreas:GTEx/v8/Skin_Not_Sun_Exposed_Suprapubic:GTEx/v8/Skin_Sun_Exposed_Lower_leg:GTEx/v8/Thyroid	NA	5.6712e-11	rs9853352;rs3197999;rs11712982;rs56116382;rs112928349;rs3197999:rs112928349;rs9853352:rs9853352	1	no
AN-ERNBC	ENSG00000176095	IP6K1	3	49761727	49823975	-1	protein_coding	9807	IP6K1	0.23518	-2.10343	4	9.436	0	NA	NA	NA	NA	5.83949e-10	rs9853352	1	no
AN-ERNBC	ENSG00000187492	CDHR4	3	49828165	49837268	-1	protein_coding	389118	CDHR4	0.0134739	0.0436097	2	9.436	0	NA	NA	NA	NA	NA	rs9853352	1	no
AN-ERNBC	ENSG00000185614	FAM212A	3	49840687	49842463	1	protein_coding	389119	FAM212A	0.000589161	NA	1	7.625	255	1.80726e-19	1.03287e-36	GTEx/v8/Brain_Cerebellar_Hemisphere:GTEx/v8/Brain_Cerebellum:GTEx/v8/Esophagus_Mucosa:GTEx/v8/Skin_Not_Sun_Exposed_Suprapubic:GTEx/v8/Skin_Sun_Exposed_Lower_leg	NA	5.6712e-11	rs9853352;rs3197999;rs56116382;rs112928349;rs11712982	1	no
AN-ERNBC	ENSG00000182179	UBA7	3	49842640	49851379	-1	protein_coding	100847079	UBA7	2.68228e-14	-0.315381	2	7.625	259	2.51216e-18	2.47495e-51	GTEx/v8/Whole_Blood:GTEx/v8/Colon_Transverse:GTEx/v8/Esophagus_Mucosa:GTEx/v8/Pancreas:GTEx/v8/Skin_Not_Sun_Exposed_Suprapubic:GTEx/v8/Skin_Sun_Exposed_Lower_leg:GTEx/v8/Spleen:GTEx/v8/Stomach	NA	5.6712e-11	rs9853352;rs112928349;rs11712982;rs56116382;rs3197999	1	no
AN-ERNBC	ENSG00000183763	TRAIP	3	49866034	49894007	-1	protein_coding	10293	TRAIP	0.125104	-0.132255	5	15.39	0	NA	NA	NA	NA	7.27863e-09	rs9853352	1	no
AN-ERNBC	ENSG00000164076	CAMKV	3	49895421	49907655	-1	protein_coding	79012	CAMKV	0.996846	-0.638323	3	15.39	1	8.44248e-05	0.0425351	GTEx/v8/Brain_Caudate_basal_ganglia	NA	7.27863e-09	rs9853352;rs11712982	1	no
AN-ERNBC	ENSG00000164078	MST1R	3	49924435	49941299	-1	protein_coding	4486	MST1R	1.69349e-20	-0.377645	0	0	130	2.37158e-08	3.12618e-16	GTEx/v8/Brain_Caudate_basal_ganglia:GTEx/v8/Brain_Cerebellar_Hemisphere:GTEx/v8/Brain_Cerebellum:GTEx/v8/Brain_Nucleus_accumbens_basal_ganglia:GTEx/v8/Skin_Not_Sun_Exposed_Suprapubic:GTEx/v8/Skin_Sun_Exposed_Lower_leg	NA	5.6712e-11	rs3197999;rs56116382	1	yes
AN-ERNBC	ENSG00000164077	MON1A	3	49946302	49967606	-1	protein_coding	84315	MON1A	0.00636811	-0.629673	0	0	8	0.00053174	1.16113e-05	GTEx/v8/Whole_Blood	NA	1.38098e-10	rs3197999	1	yes
AN-ERNBC	ENSG00000004534	RBM6	3	49977440	50137478	1	protein_coding	10180	RBM6	1	-0.685653	9	10.86	251	2.24144e-23	3.30235e-109	GTEx/v8/Whole_Blood:GTEx/v8/Brain_Anterior_cingulate_cortex_BA24:GTEx/v8/Brain_Cerebellar_Hemisphere:GTEx/v8/Brain_Cerebellum:GTEx/v8/Brain_Cortex:GTEx/v8/Brain_Nucleus_accumbens_basal_ganglia:GTEx/v8/Brain_Putamen_basal_ganglia:GTEx/v8/Breast_Mammary_Tissue:GTEx/v8/Colon_Transverse:GTEx/v8/Esophagus_Mucosa:GTEx/v8/Pancreas:GTEx/v8/Minor_Salivary_Gland:GTEx/v8/Skin_Not_Sun_Exposed_Suprapubic:GTEx…	NA	5.6712e-11	rs9853352;rs112928349;rs11712982;rs56116382;rs3197999	1	no
AN-ERNBC	ENSG00000003756	RBM5	3	50126341	50156454	1	protein_coding	10181	RBM5	0.999999	-0.605889	2	10.63	0	NA	NA	NA	NA	8.39937e-10	rs9853352	1	no
AN-ERNBC	ENSG00000001617	SEMA3F	3	50192478	50226508	1	protein_coding	6405	SEMA3F	0.999918	NA	5	5.977	140	1.30165e-11	1.1782e-07	GTEx/v8/Spleen	NA	5.6712e-11	rs9853352;rs112928349;rs11712982;rs56116382;rs3197999	1	no
AN-ERNBC	ENSG00000114349	GNAT1	3	50229045	50233949	1	protein_coding	2779	GNAT1	2.50523e-06	-0.274733	1	3.306	0	NA	NA	NA	NA	7.27863e-09	rs9853352	1	no
AN-ERNBC	ENSG00000114353	GNAI2	3	50263724	50296787	1	protein_coding	2771	GNAI2	0.86116	-0.965006	1	6.462	0	NA	NA	NA	NA	NA	rs9853352	1	no
AN-ERNBC	ENSG00000179564	LSMEM2	3	50316458	50325545	1	protein_coding	132228	LSMEM2	2.89144e-05	-0.548022	3	11.59	0	NA	NA	NA	NA	NA	rs9853352	1	no
AN-ERNBC	ENSG00000214706	IFRD2	3	50325163	50330349	-1	protein_coding	7866	IFRD2	5.5261e-06	-0.616738	3	11.59	0	NA	NA	NA	NA	NA	rs9853352	1	no
AN-ERNBC	ENSG00000186792	HYAL3	3	50330262	50336899	-1	protein_coding	8372	HYAL3	1.52466e-05	-0.35315	0	0	61	1.094e-14	1.78087e-49	GTEx/v8/Whole_Blood:GTEx/v8/Brain_Cerebellar_Hemisphere:GTEx/v8/Brain_Cortex:GTEx/v8/Brain_Frontal_Cortex_BA9:GTEx/v8/Brain_Hypothalamus:GTEx/v8/Breast_Mammary_Tissue:GTEx/v8/Colon_Transverse:GTEx/v8/Esophagus_Mucosa:GTEx/v8/Skin_Not_Sun_Exposed_Suprapubic:GTEx/v8/Skin_Sun_Exposed_Lower_leg:GTEx/v8/Spleen:GTEx/v8/Stomach:GTEx/v8/Thyroid	NA	5.83949e-10	rs56116382;rs9853352;rs112928349;rs11712982;rs3197999	1	yes
AN-ERNBC	ENSG00000114378	HYAL1	3	50337320	50349812	-1	protein_coding	3373	HYAL1	0.00553671	0.476164	0	0	1	0.000334561	1.73735e-11	GTEx/v8/Spleen	NA	NA	rs3197999	1	yes
AN-ERNBC	ENSG00000068001	HYAL2	3	50355221	50360337	-1	protein_coding	8692	HYAL2	0.0206315	-1.37438	1	3.564	0	NA	NA	NA	NA	NA	rs9853352	1	no
AN-ERNBC	ENSG00000114383	TUSC2	3	50357458	50365682	-1	protein_coding	11334	TUSC2	0.703033	-0.593776	1	3.564	17	0.00015948	0.00671493	GTEx/v8/Skin_Not_Sun_Exposed_Suprapubic	NA	7.5047e-09	rs9853352;rs112928349;rs11712982	1	no
AN-ERNBC	ENSG00000068028	RASSF1	3	50367219	50378411	-1	protein_coding	11186	RASSF1	4.8582e-08	-0.411947	1	3.564	0	NA	NA	NA	NA	NA	rs9853352	1	no
AN-ERNBC	ENSG00000004838	ZMYND10	3	50378541	50384283	-1	protein_coding	51364	ZMYND10	3.6024e-07	-0.824531	0	0	0	NA	NA	NA	NA	NA	rs9853352	1	yes
AN-ERNBC	ENSG00000114388	NPRL2	3	50384761	50388522	-1	protein_coding	10641	NPRL2	0.345175	-0.107064	0	0	0	NA	NA	NA	NA	NA	rs9853352	1	yes
AN-ERNBC	ENSG00000114395	CYB561D2	3	50388126	50395891	1	protein_coding	11068	CYB561D2	0.0147105	-0.298456	0	0	0	NA	NA	NA	NA	NA	rs9853352	1	yes
AN-ERNBC	ENSG00000272104	XXcos-LUCA11.5	3	50388323	50405354	1	protein_coding	NA	NA	NA	NA	0	0	0	NA	NA	NA	NA	NA	rs9853352	1	yes
AN-ERNBC	ENSG00000126062	TMEM115	3	50392180	50397041	-1	protein_coding	11070	TMEM115	0.876895	-0.780372	0	0	7	0.000233641	0.0439021	GTEx/v8/Esophagus_Mucosa	NA	7.5047e-09	rs9853352;rs112928349	1	yes
AN-ERNBC	ENSG00000007402	CACNA2D2	3	50400233	50541675	-1	protein_coding	9254	CACNA2D2	0.999693	NA	1	0.555	0	NA	NA	NA	NA	NA	rs9853352	1	no
AN-ERNBC	ENSG00000114737	CISH	3	50643921	50649262	-1	protein_coding	1154	CISH	0.00144426	-0.370352	0	0	0	NA	NA	NA	NA	NA	rs9853352	1	yes
AN-ERNBC	ENSG00000114738	MAPKAPK3	3	50648951	50686720	1	protein_coding	7867	MAPKAPK3	2.71041e-06	0.0772686	0	0	29	7.49265e-06	9.16107e-48	GTEx/v8/Thyroid	NA	5.6712e-11	rs3197999;rs9853352	1	yes
AN-ERNBC	ENSG00000088538	DOCK3	3	50712672	51421629	1	protein_coding	1795	DOCK3	1	-0.836765	0	0	32	4.653e-15	1.06288e-80	GTEx/v8/Skin_Not_Sun_Exposed_Suprapubic:GTEx/v8/Skin_Sun_Exposed_Lower_leg:GTEx/v8/Thyroid	NA	5.6712e-11	rs3197999;rs9853352	1	yes
AN-ERNBC	ENSG00000145050	MANF	3	51422478	51426828	1	protein_coding	7873	MANF	0.327003	-0.571467	0	0	0	NA	NA	NA	NA	NA	rs9853352	1	yes
AN-ERNBC	ENSG00000179837	RBM15B	3	51428731	51435330	1	protein_coding	29890	RBM15B	0.998677	-1.40441	0	0	0	NA	NA	NA	NA	NA	rs9853352	1	yes
AN-ERNBC	ENSG00000164087	POC1A	3	52109269	52188706	-1	protein_coding	25886	POC1A	1.15322e-05	0.182604	0	0	0	NA	NA	NA	NA	NA	rs9853352	1	yes
AN-ERNBC	ENSG00000023330	ALAS1	3	52232102	52248343	1	protein_coding	211	ALAS1	0.907957	-0.640089	0	0	0	NA	NA	NA	NA	NA	rs9853352	1	yes
AN-ERNBC	ENSG00000164088	PPM1M	3	52279841	52284613	1	protein_coding	132160	PPM1M	0.0923289	-0.870254	0	0	0	NA	NA	NA	NA	NA	rs9853352	1	yes
AN-ERNBC	ENSG00000163939	PBRM1	3	52579368	52719933	-1	protein_coding	55193	PBRM1	1	NA	0	0	0	NA	NA	NA	NA	NA	rs9853352	1	yes
AN-ERNBC	ENSG00000163938	GNL3	3	52715172	52728508	1	protein_coding	100113381	GNL3	1.5396e-09	NA	0	0	0	NA	NA	NA	NA	NA	rs9853352	1	yes
AN-ERPBC	ENSG00000144583	2024-03-04	2	217122588	217236750	-1	protein_coding	57574	2024-03-04	0.0162584	-1.51325	0	0	0	NA	NA	NA	NA	7.58259e-09	rs12990503	1	yes
AN-ERPBC	ENSG00000197756	RPL37A	2	217362912	217443903	1	protein_coding	6168	RPL37A	0.00477077	1.39405	0	0	0	NA	NA	NA	NA	7.58259e-09	rs12990503	1	yes
AN-ERPBC	ENSG00000115457	IGFBP2	2	217497551	217529159	1	protein_coding	3485	IGFBP2	0.844354	NA	0	0	0	NA	NA	NA	NA	7.58259e-09	rs12990503	1	yes
AN-ERPBC	ENSG00000115461	IGFBP5	2	217536828	217560248	-1	protein_coding	3488	IGFBP5	0.859978	0.680117	0	0	0	NA	NA	NA	NA	7.58259e-09	rs12990503	1	yes
AN-ERPBC	ENSG00000118245	TNP1	2	217724181	217724787	-1	protein_coding	7141	TNP1	0.222165	-0.303944	0	0	0	NA	NA	NA	NA	7.58259e-09	rs12990503	1	yes
AN-ERPBC	ENSG00000223874	AC007557.1	2	217735495	217736362	1	protein_coding	NA	NA	NA	NA	0	0	0	NA	NA	NA	NA	7.58259e-09	rs12990503	1	yes
AN-ERPBC	ENSG00000231672	DIRC3	2	218148742	218621316	-1	protein_coding	729582	DIRC3	NA	NA	52	15.56	50	5.03513e-16	1.61081e-29	GTEx/v8/Skin_Not_Sun_Exposed_Suprapubic:GTEx/v8/Skin_Sun_Exposed_Lower_leg	NA	7.58259e-09	rs12990503	1	no
AN-ERPBC	ENSG00000232112	TMA7	3	48481667	48485616	1	protein_coding	51372	TMA7	0.0100073	0.321268	0	0	15	9.81015e-05	8.66339e-06	GTEx/v8/Spleen:GTEx/v8/Thyroid	NA	NA	rs3197999	2	yes
AN-ERPBC	ENSG00000213689	TREX1	3	48506445	48509044	1	protein_coding	84126	TREX1	0.0933407	-0.110328	0	0	23	3.14827e-06	8.91202e-32	GTEx/v8/Brain_Cortex:GTEx/v8/Esophagus_Mucosa:GTEx/v8/Spleen:GTEx/v8/Stomach	NA	NA	rs56116382;rs3197999	2	yes
AN-ERPBC	ENSG00000164054	SHISA5	3	48509197	48542259	-1	protein_coding	51246	SHISA5	9.94272e-08	-0.44203	0	0	15	6.62815e-05	0.00197952	GTEx/v8/Brain_Cerebellum	NA	NA	rs56116382	2	yes
AN-ERPBC	ENSG00000145040	UCN2	3	48599160	48601206	-1	protein_coding	90226	UCN2	0.157236	0.00632673	0	0	27	9.97226e-05	0.0152834	GTEx/v8/Breast_Mammary_Tissue	NA	NA	rs3197999	2	yes
AN-ERPBC	ENSG00000183396	TMEM89	3	48658192	48659288	-1	protein_coding	440955	TMEM89	0.711076	-0.325142	0	0	15	0.000129915	0.00953695	GTEx/v8/Breast_Mammary_Tissue	NA	NA	rs56116382	2	yes
AN-ERPBC	ENSG00000225697	SLC26A6	3	48663156	48672926	-1	protein_coding	102465495	SLC26A6	3.31045e-05	-0.384056	0	0	116	5.2808e-06	3.27944e-18	GTEx/v8/Skin_Not_Sun_Exposed_Suprapubic:GTEx/v8/Thyroid	NA	1.29923e-08	rs56116382;rs3197999	2	yes
AN-ERPBC	ENSG00000213672	NCKIPSD	3	48701364	48723797	-1	protein_coding	51517	NCKIPSD	0.00713136	-0.551018	0	0	22	2.17107e-05	1.72182e-35	GTEx/v8/Esophagus_Mucosa:GTEx/v8/Stomach	NA	1.29923e-08	rs56116382	2	yes
AN-ERPBC	ENSG00000068745	IP6K2	3	48725436	48777786	-1	protein_coding	51447	IP6K2	0.989458	-0.392799	0	0	117	1.09927e-09	2.76872e-33	GTEx/v8/Whole_Blood:GTEx/v8/Brain_Cerebellar_Hemisphere:GTEx/v8/Brain_Cerebellum:GTEx/v8/Brain_Hippocampus:GTEx/v8/Breast_Mammary_Tissue:GTEx/v8/Colon_Transverse:GTEx/v8/Esophagus_Mucosa:GTEx/v8/Skin_Not_Sun_Exposed_Suprapubic:GTEx/v8/Spleen:GTEx/v8/Stomach:GTEx/v8/Thyroid	NA	1.29923e-08	rs3197999;rs56116382	2	yes
AN-ERPBC	ENSG00000178252	WDR6	3	49044495	49053386	1	protein_coding	11180	WDR6	9.19648e-07	-0.0589495	0	0	139	1.82474e-30	1.81688e-102	GTEx/v8/Whole_Blood:GTEx/v8/Breast_Mammary_Tissue:GTEx/v8/Colon_Transverse:GTEx/v8/Esophagus_Mucosa:GTEx/v8/Minor_Salivary_Gland:GTEx/v8/Skin_Not_Sun_Exposed_Suprapubic:GTEx/v8/Skin_Sun_Exposed_Lower_leg:GTEx/v8/Stomach	NA	1.29923e-08	rs56116382;rs3197999	2	yes
AN-ERPBC	ENSG00000178149	DALRD3	3	49052921	49059726	-1	protein_coding	55152	DALRD3	1.84814e-05	0.0723068	0	0	16	0.000185382	2.08717e-05	GTEx/v8/Skin_Not_Sun_Exposed_Suprapubic	NA	1.29923e-08	rs56116382	2	yes
AN-ERPBC	ENSG00000198218	QRICH1	3	49067140	49131796	-1	protein_coding	54870	QRICH1	0.99607	-0.279294	0	0	117	1.83352e-06	2.0928e-17	GTEx/v8/Whole_Blood:GTEx/v8/Pancreas:GTEx/v8/Skin_Not_Sun_Exposed_Suprapubic:GTEx/v8/Skin_Sun_Exposed_Lower_leg:GTEx/v8/Stomach	NA	1.29923e-08	rs3197999;rs56116382	2	yes
AN-ERPBC	ENSG00000172053	QARS	3	49133365	49142553	-1	protein_coding	102465536	QARS	8.7897e-08	-0.634756	0	0	0	NA	NA	NA	NA	NA	rs3197999	2	yes
AN-ERPBC	ENSG00000172046	USP19	3	49145479	49158371	-1	protein_coding	10869	USP19	0.999992	-0.429633	0	0	0	NA	NA	NA	NA	NA	rs3197999	2	yes
AN-ERPBC	ENSG00000185909	KLHDC8B	3	49209044	49213917	1	protein_coding	200942	KLHDC8B	0.0104214	-0.0773522	0	0	139	8.38655e-10	8.98072e-20	GTEx/v8/Cells_EBV-transformed_lymphocytes:GTEx/v8/Brain_Nucleus_accumbens_basal_ganglia:GTEx/v8/Esophagus_Mucosa:GTEx/v8/Skin_Not_Sun_Exposed_Suprapubic:GTEx/v8/Skin_Sun_Exposed_Lower_leg	NA	1.29923e-08	rs3197999;rs56116382	2	yes
AN-ERPBC	ENSG00000173421	CCDC36	3	49235861	49295537	1	protein_coding	339834	CCDC36	0.509349	-0.452713	0	0	14	5.93618e-05	5.04593e-07	GTEx/v8/Esophagus_Mucosa	NA	NA	rs56116382	2	yes
AN-ERPBC	ENSG00000225399	RP11-3B7.1	3	49297518	49298744	1	protein_coding	NA	NA	NA	NA	0	0	0	NA	NA	NA	NA	NA	rs3197999	2	yes
AN-ERPBC	ENSG00000188315	C3orf62	3	49306035	49315342	-1	protein_coding	100422952	C3orf62	0.00712466	-1.95031	1	9.603	22	9.88448e-05	0.00942727	GTEx/v8/Esophagus_Mucosa:GTEx/v8/Thyroid	NA	NA	rs56116382;rs3197999	2	no
AN-ERPBC	ENSG00000114316	USP4	3	49315264	49378145	-1	protein_coding	7375	USP4	6.20194e-07	NA	26	12.18	8	0.000124053	0.0190152	GTEx/v8/Pancreas	NA	NA	rs56116382;rs3197999	2	no
AN-ERPBC	ENSG00000233276	GPX1	3	49394609	49396033	-1	protein_coding	2876	GPX1	0.00693165	-0.616399	11	19.22	138	9.21272e-08	4.0993e-12	GTEx/v8/Brain_Anterior_cingulate_cortex_BA24:GTEx/v8/Brain_Caudate_basal_ganglia:GTEx/v8/Brain_Cerebellar_Hemisphere:GTEx/v8/Brain_Cerebellum:GTEx/v8/Brain_Cortex:GTEx/v8/Brain_Frontal_Cortex_BA9:GTEx/v8/Brain_Hippocampus:GTEx/v8/Brain_Nucleus_accumbens_basal_ganglia:GTEx/v8/Esophagus_Mucosa:GTEx/v8/Skin_Not_Sun_Exposed_Suprapubic:GTEx/v8/Skin_Sun_Exposed_Lower_leg	NA	1.29923e-08	rs3197999;rs56116382	2	no
AN-ERPBC	ENSG00000067560	RHOA	3	49396578	49450431	-1	protein_coding	387	RHOA	0.804698	-0.430263	37	19.22	0	NA	NA	NA	NA	NA	rs3197999	2	no
AN-ERPBC	ENSG00000145022	TCTA	3	49449639	49453908	1	protein_coding	6988	TCTA	0.0132648	-0.595941	11	19.06	0	NA	NA	NA	NA	NA	rs3197999	2	no
AN-ERPBC	ENSG00000145020	AMT	3	49454211	49460186	-1	protein_coding	275	AMT	0.000569475	-0.0226371	10	19.06	139	9.15165e-15	4.60575e-100	GTEx/v8/Whole_Blood:GTEx/v8/Brain_Cerebellum:GTEx/v8/Brain_Cortex:GTEx/v8/Brain_Frontal_Cortex_BA9:GTEx/v8/Brain_Nucleus_accumbens_basal_ganglia:GTEx/v8/Brain_Putamen_basal_ganglia:GTEx/v8/Breast_Mammary_Tissue:GTEx/v8/Colon_Transverse:GTEx/v8/Esophagus_Mucosa:GTEx/v8/Skin_Not_Sun_Exposed_Suprapubic:GTEx/v8/Skin_Sun_Exposed_Lower_leg:GTEx/v8/Spleen:GTEx/v8/Thyroid	NA	1.29923e-08	rs3197999;rs56116382	2	no
AN-ERPBC	ENSG00000145029	NICN1	3	49460379	49466759	-1	protein_coding	84276	NICN1	0.257246	-1.08729	12	19.06	139	7.9705e-17	1.30111e-62	GTEx/v8/Breast_Mammary_Tissue:GTEx/v8/Colon_Transverse:GTEx/v8/Esophagus_Mucosa:GTEx/v8/Skin_Not_Sun_Exposed_Suprapubic:GTEx/v8/Skin_Sun_Exposed_Lower_leg:GTEx/v8/Stomach:GTEx/v8/Thyroid	NA	1.29923e-08	rs3197999;rs56116382	2	no
AN-ERPBC	ENSG00000173402	DAG1	3	49506146	49573048	1	protein_coding	1605	DAG1	0.940922	-0.838742	35	15.6	116	5.74637e-07	3.63685e-07	GTEx/v8/Esophagus_Mucosa	NA	3.52776e-08	rs3197999	2	no
AN-ERPBC	ENSG00000164061	BSN	3	49591922	49708978	1	protein_coding	8927	BSN	1	-1.28511	46	12.52	131	1.2891e-05	0.00994404	GTEx/v8/Brain_Cortex	NA	1.29923e-08	rs3197999;rs56116382;rs3197999:rs56116382	2	no
AN-ERPBC	ENSG00000164062	APEH	3	49711435	49721396	1	protein_coding	327	APEH	0.0132157	-0.271805	12	21	139	3.30213e-18	2.81907e-17	GTEx/v8/Whole_Blood:GTEx/v8/Brain_Spinal_cord_cervical_c-1:GTEx/v8/Breast_Mammary_Tissue:GTEx/v8/Esophagus_Mucosa:GTEx/v8/Skin_Not_Sun_Exposed_Suprapubic:GTEx/v8/Skin_Sun_Exposed_Lower_leg:GTEx/v8/Spleen	NA	1.29923e-08	rs3197999;rs56116382;rs3197999:rs56116382	2	no
AN-ERPBC	ENSG00000173531	MST1	3	49721380	49726934	-1	protein_coding	4485	MST1	1.72736e-10	0.158165	7	21	139	1.04372e-23	2.09399e-18	GTEx/v8/Whole_Blood:GTEx/v8/Brain_Amygdala:GTEx/v8/Brain_Anterior_cingulate_cortex_BA24:GTEx/v8/Brain_Caudate_basal_ganglia:GTEx/v8/Brain_Cerebellum:GTEx/v8/Brain_Cortex:GTEx/v8/Brain_Frontal_Cortex_BA9:GTEx/v8/Brain_Hippocampus:GTEx/v8/Brain_Hypothalamus:GTEx/v8/Brain_Nucleus_accumbens_basal_ganglia:GTEx/v8/Breast_Mammary_Tissue:GTEx/v8/Colon_Transverse:GTEx/v8/Esophagus_Mucosa:GTEx/v8/Skin_Not_…	NA	1.29923e-08	rs3197999;rs56116382	2	no
AN-ERPBC	ENSG00000164068	RNF123	3	49726932	49758962	1	protein_coding	63891	RNF123	0.969715	-0.461991	5	21	130	8.25887e-11	1.00961e-15	GTEx/v8/Brain_Anterior_cingulate_cortex_BA24:GTEx/v8/Brain_Cerebellar_Hemisphere:GTEx/v8/Brain_Cerebellum:GTEx/v8/Brain_Cortex:GTEx/v8/Brain_Nucleus_accumbens_basal_ganglia:GTEx/v8/Breast_Mammary_Tissue:GTEx/v8/Colon_Transverse:GTEx/v8/Esophagus_Mucosa:GTEx/v8/Pancreas:GTEx/v8/Skin_Not_Sun_Exposed_Suprapubic:GTEx/v8/Spleen:GTEx/v8/Thyroid	NA	1.29923e-08	rs3197999;rs56116382	2	no
AN-ERPBC	ENSG00000176020	AMIGO3	3	49754267	49761349	-1	protein_coding	386724	AMIGO3	7.50516e-06	NA	0	0	0	NA	NA	NA	NA	NA	rs3197999	2	yes
AN-ERPBC	ENSG00000173540	GMPPB	3	49754277	49761384	-1	protein_coding	386724	GMPPB	8.24536e-05	-0.659554	0	0	132	3.50937e-08	3.6504e-63	GTEx/v8/Brain_Cerebellum:GTEx/v8/Brain_Cortex:GTEx/v8/Breast_Mammary_Tissue:GTEx/v8/Pancreas:GTEx/v8/Skin_Not_Sun_Exposed_Suprapubic:GTEx/v8/Skin_Sun_Exposed_Lower_leg:GTEx/v8/Thyroid	NA	1.29923e-08	rs3197999;rs56116382	2	yes
AN-ERPBC	ENSG00000185614	FAM212A	3	49840687	49842463	1	protein_coding	389119	FAM212A	0.000589161	NA	0	0	139	1.80726e-19	1.03287e-36	GTEx/v8/Brain_Cerebellar_Hemisphere:GTEx/v8/Brain_Cerebellum:GTEx/v8/Esophagus_Mucosa:GTEx/v8/Skin_Not_Sun_Exposed_Suprapubic:GTEx/v8/Skin_Sun_Exposed_Lower_leg	NA	1.29923e-08	rs3197999;rs56116382	2	yes
AN-ERPBC	ENSG00000182179	UBA7	3	49842640	49851379	-1	protein_coding	100847079	UBA7	2.68228e-14	-0.315381	0	0	139	2.51216e-18	2.47495e-51	GTEx/v8/Whole_Blood:GTEx/v8/Colon_Transverse:GTEx/v8/Esophagus_Mucosa:GTEx/v8/Pancreas:GTEx/v8/Skin_Not_Sun_Exposed_Suprapubic:GTEx/v8/Skin_Sun_Exposed_Lower_leg:GTEx/v8/Spleen:GTEx/v8/Stomach	NA	1.29923e-08	rs56116382;rs3197999	2	yes
AN-ERPBC	ENSG00000164078	MST1R	3	49924435	49941299	-1	protein_coding	4486	MST1R	1.69349e-20	-0.377645	0	0	130	2.37158e-08	3.12618e-16	GTEx/v8/Brain_Caudate_basal_ganglia:GTEx/v8/Brain_Cerebellar_Hemisphere:GTEx/v8/Brain_Cerebellum:GTEx/v8/Brain_Nucleus_accumbens_basal_ganglia:GTEx/v8/Skin_Not_Sun_Exposed_Suprapubic:GTEx/v8/Skin_Sun_Exposed_Lower_leg	NA	1.29923e-08	rs3197999;rs56116382	2	yes
AN-ERPBC	ENSG00000164077	MON1A	3	49946302	49967606	-1	protein_coding	84315	MON1A	0.00636811	-0.629673	0	0	8	0.00053174	1.16113e-05	GTEx/v8/Whole_Blood	NA	NA	rs3197999	2	yes
AN-ERPBC	ENSG00000004534	RBM6	3	49977440	50137478	1	protein_coding	10180	RBM6	1	-0.685653	0	0	139	2.24144e-23	3.30235e-109	GTEx/v8/Whole_Blood:GTEx/v8/Brain_Anterior_cingulate_cortex_BA24:GTEx/v8/Brain_Cerebellar_Hemisphere:GTEx/v8/Brain_Cerebellum:GTEx/v8/Brain_Cortex:GTEx/v8/Brain_Nucleus_accumbens_basal_ganglia:GTEx/v8/Brain_Putamen_basal_ganglia:GTEx/v8/Breast_Mammary_Tissue:GTEx/v8/Colon_Transverse:GTEx/v8/Esophagus_Mucosa:GTEx/v8/Pancreas:GTEx/v8/Minor_Salivary_Gland:GTEx/v8/Skin_Not_Sun_Exposed_Suprapubic:GTEx…	NA	1.29923e-08	rs56116382;rs3197999	2	yes
AN-ERPBC	ENSG00000001617	SEMA3F	3	50192478	50226508	1	protein_coding	6405	SEMA3F	0.999918	NA	0	0	55	5.18991e-10	1.1782e-07	GTEx/v8/Spleen	NA	1.29923e-08	rs56116382;rs3197999	2	yes
AN-ERPBC	ENSG00000186792	HYAL3	3	50330262	50336899	-1	protein_coding	8372	HYAL3	1.52466e-05	-0.35315	0	0	20	1.93516e-10	1.78087e-49	GTEx/v8/Whole_Blood:GTEx/v8/Brain_Hypothalamus:GTEx/v8/Breast_Mammary_Tissue:GTEx/v8/Colon_Transverse:GTEx/v8/Esophagus_Mucosa:GTEx/v8/Skin_Not_Sun_Exposed_Suprapubic:GTEx/v8/Skin_Sun_Exposed_Lower_leg:GTEx/v8/Spleen:GTEx/v8/Thyroid	NA	1.29923e-08	rs56116382;rs3197999	2	yes
AN-ERPBC	ENSG00000114378	HYAL1	3	50337320	50349812	-1	protein_coding	3373	HYAL1	0.00553671	0.476164	0	0	1	0.000334561	1.73735e-11	GTEx/v8/Spleen	NA	NA	rs3197999	2	yes
AN-ERPBC	ENSG00000114738	MAPKAPK3	3	50648951	50686720	1	protein_coding	7867	MAPKAPK3	2.71041e-06	0.0772686	0	0	29	7.49265e-06	9.16107e-48	GTEx/v8/Thyroid	NA	3.52776e-08	rs3197999	2	yes
AN-ERPBC	ENSG00000088538	DOCK3	3	50712672	51421629	1	protein_coding	1795	DOCK3	1	-0.836765	0	0	6	4.653e-15	1.06288e-80	GTEx/v8/Skin_Not_Sun_Exposed_Suprapubic:GTEx/v8/Skin_Sun_Exposed_Lower_leg:GTEx/v8/Thyroid	NA	3.52776e-08	rs3197999	2	yes
AN-ERPBC	ENSG00000205765	C5orf51	5	41904290	41921738	1	protein_coding	285636	C5orf51	0.0038889	-0.96744	0	0	0	NA	NA	NA	NA	NA	rs3935086	3	yes
AN-ERPBC	ENSG00000250722	SEPP1	5	42799982	42887494	-1	protein_coding	6414	SEPP1	3.00317e-08	-0.12736	0	0	0	NA	NA	NA	NA	NA	rs3935086	3	yes
AN-ERPBC	ENSG00000112972	HMGCS1	5	43289497	43313614	-1	protein_coding	3157	HMGCS1	0.972849	-0.325172	0	0	0	NA	NA	NA	NA	NA	rs3935086	3	yes
AN-ERPBC	ENSG00000151881	C5orf28	5	43444354	43483995	-1	protein_coding	64417	C5orf28	1.49355e-05	-1.55804	0	0	0	NA	NA	NA	NA	1.10072e-10	rs3935086	3	yes
AN-ERPBC	ENSG00000172244	C5orf34	5	43486803	43515247	-1	protein_coding	375444	C5orf34	9.91327e-11	0.515217	0	0	0	NA	NA	NA	NA	1.10072e-10	rs3935086	3	yes
AN-ERPBC	ENSG00000172239	PAIP1	5	43526369	43557860	-1	protein_coding	10605	PAIP1	0.994279	NA	0	0	0	NA	NA	NA	NA	NA	rs3935086	3	yes
AN-ERPBC	ENSG00000112992	NNT	5	43602794	43707507	1	protein_coding	23530	NNT	0.99955	0.254438	0	0	0	NA	NA	NA	NA	1.10072e-10	rs3935086	3	yes
AN-ERPBC	ENSG00000070193	FGF10	5	44303646	44389808	-1	protein_coding	2255	FGF10	0.858815	-0.198267	0	0	0	NA	NA	NA	NA	NA	rs3935086	3	yes
AN-ERPBC	ENSG00000112996	MRPS30	5	44809027	44820530	1	protein_coding	10884	MRPS30	5.58148e-05	-0.210522	48	10.86	231	1.08809e-08	4.51917e-05	GTEx/v8/Breast_Mammary_Tissue	NA	1.10072e-10	rs3935086	3	no
AN-ERPBC	ENSG00000164588	HCN1	5	45259349	45696253	-1	protein_coding	348980	HCN1	0.953139	-1.22713	2	4.623	178	2.8911e-05	1.33902e-14	GTEx/v8/Pancreas	NA	1.10072e-10	rs3935086	3	no
AN-ERPBC	ENSG00000055163	CYFIP2	5	156693089	156822606	1	protein_coding	26999	CYFIP2	0.999999	NA	0	0	0	NA	NA	NA	NA	1.74618e-11	rs62385385:rs6556370:rs1081073;rs62385385:rs4921537:rs66584692:rs1081073:rs1081073;rs66584692	4	yes
AN-ERPBC	ENSG00000172568	FNDC9	5	156768608	156772729	-1	protein_coding	408263	FNDC9	0.00399382	0.819623	0	0	0	NA	NA	NA	NA	5.55965e-11	rs6556370:rs66584692:rs62385385:rs1081073;rs62385385:rs4921537	4	yes
AN-ERPBC	ENSG00000135074	ADAM19	5	156822542	157002783	-1	protein_coding	8728	ADAM19	4.20155e-06	-0.0596041	0	0	0	NA	NA	NA	NA	1.74618e-11	rs4921537:rs62385385:rs1081073:rs1081073;rs62385385:rs1081073;rs66584692:rs66584692:rs6556370	4	yes
AN-ERPBC	ENSG00000039600	SOX30	5	157052687	157098488	-1	protein_coding	11063	SOX30	0.998986	0.0425372	0	0	0	NA	NA	NA	NA	1.74618e-11	rs4921537:rs62385385:rs1081073:rs1081073;rs62385385:rs1081073;rs66584692:rs66584692	4	yes
AN-ERPBC	ENSG00000187658	C5orf52	5	157098561	157107151	1	protein_coding	100190949	C5orf52	NA	-0.333545	0	0	0	NA	NA	NA	NA	1.74618e-11	rs4921537:rs62385385:rs1081073:rs1081073;rs62385385:rs1081073;rs66584692:rs66584692	4	yes
AN-ERPBC	ENSG00000268432	AC026407.1	5	157160003	157161727	-1	protein_coding	NA	NA	NA	NA	0	0	0	NA	NA	NA	NA	1.74618e-11	rs4921537:rs62385385:rs1081073:rs1081073;rs62385385:rs1081073;rs66584692:rs66584692	4	yes
AN-ERPBC	ENSG00000155858	LSM11	5	157170703	157187717	1	protein_coding	134353	LSM11	0.490845	-1.36263	0	0	0	NA	NA	NA	NA	1.74618e-11	rs4921537:rs62385385:rs1081073:rs1081073;rs62385385:rs1081073;rs66584692:rs66584692	4	yes
AN-ERPBC	ENSG00000113282	CLINT1	5	157212751	157286183	-1	protein_coding	9685	CLINT1	0.800888	-0.519965	0	0	0	NA	NA	NA	NA	5.55965e-11	rs6556370:rs66584692:rs62385385:rs1081073;rs62385385:rs4921537	4	yes
AN-ERPBC	ENSG00000164330	EBF1	5	158122928	158526769	-1	protein_coding	1879	EBF1	0.996264	0.544514	125	20.3	0	NA	NA	NA	NA	1.74618e-11	rs17715065;rs62385385;rs6556370;rs1081073;rs4921537;rs66584692;rs17715065:rs62385385:rs6556370:rs1081073;rs62385385:rs4921537:rs1081073:rs1081073;rs66584692:rs66584692	4	no
AN-ERPBC	ENSG00000145860	RNF145	5	158584417	158637061	-1	protein_coding	153830	RNF145	0.663622	-0.26743	0	0	0	NA	NA	NA	NA	1.74618e-11	rs62385385:rs6556370:rs1081073;rs62385385:rs4921537:rs1081073:rs1081073;rs66584692:rs66584692	4	yes
AN-ERPBC	ENSG00000164332	UBLCP1	5	158690089	158713044	1	protein_coding	134510	UBLCP1	0.118129	-0.66646	0	0	0	NA	NA	NA	NA	1.74618e-11	rs17715065:rs62385385:rs6556370:rs1081073;rs62385385:rs4921537:rs1081073:rs1081073;rs66584692:rs66584692	4	yes
AN-ERPBC	ENSG00000170214	ADRA1B	5	159343790	159399551	1	protein_coding	147	ADRA1B	0.182479	NA	0	0	0	NA	NA	NA	NA	1.74618e-11	rs62385385:rs6556370:rs1081073;rs62385385:rs4921537:rs1081073:rs1081073;rs66584692:rs66584692	4	yes
AN-ERPBC	ENSG00000113312	TTC1	5	159436120	159492550	1	protein_coding	7265	TTC1	0.00185168	-0.449095	0	0	0	NA	NA	NA	NA	NA	rs6556370:rs66584692	4	yes
AN-ERPBC	ENSG00000009765	IYD	6	150690028	150727105	1	protein_coding	389434	IYD	0.0883092	8.24672	0	0	0	NA	NA	NA	NA	4.88561e-11	rs9397435	5	yes
AN-ERPBC	ENSG00000120278	PLEKHG1	6	150920999	151164799	1	protein_coding	57480	PLEKHG1	0.000178677	1.44566	0	0	0	NA	NA	NA	NA	NA	rs9397435	5	yes
AN-ERPBC	ENSG00000155906	RMND1	6	151725989	151773259	-1	protein_coding	55005	RMND1	7.66495e-07	0.739249	0	0	0	NA	NA	NA	NA	4.88561e-11	rs9397435	5	yes
AN-ERPBC	ENSG00000146476	C6orf211	6	151773422	151791236	1	protein_coding	79624	C6orf211	5.45635e-07	-0.451045	0	0	0	NA	NA	NA	NA	4.88561e-11	rs9397435	5	yes
AN-ERPBC	ENSG00000120262	CCDC170	6	151815165	151942328	1	protein_coding	80129	CCDC170	1.02112e-19	1.38068	18	15.32	0	NA	NA	NA	NA	4.88561e-11	rs9397435	5	no
AN-ERPBC	ENSG00000091831	ESR1	6	151977826	152450754	1	protein_coding	2099	ESR1	0.987167	-1.05687	14	10.69	0	NA	NA	NA	NA	4.88561e-11	rs9397435	5	no
AN-ERPBC	ENSG00000131018	SYNE1	6	152442819	152958936	-1	protein_coding	23345	SYNE1	3.75068e-27	-0.109891	0	0	0	NA	NA	NA	NA	NA	rs9397435	5	yes
AN-ERPBC	ENSG00000120279	MYCT1	6	153019030	153045702	1	protein_coding	80177	MYCT1	6.34323e-05	0.877283	0	0	0	NA	NA	NA	NA	4.88561e-11	rs9397435	5	yes
AN-ERPBC	ENSG00000146469	VIP	6	153071933	153080900	1	protein_coding	7432	VIP	0.00582894	-0.126612	0	0	0	NA	NA	NA	NA	4.88561e-11	rs9397435	5	yes
AN-ERPBC	ENSG00000121005	CRISPLD1	8	75896750	75946793	1	protein_coding	83690	CRISPLD1	0.000148412	0.128257	0	0	0	NA	NA	NA	NA	3.67132e-10	rs72658076	6	yes
AN-ERPBC	ENSG00000164749	HNF4G	8	76320149	76479078	1	protein_coding	3174	HNF4G	0.544634	2.06191	7	13.98	0	NA	NA	NA	NA	3.67132e-10	rs72658076	6	no
AN-ERPBC	ENSG00000091656	ZFHX4	8	77593454	77779521	1	protein_coding	79776	ZFHX4	1	-1.62461	0	0	0	NA	NA	NA	NA	7.86691e-09	rs72658076	6	yes
AN-ERPBC	ENSG00000137080	IFNA21	9	21165636	21166659	-1	protein_coding	3452	IFNA21	8.62552e-08	0.7186	0	0	0	NA	NA	NA	NA	3.9098e-08	rs3217992	7	yes
AN-ERPBC	ENSG00000236637	IFNA4	9	21186617	21187598	-1	protein_coding	3441	IFNA4	0.240444	0.526131	0	0	0	NA	NA	NA	NA	3.9098e-08	rs3217992	7	yes
AN-ERPBC	ENSG00000214042	IFNA7	9	21201468	21202204	-1	protein_coding	3444	IFNA7	9.01849e-05	0.665713	0	0	0	NA	NA	NA	NA	3.9098e-08	rs3217992	7	yes
AN-ERPBC	ENSG00000186803	IFNA10	9	21206180	21207142	-1	protein_coding	3446	IFNA10	0.00187253	1.37494	0	0	0	NA	NA	NA	NA	3.9098e-08	rs3217992	7	yes
AN-ERPBC	ENSG00000147885	IFNA16	9	21216372	21217310	-1	protein_coding	3449	IFNA16	0.00656987	0.554935	0	0	0	NA	NA	NA	NA	3.9098e-08	rs3217992	7	yes
AN-ERPBC	ENSG00000234829	IFNA17	9	21227242	21228221	-1	protein_coding	3451	IFNA17	0.00702582	1.16204	0	0	0	NA	NA	NA	NA	3.9098e-08	rs3217992	7	yes
AN-ERPBC	ENSG00000228083	IFNA14	9	21239201	21239978	-1	protein_coding	3448	IFNA14	NA	-0.238065	0	0	0	NA	NA	NA	NA	3.9098e-08	rs3217992	7	yes
AN-ERPBC	ENSG00000198642	KLHL9	9	21329670	21335379	-1	protein_coding	55958	KLHL9	0.98834	-0.351146	0	0	0	NA	NA	NA	NA	3.9098e-08	rs3217992	7	yes
AN-ERPBC	ENSG00000120235	IFNA6	9	21349834	21351377	-1	protein_coding	3443	IFNA6	0.000913991	0.364152	0	0	0	NA	NA	NA	NA	3.9098e-08	rs3217992	7	yes
AN-ERPBC	ENSG00000184995	IFNE	9	21480841	21482312	-1	protein_coding	338376	IFNE	8.78739e-07	0.0260896	0	0	0	NA	NA	NA	NA	3.9098e-08	rs3217992	7	yes
AN-ERPBC	ENSG00000099810	MTAP	9	21802542	21931646	1	protein_coding	4507	MTAP	0.000179316	1.58922	0	0	0	NA	NA	NA	NA	3.9098e-08	rs3217992	7	yes
AN-ERPBC	ENSG00000264545	RP11-145E5.5	9	21802635	22032985	1	protein_coding	NA	NA	NA	NA	33	11.33	0	NA	NA	NA	NA	3.9098e-08	rs3217992	7	no
AN-ERPBC	ENSG00000224854	C9orf53	9	21967137	21967738	1	protein_coding	NA	C9orf53	NA	NA	0	0	0	NA	NA	NA	NA	3.9098e-08	rs3217992	7	yes
AN-ERPBC	ENSG00000147889	CDKN2A	9	21967751	21995300	-1	protein_coding	1029	CDKN2A	0.357649	-0.259234	4	6.367	7	3.30366e-05	0.032621	GTEx/v8/Brain_Cortex	NA	3.9098e-08	rs3217992	7	no
AN-ERPBC	ENSG00000147883	CDKN2B	9	22002902	22009362	-1	protein_coding	1030	CDKN2B	0.281058	-1.80619	15	11.33	0	NA	NA	NA	NA	3.9098e-08	rs3217992	7	no
AN-ERPBC	ENSG00000107105	ELAVL2	9	23690102	23826335	-1	protein_coding	1993	ELAVL2	0.972928	-0.832763	0	0	0	NA	NA	NA	NA	3.9098e-08	rs3217992	7	yes
AN-ERPBC	ENSG00000242631	RP11-508N12.4	9	109685630	109686455	1	protein_coding	NA	NA	NA	NA	0	0	0	NA	NA	NA	NA	9.78408e-12	rs12552629;rs4978677:rs12345915:rs12552629	9	yes
AN-ERPBC	ENSG00000119318	RAD23B	9	110045418	110094475	1	protein_coding	5887	RAD23B	0.973409	-0.566578	0	0	0	NA	NA	NA	NA	9.78408e-12	rs12552629;rs4978677:rs12345915:rs12552629:rs4978677	9	yes
AN-ERPBC	ENSG00000136826	KLF4	9	110247133	110252763	-1	protein_coding	9314	KLF4	0.98105	NA	0	0	0	NA	NA	NA	NA	9.78408e-12	rs12345915:rs4978677:rs12552629;rs4978677:rs12552629	9	yes
AN-ERPBC	ENSG00000214645	AL162389.1	9	110539471	110540419	-1	protein_coding	NA	NA	NA	NA	0	0	0	NA	NA	NA	NA	9.78408e-12	rs12345915:rs4978677:rs12552629;rs4978677:rs12552629:rs2185857	08:09:00	yes
AN-ERPBC	ENSG00000106771	TMEM245	9	111777432	111882225	-1	protein_coding	23731	TMEM245	0.000362237	2.29768	0	0	7	4.26432e-05	4.74284e-21	GTEx/v8/Skin_Not_Sun_Exposed_Suprapubic	NA	3.76925e-10	rs4978677;rs12345915	9	yes
AN-ERPBC	ENSG00000188959	C9orf152	9	112952328	112970469	-1	protein_coding	401546	C9orf152	0.00474768	0.733356	0	0	0	NA	NA	NA	NA	9.78408e-12	rs12552629;rs4978677:rs12345915:rs12552629	9	yes
AN-ERPBC	ENSG00000177234	C10orf85	10	122357721	122359629	1	protein_coding	NA	C10orf85	NA	NA	0	0	0	NA	NA	NA	NA	7.89704e-10	rs45631632:rs10886965	10	yes
AN-ERPBC	ENSG00000120008	WDR11	10	122610687	122669036	1	protein_coding	55717	WDR11	0.0703281	2.05908	0	0	0	NA	NA	NA	NA	3.39821e-11	rs45631632:rs10886965:rs58775336	10	yes
AN-ERPBC	ENSG00000066468	FGFR2	10	123237848	123357972	-1	protein_coding	2263	FGFR2	0.999752	NA	2	1.031	4	0.000110361	0.0418711	GTEx/v8/Skin_Not_Sun_Exposed_Suprapubic	NA	3.39821e-11	rs45631632;rs10886965;rs45631632:rs10886965:rs58775336	10	no
AN-ERPBC	ENSG00000107672	NSMCE4A	10	123716603	123734732	-1	protein_coding	54780	NSMCE4A	0.085947	NA	0	0	1	1.18004e-05	7.90159e-28	GTEx/v8/Pancreas:GTEx/v8/Skin_Not_Sun_Exposed_Suprapubic	NA	2.12785e-09	rs45631632	10	yes
AN-ERPBC	ENSG00000107679	PLEKHA1	10	124134212	124191867	1	protein_coding	59338	PLEKHA1	0.0177773	-0.988609	0	0	0	NA	NA	NA	NA	2.12785e-09	rs45631632	10	yes
AN-ERPBC	ENSG00000254636	ARMS2	10	124214169	124216868	1	protein_coding	387715	ARMS2	0.0391826	1.30355	0	0	0	NA	NA	NA	NA	2.12785e-09	rs45631632	10	yes
AN-ERPBC	ENSG00000166033	HTRA1	10	124221041	124274424	1	protein_coding	5654	HTRA1	0.0169475	NA	0	0	0	NA	NA	NA	NA	2.12785e-09	rs45631632	10	yes
AN-ERPBC	ENSG00000119965	C10orf88	10	124690419	124713919	-1	protein_coding	80007	C10orf88	0.038585	-0.774315	0	0	0	NA	NA	NA	NA	7.89704e-10	rs10886965	10	yes
AN-ERPBC	ENSG00000179988	PSTK	10	124713897	124757029	1	protein_coding	118672	PSTK	0.00411002	-0.159015	0	0	0	NA	NA	NA	NA	7.89704e-10	rs10886965	10	yes
AN-ERPBC	ENSG00000188620	HMX3	10	124895478	124897257	1	protein_coding	340784	HMX3	0.772662	NA	0	0	0	NA	NA	NA	NA	2.12785e-09	rs45631632	10	yes
AN-ERPBC	ENSG00000188816	HMX2	10	124907638	124910188	1	protein_coding	3167	HMX2	0.000305119	-0.576661	0	0	0	NA	NA	NA	NA	2.12785e-09	rs45631632	10	yes
AN-ERPBC	ENSG00000154473	BUB3	10	124913793	124924886	1	protein_coding	9184	BUB3	0.554686	-0.192884	0	0	0	NA	NA	NA	NA	2.12785e-09	rs45631632	10	yes
AN-ERPBC	ENSG00000154478	GPR26	10	125425871	125454123	1	protein_coding	2849	GPR26	0.627337	2.29891	0	0	0	NA	NA	NA	NA	7.89704e-10	rs45631632:rs10886965	10	yes
AN-ERPBC	ENSG00000065154	OAT	10	126085872	126107545	-1	protein_coding	4942	OAT	0.000721947	0.561895	0	0	0	NA	NA	NA	NA	2.12785e-09	rs45631632	10	yes
AN-ERPBC	ENSG00000205423	CNEP1R1	16	50058321	50070999	1	protein_coding	255919	CNEP1R1	0.291176	-0.0780849	0	0	0	NA	NA	NA	NA	8.34553e-12	rs4594251	11	yes
AN-ERPBC	ENSG00000140807	NKD1	16	50582241	50670647	1	protein_coding	85407	NKD1	0.99793	-1.22578	0	0	0	NA	NA	NA	NA	7.97272e-12	rs4594251	11	yes
AN-ERPBC	ENSG00000083799	CYLD	16	50775961	50835846	1	protein_coding	1540	CYLD	0.99472	-1.96431	0	0	0	NA	NA	NA	NA	7.97272e-12	rs4594251	11	yes
AN-ERPBC	ENSG00000103449	SALL1	16	51169886	51185278	-1	protein_coding	6299	SALL1	0.994674	-0.4331	0	0	0	NA	NA	NA	NA	7.97272e-12	rs4594251	11	yes
AN-ERPBC	ENSG00000261190	C16orf97	16	52039399	52112386	-1	protein_coding	388276	C16orf97	NA	0.283419	0	0	0	NA	NA	NA	NA	7.97272e-12	rs4594251	11	yes
AN-ERPBC	ENSG00000103460	TOX3	16	52471917	52581714	-1	protein_coding	27324	TOX3	0.994339	NA	20	20.7	0	NA	NA	NA	NA	8.34553e-12	rs4594251	11	no
AN-ERPBC	ENSG00000177200	CHD9	16	53088945	53363062	1	protein_coding	80205	CHD9	1	-0.715493	0	0	0	NA	NA	NA	NA	7.97272e-12	rs4594251	11	yes
AN-ERPBC	ENSG00000103479	RBL2	16	53467889	53525561	1	protein_coding	5934	RBL2	0.957797	-0.466961	0	0	0	NA	NA	NA	NA	7.97272e-12	rs4594251	11	yes
AN-ERPBC	ENSG00000166971	AKTIP	16	53524952	53538323	-1	protein_coding	64400	AKTIP	0.788013	-0.341576	0	0	0	NA	NA	NA	NA	7.97272e-12	rs4594251	11	yes
AN-ERPBC	ENSG00000176842	IRX5	16	54964774	54968397	1	protein_coding	10265	IRX5	NA	NA	0	0	0	NA	NA	NA	NA	7.97272e-12	rs4594251	11	yes
AN-ERPBC	ENSG00000159387	IRX6	16	55357672	55364672	1	protein_coding	79190	IRX6	2.81616e-08	0.438476	0	0	0	NA	NA	NA	NA	7.97272e-12	rs4594251	11	yes
AN-ERPBC	ENSG00000087245	MMP2	16	55423612	55540603	1	protein_coding	4313	MMP2	0.791258	0.337847	0	0	0	NA	NA	NA	NA	7.97272e-12	rs4594251	11	yes
AN-ERPBC	ENSG00000140876	NUDT7	16	77756411	77776157	1	protein_coding	283927	NUDT7	0.000107932	0.103256	0	0	0	NA	NA	NA	NA	1.67351e-08	rs2167671	12	yes
AN-ERPBC	ENSG00000171724	VAT1L	16	77822427	78014004	1	protein_coding	57687	VAT1L	1.89787e-05	1.35869	0	0	0	NA	NA	NA	NA	1.67351e-08	rs2167671	12	yes
AN-ERPBC	ENSG00000166509	CLEC3A	16	78056412	78100658	1	protein_coding	10143	CLEC3A	5.32217e-07	0.594239	0	0	0	NA	NA	NA	NA	1.67351e-08	rs2167671	12	yes
AN-ERPBC	ENSG00000186153	WWOX	16	78133310	79246564	1	protein_coding	51741	WWOX	1.93855e-08	2.20583	0	0	0	NA	NA	NA	NA	1.67351e-08	rs2167671	12	yes
AN-ERPBC	ENSG00000268977	PIH1	16	79015647	79015739	-1	protein_coding	NA	NA	NA	NA	0	0	0	NA	NA	NA	NA	1.67351e-08	rs2167671	12	yes
AN-ERPBC	ENSG00000178573	MAF	16	79619740	79634611	-1	protein_coding	4094	MAF	0.429001	NA	0	0	0	NA	NA	NA	NA	1.67351e-08	rs2167671	12	yes
AN-ERPBC	ENSG00000168589	DYNLRB2	16	80574631	80584657	1	protein_coding	83657	DYNLRB2	0.390767	0.108886	0	0	0	NA	NA	NA	NA	1.67351e-08	rs2167671	12	yes
AN-ERPBC	ENSG00000166446	CDYL2	16	80631803	80838226	-1	protein_coding	124359	CDYL2	0.62496	NA	29	15.3	0	NA	NA	NA	NA	1.67351e-08	rs2167671	12	no
AN-ERPBC	ENSG00000197943	PLCG2	16	81772702	81991899	1	protein_coding	5336	PLCG2	0.999993	NA	0	0	0	NA	NA	NA	NA	1.67351e-08	rs2167671	12	yes
AN-ERPBC	ENSG00000184860	SDR42E1	16	82031221	82045093	-1	protein_coding	93517	SDR42E1	3.52616e-07	1.24225	0	0	0	NA	NA	NA	NA	1.67351e-08	rs2167671	12	yes
AN-ERPBC	ENSG00000086696	HSD17B2	16	82068609	82132139	1	protein_coding	3294	HSD17B2	3.82582e-10	-0.100126	0	0	0	NA	NA	NA	NA	1.67351e-08	rs2167671	12	yes
ANX-ERNBC	ENSG00000138002	IFT172	2	27667238	27712656	-1	protein_coding	26160	IFT172	2.29012e-18	-0.505255	0	0	0	NA	NA	NA	NA	2.34515e-08	rs7580240	1	yes
ANX-ERNBC	ENSG00000115226	FNDC4	2	27714750	27718112	-1	protein_coding	64838	FNDC4	0.759219	NA	0	0	0	NA	NA	NA	NA	2.34515e-08	rs7580240	1	yes
ANX-ERNBC	ENSG00000084734	GCKR	2	27719709	27746554	1	protein_coding	2646	GCKR	3.58393e-16	-0.155698	0	0	0	NA	NA	NA	NA	2.34515e-08	rs7580240	1	yes
ANX-ERNBC	ENSG00000243943	ZNF512	2	27805897	27858041	1	protein_coding	84450	ZNF512	0.949147	-1.27925	0	0	0	NA	NA	NA	NA	2.34515e-08	rs7580240	1	yes
ANX-ERNBC	ENSG00000176714	CCDC121	2	27848506	27851879	-1	protein_coding	79635	CCDC121	9.72714e-05	-0.266319	0	0	0	NA	NA	NA	NA	NA	rs7580240	1	yes
ANX-ERNBC	ENSG00000198522	GPN1	2	27851114	27874375	1	protein_coding	11321	GPN1	0.00490359	-0.238155	0	0	0	NA	NA	NA	NA	NA	rs7580240	1	yes
ANX-ERNBC	ENSG00000119760	SUPT7L	2	27873679	27886676	-1	protein_coding	9913	SUPT7L	0.833193	-0.966219	0	0	0	NA	NA	NA	NA	2.34515e-08	rs7580240	1	yes
ANX-ERNBC	ENSG00000163798	SLC4A1AP	2	27886338	27917840	1	protein_coding	22950	SLC4A1AP	7.73999e-07	-0.546764	0	0	0	NA	NA	NA	NA	2.34515e-08	rs7580240	1	yes
ANX-ERNBC	ENSG00000205334	AC074091.13	2	27928653	27938599	-1	protein_coding	NA	NA	NA	NA	0	0	0	NA	NA	NA	NA	8.2165e-09	rs7580240	1	yes
ANX-ERNBC	ENSG00000243147	MRPL33	2	27994584	28210954	1	protein_coding	9553	MRPL33	0.749165	-0.22013	0	0	0	NA	NA	NA	NA	NA	rs7580240	1	yes
ANX-ERNBC	ENSG00000268656	AC110084.1	2	27998851	28009186	-1	protein_coding	NA	NA	NA	NA	0	0	0	NA	NA	NA	NA	NA	rs7580240	1	yes
ANX-ERNBC	ENSG00000171174	RBKS	2	28004231	28113965	-1	protein_coding	64080	RBKS	1.93198e-05	-0.689745	0	0	0	NA	NA	NA	NA	NA	rs7580240	1	yes
ANX-ERNBC	ENSG00000158019	BRE	2	28112808	28561768	1	protein_coding	9577	BRE	0.279976	NA	0	0	0	NA	NA	NA	NA	NA	rs7580240	1	yes
ANX-ERNBC	ENSG00000075426	FOSL2	2	28615315	28640179	1	protein_coding	2355	FOSL2	0.925334	-2.20416	0	0	0	NA	NA	NA	NA	NA	rs7580240	1	yes
ANX-ERNBC	ENSG00000163803	PLB1	2	28680012	28866654	1	protein_coding	151056	PLB1	1.99315e-56	0.411384	0	0	0	NA	NA	NA	NA	8.2165e-09	rs7580240	1	yes
ANX-ERNBC	ENSG00000213639	PPP1CB	2	28974506	29025806	1	protein_coding	5500	PPP1CB	0.997195	0.00183917	1	0.219	76	9.7382e-18	1.00265e-45	GTEx/v8/Whole_Blood:GTEx/v8/Brain_Caudate_basal_ganglia:GTEx/v8/Brain_Cerebellar_Hemisphere:GTEx/v8/Brain_Cortex:GTEx/v8/Brain_Frontal_Cortex_BA9:GTEx/v8/Breast_Mammary_Tissue:GTEx/v8/Colon_Transverse:GTEx/v8/Esophagus_Mucosa:GTEx/v8/Liver:GTEx/v8/Pancreas:GTEx/v8/Skin_Not_Sun_Exposed_Suprapubic:GTEx/v8/Skin_Sun_Exposed_Lower_leg:GTEx/v8/Spleen:GTEx/v8/Stomach:GTEx/v8/Thyroid	NA	8.2165e-09	rs7580240	1	no
ANX-ERNBC	ENSG00000163806	SPDYA	2	29005383	29073477	1	protein_coding	245711	SPDYA	0.166884	NA	0	0	0	NA	NA	NA	NA	8.2165e-09	rs7580240	1	yes
ANX-ERNBC	ENSG00000171103	TRMT61B	2	29072687	29093167	-1	protein_coding	55006	TRMT61B	4.00752e-06	-0.602142	0	0	76	1.49295e-23	2.00691e-31	GTEx/v8/Cells_EBV-transformed_lymphocytes:GTEx/v8/Whole_Blood:GTEx/v8/Brain_Amygdala:GTEx/v8/Brain_Anterior_cingulate_cortex_BA24:GTEx/v8/Brain_Caudate_basal_ganglia:GTEx/v8/Brain_Cerebellar_Hemisphere:GTEx/v8/Brain_Cortex:GTEx/v8/Brain_Frontal_Cortex_BA9:GTEx/v8/Brain_Hippocampus:GTEx/v8/Brain_Hypothalamus:GTEx/v8/Brain_Nucleus_accumbens_basal_ganglia:GTEx/v8/Brain_Putamen_basal_ganglia:GTEx/v8/…	NA	8.2165e-09	rs7580240	1	yes
ANX-ERNBC	ENSG00000163811	WDR43	2	29117509	29171088	1	protein_coding	23160	WDR43	0.998942	1.45511	85	15.63	3	7.75811e-06	0.0146922	GTEx/v8/Cells_EBV-transformed_lymphocytes	NA	8.2165e-09	rs7580240	1	no
ANX-ERNBC	ENSG00000189350	FAM179A	2	29179477	29284239	1	protein_coding	165186	FAM179A	2.5321e-20	6.00854	11	15.63	75	2.59256e-08	1.78651e-58	GTEx/v8/Brain_Frontal_Cortex_BA9:GTEx/v8/Breast_Mammary_Tissue:GTEx/v8/Colon_Transverse:GTEx/v8/Esophagus_Mucosa:GTEx/v8/Pancreas:GTEx/v8/Skin_Sun_Exposed_Lower_leg:GTEx/v8/Stomach:GTEx/v8/Thyroid	NA	8.2165e-09	rs7580240	1	no
ANX-ERNBC	ENSG00000179270	C2orf71	2	29283842	29297127	-1	protein_coding	388939	C2orf71	5.64897e-10	4.88705	0	0	0	NA	NA	NA	NA	2.34515e-08	rs7580240	1	yes
ANX-ERNBC	ENSG00000115295	CLIP4	2	29320571	29412509	1	protein_coding	79745	CLIP4	0.000288888	-0.745168	0	0	0	NA	NA	NA	NA	2.34515e-08	rs7580240	1	yes
ANX-ERNBC	ENSG00000171094	ALK	2	29415640	30144432	-1	protein_coding	238	ALK	0.522363	-0.6249	0	0	0	NA	NA	NA	NA	2.34515e-08	rs7580240	1	yes
ANX-ERNBC	ENSG00000119801	YPEL5	2	30369807	30383399	1	protein_coding	51646	YPEL5	0.799401	0.0497779	0	0	0	NA	NA	NA	NA	2.34515e-08	rs7580240	1	yes
ANX-ERNBC	ENSG00000213626	LBH	2	30454397	30546596	1	protein_coding	81606	LBH	0.30059	0.946095	0	0	0	NA	NA	NA	NA	3.44391e-08	rs7580240	1	yes
ANX-ERNBC	ENSG00000172954	LCLAT1	2	30670092	30867091	1	protein_coding	253558	LCLAT1	0.00017561	3.08272	0	0	0	NA	NA	NA	NA	2.34515e-08	rs7580240	1	yes
ANX-ERNBC	ENSG00000158089	GALNT14	2	31133333	31378068	-1	protein_coding	79623	GALNT14	3.03254e-09	-0.398722	0	0	0	NA	NA	NA	NA	3.44391e-08	rs7580240	1	yes
ANX-ERNBC	ENSG00000163453	IGFBP7	4	57896939	57976551	-1	protein_coding	3490	IGFBP7	0.00596321	NA	0	0	0	NA	NA	NA	NA	1.14199e-08	rs116459097	2	yes
ANX-ERNBC	ENSG00000009765	IYD	6	150690028	150727105	1	protein_coding	389434	IYD	0.0883092	8.24672	0	0	0	NA	NA	NA	NA	6.20511e-10	rs4591859	3	yes
ANX-ERNBC	ENSG00000155906	RMND1	6	151725989	151773259	-1	protein_coding	55005	RMND1	7.66495e-07	0.739249	0	0	0	NA	NA	NA	NA	6.20511e-10	rs4591859	3	yes
ANX-ERNBC	ENSG00000146476	C6orf211	6	151773422	151791236	1	protein_coding	79624	C6orf211	5.45635e-07	-0.451045	0	0	0	NA	NA	NA	NA	6.20511e-10	rs4591859	3	yes
ANX-ERNBC	ENSG00000120262	CCDC170	6	151815165	151942328	1	protein_coding	80129	CCDC170	1.02112e-19	1.38068	18	16.25	0	NA	NA	NA	NA	6.20511e-10	rs4591859	3	no
ANX-ERNBC	ENSG00000091831	ESR1	6	151977826	152450754	1	protein_coding	2099	ESR1	0.987167	-1.05687	0	0	1	7.41577e-06	2.85113e-05	GTEx/v8/Thyroid	NA	6.20511e-10	rs4591859	3	yes
ANX-ERNBC	ENSG00000120279	MYCT1	6	153019030	153045702	1	protein_coding	80177	MYCT1	6.34323e-05	0.877283	0	0	0	NA	NA	NA	NA	6.20511e-10	rs4591859	3	yes
ANX-ERNBC	ENSG00000146469	VIP	6	153071933	153080900	1	protein_coding	7432	VIP	0.00582894	-0.126612	0	0	0	NA	NA	NA	NA	6.20511e-10	rs4591859	3	yes
ANX-ERPBC	ENSG00000144583	2024-03-04	2	217122588	217236750	-1	protein_coding	57574	2024-03-04	0.0162584	-1.51325	0	0	0	NA	NA	NA	NA	NA	rs2568153	1	yes
ANX-ERPBC	ENSG00000197756	RPL37A	2	217362912	217443903	1	protein_coding	6168	RPL37A	0.00477077	1.39405	0	0	0	NA	NA	NA	NA	3.63647e-14	rs10207736;rs66538660:rs66538660:rs4672819:rs2568153	1	yes
ANX-ERPBC	ENSG00000115457	IGFBP2	2	217497551	217529159	1	protein_coding	3485	IGFBP2	0.844354	NA	0	0	0	NA	NA	NA	NA	3.63647e-14	rs2568153:rs66538660:rs10207736;rs66538660:rs4672819	1	yes
ANX-ERPBC	ENSG00000115461	IGFBP5	2	217536828	217560248	-1	protein_coding	3488	IGFBP5	0.859978	0.680117	0	0	0	NA	NA	NA	NA	2.15882e-15	rs10207736;rs66538660:rs66538660:rs4672819:rs2568153:rs10207736	1	yes
ANX-ERPBC	ENSG00000118245	TNP1	2	217724181	217724787	-1	protein_coding	7141	TNP1	0.222165	-0.303944	0	0	0	NA	NA	NA	NA	2.15882e-15	rs66538660:rs10207736;rs66538660:rs4672819:rs2568153:rs10207736	1	yes
ANX-ERPBC	ENSG00000223874	AC007557.1	2	217735495	217736362	1	protein_coding	NA	NA	NA	NA	0	0	0	NA	NA	NA	NA	2.15882e-15	rs66538660:rs10207736;rs66538660:rs4672819:rs2568153:rs10207736	1	yes
ANX-ERPBC	ENSG00000231672	DIRC3	2	218148742	218621316	-1	protein_coding	729582	DIRC3	NA	NA	66	18.53	65	3.62795e-14	1.61081e-29	GTEx/v8/Skin_Not_Sun_Exposed_Suprapubic:GTEx/v8/Skin_Sun_Exposed_Lower_leg	NA	2.15882e-15	rs2568153;rs10207736;rs66538660:rs66538660:rs4672819:rs10207736:rs2568153	1	no
ANX-ERPBC	ENSG00000188282	RUFY4	2	218899683	218955304	1	protein_coding	285180	RUFY4	4.87589e-09	NA	0	0	0	NA	NA	NA	NA	3.63647e-14	rs10207736;rs66538660:rs66538660:rs4672819	1	yes
ANX-ERPBC	ENSG00000180871	CXCR2	2	218990012	219001976	1	protein_coding	3579	CXCR2	0.405284	0.34808	0	0	0	NA	NA	NA	NA	3.63647e-14	rs10207736;rs66538660:rs66538660:rs4672819	1	yes
ANX-ERPBC	ENSG00000163464	CXCR1	2	219027568	219031718	-1	protein_coding	3577	CXCR1	0.000374556	-0.0322293	0	0	0	NA	NA	NA	NA	3.63647e-14	rs10207736;rs66538660:rs66538660:rs4672819	1	yes
ANX-ERPBC	ENSG00000163466	ARPC2	2	219081817	219119079	1	protein_coding	10109	ARPC2	NA	NA	0	0	0	NA	NA	NA	NA	6.5163e-09	rs66538660:rs10207736;rs66538660:rs4672819	1	yes
ANX-ERPBC	ENSG00000077092	RARB	3	25215823	25639423	1	protein_coding	5915	RARB	0.999318	-0.8911	0	0	0	NA	NA	NA	NA	3.07624e-08	rs1402988	2	yes
ANX-ERPBC	ENSG00000077097	TOP2B	3	25639475	25706398	-1	protein_coding	7155	TOP2B	0.997311	NA	0	0	0	NA	NA	NA	NA	3.07624e-08	rs1402988	2	yes
ANX-ERPBC	ENSG00000151092	NGLY1	3	25760435	25831530	-1	protein_coding	55768	NGLY1	2.2029e-10	NA	0	0	0	NA	NA	NA	NA	3.07624e-08	rs1402988	2	yes
ANX-ERPBC	ENSG00000151093	OXSM	3	25824408	25836025	1	protein_coding	54995	OXSM	0.00330642	-0.104147	0	0	0	NA	NA	NA	NA	3.07624e-08	rs1402988	2	yes
ANX-ERPBC	ENSG00000230891	LINC00692	3	25900024	25915191	-1	protein_coding	NA	LINC00692	NA	NA	0	0	0	NA	NA	NA	NA	3.07624e-08	rs1402988	2	yes
ANX-ERPBC	ENSG00000179796	LRRC3B	3	26664297	26752267	1	protein_coding	116135	LRRC3B	0.228541	-0.0634089	0	0	0	NA	NA	NA	NA	3.07624e-08	rs1402988	2	yes
ANX-ERPBC	ENSG00000163491	NEK10	3	27151576	27410951	-1	protein_coding	152110	NEK10	0.000236569	-0.495907	128	15.74	117	2.54068e-07	4.05248e-05	GTEx/v8/Brain_Cortex:GTEx/v8/Brain_Frontal_Cortex_BA9	NA	NA	rs1402988	2	no
ANX-ERPBC	ENSG00000163508	EOMES	3	27757440	27764206	-1	protein_coding	8320	EOMES	0.711878	-0.0834031	0	0	0	NA	NA	NA	NA	NA	rs1402988	2	yes
ANX-ERPBC	ENSG00000187118	CMC1	3	28283075	28366633	1	protein_coding	152100	CMC1	0.00144189	-2.75515	0	0	0	NA	NA	NA	NA	NA	rs1402988	2	yes
ANX-ERPBC	ENSG00000163512	AZI2	3	28356494	28390618	-1	protein_coding	64343	AZI2	0.185309	-1.85769	0	0	0	NA	NA	NA	NA	NA	rs1402988	2	yes
ANX-ERPBC	ENSG00000206559	ZCWPW2	3	28390637	28579613	1	protein_coding	152098	ZCWPW2	6.76413e-05	0.255756	0	0	0	NA	NA	NA	NA	NA	rs1402988	2	yes
ANX-ERPBC	ENSG00000249016	RP11-45H22.3	5	54252063	54253674	-1	protein_coding	NA	NA	NA	NA	0	0	0	NA	NA	NA	NA	1.19778e-08	rs10940519	3	yes
ANX-ERPBC	ENSG00000268280	AC008914.1	5	55224468	55224569	-1	protein_coding	NA	NA	NA	NA	0	0	0	NA	NA	NA	NA	1.19778e-08	rs10940519	3	yes
ANX-ERPBC	ENSG00000164512	ANKRD55	5	55395507	55529186	-1	protein_coding	79722	ANKRD55	2.43501e-07	0.294496	0	0	0	NA	NA	NA	NA	1.19778e-08	rs10940519	3	yes
ANX-ERPBC	ENSG00000225940	AC022431.2	5	55807394	55902059	-1	protein_coding	101928448	NA	NA	NA	0	0	3	2.25351e-06	5.04835e-07	GTEx/v8/Thyroid	NA	1.19778e-08	rs10940519	3	yes
ANX-ERPBC	ENSG00000155542	SETD9	5	56205087	56221359	1	protein_coding	133383	SETD9	0.000533498	0.0488662	0	0	7	2.19479e-05	2.47025e-114	GTEx/v8/Skin_Sun_Exposed_Lower_leg	NA	1.19778e-08	rs10940519	3	yes
ANX-ERPBC	ENSG00000062194	GPBP1	5	56469775	56560506	1	protein_coding	65056	GPBP1	0.975851	-0.311918	0	0	0	NA	NA	NA	NA	1.19778e-08	rs10940519	3	yes
ANX-ERPBC	ENSG00000169067	ACTBL2	5	56775846	56778636	-1	protein_coding	345651	ACTBL2	6.02234e-10	-0.325058	0	0	0	NA	NA	NA	NA	1.19778e-08	rs10940519	3	yes
ANX-ERPBC	ENSG00000145632	PLK2	5	57749809	57756087	-1	protein_coding	10769	PLK2	0.998864	1.36437	0	0	0	NA	NA	NA	NA	1.19778e-08	rs10940519	3	yes
ANX-ERPBC	ENSG00000175857	GAPT	5	57787262	57792917	1	protein_coding	202309	GAPT	0.00163093	0.696851	0	0	0	NA	NA	NA	NA	1.19778e-08	rs10940519	3	yes
ANX-ERPBC	ENSG00000146038	DCDC2	6	24171984	24358280	-1	protein_coding	51473	DCDC2	1.04849e-05	2.52398	0	0	0	NA	NA	NA	NA	2.79718e-08	rs13198716	4	yes
ANX-ERPBC	ENSG00000146049	KAAG1	6	24357131	24358512	1	protein_coding	353219	KAAG1	0.0191912	-0.0397196	0	0	0	NA	NA	NA	NA	2.79718e-08	rs13198716	4	yes
ANX-ERPBC	ENSG00000137261	KIAA0319	6	24544332	24646383	-1	protein_coding	9856	KIAA0319	7.95793e-12	1.6839	0	0	0	NA	NA	NA	NA	1.47122e-11	rs13198716	4	yes
ANX-ERPBC	ENSG00000111802	TDP2	6	24650205	24667261	-1	protein_coding	51567	TDP2	0.000137008	0.245868	0	0	0	NA	NA	NA	NA	1.47122e-11	rs13198716	4	yes
ANX-ERPBC	ENSG00000112304	ACOT13	6	24667263	24705293	1	protein_coding	55856	ACOT13	3.4293e-05	0.981955	0	0	0	NA	NA	NA	NA	1.47122e-11	rs13198716	4	yes
ANX-ERPBC	ENSG00000112308	C6orf62	6	24705089	24721064	-1	protein_coding	81688	C6orf62	0.946557	-0.70031	0	0	0	NA	NA	NA	NA	1.85669e-08	rs13198716	4	yes
ANX-ERPBC	ENSG00000112312	GMNN	6	24775159	24786327	1	protein_coding	51053	GMNN	0.607454	0.172626	0	0	0	NA	NA	NA	NA	1.85669e-08	rs13198716	4	yes
ANX-ERPBC	ENSG00000260286	C6orf229	6	24797549	24799117	-1	protein_coding	101928603	C6orf229	NA	NA	0	0	0	NA	NA	NA	NA	1.85669e-08	rs13198716	4	yes
ANX-ERPBC	ENSG00000111913	FAM65B	6	24797601	25042238	-1	protein_coding	9750	FAM65B	0.97131	0.949896	0	0	0	NA	NA	NA	NA	5.34763e-09	rs13198716	4	yes
ANX-ERPBC	ENSG00000079691	LRRC16A	6	25279306	25620758	1	protein_coding	55604	LRRC16A	0.502319	0.400707	0	0	0	NA	NA	NA	NA	8.30473e-12	rs13198716:rs2232426;rs13198716	4	yes
ANX-ERPBC	ENSG00000079689	SCGN	6	25652464	25702011	1	protein_coding	10590	SCGN	0.035946	0.102936	2	0.732	0	NA	NA	NA	NA	4.37775e-13	rs13198716;rs13198716:rs2232426:rs2232426;rs13198716:rs2232426;rs2523443	4	no
ANX-ERPBC	ENSG00000164508	HIST1H2AA	6	25726291	25726790	-1	protein_coding	221613	HIST1H2AA	0.000860979	0.365965	0	0	0	NA	NA	NA	NA	2.07958e-08	rs13198716	4	yes
ANX-ERPBC	ENSG00000146047	HIST1H2BA	6	25727137	25727573	1	protein_coding	255626	HIST1H2BA	0.132824	0.401921	0	0	0	NA	NA	NA	NA	2.07958e-08	rs13198716	4	yes
ANX-ERPBC	ENSG00000146039	SLC17A4	6	25754927	25781419	1	protein_coding	10050	SLC17A4	6.33423e-06	0.944836	1	0.187	0	NA	NA	NA	NA	1.18806e-08	rs13198716	4	no
ANX-ERPBC	ENSG00000124568	SLC17A1	6	25783125	25832287	-1	protein_coding	6568	SLC17A1	2.59261e-10	-0.181263	2	0.821	0	NA	NA	NA	NA	7.00099e-13	rs13198716;rs2232426:rs13198716:rs2232426;rs13198716:rs2232426;rs2523443	4	no
ANX-ERPBC	ENSG00000124564	SLC17A3	6	25833294	25882514	-1	protein_coding	10786	SLC17A3	9.88206e-14	-0.246503	18	12.01	0	NA	NA	NA	NA	6.52946e-14	rs13198716;rs13198716:rs2232426;rs13198716:rs2232426:rs2232426;rs2523443	4	no
ANX-ERPBC	ENSG00000112337	SLC17A2	6	25912982	25930946	-1	protein_coding	10246	SLC17A2	0.00466985	-0.129201	4	3.013	0	NA	NA	NA	NA	6.52946e-14	rs13198716;rs13198716:rs7773938:rs13198716;rs9348721:rs2232426:rs2232426;rs2523443:rs2232426	4	no
ANX-ERPBC	ENSG00000112343	TRIM38	6	25963030	25987384	1	protein_coding	10475	TRIM38	4.7513e-06	-0.220583	6	8.455	153	4.35378e-07	2.71219e-11	GTEx/v8/Whole_Blood:GTEx/v8/Stomach	NA	5.10137e-13	rs13198716;rs9348721;rs7773938;rs2232426;rs13198716:rs2232426:rs13198716:rs2232426;rs2523443	4	no
ANX-ERPBC	ENSG00000124610	HIST1H1A	6	26017260	26018040	-1	protein_coding	3024	HIST1H1A	0.0035308	-0.372207	2	9.502	0	NA	NA	NA	NA	6.72016e-14	rs13198716;rs13198716:rs2232426:rs2232426;rs13198716:rs2232426;rs2523443	4	no
ANX-ERPBC	ENSG00000198366	HIST1H3A	6	26020718	26021186	1	protein_coding	8968	HIST1H3A	3.98008e-05	-0.225707	2	9.502	0	NA	NA	NA	NA	6.72016e-14	rs13198716;rs13198716:rs2232426:rs2232426;rs13198716:rs2232426;rs2523443	4	no
ANX-ERPBC	ENSG00000196176	HIST1H4A	6	26021907	26022278	1	protein_coding	554313	HIST1H4A	0.0022854	0.43417	2	9.502	0	NA	NA	NA	NA	6.72016e-14	rs13198716;rs13198716:rs2232426:rs2232426;rs13198716:rs2232426;rs2523443	4	no
ANX-ERPBC	ENSG00000124529	HIST1H4B	6	26027124	26027480	-1	protein_coding	554313	HIST1H4B	0.00854183	0.166119	1	9.502	0	NA	NA	NA	NA	6.72016e-14	rs13198716;rs13198716:rs2232426:rs2232426;rs13198716:rs2232426;rs2523443	4	no
ANX-ERPBC	ENSG00000124693	HIST1H3B	6	26031817	26032288	-1	protein_coding	8968	HIST1H3B	0.307283	0.251696	2	9.502	0	NA	NA	NA	NA	6.72016e-14	rs13198716;rs13198716:rs2232426:rs2232426;rs13198716:rs2232426;rs2523443	4	no
ANX-ERPBC	ENSG00000137259	HIST1H2AB	6	26033320	26033796	-1	protein_coding	8335	HIST1H2AB	0.00531944	0.228135	1	0.6	0	NA	NA	NA	NA	6.72016e-14	rs13198716;rs13198716:rs2232426:rs2232426;rs13198716:rs2232426;rs2523443	4	no
ANX-ERPBC	ENSG00000196226	HIST1H2BB	6	26043455	26043885	-1	protein_coding	3018	HIST1H2BB	0.130328	0.288117	2	0.6	0	NA	NA	NA	NA	5.10137e-13	rs13198716;rs13198716:rs2232426	4	no
ANX-ERPBC	ENSG00000196532	HIST1H3C	6	26045639	26046097	1	protein_coding	8968	HIST1H3C	0.215541	-0.193879	2	0.6	0	NA	NA	NA	NA	5.10137e-13	rs13198716;rs13198716:rs2232426	4	no
ANX-ERPBC	ENSG00000187837	HIST1H1C	6	26055968	26056699	-1	protein_coding	3006	HIST1H1C	NA	0.137228	0	0	0	NA	NA	NA	NA	5.10137e-13	rs13198716:rs2232426	4	yes
ANX-ERPBC	ENSG00000010704	HFE	6	26087509	26098571	1	protein_coding	3077	HFE	8.49697e-07	0.210172	3	7.767	4	0.000269467	2.1329e-09	GTEx/v8/Skin_Sun_Exposed_Lower_leg	NA	5.10137e-13	rs13198716;rs7773938;rs2232426:rs13198716:rs2232426;rs13198716:rs2232426;rs2523443	4	no
ANX-ERPBC	ENSG00000197061	HIST1H4C	6	26104104	26104518	1	protein_coding	554313	HIST1H4C	8.85617e-05	0.852192	0	0	0	NA	NA	NA	NA	5.10137e-13	rs2232426:rs13198716:rs2232426;rs13198716:rs2232426;rs2523443	4	yes
ANX-ERPBC	ENSG00000187475	HIST1H1T	6	26107640	26108364	-1	protein_coding	3010	HIST1H1T	NA	-0.0680391	0	0	0	NA	NA	NA	NA	5.10137e-13	rs2232426:rs13198716:rs2232426;rs13198716:rs2232426;rs2523443	4	yes
ANX-ERPBC	ENSG00000180596	HIST1H2BC	6	26115101	26124154	-1	protein_coding	8347	HIST1H2BC	0.00287801	0.335736	1	1.9	0	NA	NA	NA	NA	1.1979e-08	rs13198716	4	no
ANX-ERPBC	ENSG00000180573	HIST1H2AC	6	26124373	26139344	1	protein_coding	8334	HIST1H2AC	0.599176	0.739679	1	1.9	15	5.09329e-05	0.026236	GTEx/v8/Skin_Sun_Exposed_Lower_leg	NA	5.34763e-09	rs13198716	4	no
ANX-ERPBC	ENSG00000158373	HIST1H2BD	6	26158349	26171577	1	protein_coding	3017	HIST1H2BD	0.000277979	-0.0152977	1	2.736	4	2.79653e-05	1.38108e-21	GTEx/v8/Whole_Blood	NA	2.91787e-11	rs13198716	4	no
ANX-ERPBC	ENSG00000197697	HIST1H2BE	6	26183958	26184454	1	protein_coding	8347	HIST1H2BE	0.000307872	0.445738	2	2.736	0	NA	NA	NA	NA	5.10137e-13	rs13198716;rs13198716:rs2232426:rs9379850:rs9348721:rs13198716;rs9348721:rs9348721;rs7773938	4	no
ANX-ERPBC	ENSG00000188987	HIST1H4D	6	26188938	26189304	-1	protein_coding	554313	HIST1H4D	0.0022643	0.870145	1	1.997	0	NA	NA	NA	NA	5.10137e-13	rs13198716;rs13198716:rs2232426:rs9379850:rs9348721:rs13198716;rs9348721:rs9348721;rs7773938	4	no
ANX-ERPBC	ENSG00000197409	HIST1H3D	6	26197068	26199521	-1	protein_coding	8968	HIST1H3D	0.0111951	NA	2	4.339	0	NA	NA	NA	NA	5.10137e-13	rs13198716;rs13198716:rs2232426:rs9379850:rs9348721:rs13198716;rs9348721:rs9348721;rs7773938	4	no
ANX-ERPBC	ENSG00000196866	HIST1H2AD	6	26199079	26199471	-1	protein_coding	3013	HIST1H2AD	3.99677e-05	0.287759	2	4.339	0	NA	NA	NA	NA	5.10137e-13	rs13198716;rs13198716:rs2232426:rs9379850:rs9348721:rs13198716;rs9348721:rs9348721;rs7773938	4	no
ANX-ERPBC	ENSG00000197846	HIST1H2BF	6	26199748	26200942	1	protein_coding	8347	HIST1H2BF	0.00030002	0.851063	1	4.339	0	NA	NA	NA	NA	5.10137e-13	rs13198716;rs13198716:rs2232426:rs2232426;rs13198716:rs9379850:rs9348721:rs13198716;rs9348721:rs9348721;rs7773938:rs7773938	4	no
ANX-ERPBC	ENSG00000198518	HIST1H4E	6	26204858	26206266	1	protein_coding	554313	HIST1H4E	0.000642251	1.83578	1	4.339	0	NA	NA	NA	NA	5.10137e-13	rs13198716;rs2232426:rs13198716:rs2232426;rs13198716:rs9348721:rs13198716;rs9348721:rs7773938:rs9348721;rs7773938:rs9379850	4	no
ANX-ERPBC	ENSG00000187990	HIST1H2BG	6	26216428	26216872	-1	protein_coding	8347	HIST1H2BG	2.94452e-06	0.0253452	0	0	0	NA	NA	NA	NA	5.10137e-13	rs2232426:rs13198716:rs2232426;rs13198716:rs9348721:rs13198716;rs9348721:rs7773938:rs9348721;rs7773938:rs9379850	4	yes
ANX-ERPBC	ENSG00000168274	HIST1H2AE	6	26217165	26217711	1	protein_coding	8335	HIST1H2AE	0.624124	-0.273878	0	0	0	NA	NA	NA	NA	5.10137e-13	rs2232426:rs13198716:rs2232426;rs13198716:rs9348721:rs13198716;rs9348721:rs7773938:rs9348721;rs7773938:rs9379850	4	yes
ANX-ERPBC	ENSG00000196966	HIST1H3E	6	26225383	26225844	1	protein_coding	8968	HIST1H3E	0.000813429	-0.209795	0	0	0	NA	NA	NA	NA	5.10137e-13	rs2232426:rs13198716:rs2232426;rs13198716:rs9348721:rs13198716;rs9348721:rs7773938:rs9348721;rs7773938:rs9379850	4	yes
ANX-ERPBC	ENSG00000124575	HIST1H1D	6	26234440	26235216	-1	protein_coding	3007	HIST1H1D	NA	0.136123	0	0	0	NA	NA	NA	NA	5.10137e-13	rs2232426:rs13198716:rs2232426;rs13198716:rs9348721:rs13198716;rs9348721:rs7773938:rs9348721;rs7773938:rs9379850	4	yes
ANX-ERPBC	ENSG00000198327	HIST1H4F	6	26240561	26240976	1	protein_coding	554313	HIST1H4F	0.181985	1.06312	0	0	0	NA	NA	NA	NA	4.59559e-13	rs13198716:rs2232426:rs9379850:rs9348721:rs13198716;rs9348721:rs7773938:rs9348721;rs7773938:rs2232426;rs13198716	4	yes
ANX-ERPBC	ENSG00000124578	HIST1H4G	6	26246886	26247259	-1	protein_coding	8369	HIST1H4G	0.00263	-0.0509409	0	0	0	NA	NA	NA	NA	4.59559e-13	rs13198716:rs2232426:rs9379850:rs9348721:rs13198716;rs9348721:rs7773938:rs9348721;rs7773938:rs2232426;rs13198716	4	yes
ANX-ERPBC	ENSG00000256316	HIST1H3F	6	26250370	26250835	-1	protein_coding	8968	HIST1H3F	0.0422154	-0.181854	0	0	0	NA	NA	NA	NA	4.59559e-13	rs13198716:rs2232426:rs9379850:rs9348721:rs13198716;rs9348721:rs7773938:rs9348721;rs7773938:rs2232426;rs13198716	4	yes
ANX-ERPBC	ENSG00000197459	HIST1H2BH	6	26251879	26252303	1	protein_coding	8345	HIST1H2BH	0.00029573	-0.173874	0	0	0	NA	NA	NA	NA	4.59559e-13	rs13198716:rs2232426:rs9379850:rs9348721:rs13198716;rs9348721:rs7773938:rs9348721;rs7773938:rs2232426;rs13198716	4	yes
ANX-ERPBC	ENSG00000256018	HIST1H3G	6	26271146	26271612	-1	protein_coding	8968	HIST1H3G	1.71006e-05	0.23442	1	2.341	0	NA	NA	NA	NA	4.59559e-13	rs13198716;rs13198716:rs2232426:rs9379850:rs9348721:rs13198716;rs9348721:rs7773938:rs9348721;rs7773938:rs2232426	4	no
ANX-ERPBC	ENSG00000168242	HIST1H2BI	6	26273144	26273622	1	protein_coding	8347	HIST1H2BI	0.138012	-0.249748	1	2.341	0	NA	NA	NA	NA	4.59559e-13	rs13198716;rs13198716:rs2232426:rs9379850:rs9348721:rs13198716;rs9348721:rs7773938:rs9348721;rs7773938:rs2232426	4	no
ANX-ERPBC	ENSG00000158406	HIST1H4H	6	26281283	26285762	-1	protein_coding	554313	HIST1H4H	0.00879033	1.05907	0	0	1	7.70137e-05	6.31015e-06	GTEx/v8/Whole_Blood	NA	5.10137e-13	rs13198716;rs13198716:rs13198716;rs9348721:rs9348721;rs7773938:rs2232426:rs2232426;rs13198716:rs7773938:rs9348721:rs2232426;rs2523443:rs9379850	4	yes
ANX-ERPBC	ENSG00000186470	BTN3A2	6	26365387	26378546	1	protein_coding	11118	BTN3A2	0.000124519	2.20791	76	9.653	340	8.94648e-141	3.78623e-120	GTEx/v8/Cells_EBV-transformed_lymphocytes:GTEx/v8/Whole_Blood:GTEx/v8/Brain_Amygdala:GTEx/v8/Brain_Anterior_cingulate_cortex_BA24:GTEx/v8/Brain_Caudate_basal_ganglia:GTEx/v8/Brain_Cerebellar_Hemisphere:GTEx/v8/Brain_Cerebellum:GTEx/v8/Brain_Cortex:GTEx/v8/Brain_Frontal_Cortex_BA9:GTEx/v8/Brain_Hippocampus:GTEx/v8/Brain_Hypothalamus:GTEx/v8/Brain_Nucleus_accumbens_basal_ganglia:GTEx/v8/Brain_Putam…	NA	5.10137e-13	rs9348721;rs13198716;rs9379850;rs7773938;rs9348721:rs9348721;rs7773938:rs2232426:rs13198716:rs9348721:rs7773938:rs9379850	4	no
ANX-ERPBC	ENSG00000124508	BTN2A2	6	26383324	26395102	1	protein_coding	10385	BTN2A2	0.000150288	1.01572	26	8.783	240	6.81187e-12	1.16266e-15	GTEx/v8/Brain_Caudate_basal_ganglia:GTEx/v8/Brain_Nucleus_accumbens_basal_ganglia:GTEx/v8/Liver:GTEx/v8/Pancreas:GTEx/v8/Skin_Sun_Exposed_Lower_leg	NA	5.10137e-13	rs9348721;rs7773938;rs13198716;rs9379850;rs9348721:rs9348721;rs7773938:rs2232426:rs13198716:rs9348721:rs7773938:rs9379850	4	no
ANX-ERPBC	ENSG00000026950	BTN3A1	6	26402465	26415444	1	protein_coding	11119	BTN3A1	8.65114e-07	1.62791	11	6.448	10	1.42056e-05	6.09418e-23	GTEx/v8/Brain_Cerebellum:GTEx/v8/Esophagus_Mucosa:GTEx/v8/Skin_Not_Sun_Exposed_Suprapubic	NA	1.2951e-11	rs9348721;rs13198716;rs9379850;rs7773938;rs13198716:rs9348721:rs13198716;rs9348721:rs7773938:rs9348721;rs7773938:rs9379850	4	no
ANX-ERPBC	ENSG00000111801	BTN3A3	6	26440700	26453643	1	protein_coding	10384	BTN3A3	7.19025e-10	1.09011	14	23.7	197	3.97778e-07	5.53443e-10	GTEx/v8/Brain_Cerebellar_Hemisphere:GTEx/v8/Brain_Cerebellum:GTEx/v8/Brain_Cortex:GTEx/v8/Pancreas:GTEx/v8/Skin_Sun_Exposed_Lower_leg	NA	7.67922e-13	rs9348721;rs13198716;rs9379850;rs7773938;rs2232426;rs13198716:rs9379850:rs9348721:rs13198716;rs9348721:rs9348721;rs7773938:rs2232426:rs7773938	4	no
ANX-ERPBC	ENSG00000112763	BTN2A1	6	26458150	26476849	1	protein_coding	11120	BTN2A1	1.07468e-18	0.260571	40	23.7	33	2.2695e-05	2.124e-50	GTEx/v8/Whole_Blood:GTEx/v8/Brain_Nucleus_accumbens_basal_ganglia	NA	7.67922e-13	rs13198716;rs9348721;rs7773938;rs13198716:rs9379850:rs9348721:rs13198716;rs9348721:rs9348721;rs7773938:rs2232426:rs7773938	4	no
ANX-ERPBC	ENSG00000124557	BTN1A1	6	26501449	26510650	1	protein_coding	696	BTN1A1	1.14088e-09	-0.329705	15	9.839	0	NA	NA	NA	NA	5.10137e-13	rs7773938;rs9348721;rs13198716;rs13198716:rs9379850:rs9348721:rs13198716;rs9348721:rs7773938:rs9348721;rs7773938:rs2232426	4	no
ANX-ERPBC	ENSG00000182952	HMGN4	6	26538633	26546482	1	protein_coding	10473	HMGN4	0.557082	-0.351003	7	7.526	94	1.48423e-06	2.51544e-34	GTEx/v8/Whole_Blood:GTEx/v8/Liver:GTEx/v8/Skin_Not_Sun_Exposed_Suprapubic:GTEx/v8/Skin_Sun_Exposed_Lower_leg	NA	2.22211e-13	rs13198716;rs9348721;rs7773938;rs9379850;rs13198716:rs9379850:rs9348721:rs2232426;rs13198716:rs2232426:rs13198716;rs9348721:rs7773938:rs9348721;rs7773938:rs2232426;rs2523443	4	no
ANX-ERPBC	ENSG00000146109	ABT1	6	26597180	26600278	1	protein_coding	29777	ABT1	0.0271056	0.104221	22	13.55	82	1.07486e-06	4.15662e-17	GTEx/v8/Whole_Blood	NA	5.10137e-13	rs13198716;rs9348721;rs7773938;rs9379850;rs13198716:rs2232426;rs13198716:rs9379850:rs9348721:rs2232426:rs13198716;rs9348721:rs9348721;rs7773938:rs2232426;rs2523443	4	no
ANX-ERPBC	ENSG00000181315	ZNF322	6	26636518	26659980	-1	protein_coding	79692	ZNF322	NA	-1.14047	30	19.82	0	NA	NA	NA	NA	5.10137e-13	rs7773938;rs13198716;rs9348721;rs13198716:rs2232426:rs2232426;rs2523443:rs2232426;rs13198716:rs9379850:rs9348721:rs13198716;rs9348721:rs7773938	4	no
ANX-ERPBC	ENSG00000124635	HIST1H2BJ	6	27093676	27100541	-1	protein_coding	8970	HIST1H2BJ	0.478842	0.308582	1	4	18	0.000192468	0.0125512	GTEx/v8/Whole_Blood	NA	6.52946e-14	rs13198716;rs9348721;rs7773938;rs13198716:rs2232426;rs13198716:rs2232426:rs9379850:rs9348721:rs13198716;rs9348721:rs9348721;rs7773938:rs7773938:rs2232426;rs2523443	4	no
ANX-ERPBC	ENSG00000196787	HIST1H2AG	6	27100832	27103070	1	protein_coding	85235	HIST1H2AG	0.000610464	-0.741637	1	4	0	NA	NA	NA	NA	6.52946e-14	rs13198716;rs13198716:rs2232426;rs13198716:rs2232426:rs9379850:rs9348721:rs13198716;rs9348721:rs9348721;rs7773938:rs7773938:rs2232426;rs2523443	4	no
ANX-ERPBC	ENSG00000197903	HIST1H2BK	6	27106073	27114619	-1	protein_coding	85236	HIST1H2BK	0.490754	-0.0430523	0	0	55	9.15604e-06	0.00258992	GTEx/v8/Brain_Cerebellum:GTEx/v8/Breast_Mammary_Tissue:GTEx/v8/Esophagus_Mucosa:GTEx/v8/Skin_Sun_Exposed_Lower_leg	NA	6.52946e-14	rs13198716;rs9348721;rs7773938;rs13198716:rs2232426;rs13198716:rs2232426:rs9379850:rs9348721:rs13198716;rs9348721:rs9348721;rs7773938:rs7773938:rs2232426;rs2523443	4	yes
ANX-ERPBC	ENSG00000198339	HIST1H4I	6	27107076	27108418	1	protein_coding	554313	HIST1H4I	0.446296	-0.468005	0	0	0	NA	NA	NA	NA	6.52946e-14	rs13198716:rs2232426;rs13198716:rs2232426:rs9379850:rs9348721:rs13198716;rs9348721:rs9348721;rs7773938:rs7773938:rs2232426;rs2523443	4	yes
ANX-ERPBC	ENSG00000184825	HIST1H2AH	6	27114861	27115317	1	protein_coding	85235	HIST1H2AH	6.29508e-05	0.19492	0	0	0	NA	NA	NA	NA	6.52946e-14	rs13198716:rs2232426;rs13198716:rs2232426:rs9379850:rs9348721:rs13198716;rs9348721:rs9348721;rs7773938:rs7773938:rs2232426;rs2523443	4	yes
ANX-ERPBC	ENSG00000112812	PRSS16	6	27215480	27224403	1	protein_coding	10279	PRSS16	2.23792e-06	0.00884812	1	2.892	494	6.83753e-16	1.1671e-13	GTEx/v8/Whole_Blood:GTEx/v8/Brain_Cerebellar_Hemisphere:GTEx/v8/Brain_Cerebellum:GTEx/v8/Brain_Cortex:GTEx/v8/Esophagus_Mucosa:GTEx/v8/Ovary:GTEx/v8/Skin_Not_Sun_Exposed_Suprapubic:GTEx/v8/Skin_Sun_Exposed_Lower_leg:GTEx/v8/Spleen:GTEx/v8/Thyroid:GTEx/v8/Uterus	NA	4.37775e-13	rs13198716;rs9379850;rs7773938;rs9348721;rs2232426;rs13198716:rs2232426:rs13198716:rs2232426;rs2523443:rs2523443:rs9379850:rs9348721	4	no
ANX-ERPBC	ENSG00000158553	POM121L2	6	27253682	27279949	-1	protein_coding	94026	POM121L2	NA	0.313408	3	10.98	0	NA	NA	NA	NA	5.10137e-13	rs13198716;rs2232426:rs2523443:rs2232426;rs13198716:rs13198716:rs2232426;rs2523443	4	no
ANX-ERPBC	ENSG00000124613	ZNF391	6	27342394	27371683	1	protein_coding	346157	ZNF391	9.25869e-07	1.23172	10	8.5	279	8.71878e-08	2.2412e-60	GTEx/v8/Brain_Cerebellar_Hemisphere:GTEx/v8/Brain_Nucleus_accumbens_basal_ganglia:GTEx/v8/Breast_Mammary_Tissue:GTEx/v8/Colon_Transverse:GTEx/v8/Esophagus_Mucosa:GTEx/v8/Ovary:GTEx/v8/Skin_Not_Sun_Exposed_Suprapubic:GTEx/v8/Skin_Sun_Exposed_Lower_leg:GTEx/v8/Spleen:GTEx/v8/Thyroid	NA	6.79822e-14	rs13198716;rs2232426;rs9348721;rs7773938;rs13198716:rs2232426:rs13198716:rs2232426;rs2523443:rs2523443	4	no
ANX-ERPBC	ENSG00000096654	ZNF184	6	27418522	27440897	-1	protein_coding	7738	ZNF184	0.133749	-0.545662	9	10.07	0	NA	NA	NA	NA	6.52946e-14	rs2232426;rs13198716;rs13198716:rs2232426;rs13198716:rs2232426:rs2232426;rs2523443:rs9379850:rs9348721:rs13198716;rs9348721:rs9348721;rs7773938:rs7773938:rs2523443	4	no
ANX-ERPBC	ENSG00000185130	HIST1H2BL	6	27775257	27775709	-1	protein_coding	8340	HIST1H2BL	0.00286755	-0.030111	16	16.23	0	NA	NA	NA	NA	5.10137e-13	rs2232426;rs13198716:rs2232426:rs9348721:rs7773938:rs13198716;rs9348721:rs2232426;rs13198716:rs9379850:rs2232426;rs2523443:rs9348721;rs7773938	4	no
ANX-ERPBC	ENSG00000196747	HIST1H2AI	6	27775899	27776429	1	protein_coding	85235	HIST1H2AI	0.581587	-0.0583265	16	16.23	0	NA	NA	NA	NA	5.10137e-13	rs2232426;rs13198716:rs2232426:rs9348721:rs7773938:rs13198716;rs9348721:rs2232426;rs13198716:rs9379850:rs2232426;rs2523443:rs9348721;rs7773938	4	no
ANX-ERPBC	ENSG00000203813	HIST1H3H	6	27777842	27778314	1	protein_coding	8968	HIST1H3H	0.0249392	-0.177817	15	16.23	0	NA	NA	NA	NA	5.10137e-13	rs2232426;rs13198716:rs2232426:rs9348721:rs7773938:rs13198716;rs9348721:rs2232426;rs13198716:rs9379850:rs2232426;rs2523443:rs9348721;rs7773938	4	no
ANX-ERPBC	ENSG00000182611	HIST1H2AJ	6	27782112	27782607	-1	protein_coding	8331	HIST1H2AJ	0.191198	0.615054	16	16.23	0	NA	NA	NA	NA	5.10137e-13	rs2232426;rs13198716:rs2232426:rs9348721:rs7773938:rs13198716;rs9348721:rs2232426;rs13198716:rs9379850:rs2232426;rs2523443:rs9348721;rs7773938	4	no
ANX-ERPBC	ENSG00000196374	HIST1H2BM	6	27782822	27783267	1	protein_coding	8342	HIST1H2BM	0.00275346	-0.27562	17	16.23	0	NA	NA	NA	NA	5.10137e-13	rs2232426;rs13198716:rs2232426:rs9348721:rs7773938:rs13198716;rs9348721:rs2232426;rs13198716:rs9379850:rs2232426;rs2523443:rs9348721;rs7773938	4	no
ANX-ERPBC	ENSG00000197238	HIST1H4J	6	27791884	27792257	1	protein_coding	554313	HIST1H4J	0.423754	0.59845	20	9.571	0	NA	NA	NA	NA	5.10137e-13	rs2232426;rs13198716:rs2232426:rs9348721:rs7773938:rs13198716;rs9348721:rs2232426;rs13198716:rs9379850:rs2232426;rs2523443:rs9348721;rs7773938	4	no
ANX-ERPBC	ENSG00000197914	HIST1H4K	6	27798952	27799305	-1	protein_coding	554313	HIST1H4K	0.429119	0.387416	16	12.22	0	NA	NA	NA	NA	5.10137e-13	rs2232426;rs13198716:rs2232426:rs9348721:rs7773938:rs13198716;rs9348721:rs2232426;rs13198716:rs9379850:rs2232426;rs2523443:rs9348721;rs7773938	4	no
ANX-ERPBC	ENSG00000184348	HIST1H2AK	6	27805658	27806117	-1	protein_coding	85235	HIST1H2AK	0.0684285	-0.0412441	18	12.22	0	NA	NA	NA	NA	5.10137e-13	rs2232426;rs13198716:rs2232426;rs13198716:rs2232426:rs13198716;rs9348721:rs9348721;rs7773938:rs9379850:rs9348721:rs2232426;rs2523443:rs7773938	4	no
ANX-ERPBC	ENSG00000233822	HIST1H2BN	6	27806323	27823487	1	protein_coding	8341	HIST1H2BN	0.139775	0.145508	24	15.9	51	0.000117147	0.0155928	GTEx/v8/Skin_Not_Sun_Exposed_Suprapubic	NA	8.53659e-14	rs2232426;rs13198716;rs2523443;rs13198716:rs2232426;rs13198716:rs2232426:rs13198716;rs9348721:rs9348721;rs7773938:rs9379850:rs9348721:rs2232426;rs2523443:rs7773938	4	no
ANX-ERPBC	ENSG00000198374	HIST1H2AL	6	27833034	27833606	1	protein_coding	85235	HIST1H2AL	0.0624869	-0.360341	15	15.9	0	NA	NA	NA	NA	5.10137e-13	rs2232426;rs13198716:rs2232426;rs13198716:rs2232426:rs13198716;rs9348721:rs9348721;rs7773938:rs9379850:rs9348721:rs2232426;rs2523443:rs7773938	4	no
ANX-ERPBC	ENSG00000184357	HIST1H1B	6	27834570	27835359	-1	protein_coding	3009	HIST1H1B	0.509139	-0.0898951	16	15.9	310	4.83112e-06	0.00401805	GTEx/v8/Skin_Not_Sun_Exposed_Suprapubic	NA	6.52946e-14	rs2232426;rs13198716;rs9348721;rs7773938;rs2523443;rs13198716:rs2232426;rs13198716:rs2232426:rs13198716;rs9348721:rs9348721;rs7773938:rs9379850:rs9348721:rs2232426;rs2523443:rs7773938	4	no
ANX-ERPBC	ENSG00000182572	HIST1H3I	6	27839623	27840099	-1	protein_coding	8968	HIST1H3I	0.36088	-0.232438	16	15.9	0	NA	NA	NA	NA	6.52946e-14	rs2232426;rs13198716:rs2232426;rs13198716:rs2232426:rs7773938:rs13198716;rs9348721:rs9348721;rs7773938:rs9348721:rs9379850:rs2232426;rs2523443	4	no
ANX-ERPBC	ENSG00000198558	HIST1H4L	6	27840926	27841289	-1	protein_coding	554313	HIST1H4L	0.191235	0.42689	16	15.9	0	NA	NA	NA	NA	6.52946e-14	rs2232426;rs13198716:rs2232426;rs13198716:rs2232426:rs7773938:rs13198716;rs9348721:rs9348721;rs7773938:rs9348721:rs9379850:rs2232426;rs2523443	4	no
ANX-ERPBC	ENSG00000197153	HIST1H3J	6	27858093	27860884	-1	protein_coding	8968	HIST1H3J	0.695884	-0.189708	4	10.73	0	NA	NA	NA	NA	6.52946e-14	rs2232426;rs13198716:rs2232426;rs13198716:rs2232426:rs7773938:rs13198716;rs9348721:rs9348721;rs7773938:rs9348721:rs9379850:rs2232426;rs2523443	4	no
ANX-ERPBC	ENSG00000233224	HIST1H2AM	6	27860477	27860963	-1	protein_coding	85235	HIST1H2AM	0.000856482	-0.225135	4	10.73	0	NA	NA	NA	NA	6.52946e-14	rs2232426;rs13198716:rs2232426;rs13198716:rs2232426:rs7773938:rs13198716;rs9348721:rs9348721;rs7773938:rs9348721:rs9379850:rs2232426;rs2523443	4	no
ANX-ERPBC	ENSG00000196331	HIST1H2BO	6	27861203	27861669	1	protein_coding	8348	HIST1H2BO	3.07278e-05	-0.223063	3	5.694	0	NA	NA	NA	NA	6.52946e-14	rs2232426;rs13198716:rs2232426;rs13198716:rs2232426:rs7773938:rs13198716;rs9348721:rs9348721;rs7773938:rs9348721:rs9379850:rs2232426;rs2523443	4	no
ANX-ERPBC	ENSG00000168131	OR2B2	6	27878963	27880174	-1	protein_coding	81697	OR2B2	6.8672e-05	-0.212076	6	23.2	0	NA	NA	NA	NA	6.52946e-14	rs2232426;rs13198716:rs2232426;rs13198716:rs2232426:rs7773938:rs13198716;rs9348721:rs9348721;rs7773938:rs9348721:rs9379850:rs2232426;rs2523443	4	no
ANX-ERPBC	ENSG00000124657	OR2B6	6	27925019	27925960	1	protein_coding	26212	OR2B6	0.0407309	-0.0981731	1	0.002	0	NA	NA	NA	NA	6.52946e-14	rs2232426;rs13198716:rs7773938:rs13198716;rs9348721:rs2232426:rs2232426;rs2523443:rs9348721:rs2232426;rs13198716:rs2523443	4	no
ANX-ERPBC	ENSG00000197279	ZNF165	6	28048753	28057341	1	protein_coding	7718	ZNF165	0.000563292	0.227981	8	10.67	196	1.92299e-06	9.79009e-08	GTEx/v8/Esophagus_Mucosa:GTEx/v8/Stomach:GTEx/v8/Thyroid	NA	6.52946e-14	rs2232426;rs13198716;rs2523443;rs2232426:rs13198716:rs2232426	4	no
ANX-ERPBC	ENSG00000196812	ZSCAN16	6	28092338	28097860	1	protein_coding	80345	ZSCAN16	2.67303e-06	0.184187	8	5.996	47	0.000215477	0.0283935	GTEx/v8/Thyroid	NA	6.52946e-14	rs2232426;rs13198716;rs2232426:rs13198716:rs2232426;rs13198716:rs2232426;rs2523443:rs9379850:rs9348721	4	no
ANX-ERPBC	ENSG00000198315	ZKSCAN8	6	28109688	28127250	1	protein_coding	7745	ZKSCAN8	0.000231595	-0.142528	14	13.42	326	2.2313e-08	3.82047e-07	GTEx/v8/Brain_Cerebellum:GTEx/v8/Brain_Cortex:GTEx/v8/Brain_Frontal_Cortex_BA9:GTEx/v8/Brain_Hippocampus:GTEx/v8/Brain_Nucleus_accumbens_basal_ganglia	NA	6.52946e-14	rs2232426;rs13198716;rs2523443;rs2232426:rs13198716:rs2232426;rs13198716:rs2232426;rs2523443:rs9379850:rs9348721	4	no
ANX-ERPBC	ENSG00000137185	ZSCAN9	6	28192664	28201260	1	protein_coding	7746	ZSCAN9	4.10249e-08	0.461166	9	7.251	466	8.92785e-09	1.32027e-06	GTEx/v8/Brain_Cerebellar_Hemisphere:GTEx/v8/Brain_Cerebellum:GTEx/v8/Brain_Cortex:GTEx/v8/Brain_Hippocampus:GTEx/v8/Colon_Transverse:GTEx/v8/Thyroid	NA	6.52946e-14	rs2232426;rs13198716;rs2523443;rs13198716:rs2232426:rs2232426	4	no
ANX-ERPBC	ENSG00000187626	ZKSCAN4	6	28212401	28227011	-1	protein_coding	387032	ZKSCAN4	6.74288e-05	0.661631	5	10.52	468	7.84617e-09	1.0086e-09	GTEx/v8/Whole_Blood:GTEx/v8/Spleen	NA	6.52946e-14	rs2232426;rs13198716;rs2523443;rs2232426:rs9348721:rs13198716:rs13198716;rs9348721:rs7773938:rs9348721;rs7773938:rs2232426;rs13198716:rs2232426;rs2523443:rs2523443	4	no
ANX-ERPBC	ENSG00000189134	NKAPL	6	28227098	28228736	1	protein_coding	222698	NKAPL	0.000165621	0.0513426	2	5.18	0	NA	NA	NA	NA	6.52946e-14	rs2232426;rs2232426:rs9348721:rs13198716:rs13198716;rs9348721:rs7773938:rs9348721;rs7773938:rs2232426;rs13198716:rs2232426;rs2523443:rs2523443	4	no
ANX-ERPBC	ENSG00000137338	PGBD1	6	28249314	28270326	1	protein_coding	84547	PGBD1	1.46735e-05	-0.0800605	11	14.75	273	1.02045e-07	9.81173e-05	GTEx/v8/Brain_Caudate_basal_ganglia:GTEx/v8/Brain_Cerebellar_Hemisphere:GTEx/v8/Brain_Cerebellum:GTEx/v8/Brain_Spinal_cord_cervical_c-1:GTEx/v8/Skin_Not_Sun_Exposed_Suprapubic:GTEx/v8/Skin_Sun_Exposed_Lower_leg:GTEx/v8/Thyroid	NA	6.52946e-14	rs2232426;rs2523443;rs13198716;rs13198716:rs2232426	4	no
ANX-ERPBC	ENSG00000235109	ZSCAN31	6	28292470	28324048	-1	protein_coding	64288	ZSCAN31	3.77127e-09	1.10713	17	13.57	484	3.71606e-30	7.04604e-48	GTEx/v8/Brain_Amygdala:GTEx/v8/Brain_Anterior_cingulate_cortex_BA24:GTEx/v8/Brain_Caudate_basal_ganglia:GTEx/v8/Brain_Cortex:GTEx/v8/Brain_Frontal_Cortex_BA9:GTEx/v8/Brain_Hippocampus:GTEx/v8/Brain_Hypothalamus:GTEx/v8/Brain_Nucleus_accumbens_basal_ganglia:GTEx/v8/Brain_Putamen_basal_ganglia:GTEx/v8/Brain_Spinal_cord_cervical_c-1:GTEx/v8/Brain_Substantia_nigra:GTEx/v8/Breast_Mammary_Tissue:GTEx/v…	NA	6.52946e-14	rs2232426;rs13198716;rs2523443;rs2232426:rs13198716:rs2232426	4	no
ANX-ERPBC	ENSG00000189298	ZKSCAN3	6	28317691	28336947	1	protein_coding	80317	ZKSCAN3	0.000122608	-0.652443	7	13.57	483	3.79258e-12	4.19486e-16	GTEx/v8/Whole_Blood:GTEx/v8/Breast_Mammary_Tissue:GTEx/v8/Ovary:GTEx/v8/Pancreas:GTEx/v8/Skin_Not_Sun_Exposed_Suprapubic:GTEx/v8/Skin_Sun_Exposed_Lower_leg:GTEx/v8/Stomach:GTEx/v8/Thyroid	NA	6.52946e-14	rs2232426;rs2523443;rs13198716;rs2232426:rs13198716;rs9348721:rs9348721;rs7773938:rs13198716	4	no
ANX-ERPBC	ENSG00000158691	ZSCAN12	6	28346732	28367511	-1	protein_coding	9753	ZSCAN12	1.43992e-05	NA	11	9.552	1	0.000323683	6.45566e-06	GTEx/v8/Skin_Sun_Exposed_Lower_leg	NA	6.52946e-14	rs2232426;rs13198716:rs2232426:rs2232426;rs2523443:rs2232426;rs13198716:rs2523443	4	no
ANX-ERPBC	ENSG00000187987	ZSCAN23	6	28399707	28411279	-1	protein_coding	222696	ZSCAN23	0.00270295	0.0706565	3	2.102	476	1.30514e-09	1.0207e-38	GTEx/v8/Brain_Cerebellar_Hemisphere:GTEx/v8/Brain_Cerebellum:GTEx/v8/Brain_Cortex:GTEx/v8/Brain_Spinal_cord_cervical_c-1:GTEx/v8/Breast_Mammary_Tissue:GTEx/v8/Esophagus_Mucosa:GTEx/v8/Minor_Salivary_Gland:GTEx/v8/Skin_Not_Sun_Exposed_Suprapubic:GTEx/v8/Skin_Sun_Exposed_Lower_leg:GTEx/v8/Stomach:GTEx/v8/Thyroid	NA	6.52946e-14	rs2232426;rs2523443;rs13198716;rs2523443:rs2523443	4	no
ANX-ERPBC	ENSG00000198704	GPX6	6	28471073	28495992	-1	protein_coding	257202	GPX6	3.13758e-05	0.718703	1	0.984	0	NA	NA	NA	NA	6.52946e-14	rs2232426;rs2523443;rs13198716:rs2232426:rs2232426;rs13198716:rs2232426;rs2523443:rs2523443	4	no
ANX-ERPBC	ENSG00000224586	GPX5	6	28493702	28502729	1	protein_coding	2880	GPX5	0.00888468	0.354876	0	0	0	NA	NA	NA	NA	6.52946e-14	rs13198716:rs2232426:rs2232426;rs13198716:rs2232426;rs2523443:rs2523443	4	yes
ANX-ERPBC	ENSG00000232040	SCAND3	6	28539407	28583989	-1	protein_coding	114821	SCAND3	9.70724e-09	-0.785031	2	10.48	6	4.07484e-05	0.00650232	GTEx/v8/Brain_Hippocampus	NA	1.32176e-12	rs2232426;rs2523443;rs13198716:rs2232426;rs13198716:rs2523443:rs2232426:rs2232426	4	no
ANX-ERPBC	ENSG00000204713	TRIM27	6	28870779	28891766	-1	protein_coding	5987	TRIM27	0.878752	-0.142068	15	18.69	399	8.70865e-17	7.48015e-55	GTEx/v8/Esophagus_Mucosa:GTEx/v8/Skin_Not_Sun_Exposed_Suprapubic:GTEx/v8/Skin_Sun_Exposed_Lower_leg:GTEx/v8/Stomach	NA	6.52946e-14	rs2232426;rs2523443;rs13198716:rs7773938:rs13198716;rs9348721:rs2232426:rs2232426;rs2523443:rs2232426;rs13198716	4	no
ANX-ERPBC	ENSG00000204709	C6orf100	6	28911654	28912314	1	protein_coding	NA	C6orf100	NA	NA	8	3.641	3	5.98722e-05	0.00637638	GTEx/v8/Brain_Cortex	NA	5.10137e-13	rs2232426;rs2523443;rs13198716:rs7773938:rs13198716;rs9348721:rs2232426:rs2232426;rs2523443:rs2232426;rs13198716	4	no
ANX-ERPBC	ENSG00000197935	ZNF311	6	28962562	28973093	-1	protein_coding	282890	ZNF311	0.000129446	0.377858	9	11.6	0	NA	NA	NA	NA	6.52946e-14	rs2232426;rs2523443;rs13198716:rs2232426;rs2523443:rs2523443:rs2232426:rs13198716:rs7773938:rs13198716;rs9348721	4	no
ANX-ERPBC	ENSG00000204704	OR2W1	6	29011990	29013017	-1	protein_coding	26692	OR2W1	0.0865619	0.531528	7	6.576	0	NA	NA	NA	NA	5.28684e-12	rs2232426;rs2523443	4	no
ANX-ERPBC	ENSG00000204703	OR2B3	6	29053985	29055090	-1	protein_coding	442184	OR2B3	0.00133693	0.45884	3	9.377	0	NA	NA	NA	NA	2.64688e-13	rs2232426;rs2523443;rs13198716:rs2523443:rs2232426	4	no
ANX-ERPBC	ENSG00000204702	OR2J1	6	29068386	29069658	1	protein_coding	NA	OR2J1	0.0174945	NA	1	0.549	0	NA	NA	NA	NA	2.64688e-13	rs2232426;rs2523443;rs13198716:rs2523443:rs2232426	4	no
ANX-ERPBC	ENSG00000204701	OR2J3	6	29079668	29080603	1	protein_coding	442186	OR2J3	0.0281435	0.112859	2	1.351	0	NA	NA	NA	NA	2.64688e-13	rs2232426;rs2523443;rs13198716:rs2232426:rs2523443:rs2232426	4	no
ANX-ERPBC	ENSG00000204700	OR2J2	6	29141311	29142351	1	protein_coding	26707	OR2J2	0.0107267	0.271259	4	5.147	0	NA	NA	NA	NA	3.62434e-12	rs2232426;rs2523443	4	no
ANX-ERPBC	ENSG00000204695	OR14J1	6	29274403	29275519	1	protein_coding	442191	OR14J1	8.02406e-08	1.33547	4	10.49	0	NA	NA	NA	NA	2.64688e-13	rs2232426;rs2523443;rs2523443:rs2523443	4	no
ANX-ERPBC	ENSG00000243729	OR5V1	6	29323007	29399744	-1	protein_coding	81696	OR5V1	0.00344262	0.323635	13	11.39	0	NA	NA	NA	NA	3.92292e-12	rs2523443;rs2232426;rs2523443:rs2523443	4	no
ANX-ERPBC	ENSG00000112462	OR12D3	6	29341200	29343068	-1	protein_coding	81797	OR12D3	1.34136e-05	0.883549	5	11.39	0	NA	NA	NA	NA	2.05915e-12	rs2232426;rs2523443;rs13198716:rs2523443:rs2232426	4	no
ANX-ERPBC	ENSG00000168787	OR12D2	6	29364416	29365448	1	protein_coding	26529	OR12D2	0.601033	0.457835	3	6.779	0	NA	NA	NA	NA	4.79318e-12	rs2232426;rs2523443;rs2523443:rs2523443	4	no
ANX-ERPBC	ENSG00000204694	OR11A1	6	29393281	29424848	-1	protein_coding	26531	OR11A1	0.0434844	1.23026	4	3.951	0	NA	NA	NA	NA	2.18347e-12	rs2523443;rs2523443:rs2232426;rs13198716	4	no
ANX-ERPBC	ENSG00000206474	OR10C1	6	29407083	29408731	1	protein_coding	442194	OR10C1	0.227592	0.363897	3	1.81	0	NA	NA	NA	NA	2.18347e-12	rs2523443;rs2523443:rs2232426;rs13198716	4	no
ANX-ERPBC	ENSG00000204688	OR2H1	6	29424958	29432105	1	protein_coding	26716	OR2H1	0.0449041	-0.358288	4	3.951	0	NA	NA	NA	NA	2.18347e-12	rs2523443;rs2523443:rs2232426;rs13198716	4	no
ANX-ERPBC	ENSG00000204687	MAS1L	6	29454474	29455738	-1	protein_coding	116511	MAS1L	0.000466206	0.689548	5	8.385	0	NA	NA	NA	NA	6.52946e-14	rs2523443;rs2523443:rs13198716:rs2232426:rs2232426;rs2523443:rs2232426;rs13198716	4	no
ANX-ERPBC	ENSG00000213886	UBD	6	29523292	29527702	-1	protein_coding	10537	UBD	0.0798958	0.401531	5	14.02	0	NA	NA	NA	NA	6.52946e-14	rs2523443;rs2232426;rs2523443:rs2232426;rs13198716:rs2232426:rs2523443	4	no
ANX-ERPBC	ENSG00000204681	GABBR1	6	29523406	29601753	-1	protein_coding	2550	GABBR1	0.99997	0.238892	10	14.02	79	6.19978e-05	1.26359e-08	GTEx/v8/Whole_Blood:GTEx/v8/Thyroid	NA	7.32699e-13	rs2523443;rs2232426	4	no
ANX-ERPBC	ENSG00000204657	OR2H2	6	29555683	29556745	1	protein_coding	7932	OR2H2	0.0899459	0.696836	4	3.904	247	2.01187e-05	0.0016227	GTEx/v8/Whole_Blood:GTEx/v8/Esophagus_Mucosa:GTEx/v8/Skin_Not_Sun_Exposed_Suprapubic	NA	6.52946e-14	rs2523443;rs2232426;rs2523443:rs2232426;rs13198716:rs2232426:rs2523443	4	no
ANX-ERPBC	ENSG00000212993	POU5F1B	8	128426535	128432311	1	protein_coding	5462	POU5F1B	7.27271e-07	6.13054	0	0	0	NA	NA	NA	NA	7.651e-09	rs6996866:rs34882299	5	yes
ANX-ERPBC	ENSG00000136997	MYC	8	128747680	128753674	1	protein_coding	4609	MYC	NA	-0.253125	0	0	0	NA	NA	NA	NA	7.651e-09	rs6996866:rs34882299	5	yes
ANX-ERPBC	ENSG00000256655	TMEM75	8	128959126	128960591	-1	protein_coding	NA	TMEM75	NA	NA	0	0	0	NA	NA	NA	NA	7.651e-09	rs6996866:rs34882299	5	yes
ANX-ERPBC	ENSG00000147697	GSDMC	8	130760442	130799134	-1	protein_coding	56169	GSDMC	9.3494e-12	-0.0673463	0	0	0	NA	NA	NA	NA	7.651e-09	rs6996866:rs34882299	5	yes
ANX-ERPBC	ENSG00000153310	FAM49B	8	130851839	131029375	-1	protein_coding	51571	FAM49B	0.996857	-1.60855	0	0	0	NA	NA	NA	NA	7.651e-09	rs6996866:rs34882299	5	yes
ANX-ERPBC	ENSG00000138311	ZNF365	10	64133951	64431771	1	protein_coding	22891	ZNF365	3.62115e-05	-0.151965	2	2.093	0	NA	NA	NA	NA	5.81417e-09	rs57245264	6	no
ANX-ERPBC	ENSG00000122877	EGR2	10	64571756	64679660	-1	protein_coding	1959	EGR2	0.619543	-0.491267	0	0	0	NA	NA	NA	NA	5.81417e-09	rs57245264	6	yes
ANX-ERPBC	ENSG00000148572	NRBF2	10	64893050	64914783	1	protein_coding	29982	NRBF2	0.0821062	-0.409713	0	0	0	NA	NA	NA	NA	5.81417e-09	rs57245264	6	yes
ANX-ERPBC	ENSG00000148606	POLR3A	10	79734907	79789303	-1	protein_coding	11128	POLR3A	7.38505e-14	1.11599	0	0	0	NA	NA	NA	NA	2.9244e-09	rs4980030	7	yes
ANX-ERPBC	ENSG00000138326	RPS24	10	79793518	79816570	1	protein_coding	6229	RPS24	0.852844	-0.91007	0	0	0	NA	NA	NA	NA	2.9244e-09	rs4980030	7	yes
ANX-ERPBC	ENSG00000108175	ZMIZ1	10	80828792	81076276	1	protein_coding	57178	ZMIZ1	0.999744	-0.00362349	18	11.36	0	NA	NA	NA	NA	2.9244e-09	rs4980030	7	no
ANX-ERPBC	ENSG00000177234	C10orf85	10	122357721	122359629	1	protein_coding	NA	C10orf85	NA	NA	0	0	0	NA	NA	NA	NA	NA	rs17544933	8	yes
ANX-ERPBC	ENSG00000120008	WDR11	10	122610687	122669036	1	protein_coding	55717	WDR11	0.0703281	2.05908	0	0	0	NA	NA	NA	NA	1.64325e-11	rs17544933	8	yes
ANX-ERPBC	ENSG00000066468	FGFR2	10	123237848	123357972	-1	protein_coding	2263	FGFR2	0.999752	NA	0	0	0	NA	NA	NA	NA	1.64325e-11	rs17544933	8	yes
ANX-ERPBC	ENSG00000107669	ATE1	10	123499939	123688316	-1	protein_coding	11101	ATE1	0.511357	0.46257	1	1.205	0	NA	NA	NA	NA	NA	rs17544933	8	no
ANX-ERPBC	ENSG00000119965	C10orf88	10	124690419	124713919	-1	protein_coding	80007	C10orf88	0.038585	-0.774315	0	0	0	NA	NA	NA	NA	NA	rs17544933	8	yes
ANX-ERPBC	ENSG00000179988	PSTK	10	124713897	124757029	1	protein_coding	118672	PSTK	0.00411002	-0.159015	0	0	0	NA	NA	NA	NA	NA	rs17544933	8	yes
ANX-ERPBC	ENSG00000154478	GPR26	10	125425871	125454123	1	protein_coding	2849	GPR26	0.627337	2.29891	0	0	0	NA	NA	NA	NA	NA	rs17544933	8	yes
ANX-ERPBC	ENSG00000100554	ATP6V1D	14	67761088	67826982	-1	protein_coding	51382	ATP6V1D	0.00315144	-0.219548	0	0	2	3.46627e-05	9.71403e-42	GTEx/v8/Esophagus_Mucosa	NA	NA	rs2588821	9	yes
ANX-ERPBC	ENSG00000198133	TMEM229B	14	67913801	68000456	-1	protein_coding	161145	TMEM229B	0.21425	1.95484	0	0	12	6.96951e-05	1.99675e-19	GTEx/v8/Colon_Transverse	NA	NA	rs2588821	9	yes
ANX-ERPBC	ENSG00000072042	RDH11	14	68143518	68162531	-1	protein_coding	51109	RDH11	0.00966533	1.21952	0	0	0	NA	NA	NA	NA	1.90121e-08	rs2588821	9	yes
ANX-ERPBC	ENSG00000139988	RDH12	14	68168603	68201169	1	protein_coding	145226	RDH12	4.7147e-06	-0.278997	0	0	31	4.81938e-06	9.87911e-06	GTEx/v8/Skin_Not_Sun_Exposed_Suprapubic	NA	9.39663e-10	rs2588821	9	yes
ANX-ERPBC	ENSG00000072121	ZFYVE26	14	68194091	68283307	-1	protein_coding	23503	ZFYVE26	1.03845e-11	-0.270915	0	0	0	NA	NA	NA	NA	1.90121e-08	rs2588821	9	yes
ANX-ERPBC	ENSG00000182185	RAD51B	14	68286496	69196935	1	protein_coding	5890	RAD51B	1.45737e-09	0.621695	384	21.4	0	NA	NA	NA	NA	9.39663e-10	rs2588821	9	no
ANX-ERPBC	ENSG00000185650	ZFP36L1	14	69254377	69263190	-1	protein_coding	677	ZFP36L1	0.506698	-1.24048	0	0	0	NA	NA	NA	NA	9.39663e-10	rs2588821	9	yes
ANX-ERPBC	ENSG00000072110	ACTN1	14	69340860	69446157	-1	protein_coding	87	ACTN1	0.999931	NA	0	0	0	NA	NA	NA	NA	1.00923e-09	rs2588821	9	yes
ANX-ERPBC	ENSG00000139990	DCAF5	14	69517598	69619867	-1	protein_coding	8816	DCAF5	0.999969	-1.0373	0	0	0	NA	NA	NA	NA	1.90121e-08	rs2588821	9	yes
ANX-ERPBC	ENSG00000081177	EXD2	14	69658228	69709075	1	protein_coding	55218	EXD2	1.11026e-08	-0.961556	0	0	0	NA	NA	NA	NA	1.90121e-08	rs2588821	9	yes
ANX-ERPBC	ENSG00000100626	GALNT16	14	69725994	69821183	1	protein_coding	57452	GALNT16	0.0168277	NA	0	0	0	NA	NA	NA	NA	NA	rs2588821	9	yes
ANX-ERPBC	ENSG00000100632	ERH	14	69846848	69865344	-1	protein_coding	2079	ERH	0.84606	-0.754299	0	0	0	NA	NA	NA	NA	1.90121e-08	rs2588821	9	yes
ANX-ERPBC	ENSG00000029364	SLC39A9	14	69864732	69929105	1	protein_coding	55334	SLC39A9	0.529199	-1.06	0	0	0	NA	NA	NA	NA	1.90121e-08	rs2588821	9	yes
ANX-ERPBC	ENSG00000175985	PLEKHD1	14	69951409	69995215	1	protein_coding	101930417	PLEKHD1	NA	NA	0	0	0	NA	NA	NA	NA	NA	rs2588821	9	yes
ANX-ERPBC	ENSG00000140564	FURIN	15	91411822	91426688	1	protein_coding	5045	FURIN	0.999933	-0.15638	10	17.36	10	2.03583e-18	7.58364e-18	GTEx/v8/Brain_Frontal_Cortex_BA9:GTEx/v8/Esophagus_Mucosa	NA	6.75074e-10	rs4702	10	no
ANX-ERPBC	ENSG00000182511	FES	15	91426925	91439006	1	protein_coding	2242	FES	2.7739e-05	NA	9	17.36	10	1.58737e-26	1.6003e-42	GTEx/v8/Whole_Blood:GTEx/v8/Breast_Mammary_Tissue:GTEx/v8/Colon_Transverse:GTEx/v8/Pancreas:GTEx/v8/Skin_Not_Sun_Exposed_Suprapubic:GTEx/v8/Skin_Sun_Exposed_Lower_leg:GTEx/v8/Stomach:GTEx/v8/Thyroid	NA	6.75074e-10	rs4702	10	no
ANX-ERPBC	ENSG00000140807	NKD1	16	50582241	50670647	1	protein_coding	85407	NKD1	0.99793	-1.22578	0	0	0	NA	NA	NA	NA	NA	rs9939506	11	yes
ANX-ERPBC	ENSG00000167208	SNX20	16	50700211	50715264	-1	protein_coding	124460	SNX20	4.12728e-05	0.0669794	0	0	0	NA	NA	NA	NA	NA	rs9939506	11	yes
ANX-ERPBC	ENSG00000083799	CYLD	16	50775961	50835846	1	protein_coding	1540	CYLD	0.99472	-1.96431	0	0	0	NA	NA	NA	NA	NA	rs9939506	11	yes
ANX-ERPBC	ENSG00000261190	C16orf97	16	52039399	52112386	-1	protein_coding	388276	C16orf97	NA	0.283419	0	0	0	NA	NA	NA	NA	NA	rs9939506	11	yes
ANX-ERPBC	ENSG00000103460	TOX3	16	52471917	52581714	-1	protein_coding	27324	TOX3	0.994339	NA	16	17.03	0	NA	NA	NA	NA	4.10786e-08	rs9939506;rs9939506:rs28539243	11:12:00	no
ANX-ERPBC	ENSG00000177200	CHD9	16	53088945	53363062	1	protein_coding	80205	CHD9	1	-0.715493	0	0	0	NA	NA	NA	NA	NA	rs9939506	11	yes
ANX-ERPBC	ENSG00000103479	RBL2	16	53467889	53525561	1	protein_coding	5934	RBL2	0.957797	-0.466961	0	0	0	NA	NA	NA	NA	9.19307e-09	rs9939506:rs28539243	11:12:00	yes
ANX-ERPBC	ENSG00000166971	AKTIP	16	53524952	53538323	-1	protein_coding	64400	AKTIP	0.788013	-0.341576	0	0	0	NA	NA	NA	NA	9.19307e-09	rs28539243	12	yes
ANX-ERPBC	ENSG00000103494	RPGRIP1L	16	53631595	53737850	-1	protein_coding	23322	RPGRIP1L	1.19938e-18	-0.756693	0	0	0	NA	NA	NA	NA	9.19307e-09	rs28539243	12	yes
ANX-ERPBC	ENSG00000140718	FTO	16	53737875	54155853	1	protein_coding	79068	FTO	0.0113446	0.293683	0	0	0	NA	NA	NA	NA	9.19307e-09	rs28539243	12	yes
ANX-ERPBC	ENSG00000259517	RP11-324D17.1	16	54279456	54304658	-1	protein_coding	NA	NA	NA	NA	0	0	0	NA	NA	NA	NA	9.19307e-09	rs28539243	12	yes
ANX-ERPBC	ENSG00000177508	IRX3	16	54317216	54320675	-1	protein_coding	79191	IRX3	NA	NA	0	0	0	NA	NA	NA	NA	9.19307e-09	rs28539243	12	yes
ANX-ERPBC	ENSG00000176842	IRX5	16	54964774	54968397	1	protein_coding	10265	IRX5	NA	NA	0	0	0	NA	NA	NA	NA	9.19307e-09	rs28539243:rs9939506	11:12:00	yes
ANX-ERPBC	ENSG00000159387	IRX6	16	55357672	55364672	1	protein_coding	79190	IRX6	2.81616e-08	0.438476	0	0	0	NA	NA	NA	NA	9.19307e-09	rs28539243:rs9939506	11:12:00	yes
ANX-ERPBC	ENSG00000087245	MMP2	16	55423612	55540603	1	protein_coding	4313	MMP2	0.791258	0.337847	0	0	0	NA	NA	NA	NA	9.19307e-09	rs28539243:rs9939506	11:12:00	yes
ANX-ERPBC	ENSG00000256812	CAPNS2	16	55600584	55601599	1	protein_coding	84290	CAPNS2	0.131737	-0.286259	0	0	0	NA	NA	NA	NA	9.19307e-09	rs28539243	12	yes
ANX-ERPBC	ENSG00000103546	SLC6A2	16	55689516	55740104	1	protein_coding	6530	SLC6A2	0.277118	-0.0574991	0	0	0	NA	NA	NA	NA	9.19307e-09	rs28539243	12	yes
ANX-ERPBC	ENSG00000198848	CES1	16	55836763	55867249	-1	protein_coding	100653057	CES1	6.76997e-14	0.938108	0	0	0	NA	NA	NA	NA	9.19307e-09	rs28539243	12	yes
ANX-ERPBC	ENSG00000159398	CES5A	16	55880066	55989943	-1	protein_coding	221223	CES5A	5.95161e-19	-0.208199	0	0	0	NA	NA	NA	NA	9.19307e-09	rs28539243	12	yes
ANX-ERPBC	ENSG00000087258	GNAO1	16	56225302	56391356	1	protein_coding	2775	GNAO1	0.984288	0.474249	0	0	0	NA	NA	NA	NA	9.19307e-09	rs28539243	12	yes
ANX-ERPBC	ENSG00000134504	KCTD1	18	24034874	24237365	-1	protein_coding	284252	KCTD1	0.934856	NA	0	0	0	NA	NA	NA	NA	1.91879e-08	rs17621185	13	yes
ANX-ERPBC	ENSG00000171885	AQP4	18	24432002	24445782	-1	protein_coding	361	AQP4	0.018149	0.613155	0	0	9	2.98349e-07	0.000455441	GTEx/v8/Thyroid	NA	2.78634e-09	rs17621185	13	yes
ANX-ERPBC	ENSG00000154080	CHST9	18	24495595	24765281	-1	protein_coding	83539	CHST9	5.84291e-07	-0.0571531	8	8.345	3	5.51722e-06	3.549e-13	GTEx/v8/Brain_Cerebellum:GTEx/v8/Brain_Nucleus_accumbens_basal_ganglia	NA	1.37194e-08	rs17621185	13	no
ANX-ERPBC	ENSG00000170558	CDH2	18	25530930	25757410	-1	protein_coding	1000	CDH2	0.897441	-0.139326	0	0	0	NA	NA	NA	NA	1.91879e-08	rs17621185	13	yes
ANX-ERPBC	ENSG00000130517	PGPEP1	19	18451397	18480760	1	protein_coding	54858	PGPEP1	0.000353365	3.37334	0	0	5	4.06851e-06	1.9163e-11	GTEx/v8/Whole_Blood	NA	NA	rs2303696	14	yes
ANX-ERPBC	ENSG00000130513	GDF15	19	18485541	18499986	1	protein_coding	9518	GDF15	0.000282487	0.867796	0	0	5	1.0278e-05	5.46367e-14	GTEx/v8/Whole_Blood	NA	NA	rs2303696	14	yes
ANX-ERPBC	ENSG00000175489	LRRC25	19	18501954	18508427	-1	protein_coding	126364	LRRC25	0.943472	1.25382	0	0	79	1.00396e-27	5.69002e-34	GTEx/v8/Cells_EBV-transformed_lymphocytes:GTEx/v8/Whole_Blood:GTEx/v8/Brain_Nucleus_accumbens_basal_ganglia:GTEx/v8/Brain_Spinal_cord_cervical_c-1:GTEx/v8/Breast_Mammary_Tissue:GTEx/v8/Colon_Transverse:GTEx/v8/Esophagus_Mucosa:GTEx/v8/Skin_Not_Sun_Exposed_Suprapubic:GTEx/v8/Skin_Sun_Exposed_Lower_leg:GTEx/v8/Spleen	NA	3.18031e-09	rs2303696	14	yes
ANX-ERPBC	ENSG00000130511	SSBP4	19	18529674	18545372	1	protein_coding	170463	SSBP4	0.961659	NA	23	16.1	79	6.28843e-40	2.86795e-33	GTEx/v8/Whole_Blood:GTEx/v8/Breast_Mammary_Tissue:GTEx/v8/Colon_Transverse:GTEx/v8/Esophagus_Mucosa:GTEx/v8/Liver:GTEx/v8/Pancreas:GTEx/v8/Skin_Not_Sun_Exposed_Suprapubic:GTEx/v8/Skin_Sun_Exposed_Lower_leg:GTEx/v8/Stomach:GTEx/v8/Thyroid	NA	3.18031e-09	rs2303696	14	no
ANX-ERPBC	ENSG00000105655	ISYNA1	19	18545198	18549111	-1	protein_coding	51477	ISYNA1	0.0026393	NA	19	16.1	4	2.45028e-05	0.000551962	GTEx/v8/Whole_Blood	NA	3.18031e-09	rs2303696	14	no
ANX-ERPBC	ENSG00000105656	ELL	19	18553473	18632937	-1	protein_coding	8178	ELL	0.940941	-0.6356	72	16.1	79	1.51817e-33	1.54774e-27	GTEx/v8/Whole_Blood:GTEx/v8/Brain_Cerebellum:GTEx/v8/Colon_Transverse:GTEx/v8/Esophagus_Mucosa:GTEx/v8/Spleen	NA	3.18031e-09	rs2303696	14	no
ANX-ERPBC	ENSG00000105701	FKBP8	19	18642561	18654887	-1	protein_coding	23770	FKBP8	0.978738	NA	5	4.555	0	NA	NA	NA	NA	1.4178e-08	rs2303696	14	no
ANX-ERPBC	ENSG00000105700	KXD1	19	18668572	18680197	1	protein_coding	79036	KXD1	0.140916	-0.588979	0	0	0	NA	NA	NA	NA	1.4178e-08	rs2303696	14	yes
ANX-ERPBC	ENSG00000221983	UBA52	19	18682540	18688360	1	protein_coding	7311	UBA52	0.4468	1.70918	0	0	0	NA	NA	NA	NA	1.4178e-08	rs2303696	14	yes
ANX-ERPBC	ENSG00000006016	CRLF1	19	18683030	18718551	-1	protein_coding	9244	CRLF1	0.0268556	NA	0	0	5	1.24652e-05	0.00245001	GTEx/v8/Esophagus_Mucosa	NA	1.4178e-08	rs2303696	14	yes
ANX-ERPBC	ENSG00000006015	C19orf60	19	18699495	18703146	1	protein_coding	55049	C19orf60	0.249879	0.549026	0	0	0	NA	NA	NA	NA	1.4178e-08	rs2303696	14	yes
ANX-ERPBC	ENSG00000105696	TMEM59L	19	18718240	18731849	1	protein_coding	25789	TMEM59L	0.0151008	NA	0	0	0	NA	NA	NA	NA	1.4178e-08	rs2303696	14	yes
ANX-ERPBC	ENSG00000167487	KLHL26	19	18747775	18781309	1	protein_coding	55295	KLHL26	6.67074e-05	-0.0452324	0	0	0	NA	NA	NA	NA	NA	rs2303696	14	yes
ANX-ERPBC	ENSG00000105664	COMP	19	18893583	18902123	-1	protein_coding	1311	COMP	NA	-0.486493	0	0	0	NA	NA	NA	NA	1.4178e-08	rs2303696	14	yes
ANX-ERPBC	ENSG00000005007	UPF1	19	18942747	18979045	1	protein_coding	5976	UPF1	0.999926	-0.659029	0	0	0	NA	NA	NA	NA	1.4178e-08	rs2303696	14	yes
ANX-ERPBC	ENSG00000268193	AC002985.3	19	19017822	19045206	-1	protein_coding	NA	NA	NA	NA	0	0	0	NA	NA	NA	NA	1.4178e-08	rs2303696	14	yes
ANX-ERPBC	ENSG00000051128	HOMER3	19	19040010	19052070	-1	protein_coding	9454	HOMER3	0.222332	-0.17395	0	0	0	NA	NA	NA	NA	1.4178e-08	rs2303696	14	yes
ANX-ERPBC	ENSG00000064607	SUGP2	19	19101697	19144832	-1	protein_coding	10147	SUGP2	0.999367	0.523631	0	0	0	NA	NA	NA	NA	1.4178e-08	rs2303696	14	yes
ANX-ERPBC	ENSG00000105676	ARMC6	19	19144384	19170563	1	protein_coding	93436	ARMC6	7.24408e-07	NA	0	0	0	NA	NA	NA	NA	1.4178e-08	rs2303696	14	yes
ASD-ERNBC	ENSG00000138356	AOX1	2	201450591	201541787	1	protein_coding	316	AOX1	2.67937e-22	-0.57631	0	0	5	1.52774e-05	0.0403022	GTEx/v8/Brain_Hippocampus	NA	NA	rs3769821	1	yes
ASD-ERNBC	ENSG00000013441	CLK1	2	201717732	201729422	-1	protein_coding	1195	CLK1	0.0953475	-0.863111	0	0	0	NA	NA	NA	NA	1.23039e-09	rs10197246	1	yes
ASD-ERNBC	ENSG00000240344	PPIL3	2	201735630	201754026	-1	protein_coding	53938	PPIL3	0.549647	-0.112616	0	0	18	1.41131e-07	5.60854e-121	GTEx/v8/Whole_Blood:GTEx/v8/Esophagus_Mucosa:GTEx/v8/Pancreas:GTEx/v8/Skin_Not_Sun_Exposed_Suprapubic:GTEx/v8/Skin_Sun_Exposed_Lower_leg:GTEx/v8/Stomach	NA	1.23039e-09	rs10197246;rs3769821	1	yes
ASD-ERNBC	ENSG00000196290	NIF3L1	2	201754050	201768655	1	protein_coding	60491	NIF3L1	0.00517701	0.171692	0	0	0	NA	NA	NA	NA	1.23039e-09	rs10197246	1	yes
ASD-ERNBC	ENSG00000115942	ORC2	2	201773696	201828403	-1	protein_coding	4999	ORC2	0.97187	-1.2799	0	0	0	NA	NA	NA	NA	6.6226e-09	rs10197246;rs3769821:rs3769821:rs10197246	1	yes
ASD-ERNBC	ENSG00000155744	FAM126B	2	201838441	201936394	-1	protein_coding	285172	FAM126B	0.979819	-1.5222	0	0	1	6.17147e-05	0.00398207	GTEx/v8/Brain_Nucleus_accumbens_basal_ganglia	NA	NA	rs10197246	1	yes
ASD-ERNBC	ENSG00000003402	CFLAR	2	201980827	202041410	1	protein_coding	8837	CFLAR	0.99972	-0.330628	0	0	0	NA	NA	NA	NA	1.23039e-09	rs3769821:rs10197246	1	yes
ASD-ERNBC	ENSG00000003400	CASP10	2	202047604	202094129	1	protein_coding	843	CASP10	8.5379e-12	-0.919769	0	0	45	4.21818e-27	1.05041e-51	GTEx/v8/Esophagus_Mucosa:GTEx/v8/Skin_Not_Sun_Exposed_Suprapubic:GTEx/v8/Skin_Sun_Exposed_Lower_leg	NA	1.23039e-09	rs3769821;rs10197246;rs10197246:rs10197246;rs3769821:rs3769821	1	yes
ASD-ERNBC	ENSG00000064012	CASP8	2	202098166	202152434	1	protein_coding	841	CASP8	0.00484502	0.88406	32	13.81	45	4.06146e-83	4.90833e-71	GTEx/v8/Whole_Blood:GTEx/v8/Brain_Anterior_cingulate_cortex_BA24:GTEx/v8/Brain_Cerebellar_Hemisphere:GTEx/v8/Brain_Cerebellum:GTEx/v8/Brain_Cortex:GTEx/v8/Brain_Frontal_Cortex_BA9:GTEx/v8/Brain_Hippocampus:GTEx/v8/Brain_Hypothalamus:GTEx/v8/Breast_Mammary_Tissue:GTEx/v8/Colon_Transverse:GTEx/v8/Esophagus_Mucosa:GTEx/v8/Liver:GTEx/v8/Pancreas:GTEx/v8/Minor_Salivary_Gland:GTEx/v8/Skin_Not_Sun_Expos…	NA	1.23039e-09	rs3769821;rs10197246	1	no
ASD-ERNBC	ENSG00000155749	ALS2CR12	2	202152994	202222121	-1	protein_coding	130540	ALS2CR12	1.66284e-10	0.133036	31	11.05	45	1.3157e-45	4.72894e-38	GTEx/v8/Whole_Blood:GTEx/v8/Brain_Amygdala:GTEx/v8/Brain_Anterior_cingulate_cortex_BA24:GTEx/v8/Brain_Caudate_basal_ganglia:GTEx/v8/Brain_Cerebellar_Hemisphere:GTEx/v8/Brain_Cerebellum:GTEx/v8/Brain_Cortex:GTEx/v8/Brain_Frontal_Cortex_BA9:GTEx/v8/Brain_Hippocampus:GTEx/v8/Brain_Hypothalamus:GTEx/v8/Brain_Nucleus_accumbens_basal_ganglia:GTEx/v8/Brain_Putamen_basal_ganglia:GTEx/v8/Brain_Substantia_…	NA	1.23039e-09	rs10197246;rs3769821;rs3769821:rs3769821:rs10197246	1	no
ASD-ERNBC	ENSG00000115993	TRAK2	2	202241930	202316302	-1	protein_coding	66008	TRAK2	6.92274e-10	-1.18806	0	0	18	2.05842e-05	0.0131013	GTEx/v8/Colon_Transverse	NA	1.23039e-09	rs10197246;rs3769821;rs3769821:rs3769821:rs10197246	1	yes
ASD-ERNBC	ENSG00000082146	STRADB	2	202252581	202345569	1	protein_coding	55437	STRADB	0.669632	-0.416273	0	0	0	NA	NA	NA	NA	1.23039e-09	rs10197246:rs10197246;rs3769821:rs3769821	1	yes
ASD-ERNBC	ENSG00000155754	ALS2CR11	2	202352148	202483901	-1	protein_coding	151254	ALS2CR11	7.66191e-11	-0.306597	0	0	0	NA	NA	NA	NA	1.23039e-09	rs10197246:rs10197246;rs3769821:rs3769821	1	yes
ASD-ERNBC	ENSG00000155755	TMEM237	2	202484907	202508293	-1	protein_coding	65062	TMEM237	9.39702e-10	-1.99212	0	0	0	NA	NA	NA	NA	1.23039e-09	rs10197246:rs10197246;rs3769821:rs3769821	1	yes
ASD-ERNBC	ENSG00000082126	MPP4	2	202509593	202563417	-1	protein_coding	58538	MPP4	5.87636e-09	0.619632	0	0	0	NA	NA	NA	NA	1.23039e-09	rs10197246;rs3769821:rs3769821:rs10197246	1	yes
ASD-ERNBC	ENSG00000003393	ALS2	2	202565277	202645912	-1	protein_coding	57679	ALS2	0.000769641	-0.243554	0	0	0	NA	NA	NA	NA	1.23039e-09	rs10197246;rs3769821:rs3769821:rs10197246	1	yes
ASD-ERNBC	ENSG00000138395	CDK15	2	202655184	202760273	1	protein_coding	65061	CDK15	5.05623e-13	0.564066	0	0	0	NA	NA	NA	NA	1.23039e-09	rs10197246;rs3769821:rs3769821:rs10197246	1	yes
ASD-ERNBC	ENSG00000182329	AC079354.1	2	202937978	203062585	1	protein_coding	100652824	NA	NA	NA	0	0	0	NA	NA	NA	NA	6.6226e-09	rs10197246;rs3769821:rs3769821:rs10197246	1	yes
ASD-ERNBC	ENSG00000116030	SUMO1	2	203070903	203103331	-1	protein_coding	7341	SUMO1	0.800374	-0.848299	0	0	0	NA	NA	NA	NA	1.73263e-09	rs10197246;rs3769821:rs3769821	1	yes
ASD-ERNBC	ENSG00000267889	AC079354.2	2	203104292	203104435	1	protein_coding	NA	NA	NA	NA	0	0	0	NA	NA	NA	NA	1.73263e-09	rs10197246;rs3769821:rs3769821	1	yes
ASD-ERPBC	ENSG00000138356	AOX1	2	201450591	201541787	1	protein_coding	316	AOX1	2.67937e-22	-0.57631	0	0	5	1.52774e-05	0.0403022	GTEx/v8/Brain_Hippocampus	NA	NA	rs3769821	1	yes
ASD-ERPBC	ENSG00000013441	CLK1	2	201717732	201729422	-1	protein_coding	1195	CLK1	0.0953475	-0.863111	0	0	0	NA	NA	NA	NA	5.5177e-12	rs2349075:rs10197246	1	yes
ASD-ERPBC	ENSG00000240344	PPIL3	2	201735630	201754026	-1	protein_coding	53938	PPIL3	0.549647	-0.112616	0	0	56	1.41131e-07	5.60854e-121	GTEx/v8/Whole_Blood:GTEx/v8/Brain_Amygdala:GTEx/v8/Esophagus_Mucosa:GTEx/v8/Pancreas:GTEx/v8/Skin_Not_Sun_Exposed_Suprapubic:GTEx/v8/Skin_Sun_Exposed_Lower_leg:GTEx/v8/Stomach	NA	5.5177e-12	rs10197246;rs3769821;rs2349075;rs2349075:rs10197246	1	yes
ASD-ERPBC	ENSG00000196290	NIF3L1	2	201754050	201768655	1	protein_coding	60491	NIF3L1	0.00517701	0.171692	0	0	0	NA	NA	NA	NA	5.5177e-12	rs2349075:rs10197246	1	yes
ASD-ERPBC	ENSG00000115942	ORC2	2	201773696	201828403	-1	protein_coding	4999	ORC2	0.97187	-1.2799	0	0	0	NA	NA	NA	NA	9.34703e-11	rs10197246;rs3769821:rs3769821:rs2349075:rs10197246	1	yes
ASD-ERPBC	ENSG00000155744	FAM126B	2	201838441	201936394	-1	protein_coding	285172	FAM126B	0.979819	-1.5222	0	0	1	6.17147e-05	0.00398207	GTEx/v8/Brain_Nucleus_accumbens_basal_ganglia	NA	NA	rs10197246	1	yes
ASD-ERPBC	ENSG00000003402	CFLAR	2	201980827	202041410	1	protein_coding	8837	CFLAR	0.99972	-0.330628	0	0	0	NA	NA	NA	NA	5.5177e-12	rs2349075:rs3769821:rs10197246;rs3769821:rs10197246	1	yes
ASD-ERPBC	ENSG00000003400	CASP10	2	202047604	202094129	1	protein_coding	843	CASP10	8.5379e-12	-0.919769	0	0	80	4.21818e-27	1.05041e-51	GTEx/v8/Esophagus_Mucosa:GTEx/v8/Skin_Not_Sun_Exposed_Suprapubic:GTEx/v8/Skin_Sun_Exposed_Lower_leg	NA	5.5177e-12	rs3769821;rs10197246;rs2349075;rs2349075:rs10197246:rs10197246;rs3769821:rs3769821	1	yes
ASD-ERPBC	ENSG00000064012	CASP8	2	202098166	202152434	1	protein_coding	841	CASP8	0.00484502	0.88406	33	14.09	103	4.06146e-83	4.90833e-71	GTEx/v8/Whole_Blood:GTEx/v8/Brain_Anterior_cingulate_cortex_BA24:GTEx/v8/Brain_Cerebellar_Hemisphere:GTEx/v8/Brain_Cerebellum:GTEx/v8/Brain_Cortex:GTEx/v8/Brain_Frontal_Cortex_BA9:GTEx/v8/Brain_Hippocampus:GTEx/v8/Brain_Hypothalamus:GTEx/v8/Breast_Mammary_Tissue:GTEx/v8/Colon_Transverse:GTEx/v8/Esophagus_Mucosa:GTEx/v8/Liver:GTEx/v8/Pancreas:GTEx/v8/Minor_Salivary_Gland:GTEx/v8/Skin_Not_Sun_Expos…	NA	5.5177e-12	rs3769821;rs10197246;rs2349075;rs2349075:rs10197246	1	no
ASD-ERPBC	ENSG00000155749	ALS2CR12	2	202152994	202222121	-1	protein_coding	130540	ALS2CR12	1.66284e-10	0.133036	79	14.09	103	1.3157e-45	4.72894e-38	GTEx/v8/Whole_Blood:GTEx/v8/Brain_Amygdala:GTEx/v8/Brain_Anterior_cingulate_cortex_BA24:GTEx/v8/Brain_Caudate_basal_ganglia:GTEx/v8/Brain_Cerebellar_Hemisphere:GTEx/v8/Brain_Cerebellum:GTEx/v8/Brain_Cortex:GTEx/v8/Brain_Frontal_Cortex_BA9:GTEx/v8/Brain_Hippocampus:GTEx/v8/Brain_Hypothalamus:GTEx/v8/Brain_Nucleus_accumbens_basal_ganglia:GTEx/v8/Brain_Putamen_basal_ganglia:GTEx/v8/Brain_Substantia_…	NA	5.5177e-12	rs10197246;rs3769821;rs2349075;rs3769821:rs3769821:rs2349075:rs10197246	1	no
ASD-ERPBC	ENSG00000115993	TRAK2	2	202241930	202316302	-1	protein_coding	66008	TRAK2	6.92274e-10	-1.18806	16	12.41	71	1.02124e-05	0.0131013	GTEx/v8/Brain_Cerebellar_Hemisphere:GTEx/v8/Colon_Transverse	NA	5.5177e-12	rs2349075;rs10197246;rs3769821;rs3769821:rs3769821:rs2349075:rs10197246	1	no
ASD-ERPBC	ENSG00000082146	STRADB	2	202252581	202345569	1	protein_coding	55437	STRADB	0.669632	-0.416273	0	0	57	8.32855e-06	3.43898e-05	GTEx/v8/Whole_Blood:GTEx/v8/Colon_Transverse	NA	5.5177e-12	rs2349075;rs2349075:rs10197246:rs10197246;rs3769821:rs3769821	1	yes
ASD-ERPBC	ENSG00000155754	ALS2CR11	2	202352148	202483901	-1	protein_coding	151254	ALS2CR11	7.66191e-11	-0.306597	0	0	0	NA	NA	NA	NA	5.5177e-12	rs2349075:rs10197246:rs10197246;rs3769821:rs3769821	1	yes
ASD-ERPBC	ENSG00000155755	TMEM237	2	202484907	202508293	-1	protein_coding	65062	TMEM237	9.39702e-10	-1.99212	0	0	0	NA	NA	NA	NA	5.5177e-12	rs2349075:rs10197246:rs10197246;rs3769821:rs3769821	1	yes
ASD-ERPBC	ENSG00000082126	MPP4	2	202509593	202563417	-1	protein_coding	58538	MPP4	5.87636e-09	0.619632	0	0	0	NA	NA	NA	NA	5.5177e-12	rs10197246;rs3769821:rs3769821:rs2349075:rs10197246	1	yes
ASD-ERPBC	ENSG00000003393	ALS2	2	202565277	202645912	-1	protein_coding	57679	ALS2	0.000769641	-0.243554	0	0	0	NA	NA	NA	NA	5.5177e-12	rs10197246;rs3769821:rs3769821:rs2349075:rs10197246	1	yes
ASD-ERPBC	ENSG00000138395	CDK15	2	202655184	202760273	1	protein_coding	65061	CDK15	5.05623e-13	0.564066	0	0	0	NA	NA	NA	NA	5.5177e-12	rs10197246;rs3769821:rs3769821:rs2349075:rs10197246	1	yes
ASD-ERPBC	ENSG00000182329	AC079354.1	2	202937978	203062585	1	protein_coding	100652824	NA	NA	NA	0	0	0	NA	NA	NA	NA	9.34703e-11	rs10197246;rs3769821:rs3769821:rs2349075:rs10197246	1	yes
ASD-ERPBC	ENSG00000116030	SUMO1	2	203070903	203103331	-1	protein_coding	7341	SUMO1	0.800374	-0.848299	0	0	0	NA	NA	NA	NA	1.36054e-10	rs10197246;rs3769821:rs3769821:rs2349075	1	yes
ASD-ERPBC	ENSG00000267889	AC079354.2	2	203104292	203104435	1	protein_coding	NA	NA	NA	NA	0	0	0	NA	NA	NA	NA	1.36054e-10	rs10197246;rs3769821:rs3769821:rs2349075	1	yes
ASD-ERPBC	ENSG00000077092	RARB	3	25215823	25639423	1	protein_coding	5915	RARB	0.999318	-0.8911	0	0	0	NA	NA	NA	NA	1.11758e-08	rs4973846	2	yes
ASD-ERPBC	ENSG00000077097	TOP2B	3	25639475	25706398	-1	protein_coding	7155	TOP2B	0.997311	NA	0	0	0	NA	NA	NA	NA	1.11758e-08	rs4973846	2	yes
ASD-ERPBC	ENSG00000151092	NGLY1	3	25760435	25831530	-1	protein_coding	55768	NGLY1	2.2029e-10	NA	0	0	0	NA	NA	NA	NA	1.11758e-08	rs4973846	2	yes
ASD-ERPBC	ENSG00000151093	OXSM	3	25824408	25836025	1	protein_coding	54995	OXSM	0.00330642	-0.104147	0	0	0	NA	NA	NA	NA	1.11758e-08	rs4973846	2	yes
ASD-ERPBC	ENSG00000230891	LINC00692	3	25900024	25915191	-1	protein_coding	NA	LINC00692	NA	NA	0	0	0	NA	NA	NA	NA	1.11758e-08	rs4973846	2	yes
ASD-ERPBC	ENSG00000179796	LRRC3B	3	26664297	26752267	1	protein_coding	116135	LRRC3B	0.228541	-0.0634089	0	0	1	2.88782e-05	0.0422509	GTEx/v8/Minor_Salivary_Gland	NA	1.5437e-10	rs73046188;rs4973846	2	yes
ASD-ERPBC	ENSG00000163491	NEK10	3	27151576	27410951	-1	protein_coding	152110	NEK10	0.000236569	-0.495907	124	15.74	180	5.11004e-09	2.70951e-09	GTEx/v8/Brain_Cortex:GTEx/v8/Brain_Frontal_Cortex_BA9:GTEx/v8/Liver	NA	3.87007e-11	rs4973846;rs73046188;rs11129287;rs4973846:rs73046188:rs11129287	2	no
ASD-ERPBC	ENSG00000033867	SLC4A7	3	27414214	27525911	-1	protein_coding	9497	SLC4A7	0.697708	-0.858636	53	18.5	3	3.33625e-09	4.01205e-05	GTEx/v8/Liver	NA	3.87007e-11	rs73046188;rs11129287	2	no
ASD-ERPBC	ENSG00000163508	EOMES	3	27757440	27764206	-1	protein_coding	8320	EOMES	0.711878	-0.0834031	0	0	0	NA	NA	NA	NA	NA	rs4973846	2	yes
ASD-ERPBC	ENSG00000187118	CMC1	3	28283075	28366633	1	protein_coding	152100	CMC1	0.00144189	-2.75515	0	0	0	NA	NA	NA	NA	3.87007e-11	rs4973846:rs73046188	2	yes
ASD-ERPBC	ENSG00000163512	AZI2	3	28356494	28390618	-1	protein_coding	64343	AZI2	0.185309	-1.85769	0	0	0	NA	NA	NA	NA	3.87007e-11	rs4973846:rs73046188:rs11129287	2	yes
ASD-ERPBC	ENSG00000206559	ZCWPW2	3	28390637	28579613	1	protein_coding	152098	ZCWPW2	6.76413e-05	0.255756	0	0	0	NA	NA	NA	NA	3.87007e-11	rs4973846:rs73046188:rs11129287	2	yes
ASD-ERPBC	ENSG00000067113	PPAP2A	5	54720682	54830878	-1	protein_coding	8611	PPAP2A	0.799473	-0.413832	0	0	0	NA	NA	NA	NA	2.22993e-09	rs961848	3	yes
ASD-ERPBC	ENSG00000177058	SLC38A9	5	54921673	55069022	-1	protein_coding	153129	SLC38A9	0.755167	-0.559095	0	0	0	NA	NA	NA	NA	2.22993e-09	rs961848	3	yes
ASD-ERPBC	ENSG00000152670	DDX4	5	55033845	55112985	1	protein_coding	54514	DDX4	0.998516	-0.54749	0	0	0	NA	NA	NA	NA	2.22993e-09	rs961848	3	yes
ASD-ERPBC	ENSG00000164509	IL31RA	5	55147207	55218678	1	protein_coding	133396	IL31RA	2.13041e-15	0.0841476	0	0	0	NA	NA	NA	NA	2.22993e-09	rs961848	3	yes
ASD-ERPBC	ENSG00000268280	AC008914.1	5	55224468	55224569	-1	protein_coding	NA	NA	NA	NA	0	0	0	NA	NA	NA	NA	2.22993e-09	rs961848	3	yes
ASD-ERPBC	ENSG00000134352	IL6ST	5	55230923	55290821	-1	protein_coding	3572	IL6ST	0.997843	-0.92204	0	0	0	NA	NA	NA	NA	2.22993e-09	rs961848	3	yes
ASD-ERPBC	ENSG00000164512	ANKRD55	5	55395507	55529186	-1	protein_coding	79722	ANKRD55	2.43501e-07	0.294496	0	0	0	NA	NA	NA	NA	2.22993e-09	rs961848	3	yes
ASD-ERPBC	ENSG00000248727	CTC-236F12.4	5	55753622	55777773	-1	protein_coding	NA	NA	NA	NA	0	0	0	NA	NA	NA	NA	2.22993e-09	rs961848	3	yes
ASD-ERPBC	ENSG00000225940	AC022431.2	5	55807394	55902059	-1	protein_coding	101928448	NA	NA	NA	0	0	20	3.22813e-07	5.04835e-07	GTEx/v8/Thyroid	NA	2.22993e-09	rs961848	3	yes
ASD-ERPBC	ENSG00000095015	MAP3K1	5	56111401	56191979	1	protein_coding	4214	MAP3K1	0.998072	-0.560268	9	24.8	22	6.95068e-09	1.01276e-06	GTEx/v8/Skin_Sun_Exposed_Lower_leg:GTEx/v8/Thyroid	NA	2.22993e-09	rs961848	3	no
ASD-ERPBC	ENSG00000155542	SETD9	5	56205087	56221359	1	protein_coding	133383	SETD9	0.000533498	0.0488662	0	0	32	1.34e-69	2.47025e-114	GTEx/v8/Cells_EBV-transformed_lymphocytes:GTEx/v8/Whole_Blood:GTEx/v8/Brain_Amygdala:GTEx/v8/Brain_Anterior_cingulate_cortex_BA24:GTEx/v8/Brain_Caudate_basal_ganglia:GTEx/v8/Brain_Cerebellar_Hemisphere:GTEx/v8/Brain_Cerebellum:GTEx/v8/Brain_Cortex:GTEx/v8/Brain_Frontal_Cortex_BA9:GTEx/v8/Brain_Hippocampus:GTEx/v8/Brain_Hypothalamus:GTEx/v8/Brain_Nucleus_accumbens_basal_ganglia:GTEx/v8/Brain_Putam…	NA	2.22993e-09	rs961848	3	yes
ASD-ERPBC	ENSG00000155545	MIER3	5	56215429	56267502	-1	protein_coding	166968	MIER3	0.999216	-1.19333	0	0	0	NA	NA	NA	NA	2.22993e-09	rs961848	3	yes
ASD-ERPBC	ENSG00000169067	ACTBL2	5	56775846	56778636	-1	protein_coding	345651	ACTBL2	6.02234e-10	-0.325058	0	0	0	NA	NA	NA	NA	2.22993e-09	rs961848	3	yes
ASD-ERPBC	ENSG00000145632	PLK2	5	57749809	57756087	-1	protein_coding	10769	PLK2	0.998864	1.36437	0	0	0	NA	NA	NA	NA	2.22993e-09	rs961848	3	yes
ASD-ERPBC	ENSG00000250127	CTD-2117L12.1	5	57837394	57854070	-1	protein_coding	NA	NA	NA	NA	0	0	0	NA	NA	NA	NA	NA	rs961848	3	yes
ASD-ERPBC	ENSG00000152932	RAB3C	5	57878048	58155213	1	protein_coding	115827	RAB3C	0.0154963	1.19966	0	0	0	NA	NA	NA	NA	NA	rs961848	3	yes
ASD-ERPBC	ENSG00000113319	RASGRF2	5	80256491	80525975	1	protein_coding	5924	RASGRF2	0.998743	-1.40016	0	0	0	NA	NA	NA	NA	2.03148e-10	rs111549985	4	yes
ASD-ERPBC	ENSG00000131730	CKMT2	5	80529104	80562216	1	protein_coding	1160	CKMT2	7.87309e-10	-0.101416	0	0	0	NA	NA	NA	NA	1.824e-10	rs111549985	4	yes
ASD-ERPBC	ENSG00000131732	ZCCHC9	5	80597409	80609116	1	protein_coding	84240	ZCCHC9	0.00747395	0.625504	0	0	0	NA	NA	NA	NA	2.03148e-10	rs111549985	4	yes
ASD-ERPBC	ENSG00000172497	ACOT12	5	80625824	80689998	-1	protein_coding	134526	ACOT12	1.28596e-11	-0.0898288	0	0	0	NA	NA	NA	NA	1.75172e-10	rs111549985	4	yes
ASD-ERPBC	ENSG00000145687	SSBP2	5	80708840	81047616	-1	protein_coding	23635	SSBP2	0.976773	0.270331	0	0	0	NA	NA	NA	NA	1.75172e-10	rs111549985	4	yes
ASD-ERPBC	ENSG00000152348	ATG10	5	81267844	81572676	1	protein_coding	83734	ATG10	0.00168505	0.879963	76	16.76	71	7.21644e-109	1.86714e-97	GTEx/v8/Cells_EBV-transformed_lymphocytes:GTEx/v8/Whole_Blood:GTEx/v8/Brain_Amygdala:GTEx/v8/Brain_Anterior_cingulate_cortex_BA24:GTEx/v8/Brain_Caudate_basal_ganglia:GTEx/v8/Brain_Cerebellar_Hemisphere:GTEx/v8/Brain_Cerebellum:GTEx/v8/Brain_Cortex:GTEx/v8/Brain_Frontal_Cortex_BA9:GTEx/v8/Brain_Hippocampus:GTEx/v8/Brain_Hypothalamus:GTEx/v8/Brain_Nucleus_accumbens_basal_ganglia:GTEx/v8/Brain_Putam…	NA	1.75172e-10	rs111549985	4	no
ASD-ERPBC	ENSG00000186468	RPS23	5	81569177	81574396	-1	protein_coding	6228	RPS23	0.878579	1.13592	4	8.125	71	2.77767e-89	4.72775e-89	GTEx/v8/Cells_EBV-transformed_lymphocytes:GTEx/v8/Whole_Blood:GTEx/v8/Brain_Amygdala:GTEx/v8/Brain_Anterior_cingulate_cortex_BA24:GTEx/v8/Brain_Caudate_basal_ganglia:GTEx/v8/Brain_Cerebellar_Hemisphere:GTEx/v8/Brain_Cerebellum:GTEx/v8/Brain_Cortex:GTEx/v8/Brain_Frontal_Cortex_BA9:GTEx/v8/Brain_Hippocampus:GTEx/v8/Brain_Hypothalamus:GTEx/v8/Brain_Nucleus_accumbens_basal_ganglia:GTEx/v8/Brain_Putam…	NA	1.75172e-10	rs111549985	4	no
ASD-ERPBC	ENSG00000205464	ATP6AP1L	5	81575281	81682796	1	protein_coding	645079	ATP6AP1L	0.139629	-0.170351	11	11.24	71	1.55588e-105	1.38141e-149	GTEx/v8/Cells_EBV-transformed_lymphocytes:GTEx/v8/Whole_Blood:GTEx/v8/Brain_Amygdala:GTEx/v8/Brain_Anterior_cingulate_cortex_BA24:GTEx/v8/Brain_Caudate_basal_ganglia:GTEx/v8/Brain_Cerebellar_Hemisphere:GTEx/v8/Brain_Cerebellum:GTEx/v8/Brain_Cortex:GTEx/v8/Brain_Frontal_Cortex_BA9:GTEx/v8/Brain_Hippocampus:GTEx/v8/Brain_Hypothalamus:GTEx/v8/Brain_Nucleus_accumbens_basal_ganglia:GTEx/v8/Brain_Putam…	NA	1.75172e-10	rs111549985	4	no
ASD-ERPBC	ENSG00000174695	TMEM167A	5	82348665	82373682	-1	protein_coding	153339	TMEM167A	0.388458	1.10186	0	0	0	NA	NA	NA	NA	1.4717e-09	rs111549985	4	yes
ASD-ERPBC	ENSG00000152422	XRCC4	5	82373317	82649606	1	protein_coding	7518	XRCC4	0.00125064	-0.286158	0	0	0	NA	NA	NA	NA	1.4717e-09	rs111549985	4	yes
ASD-ERPBC	ENSG00000038427	VCAN	5	82767284	82878122	1	protein_coding	1462	VCAN	0.999751	-0.333731	0	0	0	NA	NA	NA	NA	7.10301e-10	rs111549985	4	yes
ASD-ERPBC	ENSG00000188883	KLRG2	7	139137436	139168458	-1	protein_coding	346689	KLRG2	4.20607e-07	-0.213933	0	0	0	NA	NA	NA	NA	7.94009e-10	rs13225058	5	yes
ASD-ERPBC	ENSG00000236279	CLEC2L	7	139208602	139229730	1	protein_coding	154790	CLEC2L	0.0175944	NA	0	0	0	NA	NA	NA	NA	7.94009e-10	rs13225058	5	yes
ASD-ERPBC	ENSG00000064393	HIPK2	7	139246316	139477577	-1	protein_coding	28996	HIPK2	0.998346	NA	0	0	0	NA	NA	NA	NA	7.94009e-10	rs13225058	5	yes
ASD-ERPBC	ENSG00000059377	TBXAS1	7	139476850	139720125	1	protein_coding	6916	TBXAS1	1.37136e-08	-0.209898	0	0	0	NA	NA	NA	NA	7.94009e-10	rs13225058	5	yes
ASD-ERPBC	ENSG00000059378	PARP12	7	139723544	139763521	-1	protein_coding	64761	PARP12	7.92982e-06	1.62306	0	0	0	NA	NA	NA	NA	7.94009e-10	rs13225058	5	yes
ASD-ERPBC	ENSG00000006459	KDM7A	7	139784546	139876835	-1	protein_coding	80853	KDM7A	0.998694	-1.58027	0	0	3	1.12509e-05	0.0128993	GTEx/v8/Skin_Not_Sun_Exposed_Suprapubic	NA	7.94009e-10	rs13225058	5	yes
ASD-ERPBC	ENSG00000121005	CRISPLD1	8	75896750	75946793	1	protein_coding	83690	CRISPLD1	0.000148412	0.128257	0	0	0	NA	NA	NA	NA	2.22615e-08	rs6993283	6	yes
ASD-ERPBC	ENSG00000164749	HNF4G	8	76320149	76479078	1	protein_coding	3174	HNF4G	0.544634	2.06191	6	13.98	0	NA	NA	NA	NA	2.22615e-08	rs6993283	6	no
ASD-ERPBC	ENSG00000091656	ZFHX4	8	77593454	77779521	1	protein_coding	79776	ZFHX4	1	-1.62461	0	0	0	NA	NA	NA	NA	2.22615e-08	rs6993283	6	yes
ASD-ERPBC	ENSG00000095397	DFNB31	9	117164360	117267730	-1	protein_coding	25861	DFNB31	0.0110885	NA	0	0	0	NA	NA	NA	NA	1.36065e-08	rs7029693:rs10983193	7	yes
ASD-ERPBC	ENSG00000136888	ATP6V1G1	9	117350026	117360653	1	protein_coding	9550	ATP6V1G1	0.0451737	-0.774531	0	0	0	NA	NA	NA	NA	4.65093e-10	rs7029693:rs10983193	7	yes
ASD-ERPBC	ENSG00000157693	C9orf91	9	117373486	117408702	1	protein_coding	203197	C9orf91	0.000442176	-0.381447	0	0	0	NA	NA	NA	NA	1.36065e-08	rs10983193:rs7029693	7	yes
ASD-ERPBC	ENSG00000181634	TNFSF15	9	117546915	117568406	-1	protein_coding	9966	TNFSF15	0.364139	-1.40369	0	0	0	NA	NA	NA	NA	1.35228e-10	rs10983193:rs7029693	7	yes
ASD-ERPBC	ENSG00000106952	TNFSF8	9	117656003	117692697	-1	protein_coding	944	TNFSF8	0.852777	1.464	0	0	0	NA	NA	NA	NA	1.35228e-10	rs10983193:rs7029693	7	yes
ASD-ERPBC	ENSG00000041982	TNC	9	117782806	117880536	-1	protein_coding	3371	TNC	1.45247e-05	-0.41599	0	0	0	NA	NA	NA	NA	5.34222e-10	rs10983193:rs7029693	7	yes
ASD-ERPBC	ENSG00000173077	2024-12-01	9	117904097	118164923	1	protein_coding	50514	2024-12-01	0.000209449	0.712119	0	0	0	NA	NA	NA	NA	5.34222e-10	rs10983193:rs7029693	7	yes
ASD-ERPBC	ENSG00000182752	PAPPA	9	118916083	119164601	1	protein_coding	5069	PAPPA	0.967751	0.11743	9	5.684	0	NA	NA	NA	NA	1.35228e-10	rs10983193;rs7029693:rs10983193	7	no
ASD-ERPBC	ENSG00000256040	PAPPA-AS1	9	119160439	119162885	-1	protein_coding	NA	PAPPA-AS1	NA	NA	5	5.042	0	NA	NA	NA	NA	1.35228e-10	rs10983193;rs10983193:rs7029693	7	no
ASD-ERPBC	ENSG00000148219	ASTN2	9	119187504	120177348	-1	protein_coding	23245	ASTN2	0.989172	NA	156	15.11	0	NA	NA	NA	NA	1.35228e-10	rs10983193;rs7029693;rs894206;rs894206:rs7029693:rs10983193:rs10983193	7	no
ASD-ERPBC	ENSG00000119401	TRIM32	9	119449581	119463579	1	protein_coding	22954	TRIM32	0.0973176	-0.438257	16	11.71	0	NA	NA	NA	NA	NA	rs7029693;rs10983193;rs894206	7	no
ASD-ERPBC	ENSG00000136869	TLR4	9	120466610	120479149	1	protein_coding	7099	TLR4	4.18065e-06	-0.800744	0	0	0	NA	NA	NA	NA	NA	rs894206	7	yes
ASD-ERPBC	ENSG00000078725	BRINP1	9	121915736	122131745	-1	protein_coding	1620	BRINP1	0.995424	-0.376686	0	0	0	NA	NA	NA	NA	NA	rs894206	7	yes
ASD-ERPBC	ENSG00000260970	RP11-295D22.1	9	122257653	122286403	1	protein_coding	NA	NA	NA	NA	0	0	0	NA	NA	NA	NA	NA	rs894206	7	yes
ASD-ERPBC	ENSG00000120008	WDR11	10	122610687	122669036	1	protein_coding	55717	WDR11	0.0703281	2.05908	0	0	0	NA	NA	NA	NA	8.59906e-12	rs58775336	8	yes
ASD-ERPBC	ENSG00000066468	FGFR2	10	123237848	123357972	-1	protein_coding	2263	FGFR2	0.999752	NA	0	0	0	NA	NA	NA	NA	8.59906e-12	rs58775336	8	yes
ASD-ERPBC	ENSG00000182185	RAD51B	14	68286496	69196935	1	protein_coding	5890	RAD51B	1.45737e-09	0.621695	28	18.72	0	NA	NA	NA	NA	9.67267e-11	rs2842338;rs2525503	9	no
ASD-ERPBC	ENSG00000185650	ZFP36L1	14	69254377	69263190	-1	protein_coding	677	ZFP36L1	0.506698	-1.24048	0	0	0	NA	NA	NA	NA	9.67267e-11	rs2842338:rs2525503	9	yes
ASD-ERPBC	ENSG00000126581	BECN1	17	40962152	40985367	-1	protein_coding	8678	BECN1	0.998698	-0.469388	0	0	0	NA	NA	NA	NA	1.25819e-09	rs12373168	10	yes
ASD-ERPBC	ENSG00000131467	PSME3	17	40976402	40995774	1	protein_coding	10197	PSME3	0.988104	-1.7453	0	0	0	NA	NA	NA	NA	1.25819e-09	rs12373168	10	yes
ASD-ERPBC	ENSG00000131480	AOC2	17	40996617	41002724	1	protein_coding	314	AOC2	5.1394e-10	0.0413506	0	0	0	NA	NA	NA	NA	1.25819e-09	rs12373168	10	yes
ASD-ERPBC	ENSG00000161647	MPP3	17	41878167	41910538	-1	protein_coding	4356	MPP3	1.99786e-05	NA	0	0	0	NA	NA	NA	NA	NA	rs12373168	10	yes
ASD-ERPBC	ENSG00000172992	DCAKD	17	43100708	43138473	-1	protein_coding	79877	DCAKD	0.0293861	0.848595	0	0	1695	2.25709e-05	4.29651e-69	GTEx/v8/Colon_Transverse:GTEx/v8/Esophagus_Mucosa:GTEx/v8/Skin_Sun_Exposed_Lower_leg:GTEx/v8/Thyroid	NA	9.82175e-10	rs12373168	10	yes
ASD-ERPBC	ENSG00000136448	NMT1	17	43128978	43186384	1	protein_coding	4836	NMT1	0.998501	0.0324477	0	0	1939	1.58092e-06	5.30846e-37	GTEx/v8/Brain_Cerebellar_Hemisphere:GTEx/v8/Brain_Cerebellum:GTEx/v8/Brain_Spinal_cord_cervical_c-1:GTEx/v8/Thyroid	NA	6.22786e-10	rs12373168	10	yes
ASD-ERPBC	ENSG00000181513	ACBD4	17	43209967	43221548	1	protein_coding	79777	ACBD4	1.82643e-05	-0.326407	0	0	136	6.79028e-05	3.14063e-41	GTEx/v8/Skin_Not_Sun_Exposed_Suprapubic:GTEx/v8/Thyroid	NA	1.04179e-09	rs12373168	10	yes
ASD-ERPBC	ENSG00000184922	FMNL1	17	43298811	43324687	1	protein_coding	752	FMNL1	0.999687	NA	0	0	2668	1.02394e-24	7.89257e-19	GTEx/v8/Brain_Cerebellar_Hemisphere:GTEx/v8/Brain_Cerebellum	NA	6.22786e-10	rs12373168	10	yes
ASD-ERPBC	ENSG00000184361	SPATA32	17	43331760	43339479	-1	protein_coding	124783	SPATA32	2.95265e-05	-0.414756	0	0	0	NA	NA	NA	NA	6.22786e-10	rs12373168	10	yes
ASD-ERPBC	ENSG00000159314	ARHGAP27	17	43471275	43511787	-1	protein_coding	201176	ARHGAP27	0.00125584	-0.761628	86	18.95	2806	1.01256e-46	4.93528e-39	GTEx/v8/Cells_EBV-transformed_lymphocytes:GTEx/v8/Brain_Caudate_basal_ganglia:GTEx/v8/Brain_Cerebellar_Hemisphere:GTEx/v8/Brain_Cerebellum:GTEx/v8/Brain_Cortex:GTEx/v8/Brain_Nucleus_accumbens_basal_ganglia:GTEx/v8/Brain_Putamen_basal_ganglia:GTEx/v8/Esophagus_Mucosa:GTEx/v8/Skin_Not_Sun_Exposed_Suprapubic:GTEx/v8/Skin_Sun_Exposed_Lower_leg:GTEx/v8/Stomach	NA	6.22786e-10	rs12373168	10	no
ASD-ERPBC	ENSG00000225190	PLEKHM1	17	43513266	43568115	-1	protein_coding	9842	PLEKHM1	0.840543	-0.663068	139	18.95	2805	1.97798e-42	8.79568e-35	GTEx/v8/Whole_Blood:GTEx/v8/Brain_Amygdala:GTEx/v8/Brain_Anterior_cingulate_cortex_BA24:GTEx/v8/Brain_Caudate_basal_ganglia:GTEx/v8/Brain_Cerebellar_Hemisphere:GTEx/v8/Brain_Cerebellum:GTEx/v8/Brain_Cortex:GTEx/v8/Brain_Frontal_Cortex_BA9:GTEx/v8/Brain_Hypothalamus:GTEx/v8/Brain_Nucleus_accumbens_basal_ganglia:GTEx/v8/Brain_Putamen_basal_ganglia:GTEx/v8/Breast_Mammary_Tissue:GTEx/v8/Colon_Transve…	NA	6.22786e-10	rs12373168	10	no
ASD-ERPBC	ENSG00000120088	CRHR1	17	43699267	43913194	1	protein_coding	1394	CRHR1	0.792134	2.03809	933	19.39	2871	2.80214e-24	1.60577e-18	GTEx/v8/Brain_Caudate_basal_ganglia:GTEx/v8/Brain_Cortex:GTEx/v8/Brain_Hippocampus:GTEx/v8/Brain_Nucleus_accumbens_basal_ganglia:GTEx/v8/Brain_Putamen_basal_ganglia:GTEx/v8/Breast_Mammary_Tissue:GTEx/v8/Skin_Not_Sun_Exposed_Suprapubic:GTEx/v8/Thyroid	NA	6.22786e-10	rs12373168	10	no
ASD-ERPBC	ENSG00000185294	SPPL2C	17	43922256	43924438	1	protein_coding	162540	SPPL2C	2.29525e-05	0.187395	120	23.5	2878	6.65162e-25	5.44181e-19	GTEx/v8/Brain_Cerebellar_Hemisphere:GTEx/v8/Brain_Cerebellum:GTEx/v8/Brain_Cortex:GTEx/v8/Brain_Frontal_Cortex_BA9	NA	6.22786e-10	rs12373168	10	no
ASD-ERPBC	ENSG00000186868	MAPT	17	43971748	44105700	1	protein_coding	4137	MAPT	4.68265e-05	2.01024	789	26.8	2879	7.03365e-75	3.482e-64	GTEx/v8/Brain_Caudate_basal_ganglia:GTEx/v8/Brain_Cerebellar_Hemisphere:GTEx/v8/Brain_Cerebellum:GTEx/v8/Colon_Transverse:GTEx/v8/Esophagus_Mucosa:GTEx/v8/Skin_Not_Sun_Exposed_Suprapubic:GTEx/v8/Skin_Sun_Exposed_Lower_leg:GTEx/v8/Spleen:GTEx/v8/Thyroid	NA	6.22786e-10	rs12373168	10	no
ASD-ERPBC	ENSG00000256762	STH	17	44076616	44077060	1	protein_coding	246744	STH	0.00444467	0.274193	95	19.15	0	NA	NA	NA	NA	6.22786e-10	rs12373168	10	no
ASD-ERPBC	ENSG00000120071	KANSL1	17	44107282	44302733	-1	protein_coding	101929776	KANSL1	0.999734	0.0589452	1069	26.4	2878	1.97525e-20	4.18444e-29	GTEx/v8/Cells_EBV-transformed_lymphocytes:GTEx/v8/Whole_Blood:GTEx/v8/Brain_Caudate_basal_ganglia:GTEx/v8/Brain_Cerebellar_Hemisphere:GTEx/v8/Brain_Cerebellum:GTEx/v8/Brain_Frontal_Cortex_BA9:GTEx/v8/Colon_Transverse:GTEx/v8/Esophagus_Mucosa:GTEx/v8/Ovary:GTEx/v8/Pancreas:GTEx/v8/Minor_Salivary_Gland:GTEx/v8/Skin_Not_Sun_Exposed_Suprapubic:GTEx/v8/Skin_Sun_Exposed_Lower_leg	NA	6.22786e-10	rs12373168	10	no
ASD-ERPBC	ENSG00000228696	ARL17B	17	44352150	44439130	-1	protein_coding	100506084	ARL17B	NA	-0.428243	288	15.22	2878	1.30653e-09	3.93117e-52	GTEx/v8/Cells_EBV-transformed_lymphocytes:GTEx/v8/Whole_Blood:GTEx/v8/Brain_Cerebellar_Hemisphere:GTEx/v8/Brain_Cerebellum:GTEx/v8/Brain_Hypothalamus:GTEx/v8/Breast_Mammary_Tissue:GTEx/v8/Pancreas:GTEx/v8/Skin_Not_Sun_Exposed_Suprapubic:GTEx/v8/Skin_Sun_Exposed_Lower_leg:GTEx/v8/Thyroid	NA	6.22786e-10	rs12373168	10	no
ASD-ERPBC	ENSG00000176681	LRRC37A	17	44370099	44415160	1	protein_coding	474170	LRRC37A	0.890487	NA	66	15.22	2879	2.5088e-40	3.06278e-93	GTEx/v8/Whole_Blood:GTEx/v8/Brain_Amygdala:GTEx/v8/Brain_Anterior_cingulate_cortex_BA24:GTEx/v8/Brain_Caudate_basal_ganglia:GTEx/v8/Brain_Cerebellar_Hemisphere:GTEx/v8/Brain_Cerebellum:GTEx/v8/Brain_Cortex:GTEx/v8/Brain_Frontal_Cortex_BA9:GTEx/v8/Brain_Hippocampus:GTEx/v8/Brain_Hypothalamus:GTEx/v8/Brain_Nucleus_accumbens_basal_ganglia:GTEx/v8/Brain_Putamen_basal_ganglia:GTEx/v8/Brain_Spinal_cord…	NA	6.22786e-10	rs12373168	10	no
ASD-ERPBC	ENSG00000238083	LRRC37A2	17	44588877	44633016	1	protein_coding	474170	LRRC37A2	NA	NA	6	19.03	2733	8.07108e-116	7.69941e-99	GTEx/v8/Cells_EBV-transformed_lymphocytes:GTEx/v8/Whole_Blood:GTEx/v8/Brain_Amygdala:GTEx/v8/Brain_Anterior_cingulate_cortex_BA24:GTEx/v8/Brain_Caudate_basal_ganglia:GTEx/v8/Brain_Cerebellar_Hemisphere:GTEx/v8/Brain_Cerebellum:GTEx/v8/Brain_Cortex:GTEx/v8/Brain_Frontal_Cortex_BA9:GTEx/v8/Brain_Hippocampus:GTEx/v8/Brain_Hypothalamus:GTEx/v8/Brain_Nucleus_accumbens_basal_ganglia:GTEx/v8/Brain_Putam…	NA	6.22786e-10	rs12373168	10	no
ASD-ERPBC	ENSG00000185829	ARL17A	17	44594068	44657088	-1	protein_coding	100506084	ARL17A	NA	-2.38258	5	19.03	2732	7.98492e-49	1.50873e-41	GTEx/v8/Cells_EBV-transformed_lymphocytes:GTEx/v8/Whole_Blood:GTEx/v8/Brain_Amygdala:GTEx/v8/Brain_Anterior_cingulate_cortex_BA24:GTEx/v8/Brain_Caudate_basal_ganglia:GTEx/v8/Brain_Cerebellar_Hemisphere:GTEx/v8/Brain_Cerebellum:GTEx/v8/Brain_Cortex:GTEx/v8/Brain_Frontal_Cortex_BA9:GTEx/v8/Brain_Hippocampus:GTEx/v8/Brain_Hypothalamus:GTEx/v8/Brain_Nucleus_accumbens_basal_ganglia:GTEx/v8/Brain_Putam…	NA	6.22786e-10	rs12373168	10	no
ASD-ERPBC	ENSG00000073969	NSF	17	44668035	44834830	1	protein_coding	101930324	NSF	0.713682	-0.566247	57	17.18	2691	4.47393e-12	2.14459e-10	GTEx/v8/Cells_EBV-transformed_lymphocytes:GTEx/v8/Brain_Cerebellum:GTEx/v8/Esophagus_Mucosa:GTEx/v8/Ovary:GTEx/v8/Skin_Not_Sun_Exposed_Suprapubic:GTEx/v8/Thyroid	NA	6.22786e-10	rs12373168	10	no
ASD-ERPBC	ENSG00000108379	WNT3	17	44839872	44910520	-1	protein_coding	101929777	WNT3	0.946108	-0.191111	40	16.08	1899	1.11037e-70	1.63707e-60	GTEx/v8/Cells_EBV-transformed_lymphocytes:GTEx/v8/Whole_Blood:GTEx/v8/Brain_Cerebellar_Hemisphere:GTEx/v8/Brain_Cerebellum:GTEx/v8/Brain_Cortex:GTEx/v8/Breast_Mammary_Tissue:GTEx/v8/Colon_Transverse:GTEx/v8/Esophagus_Mucosa:GTEx/v8/Ovary:GTEx/v8/Pancreas:GTEx/v8/Minor_Salivary_Gland:GTEx/v8/Spleen:GTEx/v8/Stomach:GTEx/v8/Thyroid:GTEx/v8/Vagina	NA	6.22786e-10	rs12373168	10	no
ASD-ERPBC	ENSG00000158955	WNT9B	17	44910567	44964096	1	protein_coding	7484	WNT9B	0.0516168	NA	0	0	0	NA	NA	NA	NA	NA	rs12373168	10	yes
ASD-ERPBC	ENSG00000108433	GOSR2	17	45000483	45105003	1	protein_coding	9570	GOSR2	0.000289194	0.147391	0	0	1295	7.28209e-05	4.97105e-30	GTEx/v8/Skin_Sun_Exposed_Lower_leg	NA	6.22786e-10	rs12373168	10	yes
ASD-ERPBC	ENSG00000262633	RP11-156P1.2	17	45000499	45124520	1	protein_coding	9570	NA	NA	NA	0	0	0	NA	NA	NA	NA	6.22786e-10	rs12373168	10	yes
ASD-ERPBC	ENSG00000179673	RPRML	17	45055523	45056614	-1	protein_coding	388394	RPRML	0.421295	NA	0	0	0	NA	NA	NA	NA	6.22786e-10	rs12373168	10	yes
ASD-ERPBC	ENSG00000004897	CDC27	17	45195069	45266788	-1	protein_coding	996	CDC27	0.486673	-0.787143	0	0	0	NA	NA	NA	NA	1.14425e-09	rs12373168	10	yes
ASD-ERPBC	ENSG00000198336	MYL4	17	45277812	45301045	1	protein_coding	4635	MYL4	0.000175625	-0.33374	0	0	0	NA	NA	NA	NA	1.14425e-09	rs12373168	10	yes
ASD-ERPBC	ENSG00000259207	ITGB3	17	45331212	45421658	1	protein_coding	3690	ITGB3	0.1417	-0.214709	0	0	0	NA	NA	NA	NA	NA	rs12373168	10	yes
ASD-ERPBC	ENSG00000259753	ITGB3	17	45331263	45421658	1	protein_coding	NA	NA	NA	-0.214709	0	0	0	NA	NA	NA	NA	NA	rs12373168	10	yes
ASD-ERPBC	ENSG00000178852	EFCAB13	17	45400656	45518678	1	protein_coding	124989	EFCAB13	8.21992e-19	-0.190445	0	0	3	4.77043e-05	1.77534e-07	GTEx/v8/Brain_Anterior_cingulate_cortex_BA24	NA	3.37471e-09	rs12373168	10	yes
ASD-ERPBC	ENSG00000108424	KPNB1	17	45726842	45762871	1	protein_coding	3837	KPNB1	0.999994	-0.517927	0	0	0	NA	NA	NA	NA	1.14425e-09	rs12373168	10	yes
ASD-ERPBC	ENSG00000073861	TBX21	17	45810610	45823485	1	protein_coding	30009	TBX21	0.963243	0.0831505	0	0	0	NA	NA	NA	NA	NA	rs12373168	10	yes
ASD-ERPBC	ENSG00000189120	SP6	17	45922279	45933240	-1	protein_coding	80320	SP6	0.0229476	-1.12958	0	0	0	NA	NA	NA	NA	NA	rs12373168	10	yes
ASD-ERPBC	ENSG00000108439	PNPO	17	46018872	46025654	1	protein_coding	55163	PNPO	3.71896e-05	0.17935	0	0	0	NA	NA	NA	NA	NA	rs12373168	10	yes
ASD-ERPBC	ENSG00000167183	PRR15L	17	46029333	46035244	-1	protein_coding	79170	PRR15L	0.481247	0.303263	0	0	0	NA	NA	NA	NA	NA	rs12373168	10	yes
ASD-ERPBC	ENSG00000120094	HOXB1	17	46605888	46608359	-1	protein_coding	3211	HOXB1	0.1152	-0.795582	0	0	0	NA	NA	NA	NA	NA	rs12373168	10	yes
ASD-ERPBC	ENSG00000173917	HOXB2	17	46618256	46623441	-1	protein_coding	3212	HOXB2	0.00183831	0.974079	0	0	0	NA	NA	NA	NA	NA	rs12373168	10	yes
ASD-ERPBC	ENSG00000141384	TAF4B	18	23805900	23971649	1	protein_coding	6875	TAF4B	0.879312	0.161808	0	0	0	NA	NA	NA	NA	3.78571e-11	rs163051	11	yes
ASD-ERPBC	ENSG00000134504	KCTD1	18	24034874	24237365	-1	protein_coding	284252	KCTD1	0.934856	NA	0	0	0	NA	NA	NA	NA	3.78571e-11	rs163051:rs11659941	11	yes
ASD-ERPBC	ENSG00000171885	AQP4	18	24432002	24445782	-1	protein_coding	361	AQP4	0.018149	0.613155	0	0	15	2.98349e-07	0.000455441	GTEx/v8/Thyroid	NA	5.81006e-14	rs11659941;rs232320;rs163051;rs163051:rs11659941:rs232320	11	yes
ASD-ERPBC	ENSG00000154080	CHST9	18	24495595	24765281	-1	protein_coding	83539	CHST9	5.84291e-07	-0.0571531	91	21.8	4	5.51722e-06	3.549e-13	GTEx/v8/Brain_Cerebellum:GTEx/v8/Brain_Nucleus_accumbens_basal_ganglia	NA	5.81006e-14	rs11659941;rs232320;rs163051;rs163051:rs11659941	11	no
ASD-ERPBC	ENSG00000170558	CDH2	18	25530930	25757410	-1	protein_coding	1000	CDH2	0.897441	-0.139326	0	0	0	NA	NA	NA	NA	3.65777e-09	rs163051:rs11659941	11	yes
BIP-ERNBC	ENSG00000159346	ADIPOR1	1	202909951	202927700	-1	protein_coding	51094	ADIPOR1	0.592754	0.442287	0	0	0	NA	NA	NA	NA	NA	rs7539399	1	yes
BIP-ERNBC	ENSG00000159348	CYB5R1	1	202930997	202936408	-1	protein_coding	51706	CYB5R1	9.32777e-09	NA	0	0	0	NA	NA	NA	NA	NA	rs7539399	1	yes
BIP-ERNBC	ENSG00000058673	ZC3H11A	1	203764782	203823252	1	protein_coding	441155	ZC3H11A	0.997152	0.425279	0	0	0	NA	NA	NA	NA	NA	rs7539399	1	yes
BIP-ERNBC	ENSG00000257315	ZBED6	1	203765437	203769686	1	protein_coding	100381270	ZBED6	NA	-0.191083	0	0	0	NA	NA	NA	NA	NA	rs7539399	1	yes
BIP-ERNBC	ENSG00000182004	SNRPE	1	203830731	203839678	1	protein_coding	6635	SNRPE	0.891457	0.359885	0	0	0	NA	NA	NA	NA	NA	rs7539399	1	yes
BIP-ERNBC	ENSG00000143845	ETNK2	1	204100190	204121307	-1	protein_coding	55224	ETNK2	0.00711885	-0.77104	0	0	0	NA	NA	NA	NA	NA	rs7539399	1	yes
BIP-ERNBC	ENSG00000143839	REN	1	204123944	204135465	-1	protein_coding	5972	REN	0.00660414	-0.285204	0	0	0	NA	NA	NA	NA	NA	rs7539399	1	yes
BIP-ERNBC	ENSG00000170498	KISS1	1	204159469	204165614	-1	protein_coding	3814	KISS1	0.524779	0.111097	0	0	0	NA	NA	NA	NA	NA	rs7539399	1	yes
BIP-ERNBC	ENSG00000174567	GOLT1A	1	204167288	204183220	-1	protein_coding	127845	GOLT1A	0.0387579	-0.257874	0	0	0	NA	NA	NA	NA	NA	rs7539399	1	yes
BIP-ERNBC	ENSG00000143850	PLEKHA6	1	204187979	204346793	-1	protein_coding	22874	PLEKHA6	0.981969	0.452694	0	0	0	NA	NA	NA	NA	NA	rs7539399	1	yes
BIP-ERNBC	ENSG00000158615	PPP1R15B	1	204372515	204380919	-1	protein_coding	84919	PPP1R15B	0.161224	-1.1681	0	0	0	NA	NA	NA	NA	NA	rs7539399	1	yes
BIP-ERNBC	ENSG00000133056	PIK3C2B	1	204391756	204463852	-1	protein_coding	5287	PIK3C2B	0.976238	-0.577326	8	4.11	77	2.06519e-10	8.9887e-18	GTEx/v8/Skin_Not_Sun_Exposed_Suprapubic:GTEx/v8/Skin_Sun_Exposed_Lower_leg	NA	1.1381e-09	rs7539399	1	no
BIP-ERNBC	ENSG00000198625	MDM4	1	204485511	204542871	1	protein_coding	4194	MDM4	0.99857	-0.217586	52	18.1	78	9.93902e-13	1.0221e-08	GTEx/v8/Whole_Blood:GTEx/v8/Brain_Cerebellum:GTEx/v8/Colon_Transverse:GTEx/v8/Esophagus_Mucosa:GTEx/v8/Spleen:GTEx/v8/Thyroid	NA	1.1381e-09	rs7539399	1	no
BIP-ERNBC	ENSG00000170382	LRRN2	1	204586298	204654861	-1	protein_coding	10446	LRRN2	0.220781	-0.372142	8	7.243	74	6.23225e-12	2.0461e-29	GTEx/v8/Whole_Blood:GTEx/v8/Esophagus_Mucosa:GTEx/v8/Pancreas:GTEx/v8/Stomach:GTEx/v8/Thyroid	NA	1.1381e-09	rs7539399	1	no
BIP-ERNBC	ENSG00000163531	NFASC	1	204797779	204991950	1	protein_coding	23114	NFASC	0.998763	-0.694459	0	0	0	NA	NA	NA	NA	1.1381e-09	rs7539399	1	yes
BIP-ERNBC	ENSG00000174529	TMEM81	1	205052258	205053645	-1	protein_coding	388730	TMEM81	0.000222029	1.02648	0	0	0	NA	NA	NA	NA	1.35818e-08	rs7539399	1	yes
BIP-ERNBC	ENSG00000117222	RBBP5	1	205055270	205091143	-1	protein_coding	5929	RBBP5	0.995054	0.00266073	0	0	0	NA	NA	NA	NA	NA	rs7539399	1	yes
BIP-ERNBC	ENSG00000163545	NUAK2	1	205271187	205290883	-1	protein_coding	81788	NUAK2	3.1843e-05	0.18773	0	0	0	NA	NA	NA	NA	NA	rs7539399	1	yes
BIP-ERNBC	ENSG00000162873	KLHDC8A	1	205305220	205326218	-1	protein_coding	55220	KLHDC8A	1.59128e-05	0.123491	0	0	0	NA	NA	NA	NA	NA	rs7539399	1	yes
BIP-ERNBC	ENSG00000137261	KIAA0319	6	24544332	24646383	-1	protein_coding	9856	KIAA0319	7.95793e-12	1.6839	0	0	0	NA	NA	NA	NA	NA	rs35741362	2	yes
BIP-ERNBC	ENSG00000111802	TDP2	6	24650205	24667261	-1	protein_coding	51567	TDP2	0.000137008	0.245868	0	0	0	NA	NA	NA	NA	NA	rs35741362	2	yes
BIP-ERNBC	ENSG00000112304	ACOT13	6	24667263	24705293	1	protein_coding	55856	ACOT13	3.4293e-05	0.981955	0	0	0	NA	NA	NA	NA	NA	rs35741362	2	yes
BIP-ERNBC	ENSG00000079691	LRRC16A	6	25279306	25620758	1	protein_coding	55604	LRRC16A	0.502319	0.400707	0	0	0	NA	NA	NA	NA	NA	rs35741362	2	yes
BIP-ERNBC	ENSG00000079689	SCGN	6	25652464	25702011	1	protein_coding	10590	SCGN	0.035946	0.102936	0	0	0	NA	NA	NA	NA	NA	rs35741362	2	yes
BIP-ERNBC	ENSG00000124568	SLC17A1	6	25783125	25832287	-1	protein_coding	6568	SLC17A1	2.59261e-10	-0.181263	0	0	0	NA	NA	NA	NA	NA	rs35741362	2	yes
BIP-ERNBC	ENSG00000124564	SLC17A3	6	25833294	25882514	-1	protein_coding	10786	SLC17A3	9.88206e-14	-0.246503	0	0	0	NA	NA	NA	NA	6.43703e-09	rs35741362	2	yes
BIP-ERNBC	ENSG00000112337	SLC17A2	6	25912982	25930946	-1	protein_coding	10246	SLC17A2	0.00466985	-0.129201	0	0	0	NA	NA	NA	NA	6.43703e-09	rs35741362	2	yes
BIP-ERNBC	ENSG00000112343	TRIM38	6	25963030	25987384	1	protein_coding	10475	TRIM38	4.7513e-06	-0.220583	0	0	26	1.49289e-05	2.71219e-11	GTEx/v8/Whole_Blood	NA	1.10714e-08	rs35741362	2	yes
BIP-ERNBC	ENSG00000124610	HIST1H1A	6	26017260	26018040	-1	protein_coding	3024	HIST1H1A	0.0035308	-0.372207	0	0	0	NA	NA	NA	NA	1.07279e-08	rs35741362	2	yes
BIP-ERNBC	ENSG00000198366	HIST1H3A	6	26020718	26021186	1	protein_coding	8968	HIST1H3A	3.98008e-05	-0.225707	0	0	0	NA	NA	NA	NA	1.07279e-08	rs35741362	2	yes
BIP-ERNBC	ENSG00000196176	HIST1H4A	6	26021907	26022278	1	protein_coding	554313	HIST1H4A	0.0022854	0.43417	0	0	0	NA	NA	NA	NA	1.07279e-08	rs35741362	2	yes
BIP-ERNBC	ENSG00000124529	HIST1H4B	6	26027124	26027480	-1	protein_coding	554313	HIST1H4B	0.00854183	0.166119	0	0	0	NA	NA	NA	NA	1.07279e-08	rs35741362	2	yes
BIP-ERNBC	ENSG00000124693	HIST1H3B	6	26031817	26032288	-1	protein_coding	8968	HIST1H3B	0.307283	0.251696	0	0	0	NA	NA	NA	NA	1.07279e-08	rs35741362	2	yes
BIP-ERNBC	ENSG00000137259	HIST1H2AB	6	26033320	26033796	-1	protein_coding	8335	HIST1H2AB	0.00531944	0.228135	0	0	0	NA	NA	NA	NA	1.07279e-08	rs35741362	2	yes
BIP-ERNBC	ENSG00000196226	HIST1H2BB	6	26043455	26043885	-1	protein_coding	3018	HIST1H2BB	0.130328	0.288117	0	0	0	NA	NA	NA	NA	NA	rs35741362	2	yes
BIP-ERNBC	ENSG00000196532	HIST1H3C	6	26045639	26046097	1	protein_coding	8968	HIST1H3C	0.215541	-0.193879	0	0	0	NA	NA	NA	NA	NA	rs35741362	2	yes
BIP-ERNBC	ENSG00000187837	HIST1H1C	6	26055968	26056699	-1	protein_coding	3006	HIST1H1C	NA	0.137228	0	0	0	NA	NA	NA	NA	NA	rs35741362	2	yes
BIP-ERNBC	ENSG00000010704	HFE	6	26087509	26098571	1	protein_coding	3077	HFE	8.49697e-07	0.210172	0	0	0	NA	NA	NA	NA	NA	rs35741362	2	yes
BIP-ERNBC	ENSG00000197061	HIST1H4C	6	26104104	26104518	1	protein_coding	554313	HIST1H4C	8.85617e-05	0.852192	0	0	0	NA	NA	NA	NA	NA	rs35741362	2	yes
BIP-ERNBC	ENSG00000187475	HIST1H1T	6	26107640	26108364	-1	protein_coding	3010	HIST1H1T	NA	-0.0680391	0	0	0	NA	NA	NA	NA	NA	rs35741362	2	yes
BIP-ERNBC	ENSG00000197697	HIST1H2BE	6	26183958	26184454	1	protein_coding	8347	HIST1H2BE	0.000307872	0.445738	0	0	0	NA	NA	NA	NA	NA	rs35741362	2	yes
BIP-ERNBC	ENSG00000188987	HIST1H4D	6	26188938	26189304	-1	protein_coding	554313	HIST1H4D	0.0022643	0.870145	0	0	0	NA	NA	NA	NA	NA	rs35741362	2	yes
BIP-ERNBC	ENSG00000197409	HIST1H3D	6	26197068	26199521	-1	protein_coding	8968	HIST1H3D	0.0111951	NA	0	0	0	NA	NA	NA	NA	NA	rs35741362	2	yes
BIP-ERNBC	ENSG00000196866	HIST1H2AD	6	26199079	26199471	-1	protein_coding	3013	HIST1H2AD	3.99677e-05	0.287759	0	0	0	NA	NA	NA	NA	NA	rs35741362	2	yes
BIP-ERNBC	ENSG00000197846	HIST1H2BF	6	26199748	26200942	1	protein_coding	8347	HIST1H2BF	0.00030002	0.851063	0	0	0	NA	NA	NA	NA	4.08388e-08	rs35741362	2	yes
BIP-ERNBC	ENSG00000198518	HIST1H4E	6	26204858	26206266	1	protein_coding	554313	HIST1H4E	0.000642251	1.83578	0	0	0	NA	NA	NA	NA	4.08388e-08	rs35741362	2	yes
BIP-ERNBC	ENSG00000187990	HIST1H2BG	6	26216428	26216872	-1	protein_coding	8347	HIST1H2BG	2.94452e-06	0.0253452	0	0	0	NA	NA	NA	NA	4.08388e-08	rs35741362	2	yes
BIP-ERNBC	ENSG00000168274	HIST1H2AE	6	26217165	26217711	1	protein_coding	8335	HIST1H2AE	0.624124	-0.273878	0	0	0	NA	NA	NA	NA	4.08388e-08	rs35741362	2	yes
BIP-ERNBC	ENSG00000196966	HIST1H3E	6	26225383	26225844	1	protein_coding	8968	HIST1H3E	0.000813429	-0.209795	0	0	0	NA	NA	NA	NA	4.08388e-08	rs35741362	2	yes
BIP-ERNBC	ENSG00000124575	HIST1H1D	6	26234440	26235216	-1	protein_coding	3007	HIST1H1D	NA	0.136123	0	0	0	NA	NA	NA	NA	4.08388e-08	rs35741362	2	yes
BIP-ERNBC	ENSG00000198327	HIST1H4F	6	26240561	26240976	1	protein_coding	554313	HIST1H4F	0.181985	1.06312	0	0	0	NA	NA	NA	NA	1.07279e-08	rs35741362	2	yes
BIP-ERNBC	ENSG00000124578	HIST1H4G	6	26246886	26247259	-1	protein_coding	8369	HIST1H4G	0.00263	-0.0509409	0	0	0	NA	NA	NA	NA	1.07279e-08	rs35741362	2	yes
BIP-ERNBC	ENSG00000256316	HIST1H3F	6	26250370	26250835	-1	protein_coding	8968	HIST1H3F	0.0422154	-0.181854	0	0	0	NA	NA	NA	NA	1.07279e-08	rs35741362	2	yes
BIP-ERNBC	ENSG00000197459	HIST1H2BH	6	26251879	26252303	1	protein_coding	8345	HIST1H2BH	0.00029573	-0.173874	0	0	0	NA	NA	NA	NA	1.07279e-08	rs35741362	2	yes
BIP-ERNBC	ENSG00000256018	HIST1H3G	6	26271146	26271612	-1	protein_coding	8968	HIST1H3G	1.71006e-05	0.23442	0	0	0	NA	NA	NA	NA	1.07279e-08	rs35741362	2	yes
BIP-ERNBC	ENSG00000168242	HIST1H2BI	6	26273144	26273622	1	protein_coding	8347	HIST1H2BI	0.138012	-0.249748	0	0	0	NA	NA	NA	NA	1.07279e-08	rs35741362	2	yes
BIP-ERNBC	ENSG00000158406	HIST1H4H	6	26281283	26285762	-1	protein_coding	554313	HIST1H4H	0.00879033	1.05907	0	0	0	NA	NA	NA	NA	6.43703e-09	rs35741362	2	yes
BIP-ERNBC	ENSG00000186470	BTN3A2	6	26365387	26378546	1	protein_coding	11118	BTN3A2	0.000124519	2.20791	0	0	67	7.05856e-86	3.78623e-120	GTEx/v8/Cells_EBV-transformed_lymphocytes:GTEx/v8/Whole_Blood:GTEx/v8/Brain_Amygdala:GTEx/v8/Brain_Anterior_cingulate_cortex_BA24:GTEx/v8/Brain_Caudate_basal_ganglia:GTEx/v8/Brain_Cerebellar_Hemisphere:GTEx/v8/Brain_Cerebellum:GTEx/v8/Brain_Cortex:GTEx/v8/Brain_Frontal_Cortex_BA9:GTEx/v8/Brain_Hippocampus:GTEx/v8/Brain_Hypothalamus:GTEx/v8/Brain_Nucleus_accumbens_basal_ganglia:GTEx/v8/Brain_Putam…	NA	6.43703e-09	rs35741362	2	yes
BIP-ERNBC	ENSG00000124508	BTN2A2	6	26383324	26395102	1	protein_coding	10385	BTN2A2	0.000150288	1.01572	0	0	67	2.02132e-09	1.34196e-14	GTEx/v8/Pancreas:GTEx/v8/Skin_Sun_Exposed_Lower_leg	NA	6.43703e-09	rs35741362	2	yes
BIP-ERNBC	ENSG00000026950	BTN3A1	6	26402465	26415444	1	protein_coding	11119	BTN3A1	8.65114e-07	1.62791	3	4.335	0	NA	NA	NA	NA	4.08388e-08	rs35741362	2	no
BIP-ERNBC	ENSG00000111801	BTN3A3	6	26440700	26453643	1	protein_coding	10384	BTN3A3	7.19025e-10	1.09011	3	23.7	38	2.38673e-06	5.00288e-08	GTEx/v8/Brain_Cerebellar_Hemisphere:GTEx/v8/Brain_Cortex:GTEx/v8/Skin_Sun_Exposed_Lower_leg	NA	6.43703e-09	rs35741362	2	no
BIP-ERNBC	ENSG00000112763	BTN2A1	6	26458150	26476849	1	protein_coding	11120	BTN2A1	1.07468e-18	0.260571	2	23.7	1	0.000378299	2.124e-50	GTEx/v8/Whole_Blood	NA	4.63604e-08	rs35741362	2	no
BIP-ERNBC	ENSG00000124557	BTN1A1	6	26501449	26510650	1	protein_coding	696	BTN1A1	1.14088e-09	-0.329705	1	4.206	0	NA	NA	NA	NA	4.08388e-08	rs35741362	2	no
BIP-ERNBC	ENSG00000182952	HMGN4	6	26538633	26546482	1	protein_coding	10473	HMGN4	0.557082	-0.351003	0	0	22	3.26875e-06	2.51544e-34	GTEx/v8/Whole_Blood:GTEx/v8/Skin_Sun_Exposed_Lower_leg	NA	6.43703e-09	rs35741362	2	yes
BIP-ERNBC	ENSG00000146109	ABT1	6	26597180	26600278	1	protein_coding	29777	ABT1	0.0271056	0.104221	2	0.653	0	NA	NA	NA	NA	6.43703e-09	rs35741362	2	no
BIP-ERNBC	ENSG00000181315	ZNF322	6	26636518	26659980	-1	protein_coding	79692	ZNF322	NA	-1.14047	5	19.82	0	NA	NA	NA	NA	6.43703e-09	rs35741362	2	no
BIP-ERNBC	ENSG00000124635	HIST1H2BJ	6	27093676	27100541	-1	protein_coding	8970	HIST1H2BJ	0.478842	0.308582	1	4	6	0.000523389	0.0125512	GTEx/v8/Whole_Blood	NA	6.43703e-09	rs35741362	2	no
BIP-ERNBC	ENSG00000196787	HIST1H2AG	6	27100832	27103070	1	protein_coding	85235	HIST1H2AG	0.000610464	-0.741637	1	4	0	NA	NA	NA	NA	6.43703e-09	rs35741362	2	no
BIP-ERNBC	ENSG00000197903	HIST1H2BK	6	27106073	27114619	-1	protein_coding	85236	HIST1H2BK	0.490754	-0.0430523	0	0	8	5.61303e-05	0.0120885	GTEx/v8/Brain_Cerebellum	NA	6.43703e-09	rs35741362	2	yes
BIP-ERNBC	ENSG00000198339	HIST1H4I	6	27107076	27108418	1	protein_coding	554313	HIST1H4I	0.446296	-0.468005	0	0	0	NA	NA	NA	NA	6.43703e-09	rs35741362	2	yes
BIP-ERNBC	ENSG00000184825	HIST1H2AH	6	27114861	27115317	1	protein_coding	85235	HIST1H2AH	6.29508e-05	0.19492	0	0	0	NA	NA	NA	NA	6.43703e-09	rs35741362	2	yes
BIP-ERNBC	ENSG00000112812	PRSS16	6	27215480	27224403	1	protein_coding	10279	PRSS16	2.23792e-06	0.00884812	1	2.892	158	6.83753e-16	1.1671e-13	GTEx/v8/Whole_Blood:GTEx/v8/Brain_Cerebellar_Hemisphere:GTEx/v8/Brain_Cerebellum:GTEx/v8/Brain_Cortex:GTEx/v8/Esophagus_Mucosa:GTEx/v8/Ovary:GTEx/v8/Skin_Not_Sun_Exposed_Suprapubic:GTEx/v8/Skin_Sun_Exposed_Lower_leg:GTEx/v8/Spleen:GTEx/v8/Thyroid:GTEx/v8/Uterus	NA	6.43703e-09	rs35741362	2	no
BIP-ERNBC	ENSG00000158553	POM121L2	6	27253682	27279949	-1	protein_coding	94026	POM121L2	NA	0.313408	3	10.98	0	NA	NA	NA	NA	1.07279e-08	rs35741362	2	no
BIP-ERNBC	ENSG00000124613	ZNF391	6	27342394	27371683	1	protein_coding	346157	ZNF391	9.25869e-07	1.23172	10	8.5	144	8.71878e-08	2.2412e-60	GTEx/v8/Brain_Cerebellar_Hemisphere:GTEx/v8/Brain_Nucleus_accumbens_basal_ganglia:GTEx/v8/Breast_Mammary_Tissue:GTEx/v8/Colon_Transverse:GTEx/v8/Esophagus_Mucosa:GTEx/v8/Ovary:GTEx/v8/Skin_Not_Sun_Exposed_Suprapubic:GTEx/v8/Skin_Sun_Exposed_Lower_leg:GTEx/v8/Spleen:GTEx/v8/Thyroid	NA	6.43703e-09	rs35741362	2	no
BIP-ERNBC	ENSG00000096654	ZNF184	6	27418522	27440897	-1	protein_coding	7738	ZNF184	0.133749	-0.545662	5	10.07	0	NA	NA	NA	NA	1.07279e-08	rs35741362	2	no
BIP-ERNBC	ENSG00000185130	HIST1H2BL	6	27775257	27775709	-1	protein_coding	8340	HIST1H2BL	0.00286755	-0.030111	4	14.92	0	NA	NA	NA	NA	1.07279e-08	rs35741362	2	no
BIP-ERNBC	ENSG00000196747	HIST1H2AI	6	27775899	27776429	1	protein_coding	85235	HIST1H2AI	0.581587	-0.0583265	4	14.92	0	NA	NA	NA	NA	1.07279e-08	rs35741362	2	no
BIP-ERNBC	ENSG00000203813	HIST1H3H	6	27777842	27778314	1	protein_coding	8968	HIST1H3H	0.0249392	-0.177817	3	14.92	0	NA	NA	NA	NA	1.07279e-08	rs35741362	2	no
BIP-ERNBC	ENSG00000182611	HIST1H2AJ	6	27782112	27782607	-1	protein_coding	8331	HIST1H2AJ	0.191198	0.615054	2	14.92	0	NA	NA	NA	NA	1.07279e-08	rs35741362	2	no
BIP-ERNBC	ENSG00000196374	HIST1H2BM	6	27782822	27783267	1	protein_coding	8342	HIST1H2BM	0.00275346	-0.27562	2	14.92	0	NA	NA	NA	NA	1.07279e-08	rs35741362	2	no
BIP-ERNBC	ENSG00000197238	HIST1H4J	6	27791884	27792257	1	protein_coding	554313	HIST1H4J	0.423754	0.59845	6	7.425	0	NA	NA	NA	NA	1.07279e-08	rs35741362	2	no
BIP-ERNBC	ENSG00000197914	HIST1H4K	6	27798952	27799305	-1	protein_coding	554313	HIST1H4K	0.429119	0.387416	7	9.664	0	NA	NA	NA	NA	1.07279e-08	rs35741362	2	no
BIP-ERNBC	ENSG00000184348	HIST1H2AK	6	27805658	27806117	-1	protein_coding	85235	HIST1H2AK	0.0684285	-0.0412441	8	9.664	0	NA	NA	NA	NA	1.07279e-08	rs35741362	2	no
BIP-ERNBC	ENSG00000233822	HIST1H2BN	6	27806323	27823487	1	protein_coding	8341	HIST1H2BN	0.139775	0.145508	10	9.664	30	0.000117147	0.0155928	GTEx/v8/Skin_Not_Sun_Exposed_Suprapubic	NA	1.07279e-08	rs35741362	2	no
BIP-ERNBC	ENSG00000198374	HIST1H2AL	6	27833034	27833606	1	protein_coding	85235	HIST1H2AL	0.0624869	-0.360341	5	15.55	0	NA	NA	NA	NA	1.07279e-08	rs35741362	2	no
BIP-ERNBC	ENSG00000184357	HIST1H1B	6	27834570	27835359	-1	protein_coding	3009	HIST1H1B	0.509139	-0.0898951	5	15.55	116	4.83112e-06	0.00401805	GTEx/v8/Skin_Not_Sun_Exposed_Suprapubic	NA	1.07279e-08	rs35741362	2	no
BIP-ERNBC	ENSG00000182572	HIST1H3I	6	27839623	27840099	-1	protein_coding	8968	HIST1H3I	0.36088	-0.232438	5	15.55	0	NA	NA	NA	NA	1.07279e-08	rs35741362	2	no
BIP-ERNBC	ENSG00000198558	HIST1H4L	6	27840926	27841289	-1	protein_coding	554313	HIST1H4L	0.191235	0.42689	5	15.55	0	NA	NA	NA	NA	1.07279e-08	rs35741362	2	no
BIP-ERNBC	ENSG00000197153	HIST1H3J	6	27858093	27860884	-1	protein_coding	8968	HIST1H3J	0.695884	-0.189708	2	5.694	0	NA	NA	NA	NA	1.07279e-08	rs35741362	2	no
BIP-ERNBC	ENSG00000233224	HIST1H2AM	6	27860477	27860963	-1	protein_coding	85235	HIST1H2AM	0.000856482	-0.225135	2	5.694	0	NA	NA	NA	NA	1.07279e-08	rs35741362	2	no
BIP-ERNBC	ENSG00000196331	HIST1H2BO	6	27861203	27861669	1	protein_coding	8348	HIST1H2BO	3.07278e-05	-0.223063	2	5.694	0	NA	NA	NA	NA	1.07279e-08	rs35741362	2	no
BIP-ERNBC	ENSG00000168131	OR2B2	6	27878963	27880174	-1	protein_coding	81697	OR2B2	6.8672e-05	-0.212076	5	23.2	0	NA	NA	NA	NA	6.43703e-09	rs35741362	2	no
BIP-ERNBC	ENSG00000124657	OR2B6	6	27925019	27925960	1	protein_coding	26212	OR2B6	0.0407309	-0.0981731	1	0.002	0	NA	NA	NA	NA	6.43703e-09	rs35741362	2	no
BIP-ERNBC	ENSG00000197279	ZNF165	6	28048753	28057341	1	protein_coding	7718	ZNF165	0.000563292	0.227981	0	0	96	2.16876e-05	9.79009e-08	GTEx/v8/Esophagus_Mucosa:GTEx/v8/Thyroid	NA	NA	rs35741362	2	yes
BIP-ERNBC	ENSG00000196812	ZSCAN16	6	28092338	28097860	1	protein_coding	80345	ZSCAN16	2.67303e-06	0.184187	0	0	47	0.000215477	0.0283935	GTEx/v8/Thyroid	NA	1.07279e-08	rs35741362	2	yes
BIP-ERNBC	ENSG00000198315	ZKSCAN8	6	28109688	28127250	1	protein_coding	7745	ZKSCAN8	0.000231595	-0.142528	0	0	94	3.66226e-05	3.82047e-07	GTEx/v8/Brain_Cerebellum:GTEx/v8/Brain_Frontal_Cortex_BA9:GTEx/v8/Brain_Nucleus_accumbens_basal_ganglia	NA	1.07279e-08	rs35741362	2	yes
BIP-ERNBC	ENSG00000137185	ZSCAN9	6	28192664	28201260	1	protein_coding	7746	ZSCAN9	4.10249e-08	0.461166	0	0	102	8.92785e-09	1.60559e-05	GTEx/v8/Brain_Cerebellar_Hemisphere:GTEx/v8/Brain_Cerebellum:GTEx/v8/Brain_Cortex:GTEx/v8/Brain_Hippocampus:GTEx/v8/Thyroid	NA	NA	rs35741362	2	yes
BIP-ERNBC	ENSG00000187626	ZKSCAN4	6	28212401	28227011	-1	protein_coding	387032	ZKSCAN4	6.74288e-05	0.661631	0	0	97	3.79427e-06	1.0086e-09	GTEx/v8/Whole_Blood:GTEx/v8/Spleen	NA	1.07279e-08	rs35741362	2	yes
BIP-ERNBC	ENSG00000189134	NKAPL	6	28227098	28228736	1	protein_coding	222698	NKAPL	0.000165621	0.0513426	0	0	0	NA	NA	NA	NA	1.07279e-08	rs35741362	2	yes
BIP-ERNBC	ENSG00000137338	PGBD1	6	28249314	28270326	1	protein_coding	84547	PGBD1	1.46735e-05	-0.0800605	0	0	17	0.000110021	0.0318443	GTEx/v8/Brain_Spinal_cord_cervical_c-1	NA	1.07279e-08	rs35741362	2	yes
BIP-ERNBC	ENSG00000235109	ZSCAN31	6	28292470	28324048	-1	protein_coding	64288	ZSCAN31	3.77127e-09	1.10713	0	0	93	1.50866e-10	7.04604e-48	GTEx/v8/Brain_Nucleus_accumbens_basal_ganglia:GTEx/v8/Brain_Spinal_cord_cervical_c-1:GTEx/v8/Breast_Mammary_Tissue:GTEx/v8/Esophagus_Mucosa:GTEx/v8/Pancreas:GTEx/v8/Skin_Not_Sun_Exposed_Suprapubic:GTEx/v8/Skin_Sun_Exposed_Lower_leg:GTEx/v8/Thyroid	NA	1.07279e-08	rs35741362	2	yes
BIP-ERNBC	ENSG00000189298	ZKSCAN3	6	28317691	28336947	1	protein_coding	80317	ZKSCAN3	0.000122608	-0.652443	0	0	93	9.72548e-09	4.19486e-16	GTEx/v8/Breast_Mammary_Tissue:GTEx/v8/Ovary:GTEx/v8/Skin_Sun_Exposed_Lower_leg:GTEx/v8/Thyroid	NA	1.07279e-08	rs35741362	2	yes
BIP-ERNBC	ENSG00000158691	ZSCAN12	6	28346732	28367511	-1	protein_coding	9753	ZSCAN12	1.43992e-05	NA	0	0	0	NA	NA	NA	NA	1.07279e-08	rs35741362	2	yes
BIP-ERNBC	ENSG00000187987	ZSCAN23	6	28399707	28411279	-1	protein_coding	222696	ZSCAN23	0.00270295	0.0706565	0	0	77	6.22591e-05	9.24314e-34	GTEx/v8/Brain_Cerebellum:GTEx/v8/Esophagus_Mucosa:GTEx/v8/Skin_Sun_Exposed_Lower_leg:GTEx/v8/Thyroid	NA	NA	rs35741362	2	yes
BIP-ERNBC	ENSG00000198704	GPX6	6	28471073	28495992	-1	protein_coding	257202	GPX6	3.13758e-05	0.718703	0	0	0	NA	NA	NA	NA	6.43703e-09	rs35741362	2	yes
BIP-ERNBC	ENSG00000224586	GPX5	6	28493702	28502729	1	protein_coding	2880	GPX5	0.00888468	0.354876	0	0	0	NA	NA	NA	NA	6.43703e-09	rs35741362	2	yes
BIP-ERNBC	ENSG00000232040	SCAND3	6	28539407	28583989	-1	protein_coding	114821	SCAND3	9.70724e-09	-0.785031	0	0	0	NA	NA	NA	NA	1.07279e-08	rs35741362	2	yes
BIP-ERNBC	ENSG00000204713	TRIM27	6	28870779	28891766	-1	protein_coding	5987	TRIM27	0.878752	-0.142068	0	0	13	2.70189e-10	7.48015e-55	GTEx/v8/Esophagus_Mucosa:GTEx/v8/Skin_Not_Sun_Exposed_Suprapubic:GTEx/v8/Skin_Sun_Exposed_Lower_leg	NA	1.07279e-08	rs35741362	2	yes
BIP-ERNBC	ENSG00000204709	C6orf100	6	28911654	28912314	1	protein_coding	NA	C6orf100	NA	NA	0	0	0	NA	NA	NA	NA	1.07279e-08	rs35741362	2	yes
BIP-ERNBC	ENSG00000197935	ZNF311	6	28962562	28973093	-1	protein_coding	282890	ZNF311	0.000129446	0.377858	0	0	0	NA	NA	NA	NA	6.43703e-09	rs35741362	2	yes
BIP-ERNBC	ENSG00000204703	OR2B3	6	29053985	29055090	-1	protein_coding	442184	OR2B3	0.00133693	0.45884	0	0	0	NA	NA	NA	NA	1.08702e-08	rs35741362	2	yes
BIP-ERNBC	ENSG00000204702	OR2J1	6	29068386	29069658	1	protein_coding	NA	OR2J1	0.0174945	NA	0	0	0	NA	NA	NA	NA	1.08702e-08	rs35741362	2	yes
BIP-ERNBC	ENSG00000204701	OR2J3	6	29079668	29080603	1	protein_coding	442186	OR2J3	0.0281435	0.112859	0	0	0	NA	NA	NA	NA	1.08702e-08	rs35741362	2	yes
BIP-ERNBC	ENSG00000112462	OR12D3	6	29341200	29343068	-1	protein_coding	81797	OR12D3	1.34136e-05	0.883549	0	0	0	NA	NA	NA	NA	NA	rs35741362	2	yes
BIP-ERNBC	ENSG00000204694	OR11A1	6	29393281	29424848	-1	protein_coding	26531	OR11A1	0.0434844	1.23026	0	0	0	NA	NA	NA	NA	NA	rs35741362	2	yes
BIP-ERNBC	ENSG00000206474	OR10C1	6	29407083	29408731	1	protein_coding	442194	OR10C1	0.227592	0.363897	0	0	0	NA	NA	NA	NA	NA	rs35741362	2	yes
BIP-ERNBC	ENSG00000204688	OR2H1	6	29424958	29432105	1	protein_coding	26716	OR2H1	0.0449041	-0.358288	0	0	0	NA	NA	NA	NA	NA	rs35741362	2	yes
BIP-ERNBC	ENSG00000204687	MAS1L	6	29454474	29455738	-1	protein_coding	116511	MAS1L	0.000466206	0.689548	0	0	0	NA	NA	NA	NA	NA	rs35741362	2	yes
BIP-ERNBC	ENSG00000213886	UBD	6	29523292	29527702	-1	protein_coding	10537	UBD	0.0798958	0.401531	0	0	0	NA	NA	NA	NA	NA	rs35741362	2	yes
BIP-ERNBC	ENSG00000204657	OR2H2	6	29555683	29556745	1	protein_coding	7932	OR2H2	0.0899459	0.696836	0	0	0	NA	NA	NA	NA	NA	rs35741362	2	yes
BIP-ERNBC	ENSG00000006118	TMEM132A	11	60691935	60704631	1	protein_coding	54972	TMEM132A	2.88926e-06	NA	0	0	3	5.49646e-05	0.00322175	GTEx/v8/Spleen	NA	NA	rs174583	3	yes
BIP-ERNBC	ENSG00000256713	PGA5	11	61008514	61018920	1	protein_coding	5222	PGA5	0.00127358	0.0513857	0	0	1	0.000103115	0.025554	GTEx/v8/Whole_Blood	NA	NA	rs174583	3	yes
BIP-ERNBC	ENSG00000134780	DAGLA	11	61447905	61514473	1	protein_coding	747	DAGLA	0.953148	-0.966158	0	0	54	1.94097e-07	1.88071e-14	GTEx/v8/Esophagus_Mucosa	NA	1.5797e-08	rs174583	3	yes
BIP-ERNBC	ENSG00000124920	MYRF	11	61520114	61555990	1	protein_coding	745	MYRF	0.999848	-1.65959	15	14.1	54	4.18115e-08	3.77408e-44	GTEx/v8/Whole_Blood:GTEx/v8/Esophagus_Mucosa:GTEx/v8/Liver:GTEx/v8/Thyroid	NA	1.5797e-08	rs174583	3	no
BIP-ERNBC	ENSG00000134825	TMEM258	11	61535973	61560274	-1	protein_coding	746	TMEM258	0.000864646	0.122739	18	14.1	56	3.02506e-12	2.37208e-08	GTEx/v8/Whole_Blood:GTEx/v8/Brain_Frontal_Cortex_BA9:GTEx/v8/Brain_Putamen_basal_ganglia:GTEx/v8/Breast_Mammary_Tissue:GTEx/v8/Esophagus_Mucosa:GTEx/v8/Ovary:GTEx/v8/Skin_Not_Sun_Exposed_Suprapubic:GTEx/v8/Skin_Sun_Exposed_Lower_leg:GTEx/v8/Thyroid	NA	1.5797e-08	rs174583	3	no
BIP-ERNBC	ENSG00000168496	FEN1	11	61560109	61564716	1	protein_coding	2237	FEN1	3.47774e-05	-0.45994	16	14.1	43	3.83976e-06	0.0045002	GTEx/v8/Skin_Not_Sun_Exposed_Suprapubic	NA	1.5797e-08	rs174583	3	no
BIP-ERNBC	ENSG00000134824	FADS2	11	61560452	61634826	1	protein_coding	9415	FADS2	0.990052	-0.476246	55	14.1	56	2.13264e-73	4.16138e-129	GTEx/v8/Whole_Blood:GTEx/v8/Breast_Mammary_Tissue:GTEx/v8/Colon_Transverse:GTEx/v8/Esophagus_Mucosa:GTEx/v8/Ovary:GTEx/v8/Pancreas:GTEx/v8/Skin_Not_Sun_Exposed_Suprapubic:GTEx/v8/Skin_Sun_Exposed_Lower_leg:GTEx/v8/Spleen:GTEx/v8/Stomach:GTEx/v8/Thyroid	NA	1.5797e-08	rs174583	3	no
BIP-ERNBC	ENSG00000149485	FADS1	11	61567099	61596790	-1	protein_coding	100302263	FADS1	0.383801	-0.763753	41	14.1	56	7.61519e-47	5.32071e-39	GTEx/v8/Whole_Blood:GTEx/v8/Brain_Anterior_cingulate_cortex_BA24:GTEx/v8/Brain_Caudate_basal_ganglia:GTEx/v8/Brain_Cerebellar_Hemisphere:GTEx/v8/Brain_Cerebellum:GTEx/v8/Brain_Cortex:GTEx/v8/Brain_Frontal_Cortex_BA9:GTEx/v8/Brain_Hippocampus:GTEx/v8/Brain_Hypothalamus:GTEx/v8/Brain_Putamen_basal_ganglia:GTEx/v8/Brain_Spinal_cord_cervical_c-1:GTEx/v8/Esophagus_Mucosa:GTEx/v8/Liver:GTEx/v8/Pancreas…	NA	1.5797e-08	rs174583	3	no
BIP-ERNBC	ENSG00000221968	FADS3	11	61640991	61659523	-1	protein_coding	3995	FADS3	0.0488722	NA	0	0	50	1.79311e-11	1.726e-07	GTEx/v8/Brain_Cerebellar_Hemisphere:GTEx/v8/Brain_Cerebellum:GTEx/v8/Liver:GTEx/v8/Skin_Not_Sun_Exposed_Suprapubic	NA	1.5797e-08	rs174583	3	yes
BIP-ERNBC	ENSG00000167994	RAB3IL1	11	61664773	61687741	-1	protein_coding	5866	RAB3IL1	0.000894541	-0.364568	0	0	0	NA	NA	NA	NA	3.50186e-08	rs174583	3	yes
BIP-ERNBC	ENSG00000167995	BEST1	11	61717293	61732987	1	protein_coding	7439	BEST1	4.88562e-08	0.261397	0	0	0	NA	NA	NA	NA	3.50186e-08	rs174583	3	yes
BIP-ERNBC	ENSG00000167996	FTH1	11	61727190	61735132	-1	protein_coding	2495	FTH1	0.918437	NA	0	0	0	NA	NA	NA	NA	3.50186e-08	rs174583	3	yes
BIP-ERNBC	ENSG00000269089	AP003733.1	11	61735453	61736755	1	protein_coding	NA	NA	NA	NA	0	0	0	NA	NA	NA	NA	3.50186e-08	rs174583	3	yes
BIP-ERNBC	ENSG00000168515	SCGB1D1	11	61957688	61961011	1	protein_coding	10648	SCGB1D1	1.19496e-05	0.599545	0	0	0	NA	NA	NA	NA	1.5797e-08	rs174583	3	yes
BIP-ERNBC	ENSG00000124939	SCGB2A1	11	61976140	61981408	1	protein_coding	4246	SCGB2A1	0.0564013	-0.285395	0	0	0	NA	NA	NA	NA	3.50186e-08	rs174583	3	yes
BIP-ERNBC	ENSG00000124942	AHNAK	11	62201016	62323707	-1	protein_coding	79026	AHNAK	0.344567	-0.479742	0	0	0	NA	NA	NA	NA	3.50186e-08	rs174583	3	yes
BIP-ERNBC	ENSG00000254772	EEF1G	11	62327073	62342401	-1	protein_coding	100500804	EEF1G	0.998058	-0.55316	0	0	0	NA	NA	NA	NA	3.50186e-08	rs174583	3	yes
BIP-ERNBC	ENSG00000255508	MIR3654	11	62327075	62359003	-1	protein_coding	100500804	MIR3654	NA	NA	0	0	0	NA	NA	NA	NA	3.50186e-08	rs174583	3	yes
BIP-ERNBC	ENSG00000149016	TUT1	11	62342517	62359649	-1	protein_coding	64852	TUT1	9.9851e-06	-0.411889	0	0	0	NA	NA	NA	NA	3.50186e-08	rs174583	3	yes
BIP-ERNBC	ENSG00000149541	B3GAT3	11	62382768	62389647	-1	protein_coding	26229	B3GAT3	0.000286975	-0.288759	0	0	4	5.66585e-05	0.0435735	GTEx/v8/Pancreas	NA	2.58913e-08	rs174583	3	yes
BIP-ERNBC	ENSG00000100151	PICK1	22	38452318	38471708	1	protein_coding	9463	PICK1	0.555069	-0.905062	0	0	0	NA	NA	NA	NA	7.1838e-10	rs6001990	4	yes
BIP-ERNBC	ENSG00000100156	SLC16A8	22	38474141	38480100	-1	protein_coding	23539	SLC16A8	0.110165	-0.553001	0	0	0	NA	NA	NA	NA	7.1838e-10	rs6001990	4	yes
BIP-ERNBC	ENSG00000185022	MAFF	22	38597889	38612518	1	protein_coding	23764	MAFF	0.0422011	0.00756749	0	0	0	NA	NA	NA	NA	3.6504e-10	rs6001990	4	yes
BIP-ERNBC	ENSG00000100221	JOSD1	22	39081548	39097561	-1	protein_coding	9929	JOSD1	0.319905	-1.10562	0	0	0	NA	NA	NA	NA	3.6504e-10	rs6001990	4	yes
BIP-ERNBC	ENSG00000100226	GTPBP1	22	39101728	39134304	1	protein_coding	9567	GTPBP1	0.996189	-1.44819	0	0	0	NA	NA	NA	NA	3.6504e-10	rs6001990	4	yes
BIP-ERNBC	ENSG00000128383	APOBEC3A	22	39348746	39359188	1	protein_coding	100913187	APOBEC3A	0.226348	-0.0717884	0	0	0	NA	NA	NA	NA	7.1838e-10	rs6001990	4	yes
BIP-ERNBC	ENSG00000100324	TAB1	22	39795746	39833065	1	protein_coding	10454	TAB1	0.00399581	-0.623712	0	0	0	NA	NA	NA	NA	3.64911e-10	rs6001990	4	yes
BIP-ERNBC	ENSG00000128268	MGAT3	22	39853349	39888199	1	protein_coding	4248	MGAT3	0.46018	-0.365142	0	0	0	NA	NA	NA	NA	7.1838e-10	rs6001990	4	yes
BIP-ERNBC	ENSG00000100335	MIEF1	22	39895437	39914137	1	protein_coding	54471	MIEF1	0.0628938	-0.368026	0	0	0	NA	NA	NA	NA	7.1838e-10	rs6001990	4	yes
BIP-ERNBC	ENSG00000128272	ATF4	22	39915700	39918691	1	protein_coding	468	ATF4	0.411468	-0.241367	0	0	0	NA	NA	NA	NA	7.1838e-10	rs6001990	4	yes
BIP-ERNBC	ENSG00000187051	RPS19BP1	22	39925098	39928860	-1	protein_coding	91582	RPS19BP1	0.00589798	-0.442571	0	0	0	NA	NA	NA	NA	3.6504e-10	rs6001990	4	yes
BIP-ERNBC	ENSG00000100346	CACNA1I	22	39966758	40085742	1	protein_coding	8911	CACNA1I	0.999999	0.144812	0	0	0	NA	NA	NA	NA	3.64911e-10	rs6001990	4	yes
BIP-ERNBC	ENSG00000133477	FAM83F	22	40390953	40439533	1	protein_coding	113828	FAM83F	0.000400741	NA	0	0	0	NA	NA	NA	NA	7.1838e-10	rs6001990	4	yes
BIP-ERNBC	ENSG00000100354	TNRC6B	22	40440821	40731812	1	protein_coding	23112	TNRC6B	1	-2.91639	0	0	0	NA	NA	NA	NA	3.64911e-10	rs6001990	4	yes
BIP-ERNBC	ENSG00000239900	ADSL	22	40742507	40786467	1	protein_coding	158	ADSL	0.000212575	-0.459232	0	0	0	NA	NA	NA	NA	3.64911e-10	rs6001990	4	yes
BIP-ERNBC	ENSG00000100359	SGSM3	22	40766595	40806293	1	protein_coding	27352	SGSM3	1.00601e-06	-0.227062	0	0	0	NA	NA	NA	NA	3.64911e-10	rs6001990	4	yes
BIP-ERNBC	ENSG00000196588	MKL1	22	40806285	41032706	-1	protein_coding	57591	MKL1	0.540324	-0.588524	7	9.519	36	9.83422e-08	1.64647e-05	GTEx/v8/Brain_Caudate_basal_ganglia:GTEx/v8/Brain_Putamen_basal_ganglia:GTEx/v8/Thyroid	NA	3.64911e-10	rs6001990	4	no
BIP-ERNBC	ENSG00000128285	MCHR1	22	41074754	41078818	1	protein_coding	2847	MCHR1	0.00114839	-0.0810065	0	0	36	6.14826e-09	1.52833e-05	GTEx/v8/Whole_Blood:GTEx/v8/Brain_Cortex:GTEx/v8/Brain_Frontal_Cortex_BA9	NA	3.64911e-10	rs6001990	4	yes
BIP-ERNBC	ENSG00000100372	SLC25A17	22	41165634	41215403	-1	protein_coding	10478	SLC25A17	0.0241848	-0.779479	0	0	0	NA	NA	NA	NA	3.64911e-10	rs6001990	4	yes
BIP-ERNBC	ENSG00000100380	ST13	22	41220539	41253026	-1	protein_coding	6767	ST13	0.659424	-1.5853	0	0	0	NA	NA	NA	NA	3.64911e-10	rs6001990	4	yes
BIP-ERNBC	ENSG00000196236	XPNPEP3	22	41253081	41363838	1	protein_coding	63929	XPNPEP3	8.88349e-06	-0.745194	0	0	36	3.18834e-07	1.80118e-46	GTEx/v8/Esophagus_Mucosa:GTEx/v8/Pancreas:GTEx/v8/Skin_Not_Sun_Exposed_Suprapubic:GTEx/v8/Thyroid	NA	3.64911e-10	rs6001990	4	yes
BIP-ERNBC	ENSG00000172404	DNAJB7	22	41255553	41258130	-1	protein_coding	150353	DNAJB7	2.09351e-11	0.355457	0	0	0	NA	NA	NA	NA	3.64911e-10	rs6001990	4	yes
BIP-ERNBC	ENSG00000100387	RBX1	22	41347351	41369313	1	protein_coding	9978	RBX1	0.940247	-0.356288	0	0	0	NA	NA	NA	NA	3.6504e-10	rs6001990	4	yes
BIP-ERNBC	ENSG00000100393	EP300	22	41487790	41576081	1	protein_coding	2033	EP300	1	NA	0	0	0	NA	NA	NA	NA	3.6504e-10	rs6001990	4	yes
BIP-ERNBC	ENSG00000183864	TOB2	22	41829496	41843027	-1	protein_coding	10766	TOB2	0.70319	-1.01474	0	0	0	NA	NA	NA	NA	7.1838e-10	rs6001990	4	yes
BIP-ERNBC	ENSG00000100410	PHF5A	22	41855721	41864729	-1	protein_coding	84844	PHF5A	0.849501	-0.474224	0	0	0	NA	NA	NA	NA	7.1838e-10	rs6001990	4	yes
BIP-ERNBC	ENSG00000100412	ACO2	22	41865129	41924993	1	protein_coding	50	ACO2	0.454378	-0.617412	0	0	0	NA	NA	NA	NA	7.1838e-10	rs6001990	4	yes
BIP-ERPBC	ENSG00000197756	RPL37A	2	217362912	217443903	1	protein_coding	6168	RPL37A	0.00477077	1.39405	0	0	0	NA	NA	NA	NA	NA	rs10207736	1	yes
BIP-ERPBC	ENSG00000115457	IGFBP2	2	217497551	217529159	1	protein_coding	3485	IGFBP2	0.844354	NA	0	0	0	NA	NA	NA	NA	NA	rs10207736	1	yes
BIP-ERPBC	ENSG00000115461	IGFBP5	2	217536828	217560248	-1	protein_coding	3488	IGFBP5	0.859978	0.680117	0	0	0	NA	NA	NA	NA	2.13888e-09	rs10207736	1	yes
BIP-ERPBC	ENSG00000118245	TNP1	2	217724181	217724787	-1	protein_coding	7141	TNP1	0.222165	-0.303944	0	0	0	NA	NA	NA	NA	2.13888e-09	rs10207736	1	yes
BIP-ERPBC	ENSG00000223874	AC007557.1	2	217735495	217736362	1	protein_coding	NA	NA	NA	NA	0	0	0	NA	NA	NA	NA	2.13888e-09	rs10207736	1	yes
BIP-ERPBC	ENSG00000231672	DIRC3	2	218148742	218621316	-1	protein_coding	729582	DIRC3	NA	NA	0	0	0	NA	NA	NA	NA	2.13888e-09	rs10207736	1	yes
BIP-ERPBC	ENSG00000188282	RUFY4	2	218899683	218955304	1	protein_coding	285180	RUFY4	4.87589e-09	NA	0	0	0	NA	NA	NA	NA	NA	rs10207736	1	yes
BIP-ERPBC	ENSG00000180871	CXCR2	2	218990012	219001976	1	protein_coding	3579	CXCR2	0.405284	0.34808	0	0	0	NA	NA	NA	NA	NA	rs10207736	1	yes
BIP-ERPBC	ENSG00000163464	CXCR1	2	219027568	219031718	-1	protein_coding	3577	CXCR1	0.000374556	-0.0322293	0	0	0	NA	NA	NA	NA	NA	rs10207736	1	yes
BIP-ERPBC	ENSG00000163466	ARPC2	2	219081817	219119079	1	protein_coding	10109	ARPC2	NA	NA	0	0	0	NA	NA	NA	NA	NA	rs10207736	1	yes
BIP-ERPBC	ENSG00000138778	CENPE	4	104026963	104119566	-1	protein_coding	1062	CENPE	0.645841	0.250415	0	0	0	NA	NA	NA	NA	2.54229e-11	rs2647256	2	yes
BIP-ERPBC	ENSG00000168772	CXXC4	4	105389469	105416058	-1	protein_coding	80319	CXXC4	NA	-0.559972	0	0	0	NA	NA	NA	NA	1.98266e-11	rs2647256	2	yes
BIP-ERPBC	ENSG00000168769	TET2	4	106067032	106200973	1	protein_coding	54790	TET2	7.05368e-26	-0.493869	20	16.19	0	NA	NA	NA	NA	1.98266e-11	rs2647256	2	no
BIP-ERPBC	ENSG00000138777	PPA2	4	106290234	106395238	-1	protein_coding	27068	PPA2	9.23379e-06	0.321968	0	0	9	0.000119421	3.29455e-07	GTEx/v8/Esophagus_Mucosa	NA	1.98266e-11	rs2647256	2	yes
BIP-ERPBC	ENSG00000138780	GSTCD	4	106629935	106768885	1	protein_coding	79807	GSTCD	1.33357e-07	-0.495954	0	0	0	NA	NA	NA	NA	1.98266e-11	rs2647256	2	yes
BIP-ERPBC	ENSG00000145451	GLRA3	4	175558065	175750465	-1	protein_coding	8001	GLRA3	0.0437526	-1.45965	0	0	35	5.89204e-09	4.74853e-05	GTEx/v8/Brain_Caudate_basal_ganglia:GTEx/v8/Breast_Mammary_Tissue	NA	1.33167e-08	rs11725672	3	yes
BIP-ERPBC	ENSG00000168594	ADAM29	4	175750819	175899331	1	protein_coding	101928551	ADAM29	4.69432e-07	0.808146	65	12.57	0	NA	NA	NA	NA	1.33167e-08	rs11725672	3	no
BIP-ERPBC	ENSG00000129128	SPCS3	4	177241115	177253396	1	protein_coding	60559	SPCS3	0.697041	2.06746	0	0	0	NA	NA	NA	NA	1.33167e-08	rs11725672	3	yes
BIP-ERPBC	ENSG00000182836	PLCXD3	5	41307056	41510730	-1	protein_coding	345557	PLCXD3	0.0484887	-0.319159	0	0	0	NA	NA	NA	NA	1.62312e-11	rs74600139	4	yes
BIP-ERPBC	ENSG00000205765	C5orf51	5	41904290	41921738	1	protein_coding	285636	C5orf51	0.0038889	-0.96744	0	0	0	NA	NA	NA	NA	1.99851e-09	rs10051592;rs7702731:rs79732575	4	yes
BIP-ERPBC	ENSG00000250722	SEPP1	5	42799982	42887494	-1	protein_coding	6414	SEPP1	3.00317e-08	-0.12736	0	0	0	NA	NA	NA	NA	NA	rs10051592;rs7702731:rs79732575	4	yes
BIP-ERPBC	ENSG00000112972	HMGCS1	5	43289497	43313614	-1	protein_coding	3157	HMGCS1	0.972849	-0.325172	0	0	0	NA	NA	NA	NA	1.99851e-09	rs10051592;rs7702731:rs79732575	4	yes
BIP-ERPBC	ENSG00000151881	C5orf28	5	43444354	43483995	-1	protein_coding	64417	C5orf28	1.49355e-05	-1.55804	0	0	0	NA	NA	NA	NA	1.62312e-11	rs10051592;rs7702731:rs79732575:rs74600139:rs7702731:rs10051592:rs11742346	4	yes
BIP-ERPBC	ENSG00000172244	C5orf34	5	43486803	43515247	-1	protein_coding	375444	C5orf34	9.91327e-11	0.515217	0	0	0	NA	NA	NA	NA	1.62312e-11	rs10051592;rs7702731:rs79732575:rs74600139:rs7702731:rs10051592:rs11742346	4	yes
BIP-ERPBC	ENSG00000172239	PAIP1	5	43526369	43557860	-1	protein_coding	10605	PAIP1	0.994279	NA	0	0	0	NA	NA	NA	NA	1.62312e-11	rs10051592;rs7702731:rs79732575:rs7702731:rs7717890:rs74600139	4	yes
BIP-ERPBC	ENSG00000112992	NNT	5	43602794	43707507	1	protein_coding	23530	NNT	0.99955	0.254438	0	0	0	NA	NA	NA	NA	1.14468e-11	rs10051592;rs7702731:rs7702731:rs79732575:rs74600139:rs10051592:rs11742346:rs36000907:rs7717890:rs113297138	4	yes
BIP-ERPBC	ENSG00000070193	FGF10	5	44303646	44389808	-1	protein_coding	2255	FGF10	0.858815	-0.198267	0	0	0	NA	NA	NA	NA	1.62312e-11	rs74600139:rs10051592;rs7702731:rs79732575:rs7702731	4	yes
BIP-ERPBC	ENSG00000112996	MRPS30	5	44809027	44820530	1	protein_coding	10884	MRPS30	5.58148e-05	-0.210522	51	10.86	241	1.08809e-08	4.51917e-05	GTEx/v8/Brain_Cerebellum:GTEx/v8/Breast_Mammary_Tissue:GTEx/v8/Colon_Transverse:GTEx/v8/Esophagus_Mucosa:GTEx/v8/Liver:GTEx/v8/Skin_Sun_Exposed_Lower_leg	NA	1.62312e-11	rs10051592;rs7702731;rs79732575;rs113297138;rs11742346;rs36000907;rs7702731:rs79732575:rs74600139:rs10051592:rs11742346:rs7717890	4	no
BIP-ERPBC	ENSG00000164588	HCN1	5	45259349	45696253	-1	protein_coding	348980	HCN1	0.953139	-1.22713	70	10.18	198	3.59646e-06	1.33902e-14	GTEx/v8/Pancreas	NA	1.14468e-11	rs10051592;rs7717890;rs7702731;rs7702731:rs79732575:rs10051592:rs11742346:rs36000907:rs113297138:rs7702731:rs7717890:rs74600139	4	no
BIP-ERPBC	ENSG00000197375	SLC22A5	5	131705444	131731306	1	protein_coding	6584	SLC22A5	4.9e-09	0.858089	0	0	0	NA	NA	NA	NA	NA	rs6896107	5	yes
BIP-ERPBC	ENSG00000197536	C5orf56	5	131746328	131811736	1	protein_coding	NA	C5orf56	0.107649	NA	0	0	0	NA	NA	NA	NA	3.91482e-08	rs6896107	5	yes
BIP-ERPBC	ENSG00000164403	SHROOM1	5	132157833	132166590	-1	protein_coding	134549	SHROOM1	0.00959555	-0.760291	0	0	26	3.72473e-05	1.21151e-07	GTEx/v8/Thyroid	NA	3.91482e-08	rs6896107	5	yes
BIP-ERPBC	ENSG00000164404	GDF9	5	132196873	132202576	-1	protein_coding	2661	GDF9	1.19472e-05	0.352488	0	0	51	1.71669e-05	1.38203e-23	GTEx/v8/Skin_Sun_Exposed_Lower_leg:GTEx/v8/Thyroid	NA	3.91482e-08	rs6896107	5	yes
BIP-ERPBC	ENSG00000164405	UQCRQ	5	132202252	132203723	1	protein_coding	27089	UQCRQ	0.091913	-0.564493	0	0	0	NA	NA	NA	NA	3.91482e-08	rs6896107	5	yes
BIP-ERPBC	ENSG00000164406	LEAP2	5	132208014	132210738	1	protein_coding	116842	LEAP2	0.00789838	1.43845	0	0	0	NA	NA	NA	NA	3.91482e-08	rs6896107	5	yes
BIP-ERPBC	ENSG00000170606	HSPA4	5	132387654	132442141	1	protein_coding	3308	HSPA4	0.999958	-0.0696306	112	15.59	100	2.23144e-12	2.33495e-13	GTEx/v8/Whole_Blood:GTEx/v8/Brain_Amygdala:GTEx/v8/Brain_Caudate_basal_ganglia:GTEx/v8/Brain_Cerebellar_Hemisphere:GTEx/v8/Brain_Cerebellum:GTEx/v8/Brain_Cortex:GTEx/v8/Brain_Nucleus_accumbens_basal_ganglia:GTEx/v8/Brain_Putamen_basal_ganglia:GTEx/v8/Thyroid	NA	3.91482e-08	rs6896107	5	no
BIP-ERPBC	ENSG00000113583	C5orf15	5	133291201	133304478	-1	protein_coding	56951	C5orf15	0.0159999	-0.474105	0	0	0	NA	NA	NA	NA	NA	rs6896107	5	yes
BIP-ERPBC	ENSG00000213585	VDAC1	5	133307606	133340824	-1	protein_coding	7416	VDAC1	0.975595	-0.32609	0	0	0	NA	NA	NA	NA	NA	rs6896107	5	yes
BIP-ERPBC	ENSG00000113558	SKP1	5	133484633	133512729	-1	protein_coding	6500	SKP1	0.224831	2.13201	0	0	0	NA	NA	NA	NA	NA	rs6896107	5	yes
BIP-ERPBC	ENSG00000055163	CYFIP2	5	156693089	156822606	1	protein_coding	26999	CYFIP2	0.999999	NA	0	0	0	NA	NA	NA	NA	NA	rs31862	6	yes
BIP-ERPBC	ENSG00000172568	FNDC9	5	156768608	156772729	-1	protein_coding	408263	FNDC9	0.00399382	0.819623	0	0	0	NA	NA	NA	NA	NA	rs31862	6	yes
BIP-ERPBC	ENSG00000135074	ADAM19	5	156822542	157002783	-1	protein_coding	8728	ADAM19	4.20155e-06	-0.0596041	0	0	0	NA	NA	NA	NA	NA	rs31862	6	yes
BIP-ERPBC	ENSG00000039600	SOX30	5	157052687	157098488	-1	protein_coding	11063	SOX30	0.998986	0.0425372	0	0	0	NA	NA	NA	NA	NA	rs31862	6	yes
BIP-ERPBC	ENSG00000187658	C5orf52	5	157098561	157107151	1	protein_coding	100190949	C5orf52	NA	-0.333545	0	0	0	NA	NA	NA	NA	NA	rs31862	6	yes
BIP-ERPBC	ENSG00000268432	AC026407.1	5	157160003	157161727	-1	protein_coding	NA	NA	NA	NA	0	0	0	NA	NA	NA	NA	NA	rs31862	6	yes
BIP-ERPBC	ENSG00000155858	LSM11	5	157170703	157187717	1	protein_coding	134353	LSM11	0.490845	-1.36263	0	0	0	NA	NA	NA	NA	NA	rs31862	6	yes
BIP-ERPBC	ENSG00000113282	CLINT1	5	157212751	157286183	-1	protein_coding	9685	CLINT1	0.800888	-0.519965	0	0	0	NA	NA	NA	NA	NA	rs31862	6	yes
BIP-ERPBC	ENSG00000164330	EBF1	5	158122928	158526769	-1	protein_coding	1879	EBF1	0.996264	0.544514	71	19.06	13	5.45611e-06	0.0125839	GTEx/v8/Pancreas	NA	2.267e-09	rs31862;rs7710925;rs31862:rs7710925	6	no
BIP-ERPBC	ENSG00000145860	RNF145	5	158584417	158637061	-1	protein_coding	153830	RNF145	0.663622	-0.26743	0	0	0	NA	NA	NA	NA	NA	rs31862:rs7710925	6	yes
BIP-ERPBC	ENSG00000164332	UBLCP1	5	158690089	158713044	1	protein_coding	134510	UBLCP1	0.118129	-0.66646	0	0	0	NA	NA	NA	NA	2.267e-09	rs31862:rs7710925	6	yes
BIP-ERPBC	ENSG00000170214	ADRA1B	5	159343790	159399551	1	protein_coding	147	ADRA1B	0.182479	NA	0	0	0	NA	NA	NA	NA	NA	rs31862	6	yes
BIP-ERPBC	ENSG00000146038	DCDC2	6	24171984	24358280	-1	protein_coding	51473	DCDC2	1.04849e-05	2.52398	0	0	0	NA	NA	NA	NA	1.13576e-10	rs13195401;rs35789010;rs34027471:rs34027471	7	yes
BIP-ERPBC	ENSG00000146049	KAAG1	6	24357131	24358512	1	protein_coding	353219	KAAG1	0.0191912	-0.0397196	0	0	0	NA	NA	NA	NA	1.13576e-10	rs13195401;rs35789010;rs34027471:rs34027471	7	yes
BIP-ERPBC	ENSG00000137261	KIAA0319	6	24544332	24646383	-1	protein_coding	9856	KIAA0319	7.95793e-12	1.6839	0	0	0	NA	NA	NA	NA	2.81645e-15	rs34388707:rs17693963;rs13195401;rs149949:rs35789010:rs13212936	7	yes
BIP-ERPBC	ENSG00000111802	TDP2	6	24650205	24667261	-1	protein_coding	51567	TDP2	0.000137008	0.245868	0	0	0	NA	NA	NA	NA	2.81645e-15	rs34388707:rs17693963;rs13195401;rs149949:rs35789010:rs13212936	7	yes
BIP-ERPBC	ENSG00000112304	ACOT13	6	24667263	24705293	1	protein_coding	55856	ACOT13	3.4293e-05	0.981955	0	0	0	NA	NA	NA	NA	2.81645e-15	rs34388707:rs17693963;rs13195401;rs149949:rs35789010:rs13212936	7	yes
BIP-ERPBC	ENSG00000112308	C6orf62	6	24705089	24721064	-1	protein_coding	81688	C6orf62	0.946557	-0.70031	0	0	0	NA	NA	NA	NA	2.33384e-11	rs13195401;rs35789010;rs34027471:rs34027471:rs35789010:rs13212936	7	yes
BIP-ERPBC	ENSG00000112312	GMNN	6	24775159	24786327	1	protein_coding	51053	GMNN	0.607454	0.172626	0	0	0	NA	NA	NA	NA	2.33384e-11	rs35789010:rs13195401;rs35789010;rs34027471:rs34027471	7	yes
BIP-ERPBC	ENSG00000260286	C6orf229	6	24797549	24799117	-1	protein_coding	101928603	C6orf229	NA	NA	0	0	0	NA	NA	NA	NA	2.33384e-11	rs35789010:rs13195401;rs35789010;rs34027471:rs34027471	7	yes
BIP-ERPBC	ENSG00000111913	FAM65B	6	24797601	25042238	-1	protein_coding	9750	FAM65B	0.97131	0.949896	0	0	0	NA	NA	NA	NA	2.33384e-11	rs13195401;rs35789010;rs34027471:rs34027471:rs35789010:rs13212936:rs35789010;rs34027471:rs13195401;rs34027471	7	yes
BIP-ERPBC	ENSG00000079691	LRRC16A	6	25279306	25620758	1	protein_coding	55604	LRRC16A	0.502319	0.400707	14	15.12	1	4.33674e-05	0.000118712	GTEx/v8/Thyroid	NA	8.81692e-15	rs35789010;rs13212936;rs35789010:rs13212936:rs13195401;rs34027471:rs34027471:rs35789010;rs34027471:rs35789010;rs13212936:rs17693963;rs13195401;rs149949:rs17693963;rs149949:rs13195401;rs34027471	7	no
BIP-ERPBC	ENSG00000079689	SCGN	6	25652464	25702011	1	protein_coding	10590	SCGN	0.035946	0.102936	4	0.732	0	NA	NA	NA	NA	4.67825e-15	rs13195401;rs35789010;rs34027471;rs34027471:rs34027471:rs17693963;rs3131071;rs149949:rs35789010;rs34027471:rs13195401;rs34027471:rs17693963;rs149949:rs17693963;rs149949:rs17693963:rs149949:rs35789010:rs13212936	7	no
BIP-ERPBC	ENSG00000164508	HIST1H2AA	6	25726291	25726790	-1	protein_coding	221613	HIST1H2AA	0.000860979	0.365965	0	0	0	NA	NA	NA	NA	7.72775e-11	rs13195401;rs35789010;rs34027471:rs34027471	7	yes
BIP-ERPBC	ENSG00000146047	HIST1H2BA	6	25727137	25727573	1	protein_coding	255626	HIST1H2BA	0.132824	0.401921	0	0	0	NA	NA	NA	NA	7.72775e-11	rs13195401;rs35789010;rs34027471:rs34027471	7	yes
BIP-ERPBC	ENSG00000146039	SLC17A4	6	25754927	25781419	1	protein_coding	10050	SLC17A4	6.33423e-06	0.944836	18	6.531	1	6.2452e-05	5.95135e-12	GTEx/v8/Pancreas	NA	7.72775e-11	rs34027471;rs13195401;rs35789010;rs34027471:rs34027471	7	no
BIP-ERPBC	ENSG00000124568	SLC17A1	6	25783125	25832287	-1	protein_coding	6568	SLC17A1	2.59261e-10	-0.181263	30	9.209	0	NA	NA	NA	NA	4.67825e-15	rs34027471;rs13195401;rs35789010;rs17693963;rs3131071;rs149949:rs13212936:rs34027471:rs13195401;rs34027471:rs13195401;rs34027471:rs35789010;rs34388707:rs34388707:rs13195401:rs17693963;rs149949:rs17693963;rs149949:rs17693963:rs149949:rs17693963;rs1233396;rs149949:rs3131071:rs17693963;rs1233396:rs3131071;rs149949:rs35789010	7	no
BIP-ERPBC	ENSG00000124564	SLC17A3	6	25833294	25882514	-1	protein_coding	10786	SLC17A3	9.88206e-14	-0.246503	37	12.01	0	NA	NA	NA	NA	2.31651e-15	rs13195401;rs35789010;rs34027471;rs34027471:rs35789010;rs34027471:rs34027471:rs35789010:rs13195401;rs34027471:rs13195401:rs13195401;rs34388707:rs17693963;rs149949:rs17693963;rs149949:rs17693963:rs17693963;rs3131071;rs1233396;rs149949:rs3131071:rs17693963;rs1233396:rs17693963;rs149949:rs3131071;rs149949:rs13212936:rs34388707:rs149949:rs35789010;rs13212936	7	no
BIP-ERPBC	ENSG00000112337	SLC17A2	6	25912982	25930946	-1	protein_coding	10246	SLC17A2	0.00466985	-0.129201	25	15.35	0	NA	NA	NA	NA	1.46206e-15	rs34027471;rs13195401;rs35789010;rs34027471:rs34027471:rs35789010:rs7773938:rs13195401:rs13195401;rs9348721:rs17693963:rs17693963;rs149949:rs17693963;rs3131071;rs149949:rs3131071;rs1233396;rs149949:rs3131071:rs13212936:rs35789010;rs34027471:rs13195401;rs34027471:rs34388707:rs17693963;rs34388707:rs13195401;rs34388707:rs7746199:rs149949:rs17693963;rs149949:rs35789010;rs13212936:rs17693963;rs1233396…	7	no
BIP-ERPBC	ENSG00000112343	TRIM38	6	25963030	25987384	1	protein_coding	10475	TRIM38	4.7513e-06	-0.220583	18	12.17	290	6.71643e-11	2.71219e-11	GTEx/v8/Whole_Blood:GTEx/v8/Stomach	NA	1.25486e-15	rs34027471;rs13195401;rs35789010;rs34661691;rs9467714;rs9348721;rs7773938;rs17693963;rs149949:rs17693963;rs149949:rs17693963:rs13195401;rs34027471:rs34027471:rs34388707:rs149949:rs17693963;rs3131071;rs149949:rs3131071:rs3131071;rs1233396;rs149949:rs35789010	7	no
BIP-ERPBC	ENSG00000124610	HIST1H1A	6	26017260	26018040	-1	protein_coding	3024	HIST1H1A	0.0035308	-0.372207	8	11.55	0	NA	NA	NA	NA	1.31261e-15	rs34027471;rs13195401;rs35789010;rs34388707:rs17693963;rs149949:rs17693963;rs149949:rs149949:rs17693963:rs13195401;rs34027471:rs34027471:rs34661691:rs17693963;rs3131071;rs149949:rs3131071;rs1233396;rs149949:rs3131071:rs35789010;rs34027471:rs17693963;rs34388707:rs13195401;rs34388707:rs13195401:rs7746199:rs35789010:rs13212936	7	no
BIP-ERPBC	ENSG00000198366	HIST1H3A	6	26020718	26021186	1	protein_coding	8968	HIST1H3A	3.98008e-05	-0.225707	9	11.55	0	NA	NA	NA	NA	1.31261e-15	rs34027471;rs13195401;rs35789010;rs34388707:rs17693963;rs149949:rs17693963;rs149949:rs149949:rs17693963:rs13195401;rs34027471:rs34027471:rs34661691:rs17693963;rs3131071;rs149949:rs3131071;rs1233396;rs149949:rs3131071:rs35789010;rs34027471:rs17693963;rs34388707:rs13195401;rs34388707:rs13195401:rs7746199:rs35789010:rs13212936	7	no
BIP-ERPBC	ENSG00000196176	HIST1H4A	6	26021907	26022278	1	protein_coding	554313	HIST1H4A	0.0022854	0.43417	10	11.55	0	NA	NA	NA	NA	1.31261e-15	rs34027471;rs13195401;rs35789010;rs34388707:rs17693963;rs149949:rs17693963;rs149949:rs149949:rs17693963:rs13195401;rs34027471:rs34027471:rs34661691:rs17693963;rs3131071;rs149949:rs3131071;rs1233396;rs149949:rs3131071:rs35789010;rs34027471:rs17693963;rs34388707:rs13195401;rs34388707:rs13195401:rs7746199:rs35789010:rs13212936	7	no
BIP-ERPBC	ENSG00000124529	HIST1H4B	6	26027124	26027480	-1	protein_coding	554313	HIST1H4B	0.00854183	0.166119	12	11.55	0	NA	NA	NA	NA	1.31261e-15	rs34027471;rs13195401;rs35789010;rs34388707:rs17693963;rs149949:rs17693963;rs149949:rs149949:rs17693963:rs13195401;rs34027471:rs34027471:rs34661691:rs17693963;rs3131071;rs149949:rs3131071;rs1233396;rs149949:rs3131071:rs35789010;rs34027471:rs17693963;rs34388707:rs13195401;rs34388707:rs13195401:rs7746199:rs35789010:rs13212936	7	no
BIP-ERPBC	ENSG00000124693	HIST1H3B	6	26031817	26032288	-1	protein_coding	8968	HIST1H3B	0.307283	0.251696	15	10.38	0	NA	NA	NA	NA	1.31261e-15	rs13195401;rs35789010;rs34027471;rs34388707:rs17693963;rs149949:rs17693963;rs149949:rs149949:rs17693963:rs13195401;rs34027471:rs34027471:rs34661691:rs17693963;rs3131071;rs149949:rs3131071;rs1233396;rs149949:rs3131071:rs35789010;rs34027471:rs17693963;rs34388707:rs13195401;rs34388707:rs13195401:rs7746199:rs35789010:rs13212936	7	no
BIP-ERPBC	ENSG00000137259	HIST1H2AB	6	26033320	26033796	-1	protein_coding	8335	HIST1H2AB	0.00531944	0.228135	12	10.38	0	NA	NA	NA	NA	1.31261e-15	rs34027471;rs13195401;rs35789010;rs34388707:rs17693963;rs149949:rs17693963;rs149949:rs149949:rs17693963:rs13195401;rs34027471:rs34027471:rs34661691:rs17693963;rs3131071;rs149949:rs3131071;rs1233396;rs149949:rs3131071:rs35789010;rs34027471:rs17693963;rs34388707:rs13195401;rs34388707:rs13195401:rs7746199:rs35789010:rs13212936	7	no
BIP-ERPBC	ENSG00000196226	HIST1H2BB	6	26043455	26043885	-1	protein_coding	3018	HIST1H2BB	0.130328	0.288117	12	15.37	0	NA	NA	NA	NA	2.81645e-15	rs34027471;rs13195401;rs35789010;rs34027471:rs34027471:rs17693963;rs149949:rs17693963:rs149949:rs34388707:rs17693963;rs149949	7	no
BIP-ERPBC	ENSG00000196532	HIST1H3C	6	26045639	26046097	1	protein_coding	8968	HIST1H3C	0.215541	-0.193879	11	15.37	0	NA	NA	NA	NA	2.81645e-15	rs34027471;rs13195401;rs35789010;rs34027471:rs34027471:rs17693963;rs149949:rs17693963:rs149949:rs34388707:rs17693963;rs149949	7	no
BIP-ERPBC	ENSG00000187837	HIST1H1C	6	26055968	26056699	-1	protein_coding	3006	HIST1H1C	NA	0.137228	6	6.153	0	NA	NA	NA	NA	2.81645e-15	rs34027471;rs13195401;rs35789010;rs34027471:rs34027471:rs17693963;rs149949:rs17693963:rs149949:rs34388707:rs17693963;rs149949	7	no
BIP-ERPBC	ENSG00000010704	HFE	6	26087509	26098571	1	protein_coding	3077	HFE	8.49697e-07	0.210172	16	7.767	4	0.000269467	2.1329e-09	GTEx/v8/Skin_Sun_Exposed_Lower_leg	NA	1.31261e-15	rs34027471;rs13195401;rs35789010;rs7773938;rs17693963:rs17693963;rs149949:rs149949:rs13195401;rs34027471:rs34027471:rs34388707:rs17693963;rs149949:rs17693963;rs3131071;rs149949:rs34661691:rs13195401:rs13195401;rs9467714:rs13195401;rs34027471:rs9467714:rs3131071:rs3131071;rs1233396;rs149949	7	no
BIP-ERPBC	ENSG00000197061	HIST1H4C	6	26104104	26104518	1	protein_coding	554313	HIST1H4C	8.85617e-05	0.852192	14	9.103	0	NA	NA	NA	NA	1.31261e-15	rs34027471;rs17693963:rs17693963;rs149949:rs149949:rs13195401;rs35789010;rs34027471:rs34027471:rs34388707:rs17693963;rs13195401;rs149949:rs17693963;rs3131071;rs149949:rs34661691:rs13195401:rs13195401;rs9467714:rs13195401;rs34027471:rs9467714:rs3131071:rs3131071;rs1233396;rs149949	7	no
BIP-ERPBC	ENSG00000187475	HIST1H1T	6	26107640	26108364	-1	protein_coding	3010	HIST1H1T	NA	-0.0680391	13	9.103	0	NA	NA	NA	NA	1.31261e-15	rs34027471;rs17693963:rs17693963;rs149949:rs149949:rs13195401;rs35789010;rs34027471:rs34027471:rs34388707:rs17693963;rs13195401;rs149949:rs17693963;rs3131071;rs149949:rs34661691:rs13195401:rs13195401;rs9467714:rs13195401;rs34027471:rs9467714:rs3131071:rs3131071;rs1233396;rs149949	7	no
BIP-ERPBC	ENSG00000180596	HIST1H2BC	6	26115101	26124154	-1	protein_coding	8347	HIST1H2BC	0.00287801	0.335736	16	20.3	0	NA	NA	NA	NA	4.26362e-12	rs34027471;rs13195401;rs35789010	7	no
BIP-ERPBC	ENSG00000180573	HIST1H2AC	6	26124373	26139344	1	protein_coding	8334	HIST1H2AC	0.599176	0.739679	9	20.3	16	5.09329e-05	0.026236	GTEx/v8/Skin_Sun_Exposed_Lower_leg	NA	4.26362e-12	rs34027471;rs13195401;rs35789010	7	no
BIP-ERPBC	ENSG00000168298	HIST1H1E	6	26156559	26157343	1	protein_coding	3008	HIST1H1E	NA	-0.396522	3	6.798	0	NA	NA	NA	NA	6.70097e-11	rs34661691	7	no
BIP-ERPBC	ENSG00000158373	HIST1H2BD	6	26158349	26171577	1	protein_coding	3017	HIST1H2BD	0.000277979	-0.0152977	5	6.798	5	2.79653e-05	1.38108e-21	GTEx/v8/Whole_Blood	NA	1.31261e-15	rs34661691;rs13195401;rs35789010;rs34027471	7	no
BIP-ERPBC	ENSG00000197697	HIST1H2BE	6	26183958	26184454	1	protein_coding	8347	HIST1H2BE	0.000307872	0.445738	2	2.736	0	NA	NA	NA	NA	1.31261e-15	rs13195401;rs35789010;rs34027471;rs34388707:rs17693963;rs149949:rs17693963;rs149949:rs17693963:rs149949:rs13195401;rs34027471:rs34027471:rs34661691:rs13195401:rs13195401;rs34027471:rs9467714:rs9379850:rs9348721:rs13195401;rs9348721:rs9348721;rs7773938:rs13195401;rs9467714	7	no
BIP-ERPBC	ENSG00000188987	HIST1H4D	6	26188938	26189304	-1	protein_coding	554313	HIST1H4D	0.0022643	0.870145	1	1.997	0	NA	NA	NA	NA	2.34345e-15	rs13195401;rs35789010;rs34027471;rs34388707:rs17693963;rs149949:rs17693963;rs149949:rs17693963:rs149949:rs13195401;rs34027471:rs34027471:rs34661691:rs13195401:rs13195401;rs34027471:rs9467714:rs9379850:rs9348721:rs13195401;rs9348721:rs9348721;rs7773938:rs13195401;rs9467714	7	no
BIP-ERPBC	ENSG00000197409	HIST1H3D	6	26197068	26199521	-1	protein_coding	8968	HIST1H3D	0.0111951	NA	2	4.339	0	NA	NA	NA	NA	2.11898e-15	rs13195401;rs35789010;rs34027471;rs34388707:rs17693963;rs149949:rs17693963;rs149949:rs17693963:rs149949:rs13195401;rs34027471:rs34027471:rs34661691:rs13195401:rs13195401;rs34027471:rs9467714:rs9379850:rs9348721:rs13195401;rs9348721:rs9348721;rs7773938:rs13195401;rs9467714	7	no
BIP-ERPBC	ENSG00000196866	HIST1H2AD	6	26199079	26199471	-1	protein_coding	3013	HIST1H2AD	3.99677e-05	0.287759	2	4.339	0	NA	NA	NA	NA	2.11898e-15	rs13195401;rs35789010;rs34027471;rs34388707:rs17693963;rs149949:rs17693963;rs149949:rs17693963:rs149949:rs13195401;rs34027471:rs34027471:rs34661691:rs13195401:rs13195401;rs34027471:rs9467714:rs9379850:rs9348721:rs13195401;rs9348721:rs9348721;rs7773938:rs13195401;rs9467714	7	no
BIP-ERPBC	ENSG00000197846	HIST1H2BF	6	26199748	26200942	1	protein_coding	8347	HIST1H2BF	0.00030002	0.851063	1	4.339	0	NA	NA	NA	NA	1.25486e-15	rs13195401;rs35789010;rs34027471;rs34388707:rs17693963;rs149949:rs17693963;rs149949:rs17693963:rs149949:rs13195401;rs34027471:rs34027471:rs17693963;rs3131071;rs149949:rs3131071:rs13195401:rs13195401;rs9467714:rs13195401;rs34027471:rs9467714:rs34661691:rs9379850:rs9348721:rs13195401;rs9348721:rs9348721;rs7773938:rs7773938	7	no
BIP-ERPBC	ENSG00000198518	HIST1H4E	6	26204858	26206266	1	protein_coding	554313	HIST1H4E	0.000642251	1.83578	1	4.339	0	NA	NA	NA	NA	1.25486e-15	rs13195401;rs35789010;rs34027471;rs17693963;rs149949:rs17693963:rs149949:rs13195401;rs34027471:rs34027471:rs34388707:rs17693963;rs149949:rs17693963;rs3131071;rs149949:rs3131071:rs13195401:rs13195401;rs9467714:rs13195401;rs34027471:rs9467714:rs34661691:rs9348721:rs13195401;rs9348721:rs7773938:rs9348721;rs7773938:rs9379850	7	no
BIP-ERPBC	ENSG00000187990	HIST1H2BG	6	26216428	26216872	-1	protein_coding	8347	HIST1H2BG	2.94452e-06	0.0253452	0	0	0	NA	NA	NA	NA	1.25486e-15	rs17693963;rs149949:rs17693963:rs149949:rs13195401;rs35789010;rs34027471:rs34027471:rs34388707:rs17693963;rs13195401;rs149949:rs17693963;rs3131071;rs149949:rs3131071:rs13195401:rs13195401;rs9467714:rs13195401;rs34027471:rs9467714:rs34661691:rs9348721:rs13195401;rs9348721:rs7773938:rs9348721;rs7773938:rs9379850	7	yes
BIP-ERPBC	ENSG00000168274	HIST1H2AE	6	26217165	26217711	1	protein_coding	8335	HIST1H2AE	0.624124	-0.273878	0	0	0	NA	NA	NA	NA	1.25486e-15	rs17693963;rs149949:rs17693963:rs149949:rs13195401;rs35789010;rs34027471:rs34027471:rs34388707:rs17693963;rs13195401;rs149949:rs17693963;rs3131071;rs149949:rs3131071:rs13195401:rs13195401;rs9467714:rs13195401;rs34027471:rs9467714:rs34661691:rs9348721:rs13195401;rs9348721:rs7773938:rs9348721;rs7773938:rs9379850	7	yes
BIP-ERPBC	ENSG00000196966	HIST1H3E	6	26225383	26225844	1	protein_coding	8968	HIST1H3E	0.000813429	-0.209795	1	5.564	0	NA	NA	NA	NA	1.25486e-15	rs34661691;rs17693963;rs149949:rs17693963:rs149949:rs13195401;rs35789010;rs34027471:rs34027471:rs34388707:rs17693963;rs13195401;rs149949:rs17693963;rs3131071;rs149949:rs3131071:rs13195401:rs13195401;rs9467714:rs13195401;rs34027471:rs9467714:rs34661691:rs9348721:rs13195401;rs9348721:rs7773938:rs9348721;rs7773938:rs9379850	7	no
BIP-ERPBC	ENSG00000124575	HIST1H1D	6	26234440	26235216	-1	protein_coding	3007	HIST1H1D	NA	0.136123	1	5.564	0	NA	NA	NA	NA	1.25486e-15	rs34661691;rs17693963;rs149949:rs17693963:rs149949:rs13195401;rs35789010;rs34027471:rs34027471:rs34388707:rs17693963;rs13195401;rs149949:rs17693963;rs3131071;rs149949:rs3131071:rs13195401:rs13195401;rs9467714:rs13195401;rs34027471:rs9467714:rs34661691:rs9348721:rs13195401;rs9348721:rs7773938:rs9348721;rs7773938:rs9379850	7	no
BIP-ERPBC	ENSG00000198327	HIST1H4F	6	26240561	26240976	1	protein_coding	554313	HIST1H4F	0.181985	1.06312	0	0	0	NA	NA	NA	NA	1.25486e-15	rs13195401:rs13195401;rs9467714:rs13195401;rs34027471:rs9467714:rs17693963:rs17693963;rs149949:rs34661691:rs34388707:rs17693963;rs13195401;rs149949:rs149949:rs17693963;rs3131071;rs149949:rs13195401;rs35789010;rs34027471:rs34027471:rs9379850:rs9348721:rs13195401;rs9348721:rs7773938:rs9348721;rs7773938:rs17693963;rs34388707:rs13195401;rs34388707	7	yes
BIP-ERPBC	ENSG00000124578	HIST1H4G	6	26246886	26247259	-1	protein_coding	8369	HIST1H4G	0.00263	-0.0509409	0	0	0	NA	NA	NA	NA	1.25486e-15	rs13195401:rs13195401;rs9467714:rs13195401;rs34027471:rs9467714:rs17693963:rs17693963;rs149949:rs34661691:rs34388707:rs17693963;rs13195401;rs149949:rs149949:rs17693963;rs3131071;rs149949:rs13195401;rs35789010;rs34027471:rs34027471:rs9379850:rs9348721:rs13195401;rs9348721:rs7773938:rs9348721;rs7773938:rs17693963;rs34388707:rs13195401;rs34388707	7	yes
BIP-ERPBC	ENSG00000256316	HIST1H3F	6	26250370	26250835	-1	protein_coding	8968	HIST1H3F	0.0422154	-0.181854	0	0	0	NA	NA	NA	NA	1.25486e-15	rs13195401:rs13195401;rs9467714:rs13195401;rs34027471:rs9467714:rs17693963:rs17693963;rs149949:rs34661691:rs34388707:rs17693963;rs13195401;rs149949:rs149949:rs17693963;rs3131071;rs149949:rs13195401;rs35789010;rs34027471:rs34027471:rs9379850:rs9348721:rs13195401;rs9348721:rs7773938:rs9348721;rs7773938:rs17693963;rs34388707:rs13195401;rs34388707	7	yes
BIP-ERPBC	ENSG00000197459	HIST1H2BH	6	26251879	26252303	1	protein_coding	8345	HIST1H2BH	0.00029573	-0.173874	0	0	0	NA	NA	NA	NA	1.25486e-15	rs13195401:rs13195401;rs9467714:rs13195401;rs34027471:rs9467714:rs17693963:rs17693963;rs149949:rs34661691:rs34388707:rs17693963;rs13195401;rs149949:rs149949:rs17693963;rs3131071;rs149949:rs13195401;rs35789010;rs34027471:rs34027471:rs9379850:rs9348721:rs13195401;rs9348721:rs7773938:rs9348721;rs7773938:rs17693963;rs34388707:rs13195401;rs34388707	7	yes
BIP-ERPBC	ENSG00000256018	HIST1H3G	6	26271146	26271612	-1	protein_coding	8968	HIST1H3G	1.71006e-05	0.23442	1	2.341	0	NA	NA	NA	NA	1.25486e-15	rs13195401;rs35789010;rs34027471;rs13195401:rs13195401;rs9467714:rs13195401;rs34027471:rs9467714:rs17693963:rs17693963;rs149949:rs34661691:rs34388707:rs17693963;rs149949:rs149949:rs17693963;rs3131071;rs149949:rs13195401;rs34027471:rs34027471:rs9379850:rs9348721:rs13195401;rs9348721:rs7773938:rs9348721;rs7773938:rs17693963;rs34388707:rs13195401;rs34388707	7	no
BIP-ERPBC	ENSG00000168242	HIST1H2BI	6	26273144	26273622	1	protein_coding	8347	HIST1H2BI	0.138012	-0.249748	1	2.341	0	NA	NA	NA	NA	1.25486e-15	rs13195401;rs35789010;rs34027471;rs13195401:rs13195401;rs9467714:rs13195401;rs34027471:rs9467714:rs17693963:rs17693963;rs149949:rs34661691:rs34388707:rs17693963;rs149949:rs149949:rs17693963;rs3131071;rs149949:rs13195401;rs34027471:rs34027471:rs9379850:rs9348721:rs13195401;rs9348721:rs7773938:rs9348721;rs7773938:rs17693963;rs34388707:rs13195401;rs34388707	7	no
BIP-ERPBC	ENSG00000158406	HIST1H4H	6	26281283	26285762	-1	protein_coding	554313	HIST1H4H	0.00879033	1.05907	0	0	1	7.70137e-05	6.31015e-06	GTEx/v8/Whole_Blood	NA	6.42391e-16	rs13195401;rs35789010;rs34027471;rs34027471:rs13195401;rs9348721:rs9348721;rs7773938:rs17693963:rs17693963;rs149949:rs149949:rs17693963;rs149949:rs7773938:rs9348721:rs13195401:rs34388707:rs17693963;rs34388707:rs13195401;rs34388707:rs17693963;rs3131071;rs149949:rs3131071;rs1233396;rs1233396:rs34661691:rs13195401;rs34027471:rs9467714:rs9379850:rs34027471:rs3131071:rs7746199	7	yes
BIP-ERPBC	ENSG00000186470	BTN3A2	6	26365387	26378546	1	protein_coding	11118	BTN3A2	0.000124519	2.20791	76	9.653	530	8.94648e-141	3.78623e-120	GTEx/v8/Cells_EBV-transformed_lymphocytes:GTEx/v8/Whole_Blood:GTEx/v8/Brain_Amygdala:GTEx/v8/Brain_Anterior_cingulate_cortex_BA24:GTEx/v8/Brain_Caudate_basal_ganglia:GTEx/v8/Brain_Cerebellar_Hemisphere:GTEx/v8/Brain_Cerebellum:GTEx/v8/Brain_Cortex:GTEx/v8/Brain_Frontal_Cortex_BA9:GTEx/v8/Brain_Hippocampus:GTEx/v8/Brain_Hypothalamus:GTEx/v8/Brain_Nucleus_accumbens_basal_ganglia:GTEx/v8/Brain_Putam…	NA	1.09411e-15	rs9348721;rs13195401;rs35789010;rs34027471;rs9379850;rs7773938;rs17693963;rs34388707;rs149949;rs13212936;rs34661691;rs9467714;rs7746199;rs9348721:rs9348721;rs7773938:rs17693963;rs149949:rs17693963:rs17693963;rs3131071;rs149949:rs149949:rs3131071:rs13195401:rs9348721:rs7773938:rs13195401;rs9467714:rs13195401;rs34027471:rs9467714:rs13195401;rs34027471:rs9379850:rs34388707:rs17693963	7	no
BIP-ERPBC	ENSG00000124508	BTN2A2	6	26383324	26395102	1	protein_coding	10385	BTN2A2	0.000150288	1.01572	26	8.783	250	6.81187e-12	1.16266e-15	GTEx/v8/Brain_Caudate_basal_ganglia:GTEx/v8/Brain_Nucleus_accumbens_basal_ganglia:GTEx/v8/Liver:GTEx/v8/Pancreas:GTEx/v8/Skin_Sun_Exposed_Lower_leg	NA	1.09411e-15	rs9348721;rs7773938;rs34388707;rs13195401;rs35789010;rs34027471;rs17693963;rs149949;rs9467714;rs9379850;rs9348721:rs9348721;rs7773938:rs17693963;rs149949:rs17693963:rs17693963;rs3131071;rs149949:rs149949:rs3131071:rs13195401:rs9348721:rs7773938:rs13195401;rs9467714:rs13195401;rs34027471:rs9467714:rs13195401;rs34027471:rs9379850:rs34388707:rs17693963	7	no
BIP-ERPBC	ENSG00000026950	BTN3A1	6	26402465	26415444	1	protein_coding	11119	BTN3A1	8.65114e-07	1.62791	11	6.448	10	1.42056e-05	6.09418e-23	GTEx/v8/Brain_Cerebellum:GTEx/v8/Esophagus_Mucosa:GTEx/v8/Skin_Not_Sun_Exposed_Suprapubic	NA	1.25486e-15	rs9348721;rs13195401;rs9379850;rs7773938;rs13195401:rs9348721:rs13195401;rs9348721:rs7773938:rs9348721;rs7773938:rs13195401;rs35789010;rs34027471:rs13195401;rs34027471:rs9467714:rs9379850	7	no
BIP-ERPBC	ENSG00000111801	BTN3A3	6	26440700	26453643	1	protein_coding	10384	BTN3A3	7.19025e-10	1.09011	14	23.7	214	3.97778e-07	5.53443e-10	GTEx/v8/Brain_Cerebellar_Hemisphere:GTEx/v8/Brain_Cerebellum:GTEx/v8/Brain_Cortex:GTEx/v8/Pancreas:GTEx/v8/Skin_Sun_Exposed_Lower_leg	NA	1.25486e-15	rs9348721;rs13195401;rs9467714;rs9379850;rs7773938;rs17693963;rs34388707;rs34027471;rs149949;rs13195401:rs13195401;rs35789010;rs34027471:rs13195401;rs34027471:rs9467714:rs9379850:rs9348721:rs13195401;rs9348721:rs9348721;rs7773938:rs17693963:rs17693963;rs149949:rs34661691:rs13195401;rs9467714:rs7773938:rs34388707:rs17693963;rs149949:rs17693963;rs3131071;rs149949:rs149949:rs3131071	7	no
BIP-ERPBC	ENSG00000112763	BTN2A1	6	26458150	26476849	1	protein_coding	11120	BTN2A1	1.07468e-18	0.260571	40	23.7	33	2.2695e-05	2.124e-50	GTEx/v8/Whole_Blood:GTEx/v8/Brain_Nucleus_accumbens_basal_ganglia	NA	1.25486e-15	rs13195401;rs9348721;rs7773938;rs13195401:rs13195401;rs35789010;rs34027471:rs13195401;rs34027471:rs9467714:rs9379850:rs9348721:rs13195401;rs9348721:rs9348721;rs7773938:rs17693963:rs17693963;rs149949:rs34661691:rs13195401;rs9467714:rs7773938:rs34388707:rs17693963;rs149949:rs17693963;rs3131071;rs149949:rs149949:rs3131071	7	no
BIP-ERPBC	ENSG00000124557	BTN1A1	6	26501449	26510650	1	protein_coding	696	BTN1A1	1.14088e-09	-0.329705	15	9.839	0	NA	NA	NA	NA	1.25486e-15	rs7773938;rs9348721;rs13195401;rs13195401:rs13195401;rs9467714:rs13195401;rs34027471:rs9467714:rs13195401;rs35789010;rs34027471:rs9379850:rs9348721:rs13195401;rs9348721:rs7773938:rs9348721;rs7773938:rs34388707:rs17693963;rs149949:rs34661691:rs17693963;rs149949:rs149949:rs17693963	7	no
BIP-ERPBC	ENSG00000182952	HMGN4	6	26538633	26546482	1	protein_coding	10473	HMGN4	0.557082	-0.351003	7	7.526	125	5.87433e-09	2.51544e-34	GTEx/v8/Whole_Blood:GTEx/v8/Liver:GTEx/v8/Skin_Not_Sun_Exposed_Suprapubic:GTEx/v8/Skin_Sun_Exposed_Lower_leg	NA	1.25486e-15	rs13195401;rs9348721;rs7773938;rs9379850;rs34388707;rs17693963;rs13195401:rs13195401;rs9467714:rs13195401;rs34027471:rs9467714:rs13195401;rs35789010;rs34027471:rs9379850:rs9348721:rs17693963;rs149949:rs17693963;rs149949:rs17693963:rs17693963;rs3131071;rs149949:rs3131071:rs3131071;rs149949:rs13195401;rs9348721:rs7773938:rs9348721;rs7773938:rs34388707:rs149949:rs34661691:rs3131071;rs1233396;rs34388…	7	no
BIP-ERPBC	ENSG00000146109	ABT1	6	26597180	26600278	1	protein_coding	29777	ABT1	0.0271056	0.104221	22	13.55	91	1.07486e-06	4.15662e-17	GTEx/v8/Whole_Blood	NA	1.38755e-15	rs13195401;rs9348721;rs7773938;rs9379850;rs34388707;rs13195401:rs13195401;rs9467714:rs13195401;rs34027471:rs9467714:rs17693963;rs149949:rs17693963;rs149949:rs13195401;rs35789010;rs34027471:rs9379850:rs9348721:rs17693963:rs149949:rs34661691:rs13195401;rs9348721:rs9348721;rs7773938:rs13195401;rs34388707:rs17693963;rs34388707:rs34388707:rs3131071:rs3131071;rs1233396;rs149949	7	no
BIP-ERPBC	ENSG00000181315	ZNF322	6	26636518	26659980	-1	protein_coding	79692	ZNF322	NA	-1.14047	30	19.82	0	NA	NA	NA	NA	1.29808e-15	rs7773938;rs13195401;rs9348721;rs13195401:rs13195401;rs34388707:rs17693963;rs34388707:rs17693963:rs17693963;rs149949:rs34027471:rs13195401;rs35789010;rs34027471:rs149949:rs17693963;rs3131071;rs149949:rs3131071;rs1233396;rs149949:rs3131071:rs34388707:rs17693963;rs149949:rs13195401;rs34027471:rs9467714:rs9379850:rs9348721:rs17693963;rs9348721:rs7773938	7	no
BIP-ERPBC	ENSG00000124635	HIST1H2BJ	6	27093676	27100541	-1	protein_coding	8970	HIST1H2BJ	0.478842	0.308582	4	4	18	0.000192468	0.0125512	GTEx/v8/Whole_Blood	NA	6.42391e-16	rs34388707;rs17693963;rs13195401;rs149949;rs9348721;rs7773938;rs35789010;rs34027471:rs34027471:rs34661691:rs17693963;rs149949:rs17693963;rs149949:rs17693963:rs149949:rs13195401:rs13195401;rs9467714:rs13195401;rs34027471:rs9467714:rs17693963;rs3131071;rs149949:rs3131071:rs3131071;rs149949:rs9379850:rs9348721:rs13195401;rs9348721:rs9348721;rs7773938:rs7773938:rs34388707:rs3131071;rs1233396;rs149949…	7	no
BIP-ERPBC	ENSG00000196787	HIST1H2AG	6	27100832	27103070	1	protein_coding	85235	HIST1H2AG	0.000610464	-0.741637	4	4	0	NA	NA	NA	NA	6.42391e-16	rs34388707;rs17693963;rs13195401;rs149949;rs35789010;rs34027471:rs34027471:rs34661691:rs17693963;rs149949:rs17693963;rs149949:rs17693963:rs149949:rs13195401:rs13195401;rs9467714:rs13195401;rs34027471:rs9467714:rs17693963;rs3131071;rs149949:rs3131071:rs3131071;rs149949:rs9379850:rs9348721:rs13195401;rs9348721:rs9348721;rs7773938:rs7773938:rs34388707:rs3131071;rs1233396;rs149949:rs13195401;rs343887…	7	no
BIP-ERPBC	ENSG00000197903	HIST1H2BK	6	27106073	27114619	-1	protein_coding	85236	HIST1H2BK	0.490754	-0.0430523	2	3.931	86	2.81342e-06	0.00258992	GTEx/v8/Brain_Cerebellum:GTEx/v8/Breast_Mammary_Tissue:GTEx/v8/Esophagus_Mucosa:GTEx/v8/Skin_Sun_Exposed_Lower_leg	NA	6.42391e-16	rs34388707;rs13195401;rs9348721;rs17693963;rs7773938;rs35789010;rs34027471:rs34027471:rs34661691:rs17693963;rs149949:rs17693963;rs149949:rs17693963:rs149949:rs13195401:rs13195401;rs9467714:rs13195401;rs34027471:rs9467714:rs17693963;rs3131071;rs149949:rs3131071:rs3131071;rs149949:rs9379850:rs9348721:rs13195401;rs9348721:rs9348721;rs7773938:rs7773938:rs34388707:rs3131071;rs1233396;rs149949:rs131954…	7	no
BIP-ERPBC	ENSG00000198339	HIST1H4I	6	27107076	27108418	1	protein_coding	554313	HIST1H4I	0.446296	-0.468005	2	3.931	0	NA	NA	NA	NA	6.42391e-16	rs34388707;rs13195401;rs35789010;rs34027471:rs34027471:rs34661691:rs17693963;rs149949:rs17693963;rs149949:rs17693963:rs149949:rs13195401:rs13195401;rs9467714:rs13195401;rs34027471:rs9467714:rs17693963;rs3131071;rs149949:rs3131071:rs3131071;rs149949:rs9379850:rs9348721:rs13195401;rs9348721:rs9348721;rs7773938:rs7773938:rs34388707:rs3131071;rs1233396;rs149949:rs13195401;rs34388707:rs17693963;rs1233…	7	no
BIP-ERPBC	ENSG00000184825	HIST1H2AH	6	27114861	27115317	1	protein_coding	85235	HIST1H2AH	6.29508e-05	0.19492	2	3.931	0	NA	NA	NA	NA	6.42391e-16	rs34388707;rs13195401;rs35789010;rs34027471:rs34027471:rs34661691:rs17693963;rs149949:rs17693963;rs149949:rs17693963:rs149949:rs13195401:rs13195401;rs9467714:rs13195401;rs34027471:rs9467714:rs17693963;rs3131071;rs149949:rs3131071:rs3131071;rs149949:rs9379850:rs9348721:rs13195401;rs9348721:rs9348721;rs7773938:rs7773938:rs34388707:rs3131071;rs1233396;rs149949:rs13195401;rs34388707:rs17693963;rs1233…	7	no
BIP-ERPBC	ENSG00000112812	PRSS16	6	27215480	27224403	1	protein_coding	10279	PRSS16	2.23792e-06	0.00884812	4	15.96	536	7.73314e-19	1.1671e-13	GTEx/v8/Whole_Blood:GTEx/v8/Brain_Cerebellar_Hemisphere:GTEx/v8/Brain_Cerebellum:GTEx/v8/Brain_Cortex:GTEx/v8/Brain_Frontal_Cortex_BA9:GTEx/v8/Brain_Nucleus_accumbens_basal_ganglia:GTEx/v8/Breast_Mammary_Tissue:GTEx/v8/Esophagus_Mucosa:GTEx/v8/Ovary:GTEx/v8/Skin_Not_Sun_Exposed_Suprapubic:GTEx/v8/Skin_Sun_Exposed_Lower_leg:GTEx/v8/Spleen:GTEx/v8/Thyroid:GTEx/v8/Uterus	NA	6.42391e-16	rs34388707;rs13195401;rs9379850;rs7773938;rs9348721;rs17693963;rs149949;rs35789010;rs34027471;rs7746199;rs3131071;rs9467714;rs149949:rs17693963;rs149949:rs17693963:rs17693963;rs149949:rs149949:rs17693963;rs34388707:rs34388707:rs13195401;rs34388707:rs7746199:rs3131071:rs3131071;rs1233396;rs149949:rs34027471:rs13195401;rs34027471:rs13195401;rs34027471:rs17693963;rs1233396:rs3131071;rs1233396:rs1319…	7	no
BIP-ERPBC	ENSG00000158553	POM121L2	6	27253682	27279949	-1	protein_coding	94026	POM121L2	NA	0.313408	11	19.9	0	NA	NA	NA	NA	6.42391e-16	rs17693963;rs13195401;rs149949;rs7746199;rs3131071;rs149949:rs149949:rs3131071:rs3131071;rs1233396:rs17693963:rs17693963;rs149949:rs17693963;rs149949:rs13195401;rs34388707:rs34388707:rs13195401:rs17693963;rs1233396;rs1233396:rs17693963;rs34388707:rs3131071;rs149949:rs34027471:rs13195401;rs35789010;rs34027471:rs13195401;rs9467714:rs13195401;rs34027471:rs9467714	7	no
BIP-ERPBC	ENSG00000124613	ZNF391	6	27342394	27371683	1	protein_coding	346157	ZNF391	9.25869e-07	1.23172	10	8.5	287	3.37704e-09	2.2412e-60	GTEx/v8/Whole_Blood:GTEx/v8/Brain_Cerebellar_Hemisphere:GTEx/v8/Brain_Nucleus_accumbens_basal_ganglia:GTEx/v8/Breast_Mammary_Tissue:GTEx/v8/Colon_Transverse:GTEx/v8/Esophagus_Mucosa:GTEx/v8/Ovary:GTEx/v8/Pancreas:GTEx/v8/Skin_Not_Sun_Exposed_Suprapubic:GTEx/v8/Skin_Sun_Exposed_Lower_leg:GTEx/v8/Spleen:GTEx/v8/Thyroid:GTEx/v8/Uterus	NA	6.42391e-16	rs17693963;rs13195401;rs149949;rs7746199;rs34388707;rs9348721;rs3131071;rs7773938;rs149949:rs17693963:rs34388707:rs17693963;rs149949:rs17693963;rs34388707:rs13195401;rs34388707:rs34027471:rs13195401;rs35789010;rs34027471:rs17693963;rs149949:rs3131071;rs1233396;rs149949:rs3131071:rs3131071;rs1233396:rs7746199	7	no
BIP-ERPBC	ENSG00000096654	ZNF184	6	27418522	27440897	-1	protein_coding	7738	ZNF184	0.133749	-0.545662	9	10.07	12	0.000214238	0.000449227	GTEx/v8/Brain_Caudate_basal_ganglia	NA	6.42391e-16	rs17693963;rs13195401;rs149949;rs34388707;rs34388707:rs17693963;rs149949:rs17693963;rs34388707:rs13195401;rs34388707:rs13195401:rs17693963;rs149949:rs17693963:rs149949:rs3131071;rs1233396;rs149949:rs13195401;rs9467714:rs13195401;rs34027471:rs9467714:rs13195401;rs35789010;rs34027471:rs34027471:rs34661691:rs9379850:rs9348721:rs13195401;rs9348721:rs9348721;rs7773938:rs7773938:rs17693963;rs3131071;rs…	7	no
BIP-ERPBC	ENSG00000185130	HIST1H2BL	6	27775257	27775709	-1	protein_coding	8340	HIST1H2BL	0.00286755	-0.030111	16	16.23	0	NA	NA	NA	NA	1.31261e-15	rs17693963;rs149949;rs34661691:rs13195401;rs35789010;rs34027471:rs13195401:rs13195401;rs9467714:rs13195401;rs34027471:rs9467714:rs34388707:rs17693963;rs13195401;rs149949:rs17693963;rs149949:rs149949:rs34027471:rs9348721:rs7773938:rs13195401;rs9348721:rs17693963;rs34388707:rs13195401;rs34388707:rs17693963:rs9379850:rs7746199:rs17693963;rs3131071;rs149949:rs3131071:rs3131071;rs1233396;rs149949:rs93…	7	no
BIP-ERPBC	ENSG00000196747	HIST1H2AI	6	27775899	27776429	1	protein_coding	85235	HIST1H2AI	0.581587	-0.0583265	16	16.23	0	NA	NA	NA	NA	1.31261e-15	rs17693963;rs149949;rs34661691:rs13195401;rs35789010;rs34027471:rs13195401:rs13195401;rs9467714:rs13195401;rs34027471:rs9467714:rs34388707:rs17693963;rs13195401;rs149949:rs17693963;rs149949:rs149949:rs34027471:rs9348721:rs7773938:rs13195401;rs9348721:rs17693963;rs34388707:rs13195401;rs34388707:rs17693963:rs9379850:rs7746199:rs17693963;rs3131071;rs149949:rs3131071:rs3131071;rs1233396;rs149949:rs93…	7	no
BIP-ERPBC	ENSG00000203813	HIST1H3H	6	27777842	27778314	1	protein_coding	8968	HIST1H3H	0.0249392	-0.177817	15	16.23	0	NA	NA	NA	NA	1.31261e-15	rs17693963;rs149949;rs34661691:rs13195401;rs35789010;rs34027471:rs13195401:rs13195401;rs9467714:rs13195401;rs34027471:rs9467714:rs34388707:rs17693963;rs13195401;rs149949:rs17693963;rs149949:rs149949:rs34027471:rs9348721:rs7773938:rs13195401;rs9348721:rs17693963;rs34388707:rs13195401;rs34388707:rs17693963:rs9379850:rs7746199:rs17693963;rs3131071;rs149949:rs3131071:rs3131071;rs1233396;rs149949:rs93…	7	no
BIP-ERPBC	ENSG00000182611	HIST1H2AJ	6	27782112	27782607	-1	protein_coding	8331	HIST1H2AJ	0.191198	0.615054	16	16.23	0	NA	NA	NA	NA	1.31261e-15	rs17693963;rs149949;rs34661691:rs13195401;rs35789010;rs34027471:rs13195401:rs13195401;rs9467714:rs13195401;rs34027471:rs9467714:rs34388707:rs17693963;rs13195401;rs149949:rs17693963;rs149949:rs149949:rs34027471:rs9348721:rs7773938:rs13195401;rs9348721:rs17693963;rs34388707:rs13195401;rs34388707:rs17693963:rs9379850:rs7746199:rs17693963;rs3131071;rs149949:rs3131071:rs3131071;rs1233396;rs149949:rs93…	7	no
BIP-ERPBC	ENSG00000196374	HIST1H2BM	6	27782822	27783267	1	protein_coding	8342	HIST1H2BM	0.00275346	-0.27562	17	16.23	0	NA	NA	NA	NA	1.31261e-15	rs17693963;rs149949;rs34661691:rs13195401;rs35789010;rs34027471:rs13195401:rs13195401;rs9467714:rs13195401;rs34027471:rs9467714:rs34388707:rs17693963;rs13195401;rs149949:rs17693963;rs149949:rs149949:rs34027471:rs9348721:rs7773938:rs13195401;rs9348721:rs17693963;rs34388707:rs13195401;rs34388707:rs17693963:rs9379850:rs7746199:rs17693963;rs3131071;rs149949:rs3131071:rs3131071;rs1233396;rs149949:rs93…	7	no
BIP-ERPBC	ENSG00000197238	HIST1H4J	6	27791884	27792257	1	protein_coding	554313	HIST1H4J	0.423754	0.59845	20	9.571	0	NA	NA	NA	NA	1.31261e-15	rs17693963;rs149949;rs34661691:rs13195401;rs35789010;rs34027471:rs13195401:rs13195401;rs9467714:rs13195401;rs34027471:rs9467714:rs34388707:rs17693963;rs13195401;rs149949:rs17693963;rs149949:rs149949:rs34027471:rs9348721:rs7773938:rs13195401;rs9348721:rs17693963;rs34388707:rs13195401;rs34388707:rs17693963:rs9379850:rs7746199:rs17693963;rs3131071;rs149949:rs3131071:rs3131071;rs1233396;rs149949:rs93…	7	no
BIP-ERPBC	ENSG00000197914	HIST1H4K	6	27798952	27799305	-1	protein_coding	554313	HIST1H4K	0.429119	0.387416	16	12.22	0	NA	NA	NA	NA	1.31261e-15	rs17693963;rs149949;rs34661691:rs13195401;rs35789010;rs34027471:rs13195401:rs13195401;rs9467714:rs13195401;rs34027471:rs9467714:rs34388707:rs17693963;rs13195401;rs149949:rs17693963;rs149949:rs149949:rs34027471:rs9348721:rs7773938:rs13195401;rs9348721:rs17693963;rs34388707:rs13195401;rs34388707:rs17693963:rs9379850:rs7746199:rs17693963;rs3131071;rs149949:rs3131071:rs3131071;rs1233396;rs149949:rs93…	7	no
BIP-ERPBC	ENSG00000184348	HIST1H2AK	6	27805658	27806117	-1	protein_coding	85235	HIST1H2AK	0.0684285	-0.0412441	20	12.22	0	NA	NA	NA	NA	1.25486e-15	rs17693963;rs149949;rs13195401;rs35789010;rs34027471:rs34027471:rs13195401:rs13195401;rs9467714:rs13195401;rs34027471:rs9467714:rs34388707:rs17693963;rs149949:rs17693963;rs149949:rs34661691:rs17693963;rs34388707:rs13195401;rs34388707:rs17693963:rs13195401;rs9348721:rs9348721;rs7773938:rs149949:rs9379850:rs9348721:rs17693963;rs3131071;rs149949:rs3131071:rs3131071;rs1233396;rs149949:rs7773938	7	no
BIP-ERPBC	ENSG00000233822	HIST1H2BN	6	27806323	27823487	1	protein_coding	8341	HIST1H2BN	0.139775	0.145508	26	15.9	50	0.000117147	0.0155928	GTEx/v8/Skin_Not_Sun_Exposed_Suprapubic	NA	1.25486e-15	rs17693963;rs149949;rs13195401;rs3131071;rs1233396;rs35789010;rs34027471:rs34027471:rs13195401:rs13195401;rs9467714:rs13195401;rs34027471:rs9467714:rs34388707:rs17693963;rs149949:rs17693963;rs149949:rs34661691:rs17693963;rs34388707:rs13195401;rs34388707:rs17693963:rs13195401;rs9348721:rs9348721;rs7773938:rs149949:rs9379850:rs9348721:rs17693963;rs149949:rs3131071:rs3131071;rs149949:rs7773938	7	no
BIP-ERPBC	ENSG00000198374	HIST1H2AL	6	27833034	27833606	1	protein_coding	85235	HIST1H2AL	0.0624869	-0.360341	15	15.9	0	NA	NA	NA	NA	1.25486e-15	rs17693963;rs149949;rs13195401;rs35789010;rs34027471:rs34027471:rs13195401:rs13195401;rs9467714:rs13195401;rs34027471:rs9467714:rs34388707:rs17693963;rs149949:rs17693963;rs149949:rs34661691:rs17693963;rs34388707:rs13195401;rs34388707:rs17693963:rs13195401;rs9348721:rs9348721;rs7773938:rs149949:rs9379850:rs9348721:rs17693963;rs3131071;rs149949:rs3131071:rs3131071;rs1233396;rs149949:rs7773938	7	no
BIP-ERPBC	ENSG00000184357	HIST1H1B	6	27834570	27835359	-1	protein_coding	3009	HIST1H1B	0.509139	-0.0898951	16	15.9	317	4.83112e-06	0.00401805	GTEx/v8/Skin_Not_Sun_Exposed_Suprapubic	NA	1.09411e-15	rs17693963;rs149949;rs13195401;rs9348721;rs7773938;rs34388707;rs7746199;rs3131071;rs1233396;rs35789010;rs34027471:rs34027471:rs13195401:rs13195401;rs9467714:rs13195401;rs34027471:rs9467714:rs34388707:rs17693963;rs149949:rs17693963;rs149949:rs34661691:rs17693963;rs34388707:rs13195401;rs34388707:rs17693963:rs13195401;rs9348721:rs9348721;rs7773938:rs149949:rs9379850:rs9348721:rs17693963;rs149949:rs3…	7	no
BIP-ERPBC	ENSG00000182572	HIST1H3I	6	27839623	27840099	-1	protein_coding	8968	HIST1H3I	0.36088	-0.232438	16	15.9	0	NA	NA	NA	NA	1.25486e-15	rs17693963;rs149949;rs13195401;rs35789010;rs34027471:rs34027471:rs13195401:rs13195401;rs9467714:rs13195401;rs34027471:rs9467714:rs34388707:rs17693963;rs149949:rs17693963;rs149949:rs17693963:rs34661691:rs7773938:rs13195401;rs9348721:rs17693963;rs34388707:rs13195401;rs34388707:rs9348721;rs7773938:rs149949:rs9348721:rs9379850:rs17693963;rs3131071;rs149949:rs3131071:rs3131071;rs1233396;rs149949:rs313…	7	no
BIP-ERPBC	ENSG00000198558	HIST1H4L	6	27840926	27841289	-1	protein_coding	554313	HIST1H4L	0.191235	0.42689	16	15.9	0	NA	NA	NA	NA	1.31261e-15	rs17693963;rs149949;rs13195401;rs35789010;rs34027471:rs34027471:rs13195401:rs13195401;rs9467714:rs13195401;rs34027471:rs9467714:rs34388707:rs17693963;rs149949:rs17693963;rs149949:rs17693963:rs34661691:rs7773938:rs13195401;rs9348721:rs17693963;rs34388707:rs13195401;rs34388707:rs9348721;rs7773938:rs149949:rs9348721:rs9379850:rs17693963;rs3131071;rs149949:rs3131071;rs149949:rs3131071:rs17693963;rs12…	7	no
BIP-ERPBC	ENSG00000197153	HIST1H3J	6	27858093	27860884	-1	protein_coding	8968	HIST1H3J	0.695884	-0.189708	6	10.73	0	NA	NA	NA	NA	1.31261e-15	rs17693963;rs149949;rs13195401;rs35789010;rs34027471:rs34027471:rs13195401:rs13195401;rs9467714:rs13195401;rs34027471:rs9467714:rs34388707:rs17693963;rs149949:rs17693963;rs149949:rs17693963:rs34661691:rs7773938:rs13195401;rs9348721:rs17693963;rs34388707:rs13195401;rs34388707:rs9348721;rs7773938:rs149949:rs9348721:rs9379850:rs17693963;rs3131071;rs149949:rs3131071;rs149949:rs3131071:rs17693963;rs12…	7	no
BIP-ERPBC	ENSG00000233224	HIST1H2AM	6	27860477	27860963	-1	protein_coding	85235	HIST1H2AM	0.000856482	-0.225135	6	10.73	0	NA	NA	NA	NA	1.31261e-15	rs17693963;rs149949;rs13195401;rs35789010;rs34027471:rs34027471:rs13195401:rs13195401;rs9467714:rs13195401;rs34027471:rs9467714:rs34388707:rs17693963;rs149949:rs17693963;rs149949:rs17693963:rs34661691:rs7773938:rs13195401;rs9348721:rs17693963;rs34388707:rs13195401;rs34388707:rs9348721;rs7773938:rs149949:rs9348721:rs9379850:rs17693963;rs3131071;rs149949:rs3131071;rs149949:rs3131071:rs17693963;rs12…	7	no
BIP-ERPBC	ENSG00000196331	HIST1H2BO	6	27861203	27861669	1	protein_coding	8348	HIST1H2BO	3.07278e-05	-0.223063	5	5.694	0	NA	NA	NA	NA	1.31261e-15	rs149949;rs17693963;rs13195401;rs35789010;rs34027471:rs34027471:rs13195401:rs13195401;rs9467714:rs13195401;rs34027471:rs9467714:rs34388707:rs17693963;rs149949:rs17693963;rs149949:rs17693963:rs34661691:rs7773938:rs13195401;rs9348721:rs17693963;rs34388707:rs13195401;rs34388707:rs9348721;rs7773938:rs149949:rs9348721:rs9379850:rs17693963;rs3131071;rs149949:rs3131071;rs149949:rs3131071:rs17693963;rs12…	7	no
BIP-ERPBC	ENSG00000168131	OR2B2	6	27878963	27880174	-1	protein_coding	81697	OR2B2	6.8672e-05	-0.212076	6	23.2	0	NA	NA	NA	NA	1.31261e-15	rs17693963;rs149949;rs13195401;rs35789010;rs34027471:rs34027471:rs13195401:rs13195401;rs9467714:rs13195401;rs34027471:rs9467714:rs34388707:rs17693963;rs149949:rs17693963;rs149949:rs17693963:rs34661691:rs7773938:rs13195401;rs9348721:rs17693963;rs34388707:rs13195401;rs34388707:rs9348721;rs7773938:rs149949:rs9348721:rs9379850:rs17693963;rs3131071;rs149949:rs3131071;rs149949:rs3131071:rs17693963;rs12…	7	no
BIP-ERPBC	ENSG00000124657	OR2B6	6	27925019	27925960	1	protein_coding	26212	OR2B6	0.0407309	-0.0981731	1	0.002	0	NA	NA	NA	NA	1.29808e-15	rs17693963;rs3131071;rs149949;rs13195401;rs35789010;rs34027471:rs34027471:rs7773938:rs13195401:rs13195401;rs9348721:rs17693963;rs34388707:rs34388707:rs13195401;rs34388707:rs17693963;rs149949:rs17693963;rs149949:rs3131071;rs1233396:rs149949:rs3131071:rs35789010;rs34027471:rs13195401;rs34027471:rs9348721:rs17693963;rs149949:rs7746199:rs3131071;rs1233396;rs149949:rs35789010:rs35789010;rs13212936:rs1…	7	no
BIP-ERPBC	ENSG00000197279	ZNF165	6	28048753	28057341	1	protein_coding	7718	ZNF165	0.000563292	0.227981	8	10.67	196	9.41396e-07	9.79009e-08	GTEx/v8/Esophagus_Mucosa:GTEx/v8/Stomach:GTEx/v8/Thyroid	NA	6.42391e-16	rs17693963;rs3131071;rs149949;rs13195401;rs1233396;rs149949:rs149949:rs3131071:rs17693963;rs149949:rs13195401;rs35789010;rs34027471:rs35789010;rs34027471:rs34027471:rs3131071	7	no
BIP-ERPBC	ENSG00000196812	ZSCAN16	6	28092338	28097860	1	protein_coding	80345	ZSCAN16	2.67303e-06	0.184187	8	5.996	54	0.000104325	0.0283935	GTEx/v8/Thyroid	NA	2.31651e-15	rs149949;rs17693963;rs3131071;rs34388707;rs13195401;rs149949:rs149949:rs3131071:rs3131071;rs149949:rs13195401;rs35789010;rs34027471:rs34027471:rs13195401:rs13195401;rs9467714:rs13195401;rs34027471:rs9467714:rs34388707:rs17693963;rs149949:rs34661691:rs17693963;rs149949:rs17693963:rs9379850:rs9348721:rs17693963;rs34388707:rs13195401;rs34388707:rs3131071;rs1233396	7	no
BIP-ERPBC	ENSG00000198315	ZKSCAN8	6	28109688	28127250	1	protein_coding	7745	ZKSCAN8	0.000231595	-0.142528	14	13.42	328	2.2313e-08	3.82047e-07	GTEx/v8/Brain_Cerebellum:GTEx/v8/Brain_Cortex:GTEx/v8/Brain_Frontal_Cortex_BA9:GTEx/v8/Brain_Hippocampus:GTEx/v8/Brain_Nucleus_accumbens_basal_ganglia	NA	6.42391e-16	rs149949;rs17693963;rs3131071;rs13195401;rs1233396;rs149949:rs149949:rs3131071:rs3131071;rs149949:rs13195401;rs35789010;rs34027471:rs34027471:rs13195401:rs13195401;rs9467714:rs13195401;rs34027471:rs9467714:rs34388707:rs17693963;rs149949:rs34661691:rs17693963;rs149949:rs17693963:rs9379850:rs9348721:rs17693963;rs34388707:rs13195401;rs34388707:rs3131071	7	no
BIP-ERPBC	ENSG00000137185	ZSCAN9	6	28192664	28201260	1	protein_coding	7746	ZSCAN9	4.10249e-08	0.461166	9	7.251	471	8.92785e-09	1.32027e-06	GTEx/v8/Brain_Cerebellar_Hemisphere:GTEx/v8/Brain_Cerebellum:GTEx/v8/Brain_Cortex:GTEx/v8/Brain_Hippocampus:GTEx/v8/Colon_Transverse:GTEx/v8/Thyroid	NA	6.42391e-16	rs149949;rs17693963;rs3131071;rs13195401;rs1233396;rs34388707;rs35789010;rs34027471:rs34027471:rs13195401:rs13195401;rs9467714:rs13195401;rs34027471:rs9467714:rs17693963;rs149949:rs149949:rs3131071:rs17693963;rs149949:rs3131071	7	no
BIP-ERPBC	ENSG00000187626	ZKSCAN4	6	28212401	28227011	-1	protein_coding	387032	ZKSCAN4	6.74288e-05	0.661631	5	10.52	463	7.84617e-09	1.0086e-09	GTEx/v8/Whole_Blood:GTEx/v8/Spleen	NA	6.42391e-16	rs17693963;rs3131071;rs149949;rs13195401;rs1233396;rs149949:rs149949:rs3131071:rs3131071;rs149949:rs34661691:rs9348721:rs34388707:rs17693963;rs149949:rs7746199:rs17693963;rs34388707:rs13195401;rs34388707:rs13195401:rs17693963;rs149949:rs13195401;rs35789010;rs34027471:rs34027471:rs13195401;rs9467714:rs13195401;rs34027471:rs9467714:rs13195401;rs9348721:rs7773938:rs9348721;rs7773938:rs17693963:rs313…	7	no
BIP-ERPBC	ENSG00000189134	NKAPL	6	28227098	28228736	1	protein_coding	222698	NKAPL	0.000165621	0.0513426	2	5.18	0	NA	NA	NA	NA	1.25486e-15	rs17693963;rs3131071;rs149949;rs149949:rs149949:rs3131071:rs3131071;rs149949:rs34661691:rs9348721:rs34388707:rs17693963;rs13195401;rs149949:rs7746199:rs17693963;rs34388707:rs13195401;rs34388707:rs13195401:rs17693963;rs149949:rs13195401;rs35789010;rs34027471:rs34027471:rs13195401;rs9467714:rs13195401;rs34027471:rs9467714:rs13195401;rs9348721:rs7773938:rs9348721;rs7773938:rs17693963:rs3131071;rs123…	7	no
BIP-ERPBC	ENSG00000137338	PGBD1	6	28249314	28270326	1	protein_coding	84547	PGBD1	1.46735e-05	-0.0800605	11	14.75	269	1.02045e-07	9.81173e-05	GTEx/v8/Brain_Caudate_basal_ganglia:GTEx/v8/Brain_Cerebellar_Hemisphere:GTEx/v8/Brain_Cerebellum:GTEx/v8/Brain_Spinal_cord_cervical_c-1:GTEx/v8/Skin_Not_Sun_Exposed_Suprapubic:GTEx/v8/Skin_Sun_Exposed_Lower_leg:GTEx/v8/Thyroid	NA	6.42391e-16	rs17693963;rs3131071;rs149949;rs1233396;rs13195401;rs35789010;rs34027471:rs17693963;rs13195401:rs13195401:rs13195401;rs34388707:rs17693963;rs149949:rs149949:rs3131071:rs34027471:rs3131071;rs149949:rs17693963;rs34388707:rs34388707:rs17693963	7	no
BIP-ERPBC	ENSG00000235109	ZSCAN31	6	28292470	28324048	-1	protein_coding	64288	ZSCAN31	3.77127e-09	1.10713	17	13.57	479	3.71606e-30	7.04604e-48	GTEx/v8/Brain_Amygdala:GTEx/v8/Brain_Anterior_cingulate_cortex_BA24:GTEx/v8/Brain_Caudate_basal_ganglia:GTEx/v8/Brain_Cortex:GTEx/v8/Brain_Frontal_Cortex_BA9:GTEx/v8/Brain_Hippocampus:GTEx/v8/Brain_Hypothalamus:GTEx/v8/Brain_Nucleus_accumbens_basal_ganglia:GTEx/v8/Brain_Putamen_basal_ganglia:GTEx/v8/Brain_Spinal_cord_cervical_c-1:GTEx/v8/Brain_Substantia_nigra:GTEx/v8/Breast_Mammary_Tissue:GTEx/v…	NA	6.42391e-16	rs17693963;rs3131071;rs149949;rs13195401;rs1233396;rs149949:rs149949:rs3131071:rs34027471:rs13195401;rs35789010;rs34027471:rs17693963;rs149949:rs3131071;rs149949:rs34388707:rs17693963;rs149949:rs17693963;rs34388707:rs13195401;rs34388707	7	no
BIP-ERPBC	ENSG00000189298	ZKSCAN3	6	28317691	28336947	1	protein_coding	80317	ZKSCAN3	0.000122608	-0.652443	7	13.57	478	3.53986e-14	4.19486e-16	GTEx/v8/Whole_Blood:GTEx/v8/Breast_Mammary_Tissue:GTEx/v8/Ovary:GTEx/v8/Pancreas:GTEx/v8/Skin_Not_Sun_Exposed_Suprapubic:GTEx/v8/Skin_Sun_Exposed_Lower_leg:GTEx/v8/Stomach:GTEx/v8/Thyroid	NA	6.42391e-16	rs17693963;rs3131071;rs149949;rs13195401;rs1233396;rs149949:rs149949:rs3131071:rs13195401;rs9348721:rs9348721;rs7773938:rs34388707:rs17693963;rs149949:rs17693963;rs34388707:rs13195401;rs34388707:rs3131071	7	no
BIP-ERPBC	ENSG00000158691	ZSCAN12	6	28346732	28367511	-1	protein_coding	9753	ZSCAN12	1.43992e-05	NA	11	9.552	1	0.000323683	6.45566e-06	GTEx/v8/Skin_Sun_Exposed_Lower_leg	NA	2.81645e-15	rs17693963;rs3131071;rs149949;rs34388707:rs17693963;rs13195401;rs149949:rs17693963;rs34388707:rs13195401;rs149949:rs149949:rs17693963;rs149949:rs3131071:rs3131071;rs149949:rs3131071;rs1233396:rs13195401;rs35789010;rs34027471:rs34027471:rs3131071;rs1233396;rs149949:rs1233396	7	no
BIP-ERPBC	ENSG00000187987	ZSCAN23	6	28399707	28411279	-1	protein_coding	222696	ZSCAN23	0.00270295	0.0706565	3	2.102	471	3.50676e-10	1.0207e-38	GTEx/v8/Brain_Cerebellar_Hemisphere:GTEx/v8/Brain_Cerebellum:GTEx/v8/Brain_Cortex:GTEx/v8/Brain_Spinal_cord_cervical_c-1:GTEx/v8/Breast_Mammary_Tissue:GTEx/v8/Esophagus_Mucosa:GTEx/v8/Skin_Not_Sun_Exposed_Suprapubic:GTEx/v8/Skin_Sun_Exposed_Lower_leg:GTEx/v8/Stomach:GTEx/v8/Thyroid	NA	6.42391e-16	rs17693963;rs3131071;rs149949;rs1233396;rs13195401;rs149949:rs3131071;rs1233396:rs1233396	7	no
BIP-ERPBC	ENSG00000198704	GPX6	6	28471073	28495992	-1	protein_coding	257202	GPX6	3.13758e-05	0.718703	1	0.984	0	NA	NA	NA	NA	3.78849e-15	rs17693963;rs3131071;rs149949;rs13195401;rs34388707:rs34388707:rs13195401;rs34388707:rs7746199:rs17693963;rs149949:rs17693963;rs149949:rs149949:rs3131071;rs149949:rs13195401;rs35789010;rs34027471:rs35789010;rs34027471:rs34027471:rs17693963;rs13195401:rs13195401:rs17693963;rs149949:rs17693963:rs17693963;rs1233396;rs149949:rs3131071;rs1233396:rs3131071:rs1233396:rs17693963	7	no
BIP-ERPBC	ENSG00000224586	GPX5	6	28493702	28502729	1	protein_coding	2880	GPX5	0.00888468	0.354876	0	0	0	NA	NA	NA	NA	3.78849e-15	rs17693963;rs13195401;rs34388707:rs34388707:rs13195401;rs34388707:rs7746199:rs17693963;rs149949:rs17693963;rs3131071;rs149949:rs149949:rs3131071;rs149949:rs13195401;rs35789010;rs34027471:rs35789010;rs34027471:rs34027471:rs17693963;rs13195401:rs13195401:rs17693963;rs149949:rs17693963:rs17693963;rs1233396;rs149949:rs3131071;rs1233396:rs3131071:rs1233396:rs17693963	7	yes
BIP-ERPBC	ENSG00000232040	SCAND3	6	28539407	28583989	-1	protein_coding	114821	SCAND3	9.70724e-09	-0.785031	2	10.48	0	NA	NA	NA	NA	8.81692e-15	rs17693963;rs3131071;rs149949;rs13195401;rs35789010;rs34027471:rs34027471:rs17693963;rs34388707:rs34388707:rs13195401;rs34388707:rs17693963;rs149949:rs17693963;rs149949:rs3131071;rs1233396:rs1233396:rs17693963;rs1233396	7	no
BIP-ERPBC	ENSG00000204713	TRIM27	6	28870779	28891766	-1	protein_coding	5987	TRIM27	0.878752	-0.142068	15	18.69	393	3.63189e-14	7.48015e-55	GTEx/v8/Esophagus_Mucosa:GTEx/v8/Skin_Not_Sun_Exposed_Suprapubic:GTEx/v8/Skin_Sun_Exposed_Lower_leg:GTEx/v8/Stomach	NA	1.46206e-15	rs3131071;rs1233396;rs149949;rs17693963;rs13195401;rs35789010;rs34027471:rs34027471:rs7773938:rs13195401:rs13195401;rs9348721:rs17693963:rs17693963;rs149949:rs34388707:rs17693963;rs149949:rs17693963;rs34388707:rs13195401;rs34388707:rs17693963;rs149949:rs3131071:rs17693963;rs1233396:rs17693963;rs149949:rs3131071;rs149949:rs149949	7	no
BIP-ERPBC	ENSG00000204709	C6orf100	6	28911654	28912314	1	protein_coding	NA	C6orf100	NA	NA	8	3.641	3	5.98722e-05	0.00637638	GTEx/v8/Brain_Cortex	NA	1.46206e-15	rs3131071;rs1233396;rs149949;rs13195401;rs35789010;rs34027471:rs34027471:rs7773938:rs13195401:rs13195401;rs9348721:rs17693963:rs17693963;rs149949:rs34388707:rs17693963;rs149949:rs17693963;rs34388707:rs13195401;rs34388707:rs17693963;rs149949:rs3131071:rs17693963;rs1233396:rs17693963;rs149949:rs3131071;rs149949:rs149949	7	no
BIP-ERPBC	ENSG00000197935	ZNF311	6	28962562	28973093	-1	protein_coding	282890	ZNF311	0.000129446	0.377858	9	11.6	0	NA	NA	NA	NA	1.46206e-15	rs3131071;rs1233396;rs149949;rs17693963;rs13195401;rs149949:rs17693963;rs149949:rs3131071;rs1233396:rs3131071:rs1233396:rs17693963;rs1233396:rs13195401;rs35789010;rs34027471:rs34027471:rs17693963;rs34388707:rs34388707:rs13195401;rs34388707:rs13195401:rs17693963:rs149949:rs3131071;rs149949:rs7773938:rs13195401;rs9348721:rs7746199	7	no
BIP-ERPBC	ENSG00000204704	OR2W1	6	29011990	29013017	-1	protein_coding	26692	OR2W1	0.0865619	0.531528	7	6.576	0	NA	NA	NA	NA	2.09692e-13	rs3131071;rs1233396;rs149949;rs1233396:rs1233396	7	no
BIP-ERPBC	ENSG00000204703	OR2B3	6	29053985	29055090	-1	protein_coding	442184	OR2B3	0.00133693	0.45884	3	9.377	0	NA	NA	NA	NA	1.10396e-13	rs3131071;rs1233396;rs17693963;rs13195401:rs13195401:rs13195401;rs34388707:rs3131071;rs1233396:rs3131071:rs1233396	7	no
BIP-ERPBC	ENSG00000204702	OR2J1	6	29068386	29069658	1	protein_coding	NA	OR2J1	0.0174945	NA	1	0.549	0	NA	NA	NA	NA	2.51794e-13	rs3131071;rs1233396;rs17693963;rs13195401:rs13195401:rs13195401;rs34388707:rs3131071;rs1233396:rs3131071:rs1233396	7	no
BIP-ERPBC	ENSG00000204701	OR2J3	6	29079668	29080603	1	protein_coding	442186	OR2J3	0.0281435	0.112859	2	1.351	0	NA	NA	NA	NA	3.68596e-14	rs3131071;rs1233396;rs17693963;rs13195401:rs13195401:rs13195401;rs34388707:rs17693963;rs149949:rs3131071;rs1233396:rs3131071:rs1233396	7	no
BIP-ERPBC	ENSG00000204700	OR2J2	6	29141311	29142351	1	protein_coding	26707	OR2J2	0.0107267	0.271259	4	5.147	0	NA	NA	NA	NA	1.66898e-13	rs3131071;rs1233396	7	no
BIP-ERPBC	ENSG00000204695	OR14J1	6	29274403	29275519	1	protein_coding	442191	OR14J1	8.02406e-08	1.33547	4	10.49	0	NA	NA	NA	NA	1.10396e-13	rs3131071;rs1233396;rs1233396:rs3131071:rs17693963;rs149949:rs17693963;rs1233396:rs17693963;rs149949:rs3131071;rs149949:rs1233396	7	no
BIP-ERPBC	ENSG00000243729	OR5V1	6	29323007	29399744	-1	protein_coding	81696	OR5V1	0.00344262	0.323635	13	11.39	0	NA	NA	NA	NA	1.46248e-13	rs3131071;rs1233396;rs149949:rs3131071;rs1233396:rs1233396	7	no
BIP-ERPBC	ENSG00000112462	OR12D3	6	29341200	29343068	-1	protein_coding	81797	OR12D3	1.34136e-05	0.883549	5	11.39	0	NA	NA	NA	NA	1.00235e-14	rs3131071;rs1233396;rs17693963;rs13195401;rs149949:rs3131071;rs1233396:rs3131071;rs149949:rs3131071:rs1233396	7	no
BIP-ERPBC	ENSG00000168787	OR12D2	6	29364416	29365448	1	protein_coding	26529	OR12D2	0.601033	0.457835	3	6.779	0	NA	NA	NA	NA	1.46248e-13	rs3131071;rs1233396;rs149949:rs3131071;rs1233396:rs1233396	7	no
BIP-ERPBC	ENSG00000204694	OR11A1	6	29393281	29424848	-1	protein_coding	26531	OR11A1	0.0434844	1.23026	4	3.951	0	NA	NA	NA	NA	1.22593e-14	rs3131071;rs1233396;rs1233396:rs17693963;rs13195401;rs149949:rs1233396	7	no
BIP-ERPBC	ENSG00000206474	OR10C1	6	29407083	29408731	1	protein_coding	442194	OR10C1	0.227592	0.363897	3	1.81	0	NA	NA	NA	NA	1.22593e-14	rs3131071;rs1233396;rs1233396:rs17693963;rs13195401;rs149949:rs1233396	7	no
BIP-ERPBC	ENSG00000204688	OR2H1	6	29424958	29432105	1	protein_coding	26716	OR2H1	0.0449041	-0.358288	4	3.951	0	NA	NA	NA	NA	1.22593e-14	rs3131071;rs1233396;rs1233396:rs17693963;rs13195401;rs149949:rs1233396	7	no
BIP-ERPBC	ENSG00000204687	MAS1L	6	29454474	29455738	-1	protein_coding	116511	MAS1L	0.000466206	0.689548	5	8.385	0	NA	NA	NA	NA	3.78849e-15	rs3131071;rs1233396;rs1233396:rs34388707:rs17693963;rs13195401;rs149949:rs7746199:rs13195401;rs34388707:rs13195401:rs17693963;rs149949:rs17693963;rs149949:rs149949:rs17693963;rs1233396:rs3131071:rs3131071;rs149949:rs3131071;rs149949:rs1233396	7	no
BIP-ERPBC	ENSG00000213886	UBD	6	29523292	29527702	-1	protein_coding	10537	UBD	0.0798958	0.401531	5	14.02	0	NA	NA	NA	NA	8.81692e-15	rs3131071;rs1233396;rs149949:rs17693963;rs13195401;rs1233396:rs3131071:rs3131071;rs1233396:rs149949	7	no
BIP-ERPBC	ENSG00000204681	GABBR1	6	29523406	29601753	-1	protein_coding	2550	GABBR1	0.99997	0.238892	10	14.02	73	6.19978e-05	1.26359e-08	GTEx/v8/Whole_Blood	NA	1.10396e-13	rs3131071;rs1233396;rs17693963;rs149949	7	no
BIP-ERPBC	ENSG00000204657	OR2H2	6	29555683	29556745	1	protein_coding	7932	OR2H2	0.0899459	0.696836	4	3.904	247	2.01187e-05	0.0016227	GTEx/v8/Whole_Blood:GTEx/v8/Esophagus_Mucosa:GTEx/v8/Skin_Not_Sun_Exposed_Suprapubic	NA	8.81692e-15	rs1233396;rs3131071;rs17693963;rs149949;rs149949:rs17693963;rs13195401;rs1233396:rs3131071:rs3131071;rs1233396:rs149949	7	no
BIP-ERPBC	ENSG00000146223	RPL7L1	6	42847356	42857663	1	protein_coding	285855	RPL7L1	0.201504	1.21955	0	0	0	NA	NA	NA	NA	NA	rs111342015	8	yes
BIP-ERPBC	ENSG00000221821	C6orf226	6	42858005	42858554	-1	protein_coding	441150	C6orf226	0.494949	-0.503759	0	0	0	NA	NA	NA	NA	NA	rs111342015	8	yes
BIP-ERPBC	ENSG00000124587	PEX6	6	42931608	42946958	-1	protein_coding	5190	PEX6	0.00284959	0.920132	0	0	2	1.56765e-06	0.000158365	GTEx/v8/Kidney_Cortex	NA	4.83211e-08	rs111342015	8	yes
BIP-ERPBC	ENSG00000124733	MEA1	6	42979832	42981706	-1	protein_coding	4201	MEA1	0.0434012	-0.44973	0	0	0	NA	NA	NA	NA	NA	rs111342015	8	yes
BIP-ERPBC	ENSG00000124702	KLHDC3	6	42981951	42989036	1	protein_coding	116138	KLHDC3	0.993829	-0.452379	0	0	0	NA	NA	NA	NA	NA	rs111342015	8	yes
BIP-ERPBC	ENSG00000124541	RRP36	6	42989383	43001894	1	protein_coding	88745	RRP36	9.22386e-11	0.0151127	0	0	0	NA	NA	NA	NA	NA	rs111342015	8	yes
BIP-ERPBC	ENSG00000137171	KLC4	6	43008515	43042837	1	protein_coding	89953	KLC4	0.236002	-0.950878	0	0	12	2.5958e-05	0.0124852	GTEx/v8/Pancreas	NA	NA	rs111342015	8	yes
BIP-ERPBC	ENSG00000112655	PTK7	6	43044006	43129457	1	protein_coding	5754	PTK7	0.975879	-0.133444	0	0	20	2.41185e-07	1.18535e-05	GTEx/v8/Brain_Cerebellum:GTEx/v8/Esophagus_Mucosa:GTEx/v8/Skin_Not_Sun_Exposed_Suprapubic	NA	1.59944e-08	rs111342015	8	yes
BIP-ERPBC	ENSG00000112658	SRF	6	43139037	43149243	1	protein_coding	6722	SRF	0.970031	-0.362002	0	0	0	NA	NA	NA	NA	NA	rs111342015	8	yes
BIP-ERPBC	ENSG00000112659	CUL9	6	43149913	43192325	1	protein_coding	23113	CUL9	0.967476	-0.19572	13	12.65	22	1.74227e-09	1.67348e-14	GTEx/v8/Whole_Blood:GTEx/v8/Brain_Caudate_basal_ganglia:GTEx/v8/Skin_Not_Sun_Exposed_Suprapubic:GTEx/v8/Skin_Sun_Exposed_Lower_leg:GTEx/v8/Thyroid	NA	1.59944e-08	rs111342015	8	no
BIP-ERPBC	ENSG00000112667	DNPH1	6	43193367	43197222	-1	protein_coding	10591	DNPH1	0.00071657	NA	17	12.65	24	2.66225e-71	7.78603e-63	GTEx/v8/Cells_EBV-transformed_lymphocytes:GTEx/v8/Whole_Blood:GTEx/v8/Brain_Caudate_basal_ganglia:GTEx/v8/Brain_Cerebellar_Hemisphere:GTEx/v8/Brain_Cerebellum:GTEx/v8/Brain_Frontal_Cortex_BA9:GTEx/v8/Brain_Nucleus_accumbens_basal_ganglia:GTEx/v8/Brain_Putamen_basal_ganglia:GTEx/v8/Breast_Mammary_Tissue:GTEx/v8/Colon_Transverse:GTEx/v8/Esophagus_Mucosa:GTEx/v8/Liver:GTEx/v8/Ovary:GTEx/v8/Pancreas:…	NA	1.59944e-08	rs111342015	8	no
BIP-ERPBC	ENSG00000146216	TTBK1	6	43211418	43255997	1	protein_coding	84630	TTBK1	0.997307	-1.31892	12	6.156	0	NA	NA	NA	NA	1.59944e-08	rs111342015	8	no
BIP-ERPBC	ENSG00000171467	ZNF318	6	43274872	43337216	-1	protein_coding	24149	ZNF318	0.053783	-0.194711	0	0	2	5.91886e-05	8.73335e-10	GTEx/v8/Esophagus_Mucosa	NA	4.83211e-08	rs111342015	8	yes
BIP-ERPBC	ENSG00000171462	DLK2	6	43418090	43424370	-1	protein_coding	65989	DLK2	0.685774	-0.580021	0	0	0	NA	NA	NA	NA	NA	rs111342015	8	yes
BIP-ERPBC	ENSG00000137221	TJAP1	6	43445261	43474294	1	protein_coding	93643	TJAP1	0.00105939	0.65823	0	0	0	NA	NA	NA	NA	NA	rs111342015	8	yes
BIP-ERPBC	ENSG00000204052	LRRC73	6	43474707	43478424	-1	protein_coding	221424	LRRC73	0.635116	NA	0	0	0	NA	NA	NA	NA	NA	rs111342015	8	yes
BIP-ERPBC	ENSG00000171453	POLR1C	6	43477440	43497323	1	protein_coding	9533	POLR1C	0.000291623	-0.126862	0	0	0	NA	NA	NA	NA	NA	rs111342015	8	yes
BIP-ERPBC	ENSG00000137207	YIPF3	6	43479565	43484728	-1	protein_coding	25844	YIPF3	0.812101	-0.0654259	0	0	0	NA	NA	NA	NA	NA	rs111342015	8	yes
BIP-ERPBC	ENSG00000124571	XPO5	6	43490072	43543812	-1	protein_coding	57510	XPO5	0.999999	0.311597	0	0	0	NA	NA	NA	NA	NA	rs111342015	8	yes
BIP-ERPBC	ENSG00000170734	POLH	6	43543887	43586701	1	protein_coding	5429	POLH	0.00359087	0.283035	0	0	0	NA	NA	NA	NA	NA	rs111342015	8	yes
BIP-ERPBC	ENSG00000121005	CRISPLD1	8	75896750	75946793	1	protein_coding	83690	CRISPLD1	0.000148412	0.128257	0	0	0	NA	NA	NA	NA	2.22557e-09	rs66854431	9	yes
BIP-ERPBC	ENSG00000164749	HNF4G	8	76320149	76479078	1	protein_coding	3174	HNF4G	0.544634	2.06191	7	6.934	0	NA	NA	NA	NA	2.38254e-08	rs66854431	9	no
BIP-ERPBC	ENSG00000091656	ZFHX4	8	77593454	77779521	1	protein_coding	79776	ZFHX4	1	-1.62461	0	0	0	NA	NA	NA	NA	2.38254e-08	rs66854431	9	yes
BIP-ERPBC	ENSG00000136826	KLF4	9	110247133	110252763	-1	protein_coding	9314	KLF4	0.98105	NA	0	0	0	NA	NA	NA	NA	1.92896e-09	rs1412428	10	yes
BIP-ERPBC	ENSG00000214645	AL162389.1	9	110539471	110540419	-1	protein_coding	NA	NA	NA	NA	0	0	0	NA	NA	NA	NA	1.92896e-09	rs1412428	10	yes
BIP-ERPBC	ENSG00000241058	NSUN6	10	18834490	18940551	-1	protein_coding	221078	NSUN6	1.72775e-14	-0.298656	0	0	0	NA	NA	NA	NA	6.58367e-13	rs10828247;rs66934412:rs10828247:rs12268489:rs66934412	11	yes
BIP-ERPBC	ENSG00000271786	RP11-139J15.7	10	18931405	18944123	-1	protein_coding	NA	NA	NA	NA	0	0	0	NA	NA	NA	NA	6.58367e-13	rs10828247;rs66934412:rs10828247:rs12268489:rs66934412	11	yes
BIP-ERPBC	ENSG00000165997	ARL5B	10	18948334	18970568	1	protein_coding	221079	ARL5B	0.463976	0.319438	0	0	0	NA	NA	NA	NA	6.58367e-13	rs10828247;rs66934412:rs10828247:rs12268489:rs66934412	11	yes
BIP-ERPBC	ENSG00000204740	MALRD1	10	19492779	20079330	1	protein_coding	NA	MALRD1	NA	NA	0	0	0	NA	NA	NA	NA	1.42683e-11	rs10828247;rs66934412:rs66934412:rs12268489:rs10828247	11	yes
BIP-ERPBC	ENSG00000120594	PLXDC2	10	20105168	20578785	1	protein_coding	84898	PLXDC2	0.613048	-0.361773	0	0	0	NA	NA	NA	NA	1.42683e-11	rs10828247;rs66934412:rs66934412:rs12268489:rs10828247	11	yes
BIP-ERPBC	ENSG00000078114	NEBL	10	21068902	21463116	-1	protein_coding	10529	NEBL	5.76984e-24	-0.148103	0	0	7	3.11045e-05	1.21986e-78	GTEx/v8/Whole_Blood	NA	1.42683e-11	rs10828247;rs66934412;rs10828247:rs10828247;rs66934412:rs66934412:rs12268489	11	yes
BIP-ERPBC	ENSG00000204683	C10orf113	10	21414692	21435488	-1	protein_coding	387638	C10orf113	0.00753778	-0.171514	0	0	0	NA	NA	NA	NA	1.42683e-11	rs10828247:rs10828247;rs66934412:rs66934412:rs12268489	11	yes
BIP-ERPBC	ENSG00000204682	CASC10	10	21781587	21786191	-1	protein_coding	399726	CASC10	0.0200549	-1.90404	12	14.69	109	1.69614e-09	4.69544e-06	GTEx/v8/Brain_Cerebellum:GTEx/v8/Skin_Sun_Exposed_Lower_leg:GTEx/v8/Spleen	NA	6.58367e-13	rs66934412;rs10828247;rs12268489;rs66934412:rs10828247:rs12268489	11	no
BIP-ERPBC	ENSG00000180592	SKIDA1	10	21802407	21814611	-1	protein_coding	387640	SKIDA1	NA	-1.17475	15	22	0	NA	NA	NA	NA	6.58367e-13	rs10828247;rs66934412;rs66934412:rs10828247:rs12268489:rs66934412	11	no
BIP-ERPBC	ENSG00000078403	MLLT10	10	21823094	22032559	1	protein_coding	8028	MLLT10	0.999584	-0.518307	82	11.8	87	2.31914e-07	0.000365129	GTEx/v8/Whole_Blood:GTEx/v8/Brain_Anterior_cingulate_cortex_BA24:GTEx/v8/Skin_Not_Sun_Exposed_Suprapubic:GTEx/v8/Skin_Sun_Exposed_Lower_leg:GTEx/v8/Thyroid	NA	6.58367e-13	rs10828247;rs66934412;rs12268489;rs66934412:rs10828247:rs12268489:rs66934412	11	no
BIP-ERPBC	ENSG00000136770	DNAJC1	10	22045466	22292698	-1	protein_coding	64215	DNAJC1	1.42209e-08	NA	41	12.69	0	NA	NA	NA	NA	1.42683e-11	rs10828247;rs66934412:rs66934412:rs12268489:rs10828247	11	no
BIP-ERPBC	ENSG00000223601	EBLN1	10	22497743	22498950	-1	protein_coding	340900	EBLN1	6.91019e-05	-0.17263	0	0	0	NA	NA	NA	NA	1.42683e-11	rs10828247;rs66934412:rs66934412:rs12268489:rs10828247	11	yes
BIP-ERPBC	ENSG00000148444	COMMD3	10	22604903	22609235	1	protein_coding	23412	COMMD3	0.00742011	NA	0	0	0	NA	NA	NA	NA	6.58367e-13	rs10828247;rs66934412:rs66934412:rs12268489:rs10828247	11	yes
BIP-ERPBC	ENSG00000269897	COMMD3-BMI1	10	22605317	22618471	1	protein_coding	100532731	COMMD3-BMI1	0.0225993	NA	0	0	0	NA	NA	NA	NA	6.58367e-13	rs10828247;rs66934412:rs66934412:rs12268489:rs10828247	11	yes
BIP-ERPBC	ENSG00000168283	BMI1	10	22610140	22620413	1	protein_coding	648	BMI1	0.515145	-0.143841	0	0	0	NA	NA	NA	NA	6.58367e-13	rs10828247;rs66934412:rs66934412:rs12268489:rs10828247	11	yes
BIP-ERPBC	ENSG00000077327	SPAG6	10	22634399	22743153	1	protein_coding	9576	SPAG6	7.41292e-06	-0.814068	0	0	0	NA	NA	NA	NA	6.58367e-13	rs10828247;rs66934412:rs66934412:rs12268489:rs10828247	11	yes
BIP-ERPBC	ENSG00000150867	PIP4K2A	10	22823778	23003484	-1	protein_coding	5305	PIP4K2A	0.788196	1.15027	0	0	0	NA	NA	NA	NA	1.42683e-11	rs10828247:rs10828247;rs66934412:rs66934412:rs12268489	11	yes
BIP-ERPBC	ENSG00000165309	ARMC3	10	23216953	23326518	1	protein_coding	219681	ARMC3	4.53373e-08	-0.253773	0	0	0	NA	NA	NA	NA	1.42683e-11	rs10828247:rs10828247;rs66934412:rs66934412:rs12268489	11	yes
BIP-ERPBC	ENSG00000148450	MSRB2	10	23384435	23410942	1	protein_coding	22921	MSRB2	0.00424761	-0.322431	0	0	0	NA	NA	NA	NA	6.58367e-13	rs10828247:rs10828247;rs66934412:rs66934412:rs12268489	11	yes
BIP-ERPBC	ENSG00000165312	OTUD1	10	23728198	23731308	1	protein_coding	220213	OTUD1	NA	-0.182613	0	0	0	NA	NA	NA	NA	NA	rs10828247	11	yes
BIP-ERPBC	ENSG00000120549	KIAA1217	10	23983675	24836772	1	protein_coding	56243	KIAA1217	0.0141679	-0.484247	0	0	0	NA	NA	NA	NA	1.42683e-11	rs10828247;rs66934412:rs66934412:rs12268489:rs10828247	11	yes
BIP-ERPBC	ENSG00000269879	AL353583.1	10	24770273	24770632	-1	protein_coding	NA	NA	NA	NA	0	0	0	NA	NA	NA	NA	4.53012e-08	rs10828247;rs66934412:rs10828247	11	yes
BIP-ERPBC	ENSG00000170312	CDK1	10	62538089	62554610	1	protein_coding	983	CDK1	0.970572	-0.363031	0	0	0	NA	NA	NA	NA	1.21594e-09	rs4746409	12	yes
BIP-ERPBC	ENSG00000150347	ARID5B	10	63661059	63856703	1	protein_coding	84159	ARID5B	0.99989	-1.13936	0	0	0	NA	NA	NA	NA	1.21594e-09	rs4746409	12	yes
BIP-ERPBC	ENSG00000182010	RTKN2	10	63942794	64028466	-1	protein_coding	219790	RTKN2	1.30977e-14	2.54628	0	0	0	NA	NA	NA	NA	1.21594e-09	rs4746409	12	yes
BIP-ERPBC	ENSG00000138311	ZNF365	10	64133951	64431771	1	protein_coding	22891	ZNF365	3.62115e-05	-0.151965	6	16.72	0	NA	NA	NA	NA	1.21594e-09	rs4746409	12	no
BIP-ERPBC	ENSG00000122877	EGR2	10	64571756	64679660	-1	protein_coding	1959	EGR2	0.619543	-0.491267	0	0	0	NA	NA	NA	NA	1.21594e-09	rs4746409	12	yes
BIP-ERPBC	ENSG00000148572	NRBF2	10	64893050	64914783	1	protein_coding	29982	NRBF2	0.0821062	-0.409713	0	0	0	NA	NA	NA	NA	1.21594e-09	rs4746409	12	yes
BIP-ERPBC	ENSG00000148606	POLR3A	10	79734907	79789303	-1	protein_coding	11128	POLR3A	7.38505e-14	1.11599	0	0	0	NA	NA	NA	NA	8.0742e-12	rs10824713	13	yes
BIP-ERPBC	ENSG00000138326	RPS24	10	79793518	79816570	1	protein_coding	6229	RPS24	0.852844	-0.91007	0	0	0	NA	NA	NA	NA	8.0742e-12	rs10824713	13	yes
BIP-ERPBC	ENSG00000108175	ZMIZ1	10	80828792	81076276	1	protein_coding	57178	ZMIZ1	0.999744	-0.00362349	10	15.04	1	6.2449e-05	0.00365544	GTEx/v8/Brain_Cerebellum	NA	8.0742e-12	rs10824713	13	no
BIP-ERPBC	ENSG00000175315	CST6	11	65779312	65780976	1	protein_coding	1474	CST6	0.723125	-0.170314	0	0	4	8.84662e-05	5.1693e-09	GTEx/v8/Brain_Cerebellar_Hemisphere	NA	NA	rs11600959	14	yes
BIP-ERPBC	ENSG00000175115	PACS1	11	65837834	66012218	1	protein_coding	55690	PACS1	0.999906	-0.885764	0	0	23	9.28009e-05	8.65827e-15	GTEx/v8/Whole_Blood:GTEx/v8/Thyroid	NA	1.564e-08	rs11600959	14	yes
BIP-ERPBC	ENSG00000174996	KLC2	11	66024765	66035331	1	protein_coding	64837	KLC2	0.997255	-0.615954	0	0	17	0.000121748	8.04701e-27	GTEx/v8/Esophagus_Mucosa:GTEx/v8/Skin_Not_Sun_Exposed_Suprapubic:GTEx/v8/Skin_Sun_Exposed_Lower_leg	NA	2.31923e-08	rs11600959	14	yes
BIP-ERPBC	ENSG00000174851	YIF1A	11	66052051	66056641	-1	protein_coding	10897	YIF1A	2.08232e-09	NA	0	0	22	7.84037e-05	0.00247359	GTEx/v8/Colon_Transverse	NA	2.31923e-08	rs11600959	14	yes
BIP-ERPBC	ENSG00000174807	CD248	11	66081958	66084515	-1	protein_coding	57124	CD248	0.541815	NA	0	0	7	4.09199e-05	0.0229724	GTEx/v8/Esophagus_Mucosa	NA	1.564e-08	rs11600959	14	yes
BIP-ERPBC	ENSG00000174791	RIN1	11	66097713	66104311	-1	protein_coding	9610	RIN1	0.000202047	-0.239759	0	0	7	4.34208e-07	5.40783e-79	GTEx/v8/Whole_Blood:GTEx/v8/Skin_Sun_Exposed_Lower_leg	NA	NA	rs11600959	14	yes
BIP-ERPBC	ENSG00000174744	BRMS1	11	66104804	66112596	-1	protein_coding	25855	BRMS1	0.00107652	-0.593186	0	0	0	NA	NA	NA	NA	NA	rs11600959	14	yes
BIP-ERPBC	ENSG00000174684	B3GNT1	11	66112843	66115163	-1	protein_coding	11041	B3GNT1	0.15938	NA	0	0	49	9.70078e-10	2.87478e-08	GTEx/v8/Breast_Mammary_Tissue:GTEx/v8/Colon_Transverse:GTEx/v8/Pancreas:GTEx/v8/Spleen:GTEx/v8/Thyroid	NA	1.564e-08	rs11600959	14	yes
BIP-ERPBC	ENSG00000255468	RP11-867G23.8	11	66115421	66132275	1	protein_coding	NA	NA	0.114175	NA	0	0	49	1.10817e-14	1.89441e-27	GTEx/v8/Brain_Cerebellar_Hemisphere:GTEx/v8/Brain_Cerebellum:GTEx/v8/Esophagus_Mucosa:GTEx/v8/Thyroid	NA	1.564e-08	rs11600959	14	yes
BIP-ERPBC	ENSG00000174669	SLC29A2	11	66129992	66139685	-1	protein_coding	3177	SLC29A2	1.32365e-08	0.0390529	0	0	0	NA	NA	NA	NA	NA	rs11600959	14	yes
BIP-ERPBC	ENSG00000174576	NPAS4	11	66188475	66194178	1	protein_coding	266743	NPAS4	0.424264	-1.06358	0	0	0	NA	NA	NA	NA	2.19622e-08	rs11600959	14	yes
BIP-ERPBC	ENSG00000174547	MRPL11	11	66202546	66234209	-1	protein_coding	65003	MRPL11	2.04236e-05	-0.370835	0	0	0	NA	NA	NA	NA	NA	rs11600959	14	yes
BIP-ERPBC	ENSG00000174516	PELI3	11	66234216	66244808	1	protein_coding	246330	PELI3	0.0273434	-0.197191	0	0	0	NA	NA	NA	NA	NA	rs11600959	14	yes
BIP-ERPBC	ENSG00000254986	DPP3	11	66247484	66277130	1	protein_coding	10072	DPP3	4.36332e-09	0.535185	0	0	11	3.00084e-07	6.18199e-23	GTEx/v8/Whole_Blood:GTEx/v8/Skin_Not_Sun_Exposed_Suprapubic:GTEx/v8/Skin_Sun_Exposed_Lower_leg	NA	2.45532e-08	rs11600959	14	yes
BIP-ERPBC	ENSG00000256349	CTD-3074O7.11	11	66276550	66301084	1	protein_coding	582	NA	2.03206e-07	NA	0	0	0	NA	NA	NA	NA	NA	rs11600959	14	yes
BIP-ERPBC	ENSG00000174483	BBS1	11	66278077	66301098	1	protein_coding	582	BBS1	1.77867e-07	-0.129795	0	0	4	8.77316e-05	3.09274e-11	GTEx/v8/Skin_Sun_Exposed_Lower_leg	NA	NA	rs11600959	14	yes
BIP-ERPBC	ENSG00000174165	ZDHHC24	11	66288108	66313709	-1	protein_coding	254359	ZDHHC24	0.00614031	-0.199989	0	0	46	1.96324e-07	4.68483e-05	GTEx/v8/Colon_Transverse:GTEx/v8/Skin_Sun_Exposed_Lower_leg	NA	1.564e-08	rs11600959	14	yes
BIP-ERPBC	ENSG00000174080	CTSF	11	66330934	66336312	-1	protein_coding	8722	CTSF	1.32811e-13	0.919673	4	10.39	49	2.40781e-37	3.81499e-30	GTEx/v8/Whole_Blood:GTEx/v8/Breast_Mammary_Tissue:GTEx/v8/Colon_Transverse:GTEx/v8/Esophagus_Mucosa:GTEx/v8/Pancreas:GTEx/v8/Skin_Not_Sun_Exposed_Suprapubic:GTEx/v8/Skin_Sun_Exposed_Lower_leg:GTEx/v8/Spleen:GTEx/v8/Stomach:GTEx/v8/Thyroid	NA	1.564e-08	rs11600959	14	no
BIP-ERPBC	ENSG00000182791	CCDC87	11	66357640	66360554	-1	protein_coding	55231	CCDC87	3.05913e-06	-0.576764	0	0	1	0.000396036	0.0331222	GTEx/v8/Thyroid	NA	2.19622e-08	rs11600959	14	yes
BIP-ERPBC	ENSG00000173992	CCS	11	66360292	66373490	1	protein_coding	9973	CCS	3.77236e-06	NA	0	0	38	4.11303e-07	1.56369e-18	GTEx/v8/Whole_Blood:GTEx/v8/Spleen	NA	2.19622e-08	rs11600959	14	yes
BIP-ERPBC	ENSG00000239306	RBM14	11	66384053	66394818	1	protein_coding	10432	RBM14	0.987908	-0.617388	0	0	0	NA	NA	NA	NA	2.19622e-08	rs11600959	14	yes
BIP-ERPBC	ENSG00000173933	RBM4	11	66384097	66434153	1	protein_coding	100526737	RBM4	0.943909	-1.40286	0	0	0	NA	NA	NA	NA	2.19622e-08	rs11600959	14	yes
BIP-ERPBC	ENSG00000248643	RBM14-RBM4	11	66384097	66413940	1	protein_coding	100526737	RBM14-RBM4	0.918848	-0.610116	0	0	0	NA	NA	NA	NA	2.19622e-08	rs11600959	14	yes
BIP-ERPBC	ENSG00000173914	RBM4B	11	66432469	66445392	-1	protein_coding	83759	RBM4B	0.442247	-1.11377	0	0	0	NA	NA	NA	NA	1.564e-08	rs11600959	14	yes
BIP-ERPBC	ENSG00000173898	SPTBN2	11	66452719	66496697	-1	protein_coding	6712	SPTBN2	0.999978	-0.832819	4	4.907	0	NA	NA	NA	NA	4.60675e-08	rs11600959	14	no
BIP-ERPBC	ENSG00000173715	C11orf80	11	66511922	66610987	1	protein_coding	79703	C11orf80	0.0084626	NA	21	14.21	49	1.51462e-10	5.42876e-21	GTEx/v8/Brain_Cerebellar_Hemisphere:GTEx/v8/Brain_Cerebellum:GTEx/v8/Brain_Nucleus_accumbens_basal_ganglia:GTEx/v8/Esophagus_Mucosa	NA	1.564e-08	rs11600959	14	no
BIP-ERPBC	ENSG00000173653	RCE1	11	66610306	66614017	1	protein_coding	79703	RCE1	0.559303	NA	4	11.09	42	4.67947e-09	6.41833e-30	GTEx/v8/Whole_Blood:GTEx/v8/Skin_Not_Sun_Exposed_Suprapubic:GTEx/v8/Skin_Sun_Exposed_Lower_leg	NA	1.564e-08	rs11600959	14	no
BIP-ERPBC	ENSG00000173599	PC	11	66615704	66725847	-1	protein_coding	5091	PC	0.716436	-0.163689	31	22.1	44	2.80275e-08	4.48287e-07	GTEx/v8/Brain_Cerebellar_Hemisphere:GTEx/v8/Brain_Cerebellum:GTEx/v8/Pancreas	NA	1.564e-08	rs11600959	14	no
BIP-ERPBC	ENSG00000173621	LRFN4	11	66624118	66627946	1	protein_coding	78999	LRFN4	0.942092	NA	6	22.1	49	3.45015e-37	2.16087e-30	GTEx/v8/Cells_EBV-transformed_lymphocytes:GTEx/v8/Whole_Blood:GTEx/v8/Brain_Cerebellum:GTEx/v8/Brain_Spinal_cord_cervical_c-1:GTEx/v8/Breast_Mammary_Tissue:GTEx/v8/Colon_Transverse:GTEx/v8/Esophagus_Mucosa:GTEx/v8/Ovary:GTEx/v8/Pancreas:GTEx/v8/Skin_Not_Sun_Exposed_Suprapubic:GTEx/v8/Skin_Sun_Exposed_Lower_leg:GTEx/v8/Spleen:GTEx/v8/Stomach:GTEx/v8/Thyroid	NA	1.564e-08	rs11600959	14	no
BIP-ERPBC	ENSG00000173237	C11orf86	11	66742748	66744475	1	protein_coding	254439	C11orf86	NA	-0.264753	1	11.92	0	NA	NA	NA	NA	2.19622e-08	rs11600959	14	no
BIP-ERPBC	ENSG00000173227	SYT12	11	66774249	66818334	1	protein_coding	91683	SYT12	1.02517e-05	-0.60933	0	0	0	NA	NA	NA	NA	2.19622e-08	rs11600959	14	yes
BIP-ERPBC	ENSG00000173156	RHOD	11	66824289	66839484	1	protein_coding	29984	RHOD	0.203235	NA	0	0	7	2.16219e-05	6.43258e-25	GTEx/v8/Brain_Frontal_Cortex_BA9:GTEx/v8/Breast_Mammary_Tissue	NA	2.19622e-08	rs11600959	14	yes
BIP-ERPBC	ENSG00000173120	KDM2A	11	66886740	67025558	1	protein_coding	22992	KDM2A	1	-1.43384	0	0	0	NA	NA	NA	NA	2.19622e-08	rs11600959	14	yes
BIP-ERPBC	ENSG00000179038	AP001885.1	11	66963391	66964638	-1	protein_coding	NA	NA	NA	NA	0	0	0	NA	NA	NA	NA	2.19622e-08	rs11600959	14	yes
BIP-ERPBC	ENSG00000173020	ADRBK1	11	67033881	67054027	1	protein_coding	156	ADRBK1	0.998628	-0.916747	0	0	0	NA	NA	NA	NA	NA	rs11600959	14	yes
BIP-ERPBC	ENSG00000069482	GAL	11	68451247	68458643	1	protein_coding	51083	GAL	0.000289003	NA	0	0	1	0.000115581	9.75773e-33	GTEx/v8/Whole_Blood	NA	NA	rs598828	15	yes
BIP-ERPBC	ENSG00000172935	MRGPRF	11	68771863	68780877	-1	protein_coding	116535	MRGPRF	0.370676	-0.628537	0	0	0	NA	NA	NA	NA	6.65043e-09	rs598828	15	yes
BIP-ERPBC	ENSG00000172927	MYEOV	11	69061605	69182494	1	protein_coding	26579	MYEOV	0.00119291	4.04779	0	0	0	NA	NA	NA	NA	6.65043e-09	rs598828	15	yes
BIP-ERPBC	ENSG00000110092	CCND1	11	69455855	69469242	1	protein_coding	595	CCND1	0.238186	-0.876019	0	0	0	NA	NA	NA	NA	6.65043e-09	rs598828	15	yes
BIP-ERPBC	ENSG00000072121	ZFYVE26	14	68194091	68283307	-1	protein_coding	23503	ZFYVE26	1.03845e-11	-0.270915	0	0	0	NA	NA	NA	NA	3.83475e-08	rs2331776	16	yes
BIP-ERPBC	ENSG00000182185	RAD51B	14	68286496	69196935	1	protein_coding	5890	RAD51B	1.45737e-09	0.621695	8	9.009	0	NA	NA	NA	NA	3.83475e-08	rs2331776	16	no
BIP-ERPBC	ENSG00000185650	ZFP36L1	14	69254377	69263190	-1	protein_coding	677	ZFP36L1	0.506698	-1.24048	0	0	0	NA	NA	NA	NA	3.83475e-08	rs2331776	16	yes
BIP-ERPBC	ENSG00000140564	FURIN	15	91411822	91426688	1	protein_coding	5045	FURIN	0.999933	-0.15638	10	17.36	10	2.03583e-18	7.58364e-18	GTEx/v8/Brain_Frontal_Cortex_BA9:GTEx/v8/Esophagus_Mucosa	NA	7.02609e-11	rs4702	17	no
BIP-ERPBC	ENSG00000182511	FES	15	91426925	91439006	1	protein_coding	2242	FES	2.7739e-05	NA	9	17.36	10	1.58737e-26	1.6003e-42	GTEx/v8/Whole_Blood:GTEx/v8/Breast_Mammary_Tissue:GTEx/v8/Colon_Transverse:GTEx/v8/Pancreas:GTEx/v8/Skin_Not_Sun_Exposed_Suprapubic:GTEx/v8/Skin_Sun_Exposed_Lower_leg:GTEx/v8/Stomach:GTEx/v8/Thyroid	NA	7.02609e-11	rs4702	17	no
BIP-ERPBC	ENSG00000140807	NKD1	16	50582241	50670647	1	protein_coding	85407	NKD1	0.99793	-1.22578	0	0	0	NA	NA	NA	NA	2.52976e-09	rs45440698	18	yes
BIP-ERPBC	ENSG00000167208	SNX20	16	50700211	50715264	-1	protein_coding	124460	SNX20	4.12728e-05	0.0669794	0	0	0	NA	NA	NA	NA	2.52976e-09	rs45440698	18	yes
BIP-ERPBC	ENSG00000083799	CYLD	16	50775961	50835846	1	protein_coding	1540	CYLD	0.99472	-1.96431	0	0	0	NA	NA	NA	NA	2.52976e-09	rs45440698	18	yes
BIP-ERPBC	ENSG00000261190	C16orf97	16	52039399	52112386	-1	protein_coding	388276	C16orf97	NA	0.283419	0	0	0	NA	NA	NA	NA	2.52976e-09	rs45440698	18	yes
BIP-ERPBC	ENSG00000103460	TOX3	16	52471917	52581714	-1	protein_coding	27324	TOX3	0.994339	NA	16	17.03	0	NA	NA	NA	NA	2.52976e-09	rs45440698	18	no
BIP-ERPBC	ENSG00000177200	CHD9	16	53088945	53363062	1	protein_coding	80205	CHD9	1	-0.715493	0	0	0	NA	NA	NA	NA	2.52976e-09	rs45440698	18	yes
BIP-ERPBC	ENSG00000103479	RBL2	16	53467889	53525561	1	protein_coding	5934	RBL2	0.957797	-0.466961	0	0	0	NA	NA	NA	NA	2.52976e-09	rs45440698	18	yes
BIP-ERPBC	ENSG00000176842	IRX5	16	54964774	54968397	1	protein_coding	10265	IRX5	NA	NA	0	0	0	NA	NA	NA	NA	3.02673e-09	rs45440698	18	yes
BIP-ERPBC	ENSG00000159387	IRX6	16	55357672	55364672	1	protein_coding	79190	IRX6	2.81616e-08	0.438476	0	0	0	NA	NA	NA	NA	2.52976e-09	rs45440698	18	yes
BIP-ERPBC	ENSG00000087245	MMP2	16	55423612	55540603	1	protein_coding	4313	MMP2	0.791258	0.337847	0	0	0	NA	NA	NA	NA	2.52976e-09	rs45440698	18	yes
BIP-ERPBC	ENSG00000064607	SUGP2	19	19101697	19144832	-1	protein_coding	10147	SUGP2	0.999367	0.523631	0	0	0	NA	NA	NA	NA	NA	rs56352336	19	yes
BIP-ERPBC	ENSG00000105676	ARMC6	19	19144384	19170563	1	protein_coding	93436	ARMC6	7.24408e-07	NA	0	0	0	NA	NA	NA	NA	NA	rs56352336	19	yes
BIP-ERPBC	ENSG00000064545	TMEM161A	19	19229978	19249322	-1	protein_coding	54929	TMEM161A	2.04659e-06	-0.270254	0	0	0	NA	NA	NA	NA	NA	rs56352336	19	yes
BIP-ERPBC	ENSG00000130287	NCAN	19	19322782	19363042	1	protein_coding	1463	NCAN	0.154547	-1.28077	26	12.02	0	NA	NA	NA	NA	2.79964e-08	rs56352336	19	no
BIP-ERPBC	ENSG00000187664	HAPLN4	19	19366450	19373605	-1	protein_coding	404037	HAPLN4	0.0326848	0.204998	33	12.02	154	1.53083e-14	2.11512e-20	GTEx/v8/Brain_Cerebellar_Hemisphere:GTEx/v8/Brain_Cerebellum:GTEx/v8/Breast_Mammary_Tissue:GTEx/v8/Colon_Transverse:GTEx/v8/Esophagus_Mucosa:GTEx/v8/Skin_Not_Sun_Exposed_Suprapubic:GTEx/v8/Skin_Sun_Exposed_Lower_leg:GTEx/v8/Stomach:GTEx/v8/Thyroid	NA	2.79964e-08	rs56352336	19	no
BIP-ERPBC	ENSG00000213996	TM6SF2	19	19375173	19384200	-1	protein_coding	53345	TM6SF2	1.93541e-05	NA	26	10.75	154	3.57662e-11	9.40178e-23	GTEx/v8/Brain_Cerebellar_Hemisphere:GTEx/v8/Thyroid	NA	2.79964e-08	rs56352336	19	no
BIP-ERPBC	ENSG00000105705	SUGP1	19	19386827	19431653	-1	protein_coding	57794	SUGP1	0.999636	NA	25	33	151	1.6432e-07	0.000150851	GTEx/v8/Thyroid	NA	4.21513e-08	rs56352336	19	no
BIP-ERPBC	ENSG00000129933	MAU2	19	19431490	19469563	1	protein_coding	23383	MAU2	0.999718	0.0144236	26	9.955	27	3.37753e-05	0.0420593	GTEx/v8/Spleen	NA	NA	rs56352336	19	no
BIP-ERPBC	ENSG00000167491	GATAD2A	19	19496635	19619740	1	protein_coding	54815	GATAD2A	0.995363	-0.496926	63	22.3	154	2.92558e-13	3.60371e-24	GTEx/v8/Whole_Blood	NA	2.79964e-08	rs56352336	19	no
BIP-ERPBC	ENSG00000178093	TSSK6	19	19623227	19626838	-1	protein_coding	83983	TSSK6	0.587551	-1.56843	23	10.42	154	4.76356e-12	4.78766e-08	GTEx/v8/Whole_Blood:GTEx/v8/Brain_Amygdala:GTEx/v8/Skin_Not_Sun_Exposed_Suprapubic:GTEx/v8/Skin_Sun_Exposed_Lower_leg:GTEx/v8/Stomach:GTEx/v8/Thyroid	NA	2.79964e-08	rs56352336	19	no
BIP-ERPBC	ENSG00000186010	NDUFA13	19	19626545	19644285	1	protein_coding	51079	NDUFA13	0.000121027	-0.285092	45	19.73	80	4.6905e-05	0.00106206	GTEx/v8/Whole_Blood	NA	NA	rs56352336	19	no
BIP-ERPBC	ENSG00000250067	YJEFN3	19	19627036	19648390	1	protein_coding	374887	YJEFN3	2.63543e-06	NA	47	19.73	154	3.44262e-31	4.72634e-25	GTEx/v8/Whole_Blood:GTEx/v8/Brain_Cerebellar_Hemisphere:GTEx/v8/Brain_Cerebellum:GTEx/v8/Breast_Mammary_Tissue:GTEx/v8/Colon_Transverse:GTEx/v8/Esophagus_Mucosa:GTEx/v8/Liver:GTEx/v8/Pancreas:GTEx/v8/Skin_Not_Sun_Exposed_Suprapubic:GTEx/v8/Skin_Sun_Exposed_Lower_leg:GTEx/v8/Spleen:GTEx/v8/Stomach:GTEx/v8/Thyroid	NA	2.79964e-08	rs56352336	19	no
BIP-ERPBC	ENSG00000258674	CTC-260F20.3	19	19627036	19646885	1	protein_coding	NA	NA	NA	NA	46	19.73	0	NA	NA	NA	NA	NA	rs56352336	19	no
BIP-ERPBC	ENSG00000160161	CILP2	19	19649057	19657468	1	protein_coding	148113	CILP2	0.000278936	-0.132917	24	19.73	154	1.00506e-13	2.86942e-09	GTEx/v8/Brain_Caudate_basal_ganglia:GTEx/v8/Brain_Nucleus_accumbens_basal_ganglia:GTEx/v8/Brain_Putamen_basal_ganglia:GTEx/v8/Breast_Mammary_Tissue:GTEx/v8/Spleen	NA	2.79964e-08	rs56352336	19	no
BIP-ERPBC	ENSG00000064547	LPAR2	19	19734477	19739739	-1	protein_coding	9170	LPAR2	0.33727	-0.426143	0	0	154	3.07586e-20	1.11326e-36	GTEx/v8/Whole_Blood:GTEx/v8/Breast_Mammary_Tissue:GTEx/v8/Skin_Not_Sun_Exposed_Suprapubic:GTEx/v8/Skin_Sun_Exposed_Lower_leg:GTEx/v8/Spleen:GTEx/v8/Thyroid	NA	2.79964e-08	rs56352336	19	yes
BIP-ERPBC	ENSG00000089639	GMIP	19	19740285	19754476	-1	protein_coding	51291	GMIP	7.29299e-05	-0.277164	0	0	154	1.48533e-09	3.90208e-12	GTEx/v8/Whole_Blood:GTEx/v8/Thyroid	NA	2.79964e-08	rs56352336	19	yes
BIP-ERPBC	ENSG00000105726	ATP13A1	19	19756007	19774502	-1	protein_coding	57130	ATP13A1	0.994474	NA	0	0	1	8.10642e-05	0.0146282	GTEx/v8/Brain_Cerebellar_Hemisphere	NA	NA	rs56352336	19	yes
BIP-ERPBC	ENSG00000181896	ZNF101	19	19779605	19794318	1	protein_coding	94039	ZNF101	5.76614e-07	-0.00197425	0	0	2	6.55569e-05	1.0639e-08	GTEx/v8/Brain_Cortex	NA	2.79964e-08	rs56352336	19	yes
BIP-ERPBC	ENSG00000081665	ZNF506	19	19896648	19932560	-1	protein_coding	440515	ZNF506	1.99613e-08	-0.2984	0	0	1	0.000202068	7.81213e-18	GTEx/v8/Esophagus_Mucosa	NA	NA	rs56352336	19	yes
BIP-ERPBC	ENSG00000268461	AC007204.1	19	20047769	20048639	-1	protein_coding	NA	NA	NA	NA	0	0	0	NA	NA	NA	NA	NA	rs56352336	19	yes
BIP-ERPBC	ENSG00000100151	PICK1	22	38452318	38471708	1	protein_coding	9463	PICK1	0.555069	-0.905062	0	0	0	NA	NA	NA	NA	5.35308e-10	rs6001984:rs5995893	20	yes
BIP-ERPBC	ENSG00000100156	SLC16A8	22	38474141	38480100	-1	protein_coding	23539	SLC16A8	0.110165	-0.553001	0	0	0	NA	NA	NA	NA	5.35308e-10	rs6001984:rs5995893	20	yes
BIP-ERPBC	ENSG00000185022	MAFF	22	38597889	38612518	1	protein_coding	23764	MAFF	0.0422011	0.00756749	0	0	0	NA	NA	NA	NA	1.28257e-10	rs5995893:rs6001984	20	yes
BIP-ERPBC	ENSG00000100221	JOSD1	22	39081548	39097561	-1	protein_coding	9929	JOSD1	0.319905	-1.10562	0	0	0	NA	NA	NA	NA	1.28257e-10	rs6001984:rs5995893	20	yes
BIP-ERPBC	ENSG00000100226	GTPBP1	22	39101728	39134304	1	protein_coding	9567	GTPBP1	0.996189	-1.44819	0	0	0	NA	NA	NA	NA	1.28257e-10	rs6001984:rs5995893	20	yes
BIP-ERPBC	ENSG00000128383	APOBEC3A	22	39348746	39359188	1	protein_coding	100913187	APOBEC3A	0.226348	-0.0717884	0	0	0	NA	NA	NA	NA	5.35308e-10	rs6001984:rs5995893	20	yes
BIP-ERPBC	ENSG00000100324	TAB1	22	39795746	39833065	1	protein_coding	10454	TAB1	0.00399581	-0.623712	0	0	0	NA	NA	NA	NA	2.34107e-10	rs6001984:rs5995893	20	yes
BIP-ERPBC	ENSG00000128268	MGAT3	22	39853349	39888199	1	protein_coding	4248	MGAT3	0.46018	-0.365142	0	0	0	NA	NA	NA	NA	5.35308e-10	rs6001984:rs5995893	20	yes
BIP-ERPBC	ENSG00000100335	MIEF1	22	39895437	39914137	1	protein_coding	54471	MIEF1	0.0628938	-0.368026	0	0	0	NA	NA	NA	NA	5.35308e-10	rs6001984:rs5995893	20	yes
BIP-ERPBC	ENSG00000128272	ATF4	22	39915700	39918691	1	protein_coding	468	ATF4	0.411468	-0.241367	0	0	0	NA	NA	NA	NA	5.35308e-10	rs6001984:rs5995893	20	yes
BIP-ERPBC	ENSG00000187051	RPS19BP1	22	39925098	39928860	-1	protein_coding	91582	RPS19BP1	0.00589798	-0.442571	0	0	0	NA	NA	NA	NA	1.28257e-10	rs6001984:rs5995893	20	yes
BIP-ERPBC	ENSG00000100346	CACNA1I	22	39966758	40085742	1	protein_coding	8911	CACNA1I	0.999999	0.144812	0	0	0	NA	NA	NA	NA	2.34107e-10	rs6001984:rs5995893	20	yes
BIP-ERPBC	ENSG00000133477	FAM83F	22	40390953	40439533	1	protein_coding	113828	FAM83F	0.000400741	NA	0	0	0	NA	NA	NA	NA	5.35308e-10	rs6001984:rs5995893	20	yes
BIP-ERPBC	ENSG00000100354	TNRC6B	22	40440821	40731812	1	protein_coding	23112	TNRC6B	1	-2.91639	0	0	0	NA	NA	NA	NA	1.28257e-10	rs6001984:rs5995893	20	yes
BIP-ERPBC	ENSG00000239900	ADSL	22	40742507	40786467	1	protein_coding	158	ADSL	0.000212575	-0.459232	0	0	0	NA	NA	NA	NA	1.28257e-10	rs6001984:rs5995893	20	yes
BIP-ERPBC	ENSG00000100359	SGSM3	22	40766595	40806293	1	protein_coding	27352	SGSM3	1.00601e-06	-0.227062	0	0	9	0.000111385	9.26094e-07	GTEx/v8/Esophagus_Mucosa:GTEx/v8/Thyroid	NA	1.28257e-10	rs6001984;rs6001984:rs5995893	20	yes
BIP-ERPBC	ENSG00000196588	MKL1	22	40806285	41032706	-1	protein_coding	57591	MKL1	0.540324	-0.588524	228	21.5	227	5.26931e-08	1.64647e-05	GTEx/v8/Brain_Caudate_basal_ganglia:GTEx/v8/Brain_Putamen_basal_ganglia:GTEx/v8/Thyroid	NA	1.28257e-10	rs6001984;rs5995893;rs6001984:rs5995893	20	no
BIP-ERPBC	ENSG00000128285	MCHR1	22	41074754	41078818	1	protein_coding	2847	MCHR1	0.00114839	-0.0810065	0	0	36	6.14826e-09	1.52833e-05	GTEx/v8/Whole_Blood:GTEx/v8/Brain_Cortex:GTEx/v8/Brain_Frontal_Cortex_BA9	NA	1.28257e-10	rs5995893;rs6001984:rs5995893	20	yes
BIP-ERPBC	ENSG00000100372	SLC25A17	22	41165634	41215403	-1	protein_coding	10478	SLC25A17	0.0241848	-0.779479	0	0	0	NA	NA	NA	NA	1.28257e-10	rs6001984:rs5995893	20	yes
BIP-ERPBC	ENSG00000100380	ST13	22	41220539	41253026	-1	protein_coding	6767	ST13	0.659424	-1.5853	0	0	0	NA	NA	NA	NA	1.28257e-10	rs6001984:rs5995893	20	yes
BIP-ERPBC	ENSG00000196236	XPNPEP3	22	41253081	41363838	1	protein_coding	63929	XPNPEP3	8.88349e-06	-0.745194	0	0	212	3.18834e-07	1.80118e-46	GTEx/v8/Esophagus_Mucosa:GTEx/v8/Pancreas:GTEx/v8/Skin_Not_Sun_Exposed_Suprapubic:GTEx/v8/Thyroid	NA	1.28257e-10	rs5995893;rs6001984;rs6001984:rs5995893	20	yes
BIP-ERPBC	ENSG00000172404	DNAJB7	22	41255553	41258130	-1	protein_coding	150353	DNAJB7	2.09351e-11	0.355457	0	0	0	NA	NA	NA	NA	1.28257e-10	rs6001984:rs5995893	20	yes
BIP-ERPBC	ENSG00000100387	RBX1	22	41347351	41369313	1	protein_coding	9978	RBX1	0.940247	-0.356288	0	0	0	NA	NA	NA	NA	1.28257e-10	rs6001984:rs5995893	20	yes
BIP-ERPBC	ENSG00000100393	EP300	22	41487790	41576081	1	protein_coding	2033	EP300	1	NA	0	0	0	NA	NA	NA	NA	1.28257e-10	rs6001984:rs5995893	20	yes
BIP-ERPBC	ENSG00000183864	TOB2	22	41829496	41843027	-1	protein_coding	10766	TOB2	0.70319	-1.01474	0	0	0	NA	NA	NA	NA	5.35308e-10	rs6001984:rs5995893	20	yes
BIP-ERPBC	ENSG00000100410	PHF5A	22	41855721	41864729	-1	protein_coding	84844	PHF5A	0.849501	-0.474224	0	0	0	NA	NA	NA	NA	5.35308e-10	rs6001984:rs5995893	20	yes
BIP-ERPBC	ENSG00000100412	ACO2	22	41865129	41924993	1	protein_coding	50	ACO2	0.454378	-0.617412	0	0	0	NA	NA	NA	NA	5.35308e-10	rs6001984:rs5995893	20	yes
DEP-ERNBC	ENSG00000232112	TMA7	3	48481667	48485616	1	protein_coding	51372	TMA7	0.0100073	0.321268	0	0	15	9.81015e-05	8.66339e-06	GTEx/v8/Spleen:GTEx/v8/Thyroid	NA	4.39476e-09	rs11710037	1	yes
DEP-ERNBC	ENSG00000213689	TREX1	3	48506445	48509044	1	protein_coding	84126	TREX1	0.0933407	-0.110328	0	0	1	0.000584937	8.91202e-32	GTEx/v8/Esophagus_Mucosa	NA	NA	rs11710037	1	yes
DEP-ERNBC	ENSG00000145040	UCN2	3	48599160	48601206	-1	protein_coding	90226	UCN2	0.157236	0.00632673	0	0	27	9.97226e-05	0.0152834	GTEx/v8/Breast_Mammary_Tissue	NA	7.59318e-09	rs11710037	1	yes
DEP-ERNBC	ENSG00000225697	SLC26A6	3	48663156	48672926	-1	protein_coding	102465495	SLC26A6	3.31045e-05	-0.384056	0	0	93	1.44649e-05	3.27944e-18	GTEx/v8/Thyroid	NA	7.69905e-10	rs11710037	1	yes
DEP-ERNBC	ENSG00000213672	NCKIPSD	3	48701364	48723797	-1	protein_coding	51517	NCKIPSD	0.00713136	-0.551018	0	0	46	2.40371e-10	1.72182e-35	GTEx/v8/Whole_Blood:GTEx/v8/Brain_Caudate_basal_ganglia:GTEx/v8/Brain_Cerebellar_Hemisphere:GTEx/v8/Brain_Cerebellum:GTEx/v8/Brain_Cortex:GTEx/v8/Brain_Frontal_Cortex_BA9:GTEx/v8/Brain_Hippocampus:GTEx/v8/Brain_Hypothalamus:GTEx/v8/Brain_Nucleus_accumbens_basal_ganglia:GTEx/v8/Brain_Putamen_basal_ganglia:GTEx/v8/Breast_Mammary_Tissue:GTEx/v8/Esophagus_Mucosa:GTEx/v8/Liver:GTEx/v8/Skin_Not_Sun_Exp…	NA	4.91753e-08	rs7628207	1	yes
DEP-ERNBC	ENSG00000068745	IP6K2	3	48725436	48777786	-1	protein_coding	51447	IP6K2	0.989458	-0.392799	0	0	116	1.09927e-09	2.76872e-33	GTEx/v8/Whole_Blood:GTEx/v8/Brain_Cerebellar_Hemisphere:GTEx/v8/Brain_Cerebellum:GTEx/v8/Brain_Hippocampus:GTEx/v8/Breast_Mammary_Tissue:GTEx/v8/Colon_Transverse:GTEx/v8/Esophagus_Mucosa:GTEx/v8/Skin_Not_Sun_Exposed_Suprapubic:GTEx/v8/Spleen:GTEx/v8/Stomach:GTEx/v8/Thyroid	NA	7.45154e-10	rs11710037	1	yes
DEP-ERNBC	ENSG00000177479	ARIH2	3	48956254	49023815	1	protein_coding	10425	ARIH2	0.987412	-1.69992	0	0	88	3.10817e-06	1.96677e-22	GTEx/v8/Skin_Not_Sun_Exposed_Suprapubic:GTEx/v8/Skin_Sun_Exposed_Lower_leg:GTEx/v8/Thyroid	NA	2.84303e-08	rs7628207	1	yes
DEP-ERNBC	ENSG00000178467	P4HTM	3	49027319	49044587	1	protein_coding	54681	P4HTM	0.0232749	NA	0	0	88	4.45857e-09	9.84987e-19	GTEx/v8/Whole_Blood:GTEx/v8/Brain_Cerebellum:GTEx/v8/Brain_Cortex:GTEx/v8/Brain_Frontal_Cortex_BA9:GTEx/v8/Brain_Nucleus_accumbens_basal_ganglia:GTEx/v8/Colon_Transverse:GTEx/v8/Pancreas:GTEx/v8/Thyroid	NA	2.84303e-08	rs7628207	1	yes
DEP-ERNBC	ENSG00000178252	WDR6	3	49044495	49053386	1	protein_coding	11180	WDR6	9.19648e-07	-0.0589495	0	0	298	1.06933e-11	1.81688e-102	GTEx/v8/Whole_Blood:GTEx/v8/Brain_Cerebellum:GTEx/v8/Breast_Mammary_Tissue:GTEx/v8/Colon_Transverse:GTEx/v8/Esophagus_Mucosa:GTEx/v8/Pancreas:GTEx/v8/Skin_Not_Sun_Exposed_Suprapubic:GTEx/v8/Skin_Sun_Exposed_Lower_leg:GTEx/v8/Spleen:GTEx/v8/Stomach:GTEx/v8/Thyroid	NA	7.45154e-10	rs7628207;rs11710037;rs11130218	1	yes
DEP-ERNBC	ENSG00000178149	DALRD3	3	49052921	49059726	-1	protein_coding	55152	DALRD3	1.84814e-05	0.0723068	0	0	88	8.24368e-06	1.7873e-09	GTEx/v8/Brain_Cerebellum:GTEx/v8/Brain_Cortex:GTEx/v8/Colon_Transverse:GTEx/v8/Pancreas:GTEx/v8/Thyroid	NA	2.84303e-08	rs7628207	1	yes
DEP-ERNBC	ENSG00000198218	QRICH1	3	49067140	49131796	-1	protein_coding	54870	QRICH1	0.99607	-0.279294	0	0	204	1.04832e-10	2.0928e-17	GTEx/v8/Whole_Blood:GTEx/v8/Brain_Cerebellum:GTEx/v8/Brain_Nucleus_accumbens_basal_ganglia:GTEx/v8/Breast_Mammary_Tissue:GTEx/v8/Colon_Transverse:GTEx/v8/Esophagus_Mucosa:GTEx/v8/Pancreas:GTEx/v8/Skin_Not_Sun_Exposed_Suprapubic:GTEx/v8/Skin_Sun_Exposed_Lower_leg:GTEx/v8/Spleen:GTEx/v8/Stomach:GTEx/v8/Thyroid	NA	7.45154e-10	rs11710037;rs7628207	1	yes
DEP-ERNBC	ENSG00000172053	QARS	3	49133365	49142553	-1	protein_coding	102465536	QARS	8.7897e-08	-0.634756	0	0	0	NA	NA	NA	NA	4.39476e-09	rs11710037	1	yes
DEP-ERNBC	ENSG00000172046	USP19	3	49145479	49158371	-1	protein_coding	10869	USP19	0.999992	-0.429633	0	0	0	NA	NA	NA	NA	4.39476e-09	rs11710037	1	yes
DEP-ERNBC	ENSG00000177352	CCDC71	3	49199968	49203754	-1	protein_coding	64925	CCDC71	0.0169896	NA	0	0	44	4.40165e-05	5.48948e-15	GTEx/v8/Whole_Blood:GTEx/v8/Brain_Amygdala:GTEx/v8/Brain_Cerebellum	NA	2.84303e-08	rs7628207	1	yes
DEP-ERNBC	ENSG00000185909	KLHDC8B	3	49209044	49213917	1	protein_coding	200942	KLHDC8B	0.0104214	-0.0773522	0	0	274	5.58913e-17	8.98072e-20	GTEx/v8/Cells_EBV-transformed_lymphocytes:GTEx/v8/Esophagus_Mucosa:GTEx/v8/Ovary:GTEx/v8/Pancreas:GTEx/v8/Skin_Not_Sun_Exposed_Suprapubic:GTEx/v8/Skin_Sun_Exposed_Lower_leg:GTEx/v8/Thyroid	NA	7.45154e-10	rs11710037;rs7628207;rs11130218	1	yes
DEP-ERNBC	ENSG00000173421	CCDC36	3	49235861	49295537	1	protein_coding	339834	CCDC36	0.509349	-0.452713	0	0	10	9.26171e-05	2.78717e-13	GTEx/v8/Spleen	NA	NA	rs7628207	1	yes
DEP-ERNBC	ENSG00000225399	RP11-3B7.1	3	49297518	49298744	1	protein_coding	NA	NA	NA	NA	0	0	27	2.54351e-05	6.65343e-08	GTEx/v8/Spleen	NA	1.34304e-09	rs7628207;rs11710037:rs7628207	1	yes
DEP-ERNBC	ENSG00000188315	C3orf62	3	49306035	49315342	-1	protein_coding	100422952	C3orf62	0.00712466	-1.95031	0	0	0	NA	NA	NA	NA	1.34304e-09	rs11710037:rs7628207	1	yes
DEP-ERNBC	ENSG00000114316	USP4	3	49315264	49378145	-1	protein_coding	7375	USP4	6.20194e-07	NA	3	0.945	6	0.000295815	0.00232765	GTEx/v8/Colon_Transverse	NA	3.8577e-08	rs11710037;rs7628207	1	no
DEP-ERNBC	ENSG00000233276	GPX1	3	49394609	49396033	-1	protein_coding	2876	GPX1	0.00693165	-0.616399	11	19.22	271	7.665e-09	2.80503e-13	GTEx/v8/Brain_Anterior_cingulate_cortex_BA24:GTEx/v8/Brain_Caudate_basal_ganglia:GTEx/v8/Brain_Cerebellar_Hemisphere:GTEx/v8/Brain_Cerebellum:GTEx/v8/Brain_Cortex:GTEx/v8/Brain_Frontal_Cortex_BA9:GTEx/v8/Brain_Hippocampus:GTEx/v8/Brain_Nucleus_accumbens_basal_ganglia:GTEx/v8/Esophagus_Mucosa:GTEx/v8/Skin_Not_Sun_Exposed_Suprapubic:GTEx/v8/Skin_Sun_Exposed_Lower_leg:GTEx/v8/Thyroid	NA	7.45154e-10	rs11710037;rs7628207;rs11130218	1	no
DEP-ERNBC	ENSG00000067560	RHOA	3	49396578	49450431	-1	protein_coding	387	RHOA	0.804698	-0.430263	37	19.22	0	NA	NA	NA	NA	3.74163e-09	rs11710037	1	no
DEP-ERNBC	ENSG00000145022	TCTA	3	49449639	49453908	1	protein_coding	6988	TCTA	0.0132648	-0.595941	11	19.06	88	5.55347e-07	9.61214e-09	GTEx/v8/Colon_Transverse:GTEx/v8/Spleen:GTEx/v8/Thyroid	NA	4.39476e-09	rs11710037;rs7628207	1	no
DEP-ERNBC	ENSG00000145020	AMT	3	49454211	49460186	-1	protein_coding	275	AMT	0.000569475	-0.0226371	10	19.06	298	7.29468e-50	4.60575e-100	GTEx/v8/Cells_EBV-transformed_lymphocytes:GTEx/v8/Whole_Blood:GTEx/v8/Brain_Anterior_cingulate_cortex_BA24:GTEx/v8/Brain_Caudate_basal_ganglia:GTEx/v8/Brain_Cerebellar_Hemisphere:GTEx/v8/Brain_Cerebellum:GTEx/v8/Brain_Cortex:GTEx/v8/Brain_Frontal_Cortex_BA9:GTEx/v8/Brain_Hippocampus:GTEx/v8/Brain_Hypothalamus:GTEx/v8/Brain_Nucleus_accumbens_basal_ganglia:GTEx/v8/Brain_Putamen_basal_ganglia:GTEx/v…	NA	7.45154e-10	rs11710037;rs7628207;rs11130218	1	no
DEP-ERNBC	ENSG00000145029	NICN1	3	49460379	49466759	-1	protein_coding	84276	NICN1	0.257246	-1.08729	12	19.06	277	2.06973e-34	1.30111e-62	GTEx/v8/Breast_Mammary_Tissue:GTEx/v8/Colon_Transverse:GTEx/v8/Esophagus_Mucosa:GTEx/v8/Ovary:GTEx/v8/Pancreas:GTEx/v8/Skin_Not_Sun_Exposed_Suprapubic:GTEx/v8/Skin_Sun_Exposed_Lower_leg:GTEx/v8/Stomach:GTEx/v8/Thyroid	NA	7.45154e-10	rs11710037;rs7628207;rs11130218	1	no
DEP-ERNBC	ENSG00000173402	DAG1	3	49506146	49573048	1	protein_coding	1605	DAG1	0.940922	-0.838742	35	15.6	189	5.74637e-07	3.63685e-07	GTEx/v8/Esophagus_Mucosa	NA	7.45154e-10	rs11710037;rs11130218	1	no
DEP-ERNBC	ENSG00000164061	BSN	3	49591922	49708978	1	protein_coding	8927	BSN	1	-1.28511	95	12.52	188	4.47671e-05	0.00994404	GTEx/v8/Brain_Cortex:GTEx/v8/Thyroid	NA	7.45154e-10	rs11710037;rs7628207;rs11130218;rs7628207:rs11710037:rs11130218	1	no
DEP-ERNBC	ENSG00000164062	APEH	3	49711435	49721396	1	protein_coding	327	APEH	0.0132157	-0.271805	15	21	260	3.30213e-18	2.81907e-17	GTEx/v8/Whole_Blood:GTEx/v8/Brain_Spinal_cord_cervical_c-1:GTEx/v8/Breast_Mammary_Tissue:GTEx/v8/Esophagus_Mucosa:GTEx/v8/Skin_Not_Sun_Exposed_Suprapubic:GTEx/v8/Skin_Sun_Exposed_Lower_leg:GTEx/v8/Spleen	NA	7.45154e-10	rs11710037;rs7628207;rs11130218;rs11710037:rs7628207	1	no
DEP-ERNBC	ENSG00000173531	MST1	3	49721380	49726934	-1	protein_coding	4485	MST1	1.72736e-10	0.158165	11	21	202	1.04372e-23	2.09399e-18	GTEx/v8/Brain_Amygdala:GTEx/v8/Brain_Anterior_cingulate_cortex_BA24:GTEx/v8/Brain_Caudate_basal_ganglia:GTEx/v8/Brain_Cerebellum:GTEx/v8/Brain_Cortex:GTEx/v8/Brain_Frontal_Cortex_BA9:GTEx/v8/Brain_Hippocampus:GTEx/v8/Brain_Hypothalamus:GTEx/v8/Brain_Nucleus_accumbens_basal_ganglia:GTEx/v8/Breast_Mammary_Tissue:GTEx/v8/Esophagus_Mucosa:GTEx/v8/Skin_Not_Sun_Exposed_Suprapubic:GTEx/v8/Skin_Sun_Expos…	NA	7.45154e-10	rs11710037;rs7628207;rs11130218	1	no
DEP-ERNBC	ENSG00000164068	RNF123	3	49726932	49758962	1	protein_coding	63891	RNF123	0.969715	-0.461991	34	22.4	298	1.13459e-20	1.00961e-15	GTEx/v8/Cells_EBV-transformed_lymphocytes:GTEx/v8/Brain_Amygdala:GTEx/v8/Brain_Anterior_cingulate_cortex_BA24:GTEx/v8/Brain_Caudate_basal_ganglia:GTEx/v8/Brain_Cerebellar_Hemisphere:GTEx/v8/Brain_Cerebellum:GTEx/v8/Brain_Cortex:GTEx/v8/Brain_Frontal_Cortex_BA9:GTEx/v8/Brain_Hypothalamus:GTEx/v8/Brain_Nucleus_accumbens_basal_ganglia:GTEx/v8/Brain_Putamen_basal_ganglia:GTEx/v8/Brain_Spinal_cord_cer…	NA	7.45154e-10	rs11710037;rs7628207;rs11130218	1	no
DEP-ERNBC	ENSG00000176020	AMIGO3	3	49754267	49761349	-1	protein_coding	386724	AMIGO3	7.50516e-06	NA	26	22.4	0	NA	NA	NA	NA	1.09855e-09	rs11130218;rs7628207;rs11710037:rs11130218:rs7628207	1	no
DEP-ERNBC	ENSG00000173540	GMPPB	3	49754277	49761384	-1	protein_coding	386724	GMPPB	8.24536e-05	-0.659554	26	22.4	298	1.40342e-76	3.6504e-63	GTEx/v8/Whole_Blood:GTEx/v8/Brain_Amygdala:GTEx/v8/Brain_Anterior_cingulate_cortex_BA24:GTEx/v8/Brain_Caudate_basal_ganglia:GTEx/v8/Brain_Cerebellar_Hemisphere:GTEx/v8/Brain_Cerebellum:GTEx/v8/Brain_Cortex:GTEx/v8/Brain_Frontal_Cortex_BA9:GTEx/v8/Brain_Hippocampus:GTEx/v8/Brain_Hypothalamus:GTEx/v8/Brain_Nucleus_accumbens_basal_ganglia:GTEx/v8/Brain_Putamen_basal_ganglia:GTEx/v8/Brain_Spinal_cord…	NA	7.45154e-10	rs11130218;rs7628207;rs11710037;rs11710037:rs11130218:rs7628207	1	no
DEP-ERNBC	ENSG00000176095	IP6K1	3	49761727	49823975	-1	protein_coding	9807	IP6K1	0.23518	-2.10343	88	22.4	170	1.46637e-05	0.00426955	GTEx/v8/Esophagus_Mucosa:GTEx/v8/Skin_Not_Sun_Exposed_Suprapubic:GTEx/v8/Skin_Sun_Exposed_Lower_leg:GTEx/v8/Thyroid	NA	1.09855e-09	rs7628207;rs11130218	1	no
DEP-ERNBC	ENSG00000187492	CDHR4	3	49828165	49837268	-1	protein_coding	389118	CDHR4	0.0134739	0.0436097	18	18.12	181	1.04655e-06	7.30153e-12	GTEx/v8/Esophagus_Mucosa:GTEx/v8/Skin_Not_Sun_Exposed_Suprapubic:GTEx/v8/Skin_Sun_Exposed_Lower_leg	NA	1.09855e-09	rs11130218;rs7628207	1	no
DEP-ERNBC	ENSG00000185614	FAM212A	3	49840687	49842463	1	protein_coding	389119	FAM212A	0.000589161	NA	10	18.12	298	5.36068e-45	1.03287e-36	GTEx/v8/Brain_Cerebellar_Hemisphere:GTEx/v8/Brain_Cerebellum:GTEx/v8/Esophagus_Mucosa:GTEx/v8/Skin_Not_Sun_Exposed_Suprapubic:GTEx/v8/Skin_Sun_Exposed_Lower_leg	NA	7.45154e-10	rs11130218;rs7628207;rs11710037;rs11130218:rs7628207	1	no
DEP-ERNBC	ENSG00000182179	UBA7	3	49842640	49851379	-1	protein_coding	100847079	UBA7	2.68228e-14	-0.315381	14	18.12	298	9.10366e-62	2.47495e-51	GTEx/v8/Whole_Blood:GTEx/v8/Colon_Transverse:GTEx/v8/Esophagus_Mucosa:GTEx/v8/Liver:GTEx/v8/Pancreas:GTEx/v8/Minor_Salivary_Gland:GTEx/v8/Skin_Not_Sun_Exposed_Suprapubic:GTEx/v8/Skin_Sun_Exposed_Lower_leg:GTEx/v8/Spleen:GTEx/v8/Stomach:GTEx/v8/Thyroid	NA	7.45154e-10	rs7628207;rs11130218;rs11710037;rs11130218:rs7628207	1	no
DEP-ERNBC	ENSG00000183763	TRAIP	3	49866034	49894007	-1	protein_coding	10293	TRAIP	0.125104	-0.132255	37	17.61	12	0.000143329	0.0101474	GTEx/v8/Skin_Not_Sun_Exposed_Suprapubic	NA	1.14538e-09	rs11130218;rs7628207;rs11130218:rs7628207	1	no
DEP-ERNBC	ENSG00000164076	CAMKV	3	49895421	49907655	-1	protein_coding	79012	CAMKV	0.996846	-0.638323	16	18.51	94	2.02232e-12	1.46639e-13	GTEx/v8/Stomach	NA	1.09855e-09	rs7628207;rs11130218;rs11130218:rs7628207	1	no
DEP-ERNBC	ENSG00000164078	MST1R	3	49924435	49941299	-1	protein_coding	4486	MST1R	1.69349e-20	-0.377645	14	18.51	298	4.4181e-21	3.12618e-16	GTEx/v8/Whole_Blood:GTEx/v8/Brain_Anterior_cingulate_cortex_BA24:GTEx/v8/Brain_Caudate_basal_ganglia:GTEx/v8/Brain_Cerebellar_Hemisphere:GTEx/v8/Brain_Cerebellum:GTEx/v8/Brain_Cortex:GTEx/v8/Brain_Nucleus_accumbens_basal_ganglia:GTEx/v8/Brain_Spinal_cord_cervical_c-1:GTEx/v8/Colon_Transverse:GTEx/v8/Esophagus_Mucosa:GTEx/v8/Skin_Not_Sun_Exposed_Suprapubic:GTEx/v8/Skin_Sun_Exposed_Lower_leg:GTEx/v…	NA	7.45154e-10	rs11130218;rs11710037;rs7628207	1	no
DEP-ERNBC	ENSG00000228008	CTD-2330K9.3	3	49941278	49954370	1	protein_coding	NA	NA	NA	NA	11	11.37	159	1.976e-06	0.000485104	GTEx/v8/Colon_Transverse:GTEx/v8/Stomach:GTEx/v8/Thyroid	NA	1.367e-09	rs11130218;rs7628207	1	no
DEP-ERNBC	ENSG00000164077	MON1A	3	49946302	49967606	-1	protein_coding	84315	MON1A	0.00636811	-0.629673	9	11.37	166	2.33296e-07	1.16113e-05	GTEx/v8/Whole_Blood:GTEx/v8/Thyroid	NA	1.09855e-09	rs11130218;rs11710037;rs7628207	1	no
DEP-ERNBC	ENSG00000004534	RBM6	3	49977440	50137478	1	protein_coding	10180	RBM6	1	-0.685653	0	0	298	5.28941e-116	3.30235e-109	GTEx/v8/Cells_EBV-transformed_lymphocytes:GTEx/v8/Whole_Blood:GTEx/v8/Brain_Amygdala:GTEx/v8/Brain_Anterior_cingulate_cortex_BA24:GTEx/v8/Brain_Caudate_basal_ganglia:GTEx/v8/Brain_Cerebellar_Hemisphere:GTEx/v8/Brain_Cerebellum:GTEx/v8/Brain_Cortex:GTEx/v8/Brain_Frontal_Cortex_BA9:GTEx/v8/Brain_Hippocampus:GTEx/v8/Brain_Hypothalamus:GTEx/v8/Brain_Nucleus_accumbens_basal_ganglia:GTEx/v8/Brain_Putam…	NA	7.45154e-10	rs11130218;rs11710037;rs7628207	1	yes
DEP-ERNBC	ENSG00000003756	RBM5	3	50126341	50156454	1	protein_coding	10181	RBM5	0.999999	-0.605889	0	0	21	5.73777e-06	0.00272786	GTEx/v8/Esophagus_Mucosa	NA	1.14538e-09	rs11130218;rs7628207:rs11130218	1	yes
DEP-ERNBC	ENSG00000001617	SEMA3F	3	50192478	50226508	1	protein_coding	6405	SEMA3F	0.999918	NA	0	0	44	3.76808e-05	1.1782e-07	GTEx/v8/Spleen	NA	7.45154e-10	rs11710037;rs11130218	1	yes
DEP-ERNBC	ENSG00000114353	GNAI2	3	50263724	50296787	1	protein_coding	2771	GNAI2	0.86116	-0.965006	0	0	3	0.000871661	0.0122345	GTEx/v8/Skin_Sun_Exposed_Lower_leg	NA	NA	rs7628207	1	yes
DEP-ERNBC	ENSG00000186792	HYAL3	3	50330262	50336899	-1	protein_coding	8372	HYAL3	1.52466e-05	-0.35315	0	0	165	2.06736e-08	1.78087e-49	GTEx/v8/Whole_Blood:GTEx/v8/Brain_Cerebellum:GTEx/v8/Brain_Spinal_cord_cervical_c-1:GTEx/v8/Breast_Mammary_Tissue:GTEx/v8/Colon_Transverse:GTEx/v8/Esophagus_Mucosa:GTEx/v8/Pancreas:GTEx/v8/Skin_Not_Sun_Exposed_Suprapubic:GTEx/v8/Skin_Sun_Exposed_Lower_leg:GTEx/v8/Stomach:GTEx/v8/Thyroid	NA	1.09855e-09	rs7628207;rs11130218;rs11710037	1	yes
DEP-ERNBC	ENSG00000243477	NAT6	3	50333833	50336852	-1	protein_coding	24142	NAT6	0.402945	-0.113189	0	0	93	4.75312e-06	1.09112e-10	GTEx/v8/Brain_Anterior_cingulate_cortex_BA24:GTEx/v8/Colon_Transverse:GTEx/v8/Esophagus_Mucosa:GTEx/v8/Skin_Sun_Exposed_Lower_leg	NA	2.84303e-08	rs11130218;rs7628207	1	yes
DEP-ERNBC	ENSG00000114378	HYAL1	3	50337320	50349812	-1	protein_coding	3373	HYAL1	0.00553671	0.476164	0	0	74	8.10859e-05	3.49963e-17	GTEx/v8/Skin_Sun_Exposed_Lower_leg:GTEx/v8/Spleen	NA	1.09855e-09	rs11130218;rs11710037	1	yes
DEP-ERNBC	ENSG00000007402	CACNA2D2	3	50400233	50541675	-1	protein_coding	9254	CACNA2D2	0.999693	NA	0	0	20	1.25898e-05	0.000168169	GTEx/v8/Pancreas	NA	NA	rs11130218	1	yes
DEP-ERNBC	ENSG00000114735	HEMK1	3	50606583	50622366	1	protein_coding	51409	HEMK1	8.23153e-05	-2.53452	0	0	2	0.000228842	1.02463e-05	GTEx/v8/Whole_Blood	NA	NA	rs7628207	1	yes
DEP-ERNBC	ENSG00000114738	MAPKAPK3	3	50648951	50686720	1	protein_coding	7867	MAPKAPK3	2.71041e-06	0.0772686	0	0	32	7.49265e-06	9.16107e-48	GTEx/v8/Thyroid	NA	7.45154e-10	rs11710037;rs11130218	1	yes
DEP-ERNBC	ENSG00000088538	DOCK3	3	50712672	51421629	1	protein_coding	1795	DOCK3	1	-0.836765	0	0	100	4.653e-15	1.06288e-80	GTEx/v8/Skin_Not_Sun_Exposed_Suprapubic:GTEx/v8/Skin_Sun_Exposed_Lower_leg:GTEx/v8/Thyroid	NA	8.99037e-10	rs11710037;rs11130218	1	yes
DEP-ERNBC	ENSG00000163453	IGFBP7	4	57896939	57976551	-1	protein_coding	3490	IGFBP7	0.00596321	NA	0	0	0	NA	NA	NA	NA	NA	rs143582343	2	yes
DEP-ERNBC	ENSG00000137261	KIAA0319	6	24544332	24646383	-1	protein_coding	9856	KIAA0319	7.95793e-12	1.6839	0	0	0	NA	NA	NA	NA	NA	rs35741362	3	yes
DEP-ERNBC	ENSG00000111802	TDP2	6	24650205	24667261	-1	protein_coding	51567	TDP2	0.000137008	0.245868	0	0	0	NA	NA	NA	NA	NA	rs35741362	3	yes
DEP-ERNBC	ENSG00000112304	ACOT13	6	24667263	24705293	1	protein_coding	55856	ACOT13	3.4293e-05	0.981955	0	0	0	NA	NA	NA	NA	NA	rs35741362	3	yes
DEP-ERNBC	ENSG00000079691	LRRC16A	6	25279306	25620758	1	protein_coding	55604	LRRC16A	0.502319	0.400707	0	0	0	NA	NA	NA	NA	NA	rs2232423:rs35741362;rs2232423	3	yes
DEP-ERNBC	ENSG00000079689	SCGN	6	25652464	25702011	1	protein_coding	10590	SCGN	0.035946	0.102936	0	0	0	NA	NA	NA	NA	NA	rs35741362;rs2232423:rs2232423	3	yes
DEP-ERNBC	ENSG00000124568	SLC17A1	6	25783125	25832287	-1	protein_coding	6568	SLC17A1	2.59261e-10	-0.181263	0	0	0	NA	NA	NA	NA	NA	rs35741362;rs2232423:rs35741362:rs2232423:rs6914955	3	yes
DEP-ERNBC	ENSG00000124564	SLC17A3	6	25833294	25882514	-1	protein_coding	10786	SLC17A3	9.88206e-14	-0.246503	0	0	0	NA	NA	NA	NA	1.32005e-08	rs35741362:rs2232423:rs35741362;rs2232423:rs6914955	3	yes
DEP-ERNBC	ENSG00000112337	SLC17A2	6	25912982	25930946	-1	protein_coding	10246	SLC17A2	0.00466985	-0.129201	0	0	0	NA	NA	NA	NA	1.32005e-08	rs35741362:rs2232423:rs35741362;rs2232423:rs6914955	3	yes
DEP-ERNBC	ENSG00000112343	TRIM38	6	25963030	25987384	1	protein_coding	10475	TRIM38	4.7513e-06	-0.220583	0	0	26	1.49289e-05	2.71219e-11	GTEx/v8/Whole_Blood	NA	3.62553e-08	rs35741362;rs2232423:rs35741362;rs2232423:rs35741362:rs6914955	3	yes
DEP-ERNBC	ENSG00000124610	HIST1H1A	6	26017260	26018040	-1	protein_coding	3024	HIST1H1A	0.0035308	-0.372207	0	0	0	NA	NA	NA	NA	2.51691e-08	rs35741362:rs35741362;rs2232423:rs2232423:rs6914955	3	yes
DEP-ERNBC	ENSG00000198366	HIST1H3A	6	26020718	26021186	1	protein_coding	8968	HIST1H3A	3.98008e-05	-0.225707	0	0	0	NA	NA	NA	NA	2.51691e-08	rs35741362:rs35741362;rs2232423:rs2232423:rs6914955	3	yes
DEP-ERNBC	ENSG00000196176	HIST1H4A	6	26021907	26022278	1	protein_coding	554313	HIST1H4A	0.0022854	0.43417	0	0	0	NA	NA	NA	NA	2.51691e-08	rs35741362:rs35741362;rs2232423:rs2232423:rs6914955	3	yes
DEP-ERNBC	ENSG00000124529	HIST1H4B	6	26027124	26027480	-1	protein_coding	554313	HIST1H4B	0.00854183	0.166119	0	0	0	NA	NA	NA	NA	2.51691e-08	rs35741362:rs35741362;rs2232423:rs2232423:rs6914955	3	yes
DEP-ERNBC	ENSG00000124693	HIST1H3B	6	26031817	26032288	-1	protein_coding	8968	HIST1H3B	0.307283	0.251696	0	0	0	NA	NA	NA	NA	2.51691e-08	rs35741362:rs35741362;rs2232423:rs2232423:rs6914955	3	yes
DEP-ERNBC	ENSG00000137259	HIST1H2AB	6	26033320	26033796	-1	protein_coding	8335	HIST1H2AB	0.00531944	0.228135	0	0	0	NA	NA	NA	NA	2.51691e-08	rs35741362:rs35741362;rs2232423:rs2232423:rs6914955	3	yes
DEP-ERNBC	ENSG00000196226	HIST1H2BB	6	26043455	26043885	-1	protein_coding	3018	HIST1H2BB	0.130328	0.288117	0	0	0	NA	NA	NA	NA	NA	rs35741362;rs2232423:rs2232423:rs35741362	3	yes
DEP-ERNBC	ENSG00000196532	HIST1H3C	6	26045639	26046097	1	protein_coding	8968	HIST1H3C	0.215541	-0.193879	0	0	0	NA	NA	NA	NA	NA	rs35741362;rs2232423:rs2232423:rs35741362	3	yes
DEP-ERNBC	ENSG00000187837	HIST1H1C	6	26055968	26056699	-1	protein_coding	3006	HIST1H1C	NA	0.137228	0	0	0	NA	NA	NA	NA	NA	rs35741362;rs2232423:rs2232423:rs35741362	3	yes
DEP-ERNBC	ENSG00000010704	HFE	6	26087509	26098571	1	protein_coding	3077	HFE	8.49697e-07	0.210172	0	0	0	NA	NA	NA	NA	NA	rs2232423:rs35741362;rs2232423:rs35741362:rs6914955	3	yes
DEP-ERNBC	ENSG00000197061	HIST1H4C	6	26104104	26104518	1	protein_coding	554313	HIST1H4C	8.85617e-05	0.852192	0	0	0	NA	NA	NA	NA	NA	rs2232423:rs35741362;rs2232423:rs35741362:rs6914955	3	yes
DEP-ERNBC	ENSG00000187475	HIST1H1T	6	26107640	26108364	-1	protein_coding	3010	HIST1H1T	NA	-0.0680391	0	0	0	NA	NA	NA	NA	NA	rs2232423:rs35741362;rs2232423:rs35741362:rs6914955	3	yes
DEP-ERNBC	ENSG00000197697	HIST1H2BE	6	26183958	26184454	1	protein_coding	8347	HIST1H2BE	0.000307872	0.445738	0	0	0	NA	NA	NA	NA	NA	rs35741362:rs35741362;rs2232423:rs2232423	3	yes
DEP-ERNBC	ENSG00000188987	HIST1H4D	6	26188938	26189304	-1	protein_coding	554313	HIST1H4D	0.0022643	0.870145	0	0	0	NA	NA	NA	NA	NA	rs35741362:rs35741362;rs2232423:rs2232423	3	yes
DEP-ERNBC	ENSG00000197409	HIST1H3D	6	26197068	26199521	-1	protein_coding	8968	HIST1H3D	0.0111951	NA	0	0	0	NA	NA	NA	NA	NA	rs35741362:rs35741362;rs2232423:rs2232423	3	yes
DEP-ERNBC	ENSG00000196866	HIST1H2AD	6	26199079	26199471	-1	protein_coding	3013	HIST1H2AD	3.99677e-05	0.287759	0	0	0	NA	NA	NA	NA	NA	rs35741362:rs35741362;rs2232423:rs2232423	3	yes
DEP-ERNBC	ENSG00000197846	HIST1H2BF	6	26199748	26200942	1	protein_coding	8347	HIST1H2BF	0.00030002	0.851063	0	0	0	NA	NA	NA	NA	NA	rs35741362:rs35741362;rs2232423:rs2232423	3	yes
DEP-ERNBC	ENSG00000198518	HIST1H4E	6	26204858	26206266	1	protein_coding	554313	HIST1H4E	0.000642251	1.83578	0	0	0	NA	NA	NA	NA	NA	rs35741362;rs2232423:rs2232423:rs35741362	3	yes
DEP-ERNBC	ENSG00000187990	HIST1H2BG	6	26216428	26216872	-1	protein_coding	8347	HIST1H2BG	2.94452e-06	0.0253452	0	0	0	NA	NA	NA	NA	NA	rs35741362;rs2232423:rs2232423:rs35741362	3	yes
DEP-ERNBC	ENSG00000168274	HIST1H2AE	6	26217165	26217711	1	protein_coding	8335	HIST1H2AE	0.624124	-0.273878	0	0	0	NA	NA	NA	NA	NA	rs35741362;rs2232423:rs2232423:rs35741362	3	yes
DEP-ERNBC	ENSG00000196966	HIST1H3E	6	26225383	26225844	1	protein_coding	8968	HIST1H3E	0.000813429	-0.209795	0	0	0	NA	NA	NA	NA	NA	rs35741362;rs2232423:rs2232423:rs35741362	3	yes
DEP-ERNBC	ENSG00000124575	HIST1H1D	6	26234440	26235216	-1	protein_coding	3007	HIST1H1D	NA	0.136123	0	0	0	NA	NA	NA	NA	NA	rs35741362;rs2232423:rs2232423:rs35741362	3	yes
DEP-ERNBC	ENSG00000198327	HIST1H4F	6	26240561	26240976	1	protein_coding	554313	HIST1H4F	0.181985	1.06312	0	0	0	NA	NA	NA	NA	2.51691e-08	rs2232423:rs35741362	3	yes
DEP-ERNBC	ENSG00000124578	HIST1H4G	6	26246886	26247259	-1	protein_coding	8369	HIST1H4G	0.00263	-0.0509409	0	0	0	NA	NA	NA	NA	2.51691e-08	rs2232423:rs35741362	3	yes
DEP-ERNBC	ENSG00000256316	HIST1H3F	6	26250370	26250835	-1	protein_coding	8968	HIST1H3F	0.0422154	-0.181854	0	0	0	NA	NA	NA	NA	2.51691e-08	rs2232423:rs35741362	3	yes
DEP-ERNBC	ENSG00000197459	HIST1H2BH	6	26251879	26252303	1	protein_coding	8345	HIST1H2BH	0.00029573	-0.173874	0	0	0	NA	NA	NA	NA	2.51691e-08	rs2232423:rs35741362	3	yes
DEP-ERNBC	ENSG00000256018	HIST1H3G	6	26271146	26271612	-1	protein_coding	8968	HIST1H3G	1.71006e-05	0.23442	0	0	0	NA	NA	NA	NA	2.51691e-08	rs2232423:rs35741362	3	yes
DEP-ERNBC	ENSG00000168242	HIST1H2BI	6	26273144	26273622	1	protein_coding	8347	HIST1H2BI	0.138012	-0.249748	0	0	0	NA	NA	NA	NA	2.51691e-08	rs2232423:rs35741362	3	yes
DEP-ERNBC	ENSG00000158406	HIST1H4H	6	26281283	26285762	-1	protein_coding	554313	HIST1H4H	0.00879033	1.05907	0	0	0	NA	NA	NA	NA	1.32005e-08	rs2232423:rs35741362;rs2232423:rs35741362:rs6914955	3	yes
DEP-ERNBC	ENSG00000186470	BTN3A2	6	26365387	26378546	1	protein_coding	11118	BTN3A2	0.000124519	2.20791	0	0	67	7.05856e-86	3.78623e-120	GTEx/v8/Cells_EBV-transformed_lymphocytes:GTEx/v8/Whole_Blood:GTEx/v8/Brain_Amygdala:GTEx/v8/Brain_Anterior_cingulate_cortex_BA24:GTEx/v8/Brain_Caudate_basal_ganglia:GTEx/v8/Brain_Cerebellar_Hemisphere:GTEx/v8/Brain_Cerebellum:GTEx/v8/Brain_Cortex:GTEx/v8/Brain_Frontal_Cortex_BA9:GTEx/v8/Brain_Hippocampus:GTEx/v8/Brain_Hypothalamus:GTEx/v8/Brain_Nucleus_accumbens_basal_ganglia:GTEx/v8/Brain_Putam…	NA	1.32005e-08	rs35741362;rs2232423:rs2232423:rs35741362	3	yes
DEP-ERNBC	ENSG00000124508	BTN2A2	6	26383324	26395102	1	protein_coding	10385	BTN2A2	0.000150288	1.01572	0	0	67	2.02132e-09	1.34196e-14	GTEx/v8/Pancreas:GTEx/v8/Skin_Sun_Exposed_Lower_leg	NA	1.32005e-08	rs35741362;rs2232423:rs2232423:rs35741362	3	yes
DEP-ERNBC	ENSG00000026950	BTN3A1	6	26402465	26415444	1	protein_coding	11119	BTN3A1	8.65114e-07	1.62791	3	4.335	0	NA	NA	NA	NA	NA	rs35741362	3	no
DEP-ERNBC	ENSG00000111801	BTN3A3	6	26440700	26453643	1	protein_coding	10384	BTN3A3	7.19025e-10	1.09011	3	23.7	38	2.38673e-06	5.00288e-08	GTEx/v8/Brain_Cerebellar_Hemisphere:GTEx/v8/Brain_Cortex:GTEx/v8/Skin_Sun_Exposed_Lower_leg	NA	1.32005e-08	rs35741362;rs2232423;rs2232423:rs35741362	3	no
DEP-ERNBC	ENSG00000112763	BTN2A1	6	26458150	26476849	1	protein_coding	11120	BTN2A1	1.07468e-18	0.260571	2	23.7	1	0.000378299	2.124e-50	GTEx/v8/Whole_Blood	NA	NA	rs35741362;rs2232423:rs35741362	3	no
DEP-ERNBC	ENSG00000124557	BTN1A1	6	26501449	26510650	1	protein_coding	696	BTN1A1	1.14088e-09	-0.329705	1	4.206	0	NA	NA	NA	NA	NA	rs35741362;rs35741362:rs35741362;rs2232423:rs2232423	3	no
DEP-ERNBC	ENSG00000182952	HMGN4	6	26538633	26546482	1	protein_coding	10473	HMGN4	0.557082	-0.351003	0	0	22	3.26875e-06	2.51544e-34	GTEx/v8/Whole_Blood:GTEx/v8/Skin_Sun_Exposed_Lower_leg	NA	1.32005e-08	rs35741362;rs2232423:rs35741362;rs2232423:rs35741362:rs6914955	3	yes
DEP-ERNBC	ENSG00000146109	ABT1	6	26597180	26600278	1	protein_coding	29777	ABT1	0.0271056	0.104221	2	0.653	0	NA	NA	NA	NA	1.32005e-08	rs35741362;rs2232423:rs35741362;rs2232423:rs35741362:rs6914955	3	no
DEP-ERNBC	ENSG00000181315	ZNF322	6	26636518	26659980	-1	protein_coding	79692	ZNF322	NA	-1.14047	5	19.82	0	NA	NA	NA	NA	1.32005e-08	rs35741362;rs35741362:rs2232423:rs35741362;rs2232423:rs6914955	3	no
DEP-ERNBC	ENSG00000124635	HIST1H2BJ	6	27093676	27100541	-1	protein_coding	8970	HIST1H2BJ	0.478842	0.308582	1	4	6	0.000523389	0.0125512	GTEx/v8/Whole_Blood	NA	1.32005e-08	rs35741362;rs2232423:rs35741362;rs2232423:rs35741362:rs6914955	3	no
DEP-ERNBC	ENSG00000196787	HIST1H2AG	6	27100832	27103070	1	protein_coding	85235	HIST1H2AG	0.000610464	-0.741637	1	4	0	NA	NA	NA	NA	1.32005e-08	rs35741362;rs2232423:rs35741362;rs2232423:rs35741362:rs6914955	3	no
DEP-ERNBC	ENSG00000197903	HIST1H2BK	6	27106073	27114619	-1	protein_coding	85236	HIST1H2BK	0.490754	-0.0430523	0	0	8	5.61303e-05	0.0120885	GTEx/v8/Brain_Cerebellum	NA	1.32005e-08	rs35741362;rs2232423:rs35741362;rs2232423:rs35741362:rs6914955	3	yes
DEP-ERNBC	ENSG00000198339	HIST1H4I	6	27107076	27108418	1	protein_coding	554313	HIST1H4I	0.446296	-0.468005	0	0	0	NA	NA	NA	NA	1.32005e-08	rs2232423:rs35741362;rs2232423:rs35741362:rs6914955	3	yes
DEP-ERNBC	ENSG00000184825	HIST1H2AH	6	27114861	27115317	1	protein_coding	85235	HIST1H2AH	6.29508e-05	0.19492	0	0	0	NA	NA	NA	NA	1.32005e-08	rs2232423:rs35741362;rs2232423:rs35741362:rs6914955	3	yes
DEP-ERNBC	ENSG00000112812	PRSS16	6	27215480	27224403	1	protein_coding	10279	PRSS16	2.23792e-06	0.00884812	1	2.892	264	6.83753e-16	1.1671e-13	GTEx/v8/Whole_Blood:GTEx/v8/Brain_Cerebellar_Hemisphere:GTEx/v8/Brain_Cerebellum:GTEx/v8/Brain_Cortex:GTEx/v8/Esophagus_Mucosa:GTEx/v8/Ovary:GTEx/v8/Skin_Not_Sun_Exposed_Suprapubic:GTEx/v8/Skin_Sun_Exposed_Lower_leg:GTEx/v8/Spleen:GTEx/v8/Thyroid:GTEx/v8/Uterus	NA	1.32005e-08	rs35741362;rs2232423;rs2232423:rs35741362;rs2232423:rs35741362:rs6914955	3	no
DEP-ERNBC	ENSG00000158553	POM121L2	6	27253682	27279949	-1	protein_coding	94026	POM121L2	NA	0.313408	3	10.98	0	NA	NA	NA	NA	2.51691e-08	rs35741362;rs2232423:rs35741362;rs2232423:rs35741362:rs6914955	3	no
DEP-ERNBC	ENSG00000124613	ZNF391	6	27342394	27371683	1	protein_coding	346157	ZNF391	9.25869e-07	1.23172	10	8.5	223	8.71878e-08	2.2412e-60	GTEx/v8/Brain_Cerebellar_Hemisphere:GTEx/v8/Brain_Nucleus_accumbens_basal_ganglia:GTEx/v8/Breast_Mammary_Tissue:GTEx/v8/Colon_Transverse:GTEx/v8/Esophagus_Mucosa:GTEx/v8/Ovary:GTEx/v8/Skin_Not_Sun_Exposed_Suprapubic:GTEx/v8/Skin_Sun_Exposed_Lower_leg:GTEx/v8/Spleen:GTEx/v8/Thyroid	NA	1.32005e-08	rs35741362;rs2232423;rs2232423:rs2232423:rs35741362:rs6914955	3	no
DEP-ERNBC	ENSG00000096654	ZNF184	6	27418522	27440897	-1	protein_coding	7738	ZNF184	0.133749	-0.545662	9	10.07	0	NA	NA	NA	NA	2.51691e-08	rs35741362;rs2232423;rs35741362:rs35741362;rs2232423:rs2232423:rs6914955	3	no
DEP-ERNBC	ENSG00000185130	HIST1H2BL	6	27775257	27775709	-1	protein_coding	8340	HIST1H2BL	0.00286755	-0.030111	16	16.23	0	NA	NA	NA	NA	2.51691e-08	rs35741362;rs2232423;rs35741362:rs35741362;rs2232423:rs2232423:rs6914955	3	no
DEP-ERNBC	ENSG00000196747	HIST1H2AI	6	27775899	27776429	1	protein_coding	85235	HIST1H2AI	0.581587	-0.0583265	16	16.23	0	NA	NA	NA	NA	2.51691e-08	rs35741362;rs2232423;rs35741362:rs35741362;rs2232423:rs2232423:rs6914955	3	no
DEP-ERNBC	ENSG00000203813	HIST1H3H	6	27777842	27778314	1	protein_coding	8968	HIST1H3H	0.0249392	-0.177817	15	16.23	0	NA	NA	NA	NA	2.51691e-08	rs35741362;rs2232423;rs35741362:rs35741362;rs2232423:rs2232423:rs6914955	3	no
DEP-ERNBC	ENSG00000182611	HIST1H2AJ	6	27782112	27782607	-1	protein_coding	8331	HIST1H2AJ	0.191198	0.615054	16	16.23	0	NA	NA	NA	NA	2.51691e-08	rs2232423;rs35741362;rs35741362:rs35741362;rs2232423:rs2232423:rs6914955	3	no
DEP-ERNBC	ENSG00000196374	HIST1H2BM	6	27782822	27783267	1	protein_coding	8342	HIST1H2BM	0.00275346	-0.27562	17	16.23	0	NA	NA	NA	NA	2.51691e-08	rs2232423;rs35741362;rs35741362:rs35741362;rs2232423:rs2232423:rs6914955	3	no
DEP-ERNBC	ENSG00000197238	HIST1H4J	6	27791884	27792257	1	protein_coding	554313	HIST1H4J	0.423754	0.59845	20	9.571	0	NA	NA	NA	NA	2.51691e-08	rs2232423;rs35741362;rs35741362:rs35741362;rs2232423:rs2232423:rs6914955	3	no
DEP-ERNBC	ENSG00000197914	HIST1H4K	6	27798952	27799305	-1	protein_coding	554313	HIST1H4K	0.429119	0.387416	16	12.22	0	NA	NA	NA	NA	2.51691e-08	rs2232423;rs35741362;rs35741362:rs35741362;rs2232423:rs2232423:rs6914955	3	no
DEP-ERNBC	ENSG00000184348	HIST1H2AK	6	27805658	27806117	-1	protein_coding	85235	HIST1H2AK	0.0684285	-0.0412441	18	12.22	0	NA	NA	NA	NA	2.51691e-08	rs2232423;rs35741362;rs35741362:rs2232423:rs35741362;rs2232423:rs6914955	3	no
DEP-ERNBC	ENSG00000233822	HIST1H2BN	6	27806323	27823487	1	protein_coding	8341	HIST1H2BN	0.139775	0.145508	24	15.9	51	0.000117147	0.0155928	GTEx/v8/Skin_Not_Sun_Exposed_Suprapubic	NA	2.51691e-08	rs2232423;rs35741362;rs35741362:rs2232423:rs35741362;rs2232423:rs6914955	3	no
DEP-ERNBC	ENSG00000198374	HIST1H2AL	6	27833034	27833606	1	protein_coding	85235	HIST1H2AL	0.0624869	-0.360341	15	15.9	0	NA	NA	NA	NA	2.51691e-08	rs2232423;rs35741362;rs35741362:rs2232423:rs35741362;rs2232423:rs6914955	3	no
DEP-ERNBC	ENSG00000184357	HIST1H1B	6	27834570	27835359	-1	protein_coding	3009	HIST1H1B	0.509139	-0.0898951	16	15.9	300	4.83112e-06	0.00401805	GTEx/v8/Skin_Not_Sun_Exposed_Suprapubic	NA	2.51691e-08	rs2232423;rs35741362;rs35741362:rs2232423:rs35741362;rs2232423:rs6914955	3	no
DEP-ERNBC	ENSG00000182572	HIST1H3I	6	27839623	27840099	-1	protein_coding	8968	HIST1H3I	0.36088	-0.232438	16	15.9	0	NA	NA	NA	NA	2.51691e-08	rs2232423;rs35741362;rs35741362:rs2232423:rs35741362;rs2232423:rs6914955	3	no
DEP-ERNBC	ENSG00000198558	HIST1H4L	6	27840926	27841289	-1	protein_coding	554313	HIST1H4L	0.191235	0.42689	16	15.9	0	NA	NA	NA	NA	2.51691e-08	rs2232423;rs35741362;rs35741362:rs2232423:rs35741362;rs2232423:rs6914955	3	no
DEP-ERNBC	ENSG00000197153	HIST1H3J	6	27858093	27860884	-1	protein_coding	8968	HIST1H3J	0.695884	-0.189708	4	10.73	0	NA	NA	NA	NA	2.51691e-08	rs2232423;rs35741362;rs35741362:rs2232423:rs35741362;rs2232423:rs6914955	3	no
DEP-ERNBC	ENSG00000233224	HIST1H2AM	6	27860477	27860963	-1	protein_coding	85235	HIST1H2AM	0.000856482	-0.225135	4	10.73	0	NA	NA	NA	NA	2.51691e-08	rs2232423;rs35741362;rs35741362:rs2232423:rs35741362;rs2232423:rs6914955	3	no
DEP-ERNBC	ENSG00000196331	HIST1H2BO	6	27861203	27861669	1	protein_coding	8348	HIST1H2BO	3.07278e-05	-0.223063	3	5.694	0	NA	NA	NA	NA	2.51691e-08	rs2232423;rs35741362;rs35741362:rs2232423:rs35741362;rs2232423:rs6914955	3	no
DEP-ERNBC	ENSG00000168131	OR2B2	6	27878963	27880174	-1	protein_coding	81697	OR2B2	6.8672e-05	-0.212076	6	23.2	0	NA	NA	NA	NA	1.32005e-08	rs2232423;rs35741362;rs35741362:rs2232423:rs35741362;rs2232423:rs6914955	3	no
DEP-ERNBC	ENSG00000124657	OR2B6	6	27925019	27925960	1	protein_coding	26212	OR2B6	0.0407309	-0.0981731	1	0.002	0	NA	NA	NA	NA	1.32005e-08	rs35741362;rs2232423;rs35741362:rs2232423:rs35741362;rs2232423:rs6914955	3	no
DEP-ERNBC	ENSG00000197279	ZNF165	6	28048753	28057341	1	protein_coding	7718	ZNF165	0.000563292	0.227981	8	10.67	201	1.92299e-06	9.79009e-08	GTEx/v8/Esophagus_Mucosa:GTEx/v8/Skin_Sun_Exposed_Lower_leg:GTEx/v8/Stomach:GTEx/v8/Thyroid	NA	2.90396e-08	rs2232423;rs35741362;rs6914955;rs2232423:rs35741362;rs2232423:rs6914955	3	no
DEP-ERNBC	ENSG00000196812	ZSCAN16	6	28092338	28097860	1	protein_coding	80345	ZSCAN16	2.67303e-06	0.184187	8	5.996	73	0.000163859	0.00593246	GTEx/v8/Brain_Cortex:GTEx/v8/Thyroid	NA	2.51691e-08	rs2232423;rs6914955;rs35741362;rs2232423:rs35741362:rs35741362;rs2232423:rs6914955	3	no
DEP-ERNBC	ENSG00000198315	ZKSCAN8	6	28109688	28127250	1	protein_coding	7745	ZKSCAN8	0.000231595	-0.142528	14	13.42	366	2.2313e-08	3.82047e-07	GTEx/v8/Brain_Caudate_basal_ganglia:GTEx/v8/Brain_Cerebellum:GTEx/v8/Brain_Cortex:GTEx/v8/Brain_Frontal_Cortex_BA9:GTEx/v8/Brain_Hippocampus:GTEx/v8/Brain_Nucleus_accumbens_basal_ganglia	NA	2.51691e-08	rs2232423;rs6914955;rs35741362;rs2232423:rs35741362:rs35741362;rs2232423:rs6914955	3	no
DEP-ERNBC	ENSG00000137185	ZSCAN9	6	28192664	28201260	1	protein_coding	7746	ZSCAN9	4.10249e-08	0.461166	9	7.251	752	8.92785e-09	4.14105e-21	GTEx/v8/Whole_Blood:GTEx/v8/Brain_Anterior_cingulate_cortex_BA24:GTEx/v8/Brain_Cerebellar_Hemisphere:GTEx/v8/Brain_Cerebellum:GTEx/v8/Brain_Cortex:GTEx/v8/Brain_Hippocampus:GTEx/v8/Brain_Nucleus_accumbens_basal_ganglia:GTEx/v8/Colon_Transverse:GTEx/v8/Skin_Not_Sun_Exposed_Suprapubic:GTEx/v8/Skin_Sun_Exposed_Lower_leg:GTEx/v8/Thyroid	NA	2.90396e-08	rs2232423;rs6914955;rs35741362;rs2232423:rs35741362	3	no
DEP-ERNBC	ENSG00000187626	ZKSCAN4	6	28212401	28227011	-1	protein_coding	387032	ZKSCAN4	6.74288e-05	0.661631	5	10.52	524	7.84617e-09	1.0086e-09	GTEx/v8/Whole_Blood:GTEx/v8/Spleen	NA	2.51691e-08	rs2232423;rs35741362;rs6914955;rs2232423:rs35741362:rs35741362;rs2232423:rs6914955	3	no
DEP-ERNBC	ENSG00000189134	NKAPL	6	28227098	28228736	1	protein_coding	222698	NKAPL	0.000165621	0.0513426	2	5.18	0	NA	NA	NA	NA	2.51691e-08	rs2232423;rs2232423:rs35741362:rs35741362;rs2232423:rs6914955	3	no
DEP-ERNBC	ENSG00000137338	PGBD1	6	28249314	28270326	1	protein_coding	84547	PGBD1	1.46735e-05	-0.0800605	11	14.75	273	1.02045e-07	9.81173e-05	GTEx/v8/Brain_Caudate_basal_ganglia:GTEx/v8/Brain_Cerebellar_Hemisphere:GTEx/v8/Brain_Cerebellum:GTEx/v8/Brain_Spinal_cord_cervical_c-1:GTEx/v8/Skin_Not_Sun_Exposed_Suprapubic:GTEx/v8/Skin_Sun_Exposed_Lower_leg:GTEx/v8/Thyroid	NA	2.51691e-08	rs2232423;rs35741362;rs35741362:rs2232423:rs35741362	3	no
DEP-ERNBC	ENSG00000235109	ZSCAN31	6	28292470	28324048	-1	protein_coding	64288	ZSCAN31	3.77127e-09	1.10713	17	13.57	782	1.34958e-30	7.04604e-48	GTEx/v8/Brain_Amygdala:GTEx/v8/Brain_Anterior_cingulate_cortex_BA24:GTEx/v8/Brain_Caudate_basal_ganglia:GTEx/v8/Brain_Cerebellar_Hemisphere:GTEx/v8/Brain_Cerebellum:GTEx/v8/Brain_Cortex:GTEx/v8/Brain_Frontal_Cortex_BA9:GTEx/v8/Brain_Hippocampus:GTEx/v8/Brain_Hypothalamus:GTEx/v8/Brain_Nucleus_accumbens_basal_ganglia:GTEx/v8/Brain_Putamen_basal_ganglia:GTEx/v8/Brain_Spinal_cord_cervical_c-1:GTEx/v…	NA	2.51691e-08	rs2232423;rs6914955;rs35741362;rs2232423:rs35741362	3	no
DEP-ERNBC	ENSG00000189298	ZKSCAN3	6	28317691	28336947	1	protein_coding	80317	ZKSCAN3	0.000122608	-0.652443	7	13.57	747	3.79258e-12	4.19486e-16	GTEx/v8/Whole_Blood:GTEx/v8/Brain_Caudate_basal_ganglia:GTEx/v8/Brain_Cortex:GTEx/v8/Brain_Frontal_Cortex_BA9:GTEx/v8/Brain_Putamen_basal_ganglia:GTEx/v8/Breast_Mammary_Tissue:GTEx/v8/Esophagus_Mucosa:GTEx/v8/Ovary:GTEx/v8/Pancreas:GTEx/v8/Skin_Not_Sun_Exposed_Suprapubic:GTEx/v8/Skin_Sun_Exposed_Lower_leg:GTEx/v8/Stomach:GTEx/v8/Thyroid	NA	2.51691e-08	rs2232423;rs6914955;rs35741362;rs2232423:rs35741362	3	no
DEP-ERNBC	ENSG00000158691	ZSCAN12	6	28346732	28367511	-1	protein_coding	9753	ZSCAN12	1.43992e-05	NA	11	9.552	22	0.000234698	6.45566e-06	GTEx/v8/Skin_Sun_Exposed_Lower_leg:GTEx/v8/Thyroid	NA	2.51691e-08	rs2232423;rs6914955;rs35741362:rs2232423:rs35741362;rs2232423:rs6914955	3	no
DEP-ERNBC	ENSG00000187987	ZSCAN23	6	28399707	28411279	-1	protein_coding	222696	ZSCAN23	0.00270295	0.0706565	3	2.102	768	5.56329e-17	1.0207e-38	GTEx/v8/Brain_Caudate_basal_ganglia:GTEx/v8/Brain_Cerebellar_Hemisphere:GTEx/v8/Brain_Cerebellum:GTEx/v8/Brain_Cortex:GTEx/v8/Brain_Frontal_Cortex_BA9:GTEx/v8/Brain_Nucleus_accumbens_basal_ganglia:GTEx/v8/Brain_Putamen_basal_ganglia:GTEx/v8/Brain_Spinal_cord_cervical_c-1:GTEx/v8/Brain_Substantia_nigra:GTEx/v8/Breast_Mammary_Tissue:GTEx/v8/Colon_Transverse:GTEx/v8/Esophagus_Mucosa:GTEx/v8/Ovary:GT…	NA	2.90396e-08	rs2232423;rs6914955;rs35741362	3	no
DEP-ERNBC	ENSG00000198704	GPX6	6	28471073	28495992	-1	protein_coding	257202	GPX6	3.13758e-05	0.718703	1	0.984	0	NA	NA	NA	NA	1.32005e-08	rs2232423;rs35741362:rs2232423:rs35741362;rs2232423:rs6914955	3	no
DEP-ERNBC	ENSG00000224586	GPX5	6	28493702	28502729	1	protein_coding	2880	GPX5	0.00888468	0.354876	0	0	0	NA	NA	NA	NA	1.32005e-08	rs35741362:rs2232423:rs35741362;rs2232423:rs6914955	3	yes
DEP-ERNBC	ENSG00000232040	SCAND3	6	28539407	28583989	-1	protein_coding	114821	SCAND3	9.70724e-09	-0.785031	2	10.48	6	4.07484e-05	0.00650232	GTEx/v8/Brain_Hippocampus	NA	2.51691e-08	rs2232423;rs35741362:rs2232423:rs35741362;rs2232423:rs6914955	3	no
DEP-ERNBC	ENSG00000204713	TRIM27	6	28870779	28891766	-1	protein_coding	5987	TRIM27	0.878752	-0.142068	58	18.69	665	6.21248e-70	7.48015e-55	GTEx/v8/Whole_Blood:GTEx/v8/Brain_Cortex:GTEx/v8/Brain_Nucleus_accumbens_basal_ganglia:GTEx/v8/Breast_Mammary_Tissue:GTEx/v8/Colon_Transverse:GTEx/v8/Esophagus_Mucosa:GTEx/v8/Minor_Salivary_Gland:GTEx/v8/Skin_Not_Sun_Exposed_Suprapubic:GTEx/v8/Skin_Sun_Exposed_Lower_leg:GTEx/v8/Spleen:GTEx/v8/Stomach:GTEx/v8/Thyroid:GTEx/v8/Vagina	NA	2.51691e-08	rs6914955;rs2232423;rs35741362;rs35741362:rs2232423:rs35741362;rs2232423:rs6914955	3	no
DEP-ERNBC	ENSG00000204709	C6orf100	6	28911654	28912314	1	protein_coding	NA	C6orf100	NA	NA	37	7.753	303	1.12733e-13	9.26343e-09	GTEx/v8/Brain_Amygdala:GTEx/v8/Brain_Anterior_cingulate_cortex_BA24:GTEx/v8/Brain_Caudate_basal_ganglia:GTEx/v8/Brain_Cortex:GTEx/v8/Brain_Nucleus_accumbens_basal_ganglia:GTEx/v8/Brain_Substantia_nigra	NA	2.51691e-08	rs6914955;rs2232423;rs35741362:rs2232423:rs35741362;rs2232423:rs6914955	3	no
DEP-ERNBC	ENSG00000197935	ZNF311	6	28962562	28973093	-1	protein_coding	282890	ZNF311	0.000129446	0.377858	28	11.6	297	2.11486e-11	1.62208e-19	GTEx/v8/Brain_Cerebellar_Hemisphere:GTEx/v8/Brain_Cerebellum:GTEx/v8/Brain_Cortex:GTEx/v8/Brain_Putamen_basal_ganglia:GTEx/v8/Breast_Mammary_Tissue:GTEx/v8/Esophagus_Mucosa:GTEx/v8/Ovary:GTEx/v8/Spleen:GTEx/v8/Thyroid	NA	1.32005e-08	rs2232423;rs6914955;rs2232423:rs35741362;rs2232423:rs6914955:rs35741362	3	no
DEP-ERNBC	ENSG00000204704	OR2W1	6	29011990	29013017	-1	protein_coding	26692	OR2W1	0.0865619	0.531528	15	11.85	0	NA	NA	NA	NA	NA	rs2232423;rs6914955	3	no
DEP-ERNBC	ENSG00000204703	OR2B3	6	29053985	29055090	-1	protein_coding	442184	OR2B3	0.00133693	0.45884	16	11.34	0	NA	NA	NA	NA	4.61583e-08	rs2232423;rs6914955;rs35741362:rs2232423:rs6914955	3	no
DEP-ERNBC	ENSG00000204702	OR2J1	6	29068386	29069658	1	protein_coding	NA	OR2J1	0.0174945	NA	17	36	0	NA	NA	NA	NA	4.61583e-08	rs6914955;rs2232423;rs35741362:rs2232423:rs6914955	3	no
DEP-ERNBC	ENSG00000204701	OR2J3	6	29079668	29080603	1	protein_coding	442186	OR2J3	0.0281435	0.112859	19	10.46	0	NA	NA	NA	NA	4.61583e-08	rs6914955;rs2232423;rs35741362:rs35741362;rs2232423:rs2232423:rs6914955	3	no
DEP-ERNBC	ENSG00000204700	OR2J2	6	29141311	29142351	1	protein_coding	26707	OR2J2	0.0107267	0.271259	10	23.1	0	NA	NA	NA	NA	NA	rs6914955;rs2232423	3	no
DEP-ERNBC	ENSG00000204695	OR14J1	6	29274403	29275519	1	protein_coding	442191	OR14J1	8.02406e-08	1.33547	4	6.748	0	NA	NA	NA	NA	3.62553e-08	rs2232423;rs6914955;rs2232423:rs6914955	3	no
DEP-ERNBC	ENSG00000243729	OR5V1	6	29323007	29399744	-1	protein_coding	81696	OR5V1	0.00344262	0.323635	7	11.39	0	NA	NA	NA	NA	3.62553e-08	rs2232423;rs6914955:rs2232423	3	no
DEP-ERNBC	ENSG00000112462	OR12D3	6	29341200	29343068	-1	protein_coding	81797	OR12D3	1.34136e-05	0.883549	5	11.39	0	NA	NA	NA	NA	3.62553e-08	rs2232423;rs35741362:rs6914955:rs2232423	3	no
DEP-ERNBC	ENSG00000168787	OR12D2	6	29364416	29365448	1	protein_coding	26529	OR12D2	0.601033	0.457835	2	2.091	0	NA	NA	NA	NA	3.62553e-08	rs2232423;rs6914955:rs2232423	3	no
DEP-ERNBC	ENSG00000204694	OR11A1	6	29393281	29424848	-1	protein_coding	26531	OR11A1	0.0434844	1.23026	0	0	0	NA	NA	NA	NA	NA	rs35741362;rs2232423	3	yes
DEP-ERNBC	ENSG00000206474	OR10C1	6	29407083	29408731	1	protein_coding	442194	OR10C1	0.227592	0.363897	0	0	0	NA	NA	NA	NA	NA	rs35741362;rs2232423	3	yes
DEP-ERNBC	ENSG00000204688	OR2H1	6	29424958	29432105	1	protein_coding	26716	OR2H1	0.0449041	-0.358288	0	0	0	NA	NA	NA	NA	NA	rs35741362;rs2232423	3	yes
DEP-ERNBC	ENSG00000204687	MAS1L	6	29454474	29455738	-1	protein_coding	116511	MAS1L	0.000466206	0.689548	0	0	0	NA	NA	NA	NA	3.62553e-08	rs35741362:rs35741362;rs2232423:rs2232423:rs6914955	3	yes
DEP-ERNBC	ENSG00000213886	UBD	6	29523292	29527702	-1	protein_coding	10537	UBD	0.0798958	0.401531	0	0	0	NA	NA	NA	NA	3.62553e-08	rs6914955:rs2232423:rs35741362;rs2232423	3	yes
DEP-ERNBC	ENSG00000204681	GABBR1	6	29523406	29601753	-1	protein_coding	2550	GABBR1	0.99997	0.238892	0	0	150	6.19978e-05	1.26359e-08	GTEx/v8/Whole_Blood:GTEx/v8/Esophagus_Mucosa:GTEx/v8/Thyroid	NA	3.31613e-08	rs2232423;rs6914955	3	yes
DEP-ERNBC	ENSG00000204657	OR2H2	6	29555683	29556745	1	protein_coding	7932	OR2H2	0.0899459	0.696836	0	0	215	3.41111e-05	0.0016227	GTEx/v8/Whole_Blood:GTEx/v8/Skin_Not_Sun_Exposed_Suprapubic	NA	3.62553e-08	rs2232423;rs6914955:rs2232423:rs35741362	3	yes
DEP-ERNBC	ENSG00000136295	TTYH3	7	2671585	2704436	1	protein_coding	80727	TTYH3	0.979599	0.801776	0	0	47	1.52109e-06	0.0128805	GTEx/v8/Brain_Hippocampus	NA	1.5844e-08	rs73035954	4	yes
DEP-ERNBC	ENSG00000146535	GNA12	7	2767746	2883958	-1	protein_coding	2768	GNA12	0.90827	-0.649008	0	0	0	NA	NA	NA	NA	1.41863e-08	rs7792456:rs73035954:rs73035954;rs1202220:rs1202220	4	yes
DEP-ERNBC	ENSG00000198286	CARD11	7	2945775	3083579	-1	protein_coding	84433	CARD11	0.999939	NA	0	0	0	NA	NA	NA	NA	1.41863e-08	rs7792456:rs73035954:rs73035954;rs1202220:rs1202220	4	yes
DEP-ERNBC	ENSG00000217455	AC091801.1	7	3179868	3214287	-1	protein_coding	NA	NA	NA	NA	0	0	35	1.07011e-05	1.34481e-12	GTEx/v8/Skin_Sun_Exposed_Lower_leg	NA	1.29688e-08	rs7792456;rs73035954;rs1202220;rs73035954:rs73035954;rs1202220:rs1202220:rs7792456	4	yes
DEP-ERNBC	ENSG00000146555	SDK1	7	3341080	4308632	1	protein_coding	221935	SDK1	0.005016	2.23971	254	16.74	247	4.38742e-31	8.70484e-25	GTEx/v8/Whole_Blood:GTEx/v8/Breast_Mammary_Tissue:GTEx/v8/Esophagus_Mucosa:GTEx/v8/Skin_Not_Sun_Exposed_Suprapubic:GTEx/v8/Skin_Sun_Exposed_Lower_leg:GTEx/v8/Thyroid	NA	1.60447e-09	rs7792456;rs73035954;rs1202220;rs73035954:rs73035954;rs1202220:rs1202220:rs7792456	4	no
DEP-ERNBC	ENSG00000146587	RBAK	7	5085452	5109119	1	protein_coding	57786	RBAK	0.0096769	3.28481	0	0	0	NA	NA	NA	NA	1.41863e-08	rs7792456:rs73035954:rs73035954;rs1202220:rs1202220	4	yes
DEP-ERNBC	ENSG00000083799	CYLD	16	50775961	50835846	1	protein_coding	1540	CYLD	0.99472	-1.96431	0	0	0	NA	NA	NA	NA	3.38133e-09	rs55872725	5	yes
DEP-ERNBC	ENSG00000166971	AKTIP	16	53524952	53538323	-1	protein_coding	64400	AKTIP	0.788013	-0.341576	0	0	0	NA	NA	NA	NA	3.38133e-09	rs55872725	5	yes
DEP-ERNBC	ENSG00000103494	RPGRIP1L	16	53631595	53737850	-1	protein_coding	23322	RPGRIP1L	1.19938e-18	-0.756693	0	0	0	NA	NA	NA	NA	8.72926e-10	rs55872725	5	yes
DEP-ERNBC	ENSG00000140718	FTO	16	53737875	54155853	1	protein_coding	79068	FTO	0.0113446	0.293683	115	21.4	0	NA	NA	NA	NA	8.72926e-10	rs55872725	5	no
DEP-ERNBC	ENSG00000259517	RP11-324D17.1	16	54279456	54304658	-1	protein_coding	NA	NA	NA	NA	0	0	0	NA	NA	NA	NA	8.72926e-10	rs55872725	5	yes
DEP-ERNBC	ENSG00000177508	IRX3	16	54317216	54320675	-1	protein_coding	79191	IRX3	NA	NA	0	0	25	1.05131e-06	5.67103e-06	GTEx/v8/Pancreas	NA	8.72926e-10	rs55872725	5	yes
DEP-ERNBC	ENSG00000176842	IRX5	16	54964774	54968397	1	protein_coding	10265	IRX5	NA	NA	0	0	0	NA	NA	NA	NA	8.72926e-10	rs55872725	5	yes
DEP-ERNBC	ENSG00000159387	IRX6	16	55357672	55364672	1	protein_coding	79190	IRX6	2.81616e-08	0.438476	0	0	0	NA	NA	NA	NA	8.72926e-10	rs55872725	5	yes
DEP-ERNBC	ENSG00000087245	MMP2	16	55423612	55540603	1	protein_coding	4313	MMP2	0.791258	0.337847	0	0	0	NA	NA	NA	NA	8.72926e-10	rs55872725	5	yes
DEP-ERNBC	ENSG00000087253	LPCAT2	16	55542910	55620582	1	protein_coding	54947	LPCAT2	1.12519e-06	1.04294	0	0	0	NA	NA	NA	NA	8.72926e-10	rs55872725	5	yes
DEP-ERNBC	ENSG00000256812	CAPNS2	16	55600584	55601599	1	protein_coding	84290	CAPNS2	0.131737	-0.286259	0	0	0	NA	NA	NA	NA	8.72926e-10	rs55872725	5	yes
DEP-ERNBC	ENSG00000103546	SLC6A2	16	55689516	55740104	1	protein_coding	6530	SLC6A2	0.277118	-0.0574991	0	0	0	NA	NA	NA	NA	8.72926e-10	rs55872725	5	yes
DEP-ERNBC	ENSG00000198848	CES1	16	55836763	55867249	-1	protein_coding	100653057	CES1	6.76997e-14	0.938108	0	0	0	NA	NA	NA	NA	8.72926e-10	rs55872725	5	yes
DEP-ERNBC	ENSG00000159398	CES5A	16	55880066	55989943	-1	protein_coding	221223	CES5A	5.95161e-19	-0.208199	0	0	0	NA	NA	NA	NA	8.72926e-10	rs55872725	5	yes
DEP-ERNBC	ENSG00000087258	GNAO1	16	56225302	56391356	1	protein_coding	2775	GNAO1	0.984288	0.474249	0	0	0	NA	NA	NA	NA	8.72926e-10	rs55872725	5	yes
DEP-ERNBC	ENSG00000159461	AMFR	16	56395364	56459450	-1	protein_coding	267	AMFR	0.00142576	-0.148589	0	0	0	NA	NA	NA	NA	3.38133e-09	rs55872725	5	yes
DEP-ERNBC	ENSG00000167005	NUDT21	16	56463045	56486111	-1	protein_coding	11051	NUDT21	0.947296	-0.951046	0	0	0	NA	NA	NA	NA	8.72926e-10	rs55872725	5	yes
DEP-ERNBC	ENSG00000087263	OGFOD1	16	56485402	56513012	1	protein_coding	55239	OGFOD1	1.29449e-08	1.03888	0	0	0	NA	NA	NA	NA	8.72926e-10	rs55872725	5	yes
DEP-ERNBC	ENSG00000102891	MT4	16	56598961	56602869	1	protein_coding	84560	MT4	0.00799458	0.168442	0	0	0	NA	NA	NA	NA	3.38133e-09	rs55872725	5	yes
DEP-ERNBC	ENSG00000125148	MT2A	16	56642111	56643409	1	protein_coding	4502	MT2A	0.0538692	-0.424008	0	0	0	NA	NA	NA	NA	3.38133e-09	rs55872725	5	yes
DEP-ERNBC	ENSG00000169715	MT1E	16	56659387	56661024	1	protein_coding	4493	MT1E	0.659213	-0.0899531	0	0	0	NA	NA	NA	NA	3.38133e-09	rs55872725	5	yes
DEP-ERNBC	ENSG00000268317	AC026461.1	16	56662971	56666150	-1	protein_coding	NA	NA	NA	NA	0	0	0	NA	NA	NA	NA	3.38133e-09	rs55872725	5	yes
DEP-ERNBC	ENSG00000205364	MT1M	16	56666145	56667898	1	protein_coding	4499	MT1M	9.83544e-05	-0.29423	0	0	0	NA	NA	NA	NA	3.38133e-09	rs55872725	5	yes
DEP-ERNBC	ENSG00000205362	MT1A	16	56672578	56673999	1	protein_coding	4489	MT1A	0.00777619	0.386134	0	0	0	NA	NA	NA	NA	3.38133e-09	rs55872725	5	yes
DEP-ERNBC	ENSG00000169688	MT1B	16	56685811	56687116	1	protein_coding	4490	MT1B	0.248269	0.352967	0	0	0	NA	NA	NA	NA	NA	rs55872725	5	yes
DEP-ERNBC	ENSG00000198417	MT1F	16	56691606	56694610	1	protein_coding	4494	MT1F	0.0538497	-0.34497	0	0	0	NA	NA	NA	NA	NA	rs55872725	5	yes
DEP-ERNBC	ENSG00000125144	MT1G	16	56700643	56701977	-1	protein_coding	4495	MT1G	0.00811948	0.102812	0	0	0	NA	NA	NA	NA	NA	rs55872725	5	yes
DEP-ERNBC	ENSG00000205358	MT1H	16	56703726	56705041	1	protein_coding	4496	MT1H	0.0548412	-0.294411	0	0	0	NA	NA	NA	NA	NA	rs55872725	5	yes
DEP-ERNBC	ENSG00000187193	MT1X	16	56716336	56718108	1	protein_coding	4501	MT1X	0.0496112	0.296377	0	0	0	NA	NA	NA	NA	NA	rs55872725	5	yes
DEP-ERNBC	ENSG00000099330	OCEL1	19	17337013	17340028	1	protein_coding	79629	OCEL1	0.000144705	0.127988	0	0	23	7.50752e-12	5.11673e-50	GTEx/v8/Whole_Blood:GTEx/v8/Breast_Mammary_Tissue:GTEx/v8/Colon_Transverse:GTEx/v8/Stomach	NA	1.17626e-08	rs3745185	6	yes
DEP-ERNBC	ENSG00000160113	NR2F6	19	17342692	17356749	-1	protein_coding	2063	NR2F6	0.152636	NA	0	0	3	8.17908e-06	1.96587e-54	GTEx/v8/Esophagus_Mucosa:GTEx/v8/Skin_Sun_Exposed_Lower_leg	NA	1.17626e-08	rs3745185	6	yes
DEP-ERNBC	ENSG00000269095	AC010646.3	19	17346749	17366257	-1	protein_coding	NA	NA	NA	NA	2	4.959	0	NA	NA	NA	NA	NA	rs3745185	6	no
DEP-ERNBC	ENSG00000130307	USHBP1	19	17359985	17393595	-1	protein_coding	83878	USHBP1	3.27844e-13	1.08907	22	25.3	0	NA	NA	NA	NA	1.17626e-08	rs3745185	6	no
DEP-ERNBC	ENSG00000105393	BABAM1	19	17378159	17392058	1	protein_coding	29086	BABAM1	0.729376	-0.370764	22	25.3	11	2.20722e-05	3.86963e-08	GTEx/v8/Skin_Sun_Exposed_Lower_leg	NA	1.17626e-08	rs3745185	6	no
DEP-ERNBC	ENSG00000269307	CTD-2278I10.6	19	17378227	17393775	1	protein_coding	NA	NA	NA	NA	22	25.3	0	NA	NA	NA	NA	1.17626e-08	rs3745185	6	no
DEP-ERNBC	ENSG00000160117	ANKLE1	19	17392454	17398455	1	protein_coding	126549	ANKLE1	8.12215e-14	2.35295	20	25.3	12	8.28867e-11	1.29517e-24	GTEx/v8/Whole_Blood:GTEx/v8/Esophagus_Mucosa	NA	1.17626e-08	rs3745185	6	no
DEP-ERNBC	ENSG00000127220	ABHD8	19	17402940	17421045	-1	protein_coding	79575	ABHD8	0.642341	-0.202647	14	25.3	23	4.16879e-16	5.30744e-28	GTEx/v8/Brain_Frontal_Cortex_BA9:GTEx/v8/Breast_Mammary_Tissue:GTEx/v8/Colon_Transverse:GTEx/v8/Esophagus_Mucosa:GTEx/v8/Pancreas:GTEx/v8/Skin_Not_Sun_Exposed_Suprapubic:GTEx/v8/Skin_Sun_Exposed_Lower_leg:GTEx/v8/Stomach:GTEx/v8/Thyroid	NA	1.17626e-08	rs3745185	6	no
DEP-ERNBC	ENSG00000130312	MRPL34	19	17403418	17417652	1	protein_coding	64981	MRPL34	0.0401284	-0.355371	14	25.3	23	5.64477e-18	1.15388e-79	GTEx/v8/Whole_Blood:GTEx/v8/Brain_Anterior_cingulate_cortex_BA24:GTEx/v8/Brain_Caudate_basal_ganglia:GTEx/v8/Brain_Cerebellum:GTEx/v8/Brain_Cortex:GTEx/v8/Brain_Frontal_Cortex_BA9:GTEx/v8/Brain_Hippocampus:GTEx/v8/Brain_Hypothalamus:GTEx/v8/Brain_Nucleus_accumbens_basal_ganglia:GTEx/v8/Brain_Putamen_basal_ganglia:GTEx/v8/Breast_Mammary_Tissue:GTEx/v8/Colon_Transverse:GTEx/v8/Esophagus_Mucosa:GTEx…	NA	1.17626e-08	rs3745185	6	no
DEP-ERNBC	ENSG00000130299	GTPBP3	19	17445729	17453544	1	protein_coding	84705	GTPBP3	0.0447521	-0.133633	0	0	2	6.27922e-05	4.91844e-23	GTEx/v8/Skin_Sun_Exposed_Lower_leg	NA	1.17626e-08	rs3745185	6	yes
DEP-ERNBC	ENSG00000141971	MVB12A	19	17516531	17544533	1	protein_coding	93343	MVB12A	0.000679169	1.58001	0	0	5	1.72029e-06	2.0558e-66	GTEx/v8/Esophagus_Mucosa:GTEx/v8/Skin_Sun_Exposed_Lower_leg:GTEx/v8/Thyroid	NA	1.17626e-08	rs3745185	6	yes
DEP-ERNBC	ENSG00000100156	SLC16A8	22	38474141	38480100	-1	protein_coding	23539	SLC16A8	0.110165	-0.553001	0	0	0	NA	NA	NA	NA	6.14424e-09	rs4470425	7	yes
DEP-ERNBC	ENSG00000128298	BAIAP2L2	22	38480896	38506677	-1	protein_coding	80115	BAIAP2L2	0.000100358	-0.0426661	0	0	0	NA	NA	NA	NA	6.14424e-09	rs4470425	7	yes
DEP-ERNBC	ENSG00000100221	JOSD1	22	39081548	39097561	-1	protein_coding	9929	JOSD1	0.319905	-1.10562	0	0	0	NA	NA	NA	NA	6.14424e-09	rs4470425	7	yes
DEP-ERNBC	ENSG00000100226	GTPBP1	22	39101728	39134304	1	protein_coding	9567	GTPBP1	0.996189	-1.44819	0	0	0	NA	NA	NA	NA	6.14424e-09	rs4470425	7	yes
DEP-ERNBC	ENSG00000100242	SUN2	22	39130730	39190148	-1	protein_coding	25777	SUN2	2.40833e-07	0.0720447	0	0	0	NA	NA	NA	NA	6.14424e-09	rs4470425	7	yes
DEP-ERNBC	ENSG00000100246	DNAL4	22	39174513	39190203	-1	protein_coding	10126	DNAL4	0.323422	-0.725365	0	0	0	NA	NA	NA	NA	6.14424e-09	rs4470425	7	yes
DEP-ERNBC	ENSG00000221890	NPTXR	22	39214457	39239987	-1	protein_coding	23467	NPTXR	NA	-1.0617	0	0	0	NA	NA	NA	NA	6.14424e-09	rs4470425	7	yes
DEP-ERNBC	ENSG00000183741	CBX6	22	39257455	39268319	-1	protein_coding	23466	CBX6	0.610925	1.58603	0	0	0	NA	NA	NA	NA	6.14424e-09	rs4470425	7	yes
DEP-ERNBC	ENSG00000128383	APOBEC3A	22	39348746	39359188	1	protein_coding	100913187	APOBEC3A	0.226348	-0.0717884	0	0	0	NA	NA	NA	NA	6.14424e-09	rs4470425	7	yes
DEP-ERNBC	ENSG00000179750	APOBEC3B	22	39378352	39388809	1	protein_coding	9582	APOBEC3B	2.50835e-05	-0.173422	0	0	0	NA	NA	NA	NA	6.14424e-09	rs4470425	7	yes
DEP-ERNBC	ENSG00000244509	APOBEC3C	22	39410088	39416357	1	protein_coding	27350	APOBEC3C	0.0926246	0.148303	0	0	0	NA	NA	NA	NA	6.14424e-09	rs4470425	7	yes
DEP-ERNBC	ENSG00000243811	APOBEC3D	22	39410368	39429281	1	protein_coding	140564	APOBEC3D	2.35517e-05	0.712181	0	0	0	NA	NA	NA	NA	6.14424e-09	rs4470425	7	yes
DEP-ERNBC	ENSG00000128394	APOBEC3F	22	39436609	39449915	1	protein_coding	200316	APOBEC3F	0.0139602	1.19567	0	0	0	NA	NA	NA	NA	6.14424e-09	rs4470425	7	yes
DEP-ERNBC	ENSG00000239713	APOBEC3G	22	39436924	39483748	1	protein_coding	60489	APOBEC3G	1.4703e-06	-0.504701	0	0	0	NA	NA	NA	NA	6.14424e-09	rs4470425	7	yes
DEP-ERNBC	ENSG00000100316	RPL3	22	39708887	39716394	-1	protein_coding	116938	RPL3	0.994252	0.0191998	0	0	0	NA	NA	NA	NA	NA	rs4470425	7	yes
DEP-ERNBC	ENSG00000100321	SYNGR1	22	39745930	39781593	1	protein_coding	9145	SYNGR1	0.58149	0.577759	0	0	0	NA	NA	NA	NA	6.14424e-09	rs4470425	7	yes
DEP-ERNBC	ENSG00000100324	TAB1	22	39795746	39833065	1	protein_coding	10454	TAB1	0.00399581	-0.623712	0	0	0	NA	NA	NA	NA	6.14424e-09	rs4470425	7	yes
DEP-ERNBC	ENSG00000128268	MGAT3	22	39853349	39888199	1	protein_coding	4248	MGAT3	0.46018	-0.365142	0	0	0	NA	NA	NA	NA	6.14424e-09	rs4470425	7	yes
DEP-ERNBC	ENSG00000100335	MIEF1	22	39895437	39914137	1	protein_coding	54471	MIEF1	0.0628938	-0.368026	0	0	0	NA	NA	NA	NA	6.14424e-09	rs4470425	7	yes
DEP-ERNBC	ENSG00000128272	ATF4	22	39915700	39918691	1	protein_coding	468	ATF4	0.411468	-0.241367	0	0	0	NA	NA	NA	NA	6.14424e-09	rs4470425	7	yes
DEP-ERNBC	ENSG00000187051	RPS19BP1	22	39925098	39928860	-1	protein_coding	91582	RPS19BP1	0.00589798	-0.442571	0	0	0	NA	NA	NA	NA	6.14424e-09	rs4470425	7	yes
DEP-ERNBC	ENSG00000100346	CACNA1I	22	39966758	40085742	1	protein_coding	8911	CACNA1I	0.999999	0.144812	0	0	0	NA	NA	NA	NA	6.14424e-09	rs4470425	7	yes
DEP-ERNBC	ENSG00000176177	ENTHD1	22	40139049	40289868	-1	protein_coding	150350	ENTHD1	3.66824e-06	-0.0537599	0	0	0	NA	NA	NA	NA	6.14424e-09	rs4470425	7	yes
DEP-ERNBC	ENSG00000100351	GRAP2	22	40297086	40369725	1	protein_coding	9402	GRAP2	0.101872	-1.34926	0	0	0	NA	NA	NA	NA	6.14424e-09	rs4470425	7	yes
DEP-ERNBC	ENSG00000133477	FAM83F	22	40390953	40439533	1	protein_coding	113828	FAM83F	0.000400741	NA	0	0	0	NA	NA	NA	NA	6.14424e-09	rs4470425	7	yes
DEP-ERNBC	ENSG00000100354	TNRC6B	22	40440821	40731812	1	protein_coding	23112	TNRC6B	1	-2.91639	41	14.61	0	NA	NA	NA	NA	6.14424e-09	rs4470425	7	no
DEP-ERNBC	ENSG00000239900	ADSL	22	40742507	40786467	1	protein_coding	158	ADSL	0.000212575	-0.459232	0	0	0	NA	NA	NA	NA	6.14424e-09	rs4470425	7	yes
DEP-ERNBC	ENSG00000100359	SGSM3	22	40766595	40806293	1	protein_coding	27352	SGSM3	1.00601e-06	-0.227062	0	0	0	NA	NA	NA	NA	6.14424e-09	rs4470425	7	yes
DEP-ERNBC	ENSG00000196588	MKL1	22	40806285	41032706	-1	protein_coding	57591	MKL1	0.540324	-0.588524	0	0	2	0.000296128	0.0178508	GTEx/v8/Whole_Blood	NA	6.14424e-09	rs4470425	7	yes
DEP-ERNBC	ENSG00000128285	MCHR1	22	41074754	41078818	1	protein_coding	2847	MCHR1	0.00114839	-0.0810065	0	0	0	NA	NA	NA	NA	6.14424e-09	rs4470425	7	yes
DEP-ERNBC	ENSG00000100372	SLC25A17	22	41165634	41215403	-1	protein_coding	10478	SLC25A17	0.0241848	-0.779479	0	0	0	NA	NA	NA	NA	6.14424e-09	rs4470425	7	yes
DEP-ERNBC	ENSG00000100380	ST13	22	41220539	41253026	-1	protein_coding	6767	ST13	0.659424	-1.5853	0	0	0	NA	NA	NA	NA	6.14424e-09	rs4470425	7	yes
DEP-ERNBC	ENSG00000196236	XPNPEP3	22	41253081	41363838	1	protein_coding	63929	XPNPEP3	8.88349e-06	-0.745194	0	0	0	NA	NA	NA	NA	6.14424e-09	rs4470425	7	yes
DEP-ERNBC	ENSG00000172404	DNAJB7	22	41255553	41258130	-1	protein_coding	150353	DNAJB7	2.09351e-11	0.355457	0	0	0	NA	NA	NA	NA	6.14424e-09	rs4470425	7	yes
DEP-ERNBC	ENSG00000100387	RBX1	22	41347351	41369313	1	protein_coding	9978	RBX1	0.940247	-0.356288	0	0	0	NA	NA	NA	NA	6.14424e-09	rs4470425	7	yes
DEP-ERPBC	ENSG00000116761	CTH	1	70876901	70905534	1	protein_coding	1491	CTH	4.08793e-05	0.0998082	0	0	0	NA	NA	NA	NA	2.32065e-08	rs1432639	1	yes
DEP-ERPBC	ENSG00000050628	PTGER3	1	71318036	71513491	-1	protein_coding	5733	PTGER3	0.787643	0.387856	0	0	0	NA	NA	NA	NA	2.32065e-08	rs1432639	1	yes
DEP-ERPBC	ENSG00000132485	ZRANB2	1	71528974	71546980	-1	protein_coding	9406	ZRANB2	0.992881	-1.31738	0	0	0	NA	NA	NA	NA	2.12707e-08	rs1432639	1	yes
DEP-ERPBC	ENSG00000172260	NEGR1	1	71861623	72748417	-1	protein_coding	257194	NEGR1	0.951349	-1.71358	10	17.85	29	2.61368e-09	1.84029e-05	GTEx/v8/Brain_Caudate_basal_ganglia:GTEx/v8/Brain_Nucleus_accumbens_basal_ganglia:GTEx/v8/Brain_Putamen_basal_ganglia	NA	2.12707e-08	rs1432639	1	no
DEP-ERPBC	ENSG00000162620	LRRIQ3	1	74491699	74663871	-1	protein_coding	127255	LRRIQ3	3.22227e-15	0.127525	0	0	0	NA	NA	NA	NA	2.32065e-08	rs1432639	1	yes
DEP-ERPBC	ENSG00000254685	FPGT	1	74663896	74699770	1	protein_coding	8790	FPGT	5.97096e-08	0.779915	0	0	0	NA	NA	NA	NA	2.32065e-08	rs1432639	1	yes
DEP-ERPBC	ENSG00000259030	FPGT-TNNI3K	1	74663919	75009666	1	protein_coding	100526835	FPGT-TNNI3K	1.84158e-38	0.110264	0	0	0	NA	NA	NA	NA	2.32065e-08	rs1432639	1	yes
DEP-ERPBC	ENSG00000116783	TNNI3K	1	74663947	75010112	1	protein_coding	100526835	TNNI3K	1.80292e-38	0.231252	0	0	0	NA	NA	NA	NA	2.32065e-08	rs1432639	1	yes
DEP-ERPBC	ENSG00000162621	LRRC53	1	74935562	74978298	-1	protein_coding	NA	LRRC53	NA	NA	0	0	0	NA	NA	NA	NA	2.32065e-08	rs1432639	1	yes
DEP-ERPBC	ENSG00000116791	CRYZ	1	75171170	75199092	-1	protein_coding	1429	CRYZ	1.14334e-14	0.982332	0	0	0	NA	NA	NA	NA	2.32065e-08	rs1432639	1	yes
DEP-ERPBC	ENSG00000162623	TYW3	1	75198836	75232362	1	protein_coding	127253	TYW3	0.431872	0.69243	0	0	0	NA	NA	NA	NA	2.32065e-08	rs1432639	1	yes
DEP-ERPBC	ENSG00000162624	LHX8	1	75594119	75627218	1	protein_coding	431707	LHX8	0.663323	-0.679266	0	0	0	NA	NA	NA	NA	2.32065e-08	rs1432639	1	yes
DEP-ERPBC	ENSG00000077092	RARB	3	25215823	25639423	1	protein_coding	5915	RARB	0.999318	-0.8911	0	0	0	NA	NA	NA	NA	2.12518e-10	rs1402988	2	yes
DEP-ERPBC	ENSG00000077097	TOP2B	3	25639475	25706398	-1	protein_coding	7155	TOP2B	0.997311	NA	0	0	0	NA	NA	NA	NA	2.12518e-10	rs1402988	2	yes
DEP-ERPBC	ENSG00000151092	NGLY1	3	25760435	25831530	-1	protein_coding	55768	NGLY1	2.2029e-10	NA	0	0	0	NA	NA	NA	NA	2.12518e-10	rs1402988	2	yes
DEP-ERPBC	ENSG00000151093	OXSM	3	25824408	25836025	1	protein_coding	54995	OXSM	0.00330642	-0.104147	0	0	0	NA	NA	NA	NA	2.12518e-10	rs1402988	2	yes
DEP-ERPBC	ENSG00000230891	LINC00692	3	25900024	25915191	-1	protein_coding	NA	LINC00692	NA	NA	0	0	0	NA	NA	NA	NA	2.12518e-10	rs1402988	2	yes
DEP-ERPBC	ENSG00000179796	LRRC3B	3	26664297	26752267	1	protein_coding	116135	LRRC3B	0.228541	-0.0634089	0	0	0	NA	NA	NA	NA	2.12518e-10	rs1402988	2	yes
DEP-ERPBC	ENSG00000163491	NEK10	3	27151576	27410951	-1	protein_coding	152110	NEK10	0.000236569	-0.495907	128	15.74	117	2.54068e-07	4.05248e-05	GTEx/v8/Brain_Cortex:GTEx/v8/Brain_Frontal_Cortex_BA9	NA	NA	rs1402988	2	no
DEP-ERPBC	ENSG00000163508	EOMES	3	27757440	27764206	-1	protein_coding	8320	EOMES	0.711878	-0.0834031	0	0	0	NA	NA	NA	NA	NA	rs1402988	2	yes
DEP-ERPBC	ENSG00000187118	CMC1	3	28283075	28366633	1	protein_coding	152100	CMC1	0.00144189	-2.75515	0	0	0	NA	NA	NA	NA	NA	rs1402988	2	yes
DEP-ERPBC	ENSG00000163512	AZI2	3	28356494	28390618	-1	protein_coding	64343	AZI2	0.185309	-1.85769	0	0	0	NA	NA	NA	NA	NA	rs1402988	2	yes
DEP-ERPBC	ENSG00000206559	ZCWPW2	3	28390637	28579613	1	protein_coding	152098	ZCWPW2	6.76413e-05	0.255756	0	0	0	NA	NA	NA	NA	NA	rs1402988	2	yes
DEP-ERPBC	ENSG00000178252	WDR6	3	49044495	49053386	1	protein_coding	11180	WDR6	9.19648e-07	-0.0589495	0	0	94	4.49381e-07	1.81688e-102	GTEx/v8/Esophagus_Mucosa:GTEx/v8/Skin_Not_Sun_Exposed_Suprapubic:GTEx/v8/Skin_Sun_Exposed_Lower_leg:GTEx/v8/Thyroid	NA	4.79757e-09	rs2271961	3	yes
DEP-ERPBC	ENSG00000185909	KLHDC8B	3	49209044	49213917	1	protein_coding	200942	KLHDC8B	0.0104214	-0.0773522	0	0	70	0.000246354	8.98072e-20	GTEx/v8/Esophagus_Mucosa:GTEx/v8/Skin_Sun_Exposed_Lower_leg	NA	4.79757e-09	rs2271961	3	yes
DEP-ERPBC	ENSG00000233276	GPX1	3	49394609	49396033	-1	protein_coding	2876	GPX1	0.00693165	-0.616399	0	0	67	0.000198778	4.0993e-12	GTEx/v8/Skin_Sun_Exposed_Lower_leg	NA	4.79757e-09	rs2271961	3	yes
DEP-ERPBC	ENSG00000145020	AMT	3	49454211	49460186	-1	protein_coding	275	AMT	0.000569475	-0.0226371	0	0	108	2.51865e-09	1.46666e-61	GTEx/v8/Whole_Blood:GTEx/v8/Esophagus_Mucosa:GTEx/v8/Skin_Sun_Exposed_Lower_leg:GTEx/v8/Spleen	NA	4.79757e-09	rs2271961	3	yes
DEP-ERPBC	ENSG00000145029	NICN1	3	49460379	49466759	-1	protein_coding	84276	NICN1	0.257246	-1.08729	0	0	73	4.79904e-06	1.30111e-62	GTEx/v8/Esophagus_Mucosa:GTEx/v8/Thyroid	NA	4.79757e-09	rs2271961	3	yes
DEP-ERPBC	ENSG00000173402	DAG1	3	49506146	49573048	1	protein_coding	1605	DAG1	0.940922	-0.838742	0	0	73	2.07086e-05	3.63685e-07	GTEx/v8/Esophagus_Mucosa	NA	4.79757e-09	rs2271961	3	yes
DEP-ERPBC	ENSG00000164061	BSN	3	49591922	49708978	1	protein_coding	8927	BSN	1	-1.28511	0	0	92	0.000216056	0.0365446	GTEx/v8/Thyroid	NA	6.59334e-09	rs2271961	3	yes
DEP-ERPBC	ENSG00000164062	APEH	3	49711435	49721396	1	protein_coding	327	APEH	0.0132157	-0.271805	0	0	84	1.10162e-07	2.81907e-17	GTEx/v8/Esophagus_Mucosa:GTEx/v8/Skin_Not_Sun_Exposed_Suprapubic:GTEx/v8/Skin_Sun_Exposed_Lower_leg	NA	4.79757e-09	rs2271961	3	yes
DEP-ERPBC	ENSG00000173531	MST1	3	49721380	49726934	-1	protein_coding	4485	MST1	1.72736e-10	0.158165	2	15.38	86	1.3746e-05	2.09399e-18	GTEx/v8/Esophagus_Mucosa:GTEx/v8/Skin_Sun_Exposed_Lower_leg:GTEx/v8/Thyroid	NA	4.79757e-09	rs2271961	3	no
DEP-ERPBC	ENSG00000164068	RNF123	3	49726932	49758962	1	protein_coding	63891	RNF123	0.969715	-0.461991	21	15.82	108	1.13459e-20	1.00961e-15	GTEx/v8/Cells_EBV-transformed_lymphocytes:GTEx/v8/Brain_Amygdala:GTEx/v8/Brain_Anterior_cingulate_cortex_BA24:GTEx/v8/Brain_Caudate_basal_ganglia:GTEx/v8/Brain_Cerebellar_Hemisphere:GTEx/v8/Brain_Cerebellum:GTEx/v8/Brain_Cortex:GTEx/v8/Brain_Frontal_Cortex_BA9:GTEx/v8/Brain_Hypothalamus:GTEx/v8/Brain_Nucleus_accumbens_basal_ganglia:GTEx/v8/Brain_Putamen_basal_ganglia:GTEx/v8/Brain_Spinal_cord_cer…	NA	4.79757e-09	rs2271961	3	no
DEP-ERPBC	ENSG00000176020	AMIGO3	3	49754267	49761349	-1	protein_coding	386724	AMIGO3	7.50516e-06	NA	19	15.82	0	NA	NA	NA	NA	7.89339e-09	rs2271961	3	no
DEP-ERPBC	ENSG00000173540	GMPPB	3	49754277	49761384	-1	protein_coding	386724	GMPPB	8.24536e-05	-0.659554	19	15.82	108	1.34106e-18	3.6504e-63	GTEx/v8/Whole_Blood:GTEx/v8/Brain_Caudate_basal_ganglia:GTEx/v8/Brain_Cerebellar_Hemisphere:GTEx/v8/Brain_Cerebellum:GTEx/v8/Brain_Cortex:GTEx/v8/Brain_Frontal_Cortex_BA9:GTEx/v8/Brain_Hippocampus:GTEx/v8/Brain_Hypothalamus:GTEx/v8/Brain_Putamen_basal_ganglia:GTEx/v8/Brain_Spinal_cord_cervical_c-1:GTEx/v8/Breast_Mammary_Tissue:GTEx/v8/Colon_Transverse:GTEx/v8/Esophagus_Mucosa:GTEx/v8/Liver:GTEx/v…	NA	4.79757e-09	rs2271961	3	no
DEP-ERPBC	ENSG00000176095	IP6K1	3	49761727	49823975	-1	protein_coding	9807	IP6K1	0.23518	-2.10343	59	17.96	82	1.46637e-05	0.00426955	GTEx/v8/Esophagus_Mucosa:GTEx/v8/Thyroid	NA	4.79757e-09	rs2271961	3	no
DEP-ERPBC	ENSG00000187492	CDHR4	3	49828165	49837268	-1	protein_coding	389118	CDHR4	0.0134739	0.0436097	10	8.931	107	5.95778e-05	7.30153e-12	GTEx/v8/Esophagus_Mucosa:GTEx/v8/Skin_Sun_Exposed_Lower_leg:GTEx/v8/Thyroid	NA	4.79757e-09	rs2271961	3	no
DEP-ERPBC	ENSG00000185614	FAM212A	3	49840687	49842463	1	protein_coding	389119	FAM212A	0.000589161	NA	5	9.432	108	5.36068e-45	1.03287e-36	GTEx/v8/Brain_Cerebellar_Hemisphere:GTEx/v8/Brain_Cerebellum:GTEx/v8/Esophagus_Mucosa:GTEx/v8/Skin_Not_Sun_Exposed_Suprapubic:GTEx/v8/Skin_Sun_Exposed_Lower_leg	NA	4.79757e-09	rs2271961	3	no
DEP-ERPBC	ENSG00000182179	UBA7	3	49842640	49851379	-1	protein_coding	100847079	UBA7	2.68228e-14	-0.315381	7	9.432	108	9.10366e-62	2.47495e-51	GTEx/v8/Whole_Blood:GTEx/v8/Colon_Transverse:GTEx/v8/Esophagus_Mucosa:GTEx/v8/Liver:GTEx/v8/Pancreas:GTEx/v8/Minor_Salivary_Gland:GTEx/v8/Skin_Not_Sun_Exposed_Suprapubic:GTEx/v8/Skin_Sun_Exposed_Lower_leg:GTEx/v8/Spleen:GTEx/v8/Stomach:GTEx/v8/Thyroid	NA	4.79757e-09	rs2271961	3	no
DEP-ERPBC	ENSG00000183763	TRAIP	3	49866034	49894007	-1	protein_coding	10293	TRAIP	0.125104	-0.132255	21	17.61	26	0.000143329	0.0101474	GTEx/v8/Skin_Not_Sun_Exposed_Suprapubic	NA	4.79757e-09	rs2271961	3	no
DEP-ERPBC	ENSG00000164076	CAMKV	3	49895421	49907655	-1	protein_coding	79012	CAMKV	0.996846	-0.638323	11	18.51	108	2.02232e-12	1.46639e-13	GTEx/v8/Stomach	NA	4.79757e-09	rs2271961	3	no
DEP-ERPBC	ENSG00000164078	MST1R	3	49924435	49941299	-1	protein_coding	4486	MST1R	1.69349e-20	-0.377645	14	18.51	108	4.4181e-21	3.12618e-16	GTEx/v8/Whole_Blood:GTEx/v8/Brain_Anterior_cingulate_cortex_BA24:GTEx/v8/Brain_Caudate_basal_ganglia:GTEx/v8/Brain_Cerebellar_Hemisphere:GTEx/v8/Brain_Cerebellum:GTEx/v8/Brain_Cortex:GTEx/v8/Brain_Nucleus_accumbens_basal_ganglia:GTEx/v8/Brain_Spinal_cord_cervical_c-1:GTEx/v8/Colon_Transverse:GTEx/v8/Esophagus_Mucosa:GTEx/v8/Skin_Not_Sun_Exposed_Suprapubic:GTEx/v8/Skin_Sun_Exposed_Lower_leg:GTEx/v…	NA	4.79757e-09	rs2271961	3	no
DEP-ERPBC	ENSG00000228008	CTD-2330K9.3	3	49941278	49954370	1	protein_coding	NA	NA	NA	NA	11	11.37	87	0.000101828	0.000485104	GTEx/v8/Colon_Transverse:GTEx/v8/Stomach:GTEx/v8/Thyroid	NA	5.37704e-09	rs2271961	3	no
DEP-ERPBC	ENSG00000164077	MON1A	3	49946302	49967606	-1	protein_coding	84315	MON1A	0.00636811	-0.629673	9	11.37	108	2.33296e-07	1.16113e-05	GTEx/v8/Whole_Blood:GTEx/v8/Thyroid	NA	4.79757e-09	rs2271961	3	no
DEP-ERPBC	ENSG00000004534	RBM6	3	49977440	50137478	1	protein_coding	10180	RBM6	1	-0.685653	12	17.77	108	1.34455e-126	3.30235e-109	GTEx/v8/Cells_EBV-transformed_lymphocytes:GTEx/v8/Whole_Blood:GTEx/v8/Brain_Amygdala:GTEx/v8/Brain_Anterior_cingulate_cortex_BA24:GTEx/v8/Brain_Caudate_basal_ganglia:GTEx/v8/Brain_Cerebellar_Hemisphere:GTEx/v8/Brain_Cerebellum:GTEx/v8/Brain_Cortex:GTEx/v8/Brain_Frontal_Cortex_BA9:GTEx/v8/Brain_Hippocampus:GTEx/v8/Brain_Hypothalamus:GTEx/v8/Brain_Nucleus_accumbens_basal_ganglia:GTEx/v8/Brain_Putam…	NA	4.79757e-09	rs2271961	3	no
DEP-ERPBC	ENSG00000003756	RBM5	3	50126341	50156454	1	protein_coding	10181	RBM5	0.999999	-0.605889	4	17.77	35	5.73777e-06	0.00272786	GTEx/v8/Esophagus_Mucosa	NA	7.34768e-09	rs2271961	3	no
DEP-ERPBC	ENSG00000001617	SEMA3F	3	50192478	50226508	1	protein_coding	6405	SEMA3F	0.999918	NA	0	0	12	0.000225989	1.1782e-07	GTEx/v8/Spleen	NA	NA	rs2271961	3	yes
DEP-ERPBC	ENSG00000114349	GNAT1	3	50229045	50233949	1	protein_coding	2779	GNAT1	2.50523e-06	-0.274733	0	0	0	NA	NA	NA	NA	NA	rs2271961	3	yes
DEP-ERPBC	ENSG00000114353	GNAI2	3	50263724	50296787	1	protein_coding	2771	GNAI2	0.86116	-0.965006	0	0	0	NA	NA	NA	NA	NA	rs2271961	3	yes
DEP-ERPBC	ENSG00000179564	LSMEM2	3	50316458	50325545	1	protein_coding	132228	LSMEM2	2.89144e-05	-0.548022	0	0	0	NA	NA	NA	NA	NA	rs2271961	3	yes
DEP-ERPBC	ENSG00000186792	HYAL3	3	50330262	50336899	-1	protein_coding	8372	HYAL3	1.52466e-05	-0.35315	0	0	76	0.000115672	8.60227e-22	GTEx/v8/Brain_Cerebellum	NA	4.79757e-09	rs2271961	3	yes
DEP-ERPBC	ENSG00000243477	NAT6	3	50333833	50336852	-1	protein_coding	24142	NAT6	0.402945	-0.113189	0	0	5	0.000173016	1.09112e-10	GTEx/v8/Brain_Anterior_cingulate_cortex_BA24:GTEx/v8/Skin_Sun_Exposed_Lower_leg	NA	NA	rs2271961	3	yes
DEP-ERPBC	ENSG00000114378	HYAL1	3	50337320	50349812	-1	protein_coding	3373	HYAL1	0.00553671	0.476164	0	0	73	8.10859e-05	3.49963e-17	GTEx/v8/Skin_Sun_Exposed_Lower_leg	NA	4.79757e-09	rs2271961	3	yes
DEP-ERPBC	ENSG00000007402	CACNA2D2	3	50400233	50541675	-1	protein_coding	9254	CACNA2D2	0.999693	NA	0	0	32	1.25898e-05	0.000168169	GTEx/v8/Pancreas	NA	NA	rs2271961	3	yes
DEP-ERPBC	ENSG00000114738	MAPKAPK3	3	50648951	50686720	1	protein_coding	7867	MAPKAPK3	2.71041e-06	0.0772686	0	0	3	0.00083939	9.16107e-48	GTEx/v8/Thyroid	NA	NA	rs2271961	3	yes
DEP-ERPBC	ENSG00000088538	DOCK3	3	50712672	51421629	1	protein_coding	1795	DOCK3	1	-0.836765	0	0	108	1.7937e-07	9.19754e-54	GTEx/v8/Skin_Not_Sun_Exposed_Suprapubic:GTEx/v8/Skin_Sun_Exposed_Lower_leg	NA	4.79757e-09	rs2271961	3	yes
DEP-ERPBC	ENSG00000163939	PBRM1	3	52579368	52719933	-1	protein_coding	55193	PBRM1	1	NA	0	0	0	NA	NA	NA	NA	NA	rs2271961	3	yes
DEP-ERPBC	ENSG00000163938	GNL3	3	52715172	52728508	1	protein_coding	100113381	GNL3	1.5396e-09	NA	0	0	0	NA	NA	NA	NA	NA	rs2271961	3	yes
DEP-ERPBC	ENSG00000187098	MITF	3	69788586	70017488	1	protein_coding	4286	MITF	0.997811	-0.642528	0	0	0	NA	NA	NA	NA	NA	rs17718444	4	yes
DEP-ERPBC	ENSG00000114861	FOXP1	3	71003844	71633140	-1	protein_coding	27086	FOXP1	0.999751	-0.0806505	110	19.47	0	NA	NA	NA	NA	4.37895e-08	rs17718444	4	no
DEP-ERPBC	ENSG00000163605	PPP4R2	3	73045936	73118350	1	protein_coding	151987	PPP4R2	0.988056	-0.0488825	0	0	0	NA	NA	NA	NA	NA	rs17718444	4	yes
DEP-ERPBC	ENSG00000255423	EBLN2	3	73110810	73112488	1	protein_coding	55096	EBLN2	0.086523	0.193766	0	0	0	NA	NA	NA	NA	NA	rs17718444	4	yes
[truncated: 1,059 more rows]
