# Supplementary material for: Cross-trait genetic architecture between breast cancer and psychiatric disorders
Source: iScience. 2026 Jul 13;29(8):116767. doi: 10.1016/j.isci.2026.116767 (PMC13382130; doi:10.1016/j.isci.2026.116767)
Supplement: Table S10. Prioritized genes identified for single trait GWAS results of eight psychiatric disorders and two subtypes of breast cancer by functional annotation and mapping of genomic risk loci using FUMA [file mmc11.xlsx]

## Sheet: Table S10
Table S10. Prioritized genes identified for single trait GWAS results of eight psychiatric disorders and two subtypes of breast cancer by functional annotation and mapping of genomic risk loci using FUMA
Note: Prioritized susceptibility variants from single trait GWAS results were mapped by positional, and eQTL (obtained from 10 related tissues in GTExv8) mappings using the FUMA SNP2GENE tool with default settings. The SNP locations were defined in reference to the human genome Build 37 (GRCh37/hg19), and only protein-coding genes were included in the analysis. ensg = ENSG ID; Symbol = gene symbo…
Trait	ensg	symbol	chr	start	end	strand	type	entrezID	HUGO	pLI	ncRVIS	posMapSNPs	posMapMaxCADD	eqtlMapSNPs	eqtlMapminP	eqtlMapminQ	eqtlMapts	eqtlDirection	minGwasP	IndSigSNPs	GenomicLocus	outside
ADHD	ENSG00000127129	EDN2	1	41944446	41950344	-1	protein_coding	1907	EDN2	0.0110864	0.945715	0	0	0	NA	NA	NA	NA	1.171e-10	rs3011216:rs2527776:rs6697354;rs2527776	1	yes
ADHD	ENSG00000164008	C1orf50	1	43232940	43263968	1	protein_coding	100129924	C1orf50	0.00701593	0.0283163	0	0	4	1.49082e-05	0.0460054	GTEx/v8/Cells_EBV-transformed_lymphocytes	NA	NA	rs2782657;rs1198982	1	yes
ADHD	ENSG00000177868	CCDC23	1	43272723	43282954	-1	protein_coding	374969	CCDC23	0.213155	NA	0	0	0	NA	NA	NA	NA	1.171e-10	rs2782657;rs1198982:rs2782657:rs501299;rs56319043:rs6697354:rs56319043:rs3011216:rs2527776:rs6697354;rs2527776:rs1198982	1	yes
ADHD	ENSG00000164010	ERMAP	1	43282795	43310660	1	protein_coding	114625	ERMAP	5.80553e-05	0.252683	0	0	0	NA	NA	NA	NA	1.171e-10	rs2782657;rs1198982:rs2782657:rs501299;rs56319043:rs6697354:rs56319043:rs3011216:rs2527776:rs6697354;rs2527776:rs1198982	1	yes
ADHD	ENSG00000164011	ZNF691	1	43312280	43318148	1	protein_coding	51058	ZNF691	0.417759	-0.577745	0	0	0	NA	NA	NA	NA	1.171e-10	rs2782657;rs1198982:rs2782657:rs501299;rs56319043:rs6697354:rs56319043:rs3011216:rs2527776:rs6697354;rs2527776:rs1198982	1	yes
ADHD	ENSG00000117394	SLC2A1	1	43391052	43424530	-1	protein_coding	6513	SLC2A1	0.939808	-0.532045	0	0	0	NA	NA	NA	NA	3.132e-08	rs1198982:rs2782657	1	yes
ADHD	ENSG00000186973	FAM183A	1	43610824	43622067	1	protein_coding	440585	FAM183A	0.0293267	-0.40368	0	0	0	NA	NA	NA	NA	3.132e-08	rs1198982:rs2782657	1	yes
ADHD	ENSG00000117395	EBNA1BP2	1	43629846	43736607	-1	protein_coding	102465439	EBNA1BP2	2.3767e-06	NA	0	0	0	NA	NA	NA	NA	3.132e-08	rs2782657;rs1198982:rs2782657:rs1198982:rs2527776	1	yes
ADHD	ENSG00000243710	WDR65	1	43637820	43720029	1	protein_coding	149465	WDR65	8.58277e-09	0.128914	0	0	0	NA	NA	NA	NA	3.132e-08	rs1198982:rs2782657	1	yes
ADHD	ENSG00000179178	TMEM125	1	43735665	43739673	1	protein_coding	128218	TMEM125	0.000428556	0.191657	0	0	3	0.000119733	8.6038e-09	GTEx/v8/Thyroid	NA	3.132e-08	rs1198982;rs2782657;rs1198982:rs2782657:rs1198982:rs2527776	1	yes
ADHD	ENSG00000253313	C1orf210	1	43747554	43751288	-1	protein_coding	149466	C1orf210	0.00121964	0.676594	2	16.67	0	NA	NA	NA	NA	3.132e-08	rs1198982;rs2782657;rs1198982:rs2782657:rs1198982:rs2527776	1	no
ADHD	ENSG00000066056	TIE1	1	43766664	43788779	1	protein_coding	7075	TIE1	8.71417e-12	-0.0196338	30	16.67	192	5.53239e-22	3.54887e-17	GTEx/v8/Brain_Cortex:GTEx/v8/Brain_Hippocampus:GTEx/v8/Breast_Mammary_Tissue:GTEx/v8/Colon_Transverse:GTEx/v8/Esophagus_Mucosa:GTEx/v8/Pancreas:GTEx/v8/Skin_Not_Sun_Exposed_Suprapubic:GTEx/v8/Skin_Sun_Exposed_Lower_leg:GTEx/v8/Stomach:GTEx/v8/Thyroid	+	6.131e-12	rs1198982;rs2782657;rs501299;rs56319043;rs2494996;rs1198982:rs1198982:rs2782657	1	no
ADHD	ENSG00000117400	MPL	1	43803478	43818443	1	protein_coding	4352	MPL	1.43928e-06	-0.172844	19	22.4	0	NA	NA	NA	NA	3.132e-08	rs2782657;rs1198982;rs1198982:rs2782657	1	no
ADHD	ENSG00000117399	CDC20	1	43824626	43828874	1	protein_coding	991	CDC20	0.000181854	-0.3227	13	22.4	118	1.78697e-07	0.00024488	GTEx/v8/Esophagus_Mucosa:GTEx/v8/Thyroid	+	5.781e-10	rs2782657;rs1198982;rs12076635;rs2494996;rs1198982:rs2782657	1	no
ADHD	ENSG00000066322	ELOVL1	1	43829068	43833696	-1	protein_coding	102466723	ELOVL1	0.223415	NA	17	22.4	0	NA	NA	NA	NA	3.132e-08	rs2782657;rs1198982;rs1198982:rs2782657	1	no
ADHD	ENSG00000159479	MED8	1	43849588	43855479	-1	protein_coding	112950	MED8	8.15826e-06	0.403723	18	18.26	216	3.02053e-25	4.87493e-20	GTEx/v8/Whole_Blood:GTEx/v8/Brain_Caudate_basal_ganglia:GTEx/v8/Brain_Cerebellar_Hemisphere:GTEx/v8/Brain_Spinal_cord_cervical_c-1:GTEx/v8/Breast_Mammary_Tissue:GTEx/v8/Ovary:GTEx/v8/Thyroid	-	9.033e-15	rs2782657;rs1198982;rs2494996;rs501299;rs549845;rs12076635;rs56319043;rs1198982:rs2782657;rs1198982:rs12076635;rs2494996:rs501299:rs6697354;rs12076635:rs12076635:rs549845;rs6697354;rs12076635:rs549845;rs12076635:rs501299;rs56319043:rs618369:rs549845;rs618369:rs549845:rs6697354:rs56319043:rs2527776	1	no
ADHD	ENSG00000198198	SZT2	1	43855553	43918321	1	protein_coding	23334	SZT2	1.51747e-07	0.623916	58	18.87	130	9.86818e-11	6.38172e-09	GTEx/v8/Whole_Blood:GTEx/v8/Brain_Cerebellar_Hemisphere:GTEx/v8/Brain_Cerebellum:GTEx/v8/Colon_Transverse:GTEx/v8/Esophagus_Mucosa:GTEx/v8/Skin_Not_Sun_Exposed_Suprapubic:GTEx/v8/Skin_Sun_Exposed_Lower_leg	+	9.033e-15	rs2782657;rs1198982;rs501299;rs2494996;rs12076635;rs1198982:rs2782657;rs1198982:rs12076635;rs2494996:rs501299:rs6697354;rs12076635:rs12076635:rs549845;rs6697354;rs12076635:rs549845;rs12076635:rs501299;rs56319043:rs618369:rs549845;rs618369:rs549845:rs6697354:rs56319043:rs2527776	1	no
ADHD	ENSG00000178922	HYI	1	43916824	43919660	-1	protein_coding	81888	HYI	3.15819e-08	-0.18705	16	18.87	0	NA	NA	NA	NA	9.033e-15	rs2782657;rs1198982;rs1198982:rs2782657;rs1198982:rs2782657:rs12076635;rs2494996:rs501299:rs6697354;rs12076635:rs12076635:rs549845;rs6697354;rs12076635:rs549845;rs12076635:rs501299;rs56319043:rs618369:rs549845;rs12076635;rs618369:rs549845:rs2527776	1	no
ADHD	ENSG00000142949	PTPRF	1	43990858	44089343	1	protein_coding	5792	PTPRF	0.999998	-1.11692	130	18.13	223	6.2446e-11	3.78389e-07	GTEx/v8/Esophagus_Mucosa:GTEx/v8/Liver:GTEx/v8/Skin_Not_Sun_Exposed_Suprapubic:GTEx/v8/Skin_Sun_Exposed_Lower_leg	+	9.033e-15	rs501299;rs2494996;rs12076635;rs6697354;rs549845;rs56319043;rs618369;rs669446;rs2782657;rs1198982;rs113551349;rs2527776	1	no
ADHD	ENSG00000066135	KDM4A	1	44115829	44171186	1	protein_coding	9682	KDM4A	0.999994	-1.02943	65	17.97	98	1.05316e-07	0.000169984	GTEx/v8/Skin_Sun_Exposed_Lower_leg	-	9.899e-15	rs6697354;rs12076635;rs669446;rs549845;rs501299;rs56319043;rs2527776;rs2494996:rs501299:rs6697354;rs12076635:rs12076635:rs549845;rs12076635:rs549845	1	no
ADHD	ENSG00000126091	ST3GAL3	1	44171495	44396831	1	protein_coding	6487	ST3GAL3	0.573989	0.35827	178	17.97	183	1.8206e-10	4.59835e-11	GTEx/v8/Whole_Blood:GTEx/v8/Brain_Cortex:GTEx/v8/Skin_Sun_Exposed_Lower_leg:GTEx/v8/Stomach:GTEx/v8/Thyroid	-	9.899e-15	rs501299;rs56319043;rs6697354;rs669446;rs2527776;rs113551349;rs3011216;rs2527776:rs501299;rs56319043:rs6697354:rs56319043:rs3011216:rs6697354;rs2527776:rs12076635;rs2494996:rs501299:rs6697354;rs12076635:rs12076635:rs549845;rs12076635:rs549845;rs12076635	1	no
ADHD	ENSG00000117407	ARTN	1	44398992	44402913	1	protein_coding	9048	ARTN	0.2931	-0.349064	18	12	208	1.84908e-35	1.29717e-28	GTEx/v8/Brain_Amygdala:GTEx/v8/Brain_Anterior_cingulate_cortex_BA24:GTEx/v8/Brain_Caudate_basal_ganglia:GTEx/v8/Brain_Cerebellar_Hemisphere:GTEx/v8/Brain_Cerebellum:GTEx/v8/Brain_Cortex:GTEx/v8/Brain_Frontal_Cortex_BA9:GTEx/v8/Brain_Hippocampus:GTEx/v8/Brain_Hypothalamus:GTEx/v8/Brain_Nucleus_accumbens_basal_ganglia:GTEx/v8/Brain_Putamen_basal_ganglia:GTEx/v8/Brain_Spinal_cord_cervical_c-1:GTEx/v…	+	9.033e-15	rs2527776;rs549845;rs12076635;rs6697354;rs618369;rs669446;rs501299;rs56319043;rs113551349;rs3011216;rs56319043:rs6697354:rs56319043:rs3011216:rs2527776:rs6697354	1	no
ADHD	ENSG00000117408	IPO13	1	44412611	44433694	1	protein_coding	9670	IPO13	0.972444	-1.04746	19	13.6	39	6.17771e-06	6.77385e-09	GTEx/v8/Whole_Blood:GTEx/v8/Skin_Not_Sun_Exposed_Suprapubic	-	9.899e-15	rs2527776;rs501299;rs56319043:rs6697354:rs56319043:rs12076635;rs2494996:rs501299:rs6697354;rs12076635:rs12076635:rs549845;rs6697354;rs12076635:rs549845;rs12076635:rs6697354;rs669446:rs2782657;rs1198982:rs2782657:rs3011216:rs2527776:rs6697354;rs2527776:rs2494996	1	no
ADHD	ENSG00000132768	DPH2	1	44435672	44439041	1	protein_coding	1802	DPH2	0.00684675	0.10353	7	7.566	35	7.77752e-06	0.00387523	GTEx/v8/Pancreas:GTEx/v8/Thyroid	+	9.899e-15	rs2527776;rs501299;rs56319043:rs6697354:rs56319043:rs12076635;rs2494996:rs501299:rs6697354;rs12076635:rs12076635:rs549845;rs6697354;rs12076635:rs549845;rs12076635:rs6697354;rs669446:rs2782657;rs1198982:rs2782657:rs3011216:rs2527776:rs6697354;rs2527776:rs2494996	1	no
ADHD	ENSG00000117410	ATP6V0B	1	44440159	44443967	1	protein_coding	533	ATP6V0B	0.927635	-0.400284	4	6.883	95	1.06992e-11	1.73253e-11	GTEx/v8/Whole_Blood	+	9.899e-15	rs2527776;rs6697354;rs549845;rs669446;rs56319043;rs3011216;rs501299;rs56319043:rs6697354:rs56319043:rs12076635;rs2494996:rs501299:rs6697354;rs12076635:rs12076635:rs549845;rs12076635:rs549845;rs12076635:rs6697354;rs669446:rs2782657;rs1198982:rs2782657:rs3011216:rs2527776:rs6697354;rs2527776:rs2494996	1	no
ADHD	ENSG00000117411	B4GALT2	1	44444615	44456840	1	protein_coding	8704	B4GALT2	0.295417	-0.0492133	6	16	0	NA	NA	NA	NA	1.739e-10	rs2527776;rs501299;rs56319043:rs6697354:rs56319043	1	no
ADHD	ENSG00000159214	CCDC24	1	44457031	44462200	1	protein_coding	149473	CCDC24	2.01106e-08	-0.436775	5	16	221	8.37168e-63	8.71064e-54	GTEx/v8/Whole_Blood:GTEx/v8/Skin_Not_Sun_Exposed_Suprapubic:GTEx/v8/Spleen:GTEx/v8/Thyroid	+	2.781e-14	rs2527776;rs6697354;rs12076635;rs549845;rs669446;rs56319043;rs501299;rs113551349;rs3011216;rs56319043:rs6697354:rs56319043	1	no
ADHD	ENSG00000196517	SLC6A9	1	44457172	44497139	-1	protein_coding	6536	SLC6A9	0.044253	-0.177976	7	16	0	NA	NA	NA	NA	1.739e-10	rs2527776;rs113551349;rs501299;rs56319043:rs6697354:rs56319043:rs2527776	1	no
ADHD	ENSG00000187147	RNF220	1	44870866	45117396	1	protein_coding	55182	RNF220	0.999278	-0.541774	0	0	7	3.71771e-05	0.0280862	GTEx/v8/Whole_Blood	NA	NA	rs2782657;rs2527776	1	yes
ADHD	ENSG00000126106	TMEM53	1	45100910	45140227	-1	protein_coding	79639	TMEM53	0.0389752	0.353321	0	0	0	NA	NA	NA	NA	1.171e-10	rs2527776:rs3011216:rs6697354;rs2527776	1	yes
ADHD	ENSG00000198520	C1orf228	1	45140364	45191263	1	protein_coding	339541	C1orf228	NA	-0.536447	0	0	0	NA	NA	NA	NA	1.171e-10	rs2527776:rs3011216:rs6697354;rs2527776	1	yes
ADHD	ENSG00000075884	ARHGAP15	2	143848931	144525921	1	protein_coding	101928361	ARHGAP15	5.25406e-06	0.0915151	0	0	0	NA	NA	NA	NA	1.175e-08	rs11680871	2	yes
ADHD	ENSG00000121964	GTDC1	2	144695635	145090135	-1	protein_coding	79712	GTDC1	2.40903e-10	-0.787953	0	0	0	NA	NA	NA	NA	1.175e-08	rs11680871	2	yes
ADHD	ENSG00000169554	ZEB2	2	145141648	145282147	-1	protein_coding	9839	ZEB2	0.999834	-3.33245	0	0	0	NA	NA	NA	NA	1.175e-08	rs11680871	2	yes
ADHD	ENSG00000183960	KCNH8	3	19189946	19577138	1	protein_coding	131096	KCNH8	0.000102484	-0.427209	0	0	0	NA	NA	NA	NA	4.69e-08	rs11928374	3	yes
ADHD	ENSG00000163576	EFHB	3	19920964	19988517	-1	protein_coding	151651	EFHB	6.02556e-17	0.0844887	0	0	2	8.82445e-05	3.41521e-91	GTEx/v8/Esophagus_Mucosa	NA	NA	rs62234992	3	yes
ADHD	ENSG00000114166	KAT2B	3	20081515	20195896	1	protein_coding	8850	KAT2B	0.998927	0.323694	0	0	30	4.74032e-07	4.93834e-39	GTEx/v8/Thyroid	-	4.69e-08	rs11928374	3	yes
ADHD	ENSG00000129810	SGOL1	3	20202085	20227784	-1	protein_coding	151648	SGOL1	2.46285e-07	-0.22875	0	0	0	NA	NA	NA	NA	4.69e-08	rs11928374	3	yes
ADHD	ENSG00000244607	CCDC13	3	42734155	42814745	-1	protein_coding	152206	CCDC13	1.15875e-07	-0.284077	0	0	0	NA	NA	NA	NA	4.089e-08	rs72865013:rs115111850	4	yes
ADHD	ENSG00000182983	ZNF662	3	42947223	42960825	1	protein_coding	389114	ZNF662	3.71817e-10	-0.481976	0	0	0	NA	NA	NA	NA	3.664e-08	rs72865013:rs115111850	4	yes
ADHD	ENSG00000144649	FAM198A	3	43020759	43101703	1	protein_coding	729085	FAM198A	NA	0.530081	0	0	0	NA	NA	NA	NA	1.832e-08	rs72865013:rs115111850	4	yes
ADHD	ENSG00000144647	POMGNT2	3	43120724	43147568	-1	protein_coding	84892	POMGNT2	0.00772677	NA	0	0	0	NA	NA	NA	NA	3.664e-08	rs72865013:rs115111850	4	yes
ADHD	ENSG00000163788	SNRK	3	43328004	43466256	1	protein_coding	54861	SNRK	0.994142	-0.871947	9	11.45	50	6.39397e-08	3.20656e-06	GTEx/v8/Skin_Not_Sun_Exposed_Suprapubic:GTEx/v8/Skin_Sun_Exposed_Lower_leg	+	1.707e-08	rs72865013;rs115111850;rs72865013:rs115111850	4	no
ADHD	ENSG00000160746	ANO10	3	43396351	43733086	-1	protein_coding	55129	ANO10	1.9226e-06	0.104488	84	25	9	1.34797e-05	3.33468e-11	GTEx/v8/Whole_Blood	NA	1.707e-08	rs72865013;rs115111850;rs72865013:rs115111850	4	no
ADHD	ENSG00000011198	ABHD5	3	43731605	43775863	1	protein_coding	51099	ABHD5	3.45366e-05	0.638813	7	8.435	0	NA	NA	NA	NA	1.832e-08	rs115111850;rs72865013:rs115111850	4	no
ADHD	ENSG00000173769	TOPAZ1	3	44283378	44373590	1	protein_coding	375337	TOPAZ1	NA	-0.376317	0	0	0	NA	NA	NA	NA	1.707e-08	rs72865013:rs115111850	4	yes
ADHD	ENSG00000179152	TCAIM	3	44379611	44450943	1	protein_coding	285343	TCAIM	4.45859e-05	0.313154	0	0	0	NA	NA	NA	NA	1.832e-08	rs72865013:rs115111850	4	yes
ADHD	ENSG00000164082	GRM2	3	51741086	51752629	1	protein_coding	2912	GRM2	0.983083	NA	0	0	0	NA	NA	NA	NA	3.878e-08	rs2311059	5	yes
ADHD	ENSG00000214686	IQCF6	3	51812580	51813009	-1	protein_coding	440956	IQCF6	NA	0.0143916	0	0	0	NA	NA	NA	NA	3.878e-08	rs2311059	5	yes
ADHD	ENSG00000229972	IQCF3	3	51851620	51864876	1	protein_coding	401067	IQCF3	0.12753	0.189011	2	2.423	0	NA	NA	NA	NA	3.878e-08	rs2311059	5	no
ADHD	ENSG00000184345	IQCF2	3	51895645	51897440	1	protein_coding	389123	IQCF2	0.000296978	0.0265866	1	0.287	0	NA	NA	NA	NA	NA	rs2311059	5	no
ADHD	ENSG00000214681	IQCF5	3	51907737	51909600	-1	protein_coding	389124	IQCF5	0.4332	-0.185056	1	0.287	0	NA	NA	NA	NA	NA	rs2311059	5	no
ADHD	ENSG00000173389	IQCF1	3	51928892	51937351	-1	protein_coding	132141	IQCF1	0.0468541	0.0623332	0	0	0	NA	NA	NA	NA	3.878e-08	rs2311059	5	yes
ADHD	ENSG00000114779	ABHD14B	3	52002526	52017425	-1	protein_coding	84836	ABHD14B	0.116163	-1.21462	0	0	4	2.59149e-05	0.00021173	GTEx/v8/Skin_Not_Sun_Exposed_Suprapubic	-	3.163e-08	rs2311059	5	yes
ADHD	ENSG00000055955	ITIH4	3	52846991	52865495	-1	protein_coding	3700	ITIH4	4.63111e-05	0.372344	0	0	2	4.91829e-06	1.26275e-76	GTEx/v8/Skin_Not_Sun_Exposed_Suprapubic:GTEx/v8/Thyroid	-	3.163e-08	rs2311059	5	yes
ADHD	ENSG00000187098	MITF	3	69788586	70017488	1	protein_coding	4286	MITF	0.997811	-0.642528	0	0	0	NA	NA	NA	NA	6.701e-09	rs17718444	6	yes
ADHD	ENSG00000114861	FOXP1	3	71003844	71633140	-1	protein_coding	27086	FOXP1	0.999751	-0.0806505	110	19.47	0	NA	NA	NA	NA	2.873e-09	rs17718444	6	no
ADHD	ENSG00000163605	PPP4R2	3	73045936	73118350	1	protein_coding	151987	PPP4R2	0.988056	-0.0488825	0	0	0	NA	NA	NA	NA	6.701e-09	rs17718444	6	yes
ADHD	ENSG00000255423	EBLN2	3	73110810	73112488	1	protein_coding	55096	EBLN2	0.086523	0.193766	0	0	0	NA	NA	NA	NA	6.701e-09	rs17718444	6	yes
ADHD	ENSG00000121440	PDZRN3	3	73431584	73674091	-1	protein_coding	23024	PDZRN3	0.908376	0.1653	0	0	0	NA	NA	NA	NA	NA	rs17718444	6	yes
ADHD	ENSG00000206538	VGLL3	3	86987119	87040269	-1	protein_coding	389136	VGLL3	0.336019	-2.94325	1	2.601	1	0.000226608	0.0321718	GTEx/v8/Thyroid	-	4.627e-09	rs35056204;rs35056204:rs115190521	7	no
ADHD	ENSG00000083937	CHMP2B	3	87276421	87304698	1	protein_coding	25978	CHMP2B	0.0130803	-0.213418	0	0	0	NA	NA	NA	NA	4.627e-09	rs35056204	7	yes
ADHD	ENSG00000064835	POU1F1	3	87308554	87325737	-1	protein_coding	5449	POU1F1	0.618818	0.393078	0	0	0	NA	NA	NA	NA	6.113e-09	rs35056204	7	yes
ADHD	ENSG00000179097	HTR1F	3	88039846	88042919	1	protein_coding	3355	HTR1F	0.00161477	-0.187524	0	0	0	NA	NA	NA	NA	4.627e-09	rs35056204:rs115190521	7	yes
ADHD	ENSG00000163320	CGGBP1	3	88101094	88199035	-1	protein_coding	8545	CGGBP1	0.777632	0.905337	0	0	0	NA	NA	NA	NA	4.627e-09	rs35056204	7	yes
ADHD	ENSG00000229729	RP11-159G9.5	3	88108424	88188123	1	protein_coding	NA	NA	NA	NA	0	0	0	NA	NA	NA	NA	4.627e-09	rs35056204	7	yes
ADHD	ENSG00000175105	ZNF654	3	88188254	88193815	1	protein_coding	55279	ZNF654	0.947346	1.15505	0	0	0	NA	NA	NA	NA	4.627e-09	rs35056204	7	yes
ADHD	ENSG00000179021	C3orf38	3	88198893	88217879	1	protein_coding	285237	C3orf38	0.00699878	-0.636674	0	0	0	NA	NA	NA	NA	4.627e-09	rs35056204	7	yes
ADHD	ENSG00000138802	SEC24B	4	110354928	110462052	1	protein_coding	10427	SEC24B	0.999867	-0.357174	0	0	0	NA	NA	NA	NA	8.22e-10	rs17576773:rs72678859:rs76761914	8	yes
ADHD	ENSG00000183423	LRIT3	4	110769358	110793471	1	protein_coding	345193	LRIT3	2.23302e-08	0.239494	0	0	0	NA	NA	NA	NA	8.22e-10	rs17576773:rs72678859:rs76761914	8	yes
ADHD	ENSG00000170522	ELOVL6	4	110967002	111120355	-1	protein_coding	79071	ELOVL6	0.971074	0.67836	0	0	0	NA	NA	NA	NA	NA	rs72678859	8	yes
ADHD	ENSG00000164093	PITX2	4	111538579	111563279	-1	protein_coding	5308	PITX2	0.672789	-1.2397	0	0	0	NA	NA	NA	NA	1.625e-10	rs11729045:rs17576773:rs72678859:rs76761914:rs72678859;rs76761914	8	yes
ADHD	ENSG00000164164	OTUD4	4	146031990	146101313	-1	protein_coding	54726	OTUD4	0.999916	-1.53474	0	0	0	NA	NA	NA	NA	1.395e-08	rs6537401	9	yes
ADHD	ENSG00000151611	MMAA	4	146539415	146581187	1	protein_coding	166785	MMAA	0.00318181	-0.504401	0	0	0	NA	NA	NA	NA	1.395e-08	rs6537401	9	yes
ADHD	ENSG00000237136	C4orf51	4	146601356	146692184	1	protein_coding	646603	C4orf51	0.0151809	NA	0	0	0	NA	NA	NA	NA	1.395e-08	rs6537401	9	yes
ADHD	ENSG00000151612	ZNF827	4	146678779	146859787	-1	protein_coding	101927707	ZNF827	0.999866	0.180008	0	0	0	NA	NA	NA	NA	1.395e-08	rs6537401	9	yes
ADHD	ENSG00000164167	LSM6	4	147096837	147121152	1	protein_coding	11157	LSM6	0.868076	0.511089	79	11.13	125	5.25137e-12	6.85004e-08	GTEx/v8/Brain_Caudate_basal_ganglia:GTEx/v8/Brain_Cerebellar_Hemisphere:GTEx/v8/Brain_Cerebellum:GTEx/v8/Brain_Cortex:GTEx/v8/Brain_Frontal_Cortex_BA9:GTEx/v8/Colon_Transverse	+	1.395e-08	rs6537401	9	no
ADHD	ENSG00000250673	RP11-6L6.2	4	147145709	147150208	1	protein_coding	NA	NA	NA	NA	4	5.587	125	2.02673e-118	1.2353e-102	GTEx/v8/Cells_EBV-transformed_lymphocytes:GTEx/v8/Whole_Blood:GTEx/v8/Brain_Anterior_cingulate_cortex_BA24:GTEx/v8/Brain_Caudate_basal_ganglia:GTEx/v8/Brain_Cerebellar_Hemisphere:GTEx/v8/Brain_Cerebellum:GTEx/v8/Brain_Cortex:GTEx/v8/Brain_Frontal_Cortex_BA9:GTEx/v8/Brain_Hippocampus:GTEx/v8/Brain_Nucleus_accumbens_basal_ganglia:GTEx/v8/Brain_Putamen_basal_ganglia:GTEx/v8/Brain_Spinal_cord_cervica…	+	1.395e-08	rs6537401	9	no
ADHD	ENSG00000151615	POU4F2	4	147560045	147563626	1	protein_coding	5458	POU4F2	0.180133	-0.695035	0	0	0	NA	NA	NA	NA	1.395e-08	rs6537401	9	yes
ADHD	ENSG00000137473	TTC29	4	147627790	147867034	-1	protein_coding	83894	TTC29	1.57133e-06	-0.637385	0	0	0	NA	NA	NA	NA	1.395e-08	rs6537401	9	yes
ADHD	ENSG00000151617	EDNRA	4	148402069	148466106	1	protein_coding	1909	EDNRA	0.986016	-0.145872	0	0	0	NA	NA	NA	NA	1.395e-08	rs6537401	9	yes
ADHD	ENSG00000164168	TMEM184C	4	148538534	148593195	1	protein_coding	55751	TMEM184C	0.017595	-0.573836	0	0	0	NA	NA	NA	NA	1.395e-08	rs6537401	9	yes
ADHD	ENSG00000071205	ARHGAP10	4	148653214	148993931	1	protein_coding	79658	ARHGAP10	1.21711e-10	NA	0	0	0	NA	NA	NA	NA	1.938e-08	rs6537401	9	yes
ADHD	ENSG00000151623	NR3C2	4	148999913	149365850	-1	protein_coding	4306	NR3C2	0.925089	-1.46444	0	0	0	NA	NA	NA	NA	1.938e-08	rs6537401	9	yes
ADHD	ENSG00000127184	COX7C	5	85913721	85916779	1	protein_coding	1350	COX7C	0.545792	-0.493676	0	0	0	NA	NA	NA	NA	2.457e-09	rs7708715:rs4916723;rs12653396;rs7708715	10	yes
ADHD	ENSG00000233828	AC008394.1	5	86512423	86534822	-1	protein_coding	NA	NA	NA	NA	0	0	0	NA	NA	NA	NA	9.477e-15	rs188582:rs7708715:rs4916723;rs12653396;rs7708715:rs4916723;rs324885:rs324885:rs4916723:rs10474278:rs12653396	10	yes
ADHD	ENSG00000145715	RASA1	5	86563705	86687748	1	protein_coding	5921	RASA1	0.999998	NA	0	0	0	NA	NA	NA	NA	9.477e-15	rs10474278:rs12653396:rs4916723:rs4916723;rs324885:rs324885:rs7708715:rs4916723;rs12653396;rs7708715	10	yes
ADHD	ENSG00000134480	CCNH	5	86687311	86708836	-1	protein_coding	902	CCNH	0.00472976	-0.279835	0	0	0	NA	NA	NA	NA	9.477e-15	rs188582:rs7708715:rs4916723;rs12653396;rs7708715:rs10474278:rs12653396:rs4916723:rs4916723;rs324885:rs324885	10	yes
ADHD	ENSG00000164180	TMEM161B	5	87485450	87565293	-1	protein_coding	153396	TMEM161B	0.003685	0.0123156	4	3.115	0	NA	NA	NA	NA	9.477e-15	rs7708715;rs7708715:rs4916723;rs12653396;rs7708715:rs10474278:rs12653396:rs4916723:rs4916723;rs324885:rs324885	10	no
ADHD	ENSG00000081189	MEF2C	5	88013975	88199922	-1	protein_coding	4208	MEF2C	0.00424617	-2.66223	32	17.99	1	6.53365e-05	0.00395472	GTEx/v8/Brain_Cerebellum	NA	1.624e-10	rs188582	10	no
ADHD	ENSG00000153140	CETN3	5	89688078	89705603	-1	protein_coding	1070	CETN3	0.0113208	-0.797954	0	0	0	NA	NA	NA	NA	9.477e-15	rs188582:rs7708715:rs4916723;rs12653396;rs7708715:rs4916723;rs324885:rs324885:rs4916723:rs10474278:rs12653396	10	yes
ADHD	ENSG00000176055	MBLAC2	5	89754020	89770585	-1	protein_coding	153364	MBLAC2	0.0002801	-1.74573	0	0	0	NA	NA	NA	NA	9.477e-15	rs7708715:rs4916723;rs12653396;rs7708715:rs188582:rs10474278:rs12653396:rs4916723:rs4916723;rs324885:rs324885	10	yes
ADHD	ENSG00000113356	POLR3G	5	89767565	89810370	1	protein_coding	10622	POLR3G	6.42759e-05	0.172241	0	0	0	NA	NA	NA	NA	9.477e-15	rs7708715:rs4916723;rs12653396;rs7708715:rs188582:rs10474278:rs12653396:rs4916723:rs4916723;rs324885:rs324885	10	yes
ADHD	ENSG00000176018	LYSMD3	5	89811428	89825401	-1	protein_coding	116068	LYSMD3	0.771815	-1.12509	0	0	0	NA	NA	NA	NA	9.477e-15	rs7708715:rs4916723;rs12653396;rs7708715:rs10474278:rs12653396:rs4916723:rs4916723;rs324885:rs324885:rs188582	10	yes
ADHD	ENSG00000164199	GPR98	5	89825161	90460038	1	protein_coding	84059	GPR98	8.11098e-24	-0.0865632	0	0	0	NA	NA	NA	NA	9.477e-15	rs7708715:rs4916723;rs12653396;rs7708715:rs10474278:rs12653396:rs4916723:rs4916723;rs324885:rs324885:rs188582	10	yes
ADHD	ENSG00000113369	ARRDC3	5	90664541	90679176	-1	protein_coding	57561	ARRDC3	0.978747	-0.594455	0	0	0	NA	NA	NA	NA	1.624e-10	rs188582	10	yes
ADHD	ENSG00000173930	SLCO4C1	5	101569690	101632253	-1	protein_coding	353189	SLCO4C1	1.37231e-06	1.50334	0	0	0	NA	NA	NA	NA	5.295e-10	rs325485:rs77960	11	yes
ADHD	ENSG00000181751	C5orf30	5	102594403	102614361	1	protein_coding	90355	C5orf30	0.778881	-0.60461	0	0	0	NA	NA	NA	NA	2.462e-13	rs325485:rs77960:rs77960;rs325485:rs10477835	11	yes
ADHD	ENSG00000112874	NUDT12	5	102884556	102898494	-1	protein_coding	83594	NUDT12	3.27725e-11	0.414886	0	0	0	NA	NA	NA	NA	2.462e-13	rs325485:rs77960:rs325485;rs10477835:rs77960;rs325485:rs10477835	11	yes
ADHD	ENSG00000184349	EFNA5	5	106712590	107006596	-1	protein_coding	1946	EFNA5	0.889437	-0.0424714	0	0	0	NA	NA	NA	NA	1.486e-12	rs77960;rs325485:rs77960:rs10477835	11	yes
ADHD	ENSG00000145817	YIPF5	5	143537723	143550278	-1	protein_coding	81555	YIPF5	0.931586	1.80284	0	0	0	NA	NA	NA	NA	4.541e-08	rs6421157	12	yes
ADHD	ENSG00000183775	KCTD16	5	143550396	143865249	1	protein_coding	57528	KCTD16	0.959973	-0.100166	0	0	0	NA	NA	NA	NA	4.541e-08	rs6421157	12	yes
ADHD	ENSG00000186314	PRELID2	5	144851362	145214932	-1	protein_coding	153768	PRELID2	1.73074e-05	0.480158	0	0	0	NA	NA	NA	NA	1.361e-08	rs6421157	12	yes
ADHD	ENSG00000204928	GRXCR2	5	145239296	145252531	-1	protein_coding	643226	GRXCR2	1.74531e-05	0.0924914	0	0	0	NA	NA	NA	NA	4.541e-08	rs6421157	12	yes
ADHD	ENSG00000156463	SH3RF2	5	145316142	145461354	1	protein_coding	153769	SH3RF2	1.79074e-11	-1.22579	0	0	0	NA	NA	NA	NA	4.541e-08	rs6421157	12	yes
ADHD	ENSG00000173261	PLAC8L1	5	145463949	145483932	-1	protein_coding	153770	PLAC8L1	0.132378	-0.161798	0	0	0	NA	NA	NA	NA	4.541e-08	rs6421157	12	yes
ADHD	ENSG00000091010	POU4F3	5	145718587	145720083	1	protein_coding	5459	POU4F3	0.721115	-0.496439	0	0	0	NA	NA	NA	NA	1.361e-08	rs6421157	12	yes
ADHD	ENSG00000135298	BAI3	6	69345259	70099403	1	protein_coding	577	BAI3	1	-0.902978	0	0	0	NA	NA	NA	NA	NA	rs2025286	13	yes
ADHD	ENSG00000168216	LMBRD1	6	70385694	70507003	-1	protein_coding	55788	LMBRD1	1.94347e-06	0.514898	0	0	44	2.66551e-09	1.70115e-09	GTEx/v8/Pancreas	-	3.997e-09	rs2025286	13	yes
ADHD	ENSG00000082293	COL19A1	6	70576463	70919679	1	protein_coding	1310	COL19A1	5.55032e-17	1.30528	67	17.4	61	1.45467e-21	5.23686e-16	GTEx/v8/Brain_Cerebellum:GTEx/v8/Pancreas	-	3.997e-09	rs2025286	13	no
ADHD	ENSG00000112280	COL9A1	6	70924764	71012786	-1	protein_coding	1297	COL9A1	4.77423e-15	0.5644	2	4.364	0	NA	NA	NA	NA	NA	rs2025286	13	no
ADHD	ENSG00000154079	C6orf57	6	71276620	71299272	1	protein_coding	135154	C6orf57	0.0300229	0.857693	0	0	0	NA	NA	NA	NA	NA	rs2025286	13	yes
ADHD	ENSG00000112305	SMAP1	6	71377479	71571718	1	protein_coding	60682	SMAP1	0.983689	-0.397094	0	0	0	NA	NA	NA	NA	NA	rs2025286	13	yes
ADHD	ENSG00000112309	B3GAT2	6	71566382	71666741	-1	protein_coding	135152	B3GAT2	7.03605e-07	-0.277866	0	0	0	NA	NA	NA	NA	3.997e-09	rs2025286	13	yes
ADHD	ENSG00000079841	RIMS1	6	72596406	73112845	1	protein_coding	22999	RIMS1	0.0292114	NA	0	0	0	NA	NA	NA	NA	NA	rs2025286	13	yes
ADHD	ENSG00000158321	AUTS2	7	69063905	70258054	1	protein_coding	26053	AUTS2	0.996187	-0.774736	0	0	0	NA	NA	NA	NA	3.665e-08	rs73145587	14	yes
ADHD	ENSG00000154415	PPP1R3A	7	113516832	113715975	-1	protein_coding	5506	PPP1R3A	6.58741e-07	0.121611	0	0	0	NA	NA	NA	NA	9.983e-12	rs7794413:rs9969232;rs10255943:rs9969232:rs10255943:rs10953765:rs2049604:rs9969232;rs2049604	15	yes
ADHD	ENSG00000128573	FOXP2	7	113726382	114333827	1	protein_coding	93986	FOXP2	0.996179	-0.404517	162	20.8	0	NA	NA	NA	NA	9.983e-12	rs12532000;rs2049604;rs7794413;rs9969232;rs10255943;rs10953765;rs7794413:rs9969232;rs2049604:rs9969232;rs10255943:rs10255943:rs9969232:rs10953765:rs12532000:rs2049604;rs12532000:rs2049604	15	no
ADHD	ENSG00000135272	MDFIC	7	114562209	114659256	1	protein_coding	29969	MDFIC	NA	-1.32194	0	0	0	NA	NA	NA	NA	9.983e-12	rs2049604:rs7794413:rs9969232;rs7794413:rs9969232;rs10255943:rs10255943:rs9969232:rs10953765:rs12532000:rs2049604;rs12532000	15	yes
ADHD	ENSG00000105967	TFEC	7	115575202	115799950	-1	protein_coding	22797	TFEC	4.73106e-05	-0.865539	0	0	0	NA	NA	NA	NA	9.983e-12	rs7794413:rs9969232;rs10255943:rs9969232:rs12532000:rs2049604:rs9969232;rs2049604	15	yes
ADHD	ENSG00000135269	TES	7	115850547	115898837	1	protein_coding	26136	TES	4.84137e-11	0.213295	0	0	0	NA	NA	NA	NA	8.905e-11	rs7794413:rs9969232;rs10255943:rs9969232	15	yes
ADHD	ENSG00000105971	CAV2	7	115927434	116148595	1	protein_coding	858	CAV2	0.00411638	0.222321	0	0	0	NA	NA	NA	NA	8.905e-11	rs7794413:rs9969232;rs10255943:rs9969232:rs10953765	15	yes
ADHD	ENSG00000105976	MET	7	116312444	116438440	1	protein_coding	4233	MET	0.996413	NA	0	0	0	NA	NA	NA	NA	9.983e-12	rs12532000:rs7794413:rs9969232;rs7794413:rs9969232;rs10255943:rs10255943:rs9969232	15	yes
ADHD	ENSG00000154438	ASZ1	7	117003276	117068177	-1	protein_coding	136991	ASZ1	1.71629e-06	0.0386283	0	0	0	NA	NA	NA	NA	8.905e-11	rs7794413:rs9969232;rs10255943:rs10255943:rs9969232	15	yes
ADHD	ENSG00000079102	RUNX1T1	8	92967203	93115514	-1	protein_coding	862	RUNX1T1	0.999122	-0.264651	0	0	0	NA	NA	NA	NA	2.441e-08	rs9773162:rs7844069	16	yes
ADHD	ENSG00000205133	TRIQK	8	93895758	94029901	-1	protein_coding	286144	TRIQK	NA	-1.06827	0	0	0	NA	NA	NA	NA	6.736e-09	rs7844069:rs9773162:rs7844069;rs9773162	16	yes
ADHD	ENSG00000212999	AC117834.1	8	93895865	93898013	1	protein_coding	NA	NA	NA	NA	0	0	0	NA	NA	NA	NA	NA	rs9773162	16	yes
ADHD	ENSG00000254318	C8orf87	8	94146324	94179079	-1	protein_coding	389676	C8orf87	NA	0.384816	0	0	0	NA	NA	NA	NA	2.441e-08	rs9773162:rs7844069	16	yes
ADHD	ENSG00000268080	AC016885.1	8	94241867	94242388	1	protein_coding	NA	NA	NA	NA	0	0	0	NA	NA	NA	NA	2.441e-08	rs7844069:rs9773162	16	yes
ADHD	ENSG00000188343	FAM92A1	8	94710789	94743755	1	protein_coding	137392	FAM92A1	3.68954e-05	-0.628571	0	0	0	NA	NA	NA	NA	2.441e-08	rs9773162:rs7844069	16	yes
ADHD	ENSG00000183808	RBM12B	8	94741584	94753245	-1	protein_coding	389677	RBM12B	0.120425	-0.0740711	0	0	0	NA	NA	NA	NA	2.441e-08	rs9773162:rs7844069	16	yes
ADHD	ENSG00000212998	RBM12B-AS1	8	94752349	94753001	1	protein_coding	NA	RBM12B-AS1	NA	NA	0	0	0	NA	NA	NA	NA	2.441e-08	rs9773162:rs7844069	16	yes
ADHD	ENSG00000164953	TMEM67	8	94767072	94831462	1	protein_coding	91147	TMEM67	1.21202e-17	-0.634946	0	0	0	NA	NA	NA	NA	2.441e-08	rs7844069:rs9773162	16	yes
ADHD	ENSG00000164949	GEM	8	95261481	95274578	-1	protein_coding	2669	GEM	6.12905e-06	0.457602	0	0	0	NA	NA	NA	NA	2.441e-08	rs9773162:rs7844069	16	yes
ADHD	ENSG00000178209	PLEC	8	144989321	145050902	-1	protein_coding	5339	PLEC	0.0249363	-0.440444	0	0	15	2.47441e-05	2.10009e-73	GTEx/v8/Whole_Blood	NA	NA	rs4925811	17	yes
ADHD	ENSG00000147804	SLC39A4	8	145635126	145642279	-1	protein_coding	55630	SLC39A4	0.00573736	-0.104491	0	0	5	4.98662e-05	1.01413e-43	GTEx/v8/Brain_Cerebellar_Hemisphere:GTEx/v8/Thyroid	NA	NA	rs4925811	17	yes
ADHD	ENSG00000160948	VPS28	8	145649000	145653931	-1	protein_coding	51160	VPS28	0.115975	NA	0	0	2	9.95645e-06	2.76581e-15	GTEx/v8/Brain_Anterior_cingulate_cortex_BA24	NA	NA	rs4925811	17	yes
ADHD	ENSG00000160949	TONSL	8	145654165	145669827	-1	protein_coding	4796	TONSL	6.06325e-05	NA	3	7.829	48	1.25365e-06	5.39005e-35	GTEx/v8/Skin_Sun_Exposed_Lower_leg	-	8.303e-09	rs4925811	17	no
ADHD	ENSG00000187954	CYHR1	8	145674965	145691060	-1	protein_coding	50626	CYHR1	0.0538308	0.478413	16	10.13	74	6.66718e-17	7.39056e-13	GTEx/v8/Brain_Caudate_basal_ganglia:GTEx/v8/Brain_Cerebellar_Hemisphere:GTEx/v8/Brain_Cerebellum:GTEx/v8/Colon_Transverse:GTEx/v8/Skin_Not_Sun_Exposed_Suprapubic:GTEx/v8/Spleen:GTEx/v8/Thyroid	+	8.303e-09	rs4925811	17	no
ADHD	ENSG00000167702	KIFC2	8	145691426	145699585	1	protein_coding	90990	KIFC2	0.00134058	NA	22	15.03	70	3.6344e-26	5.26536e-33	GTEx/v8/Whole_Blood:GTEx/v8/Brain_Cortex:GTEx/v8/Brain_Hypothalamus:GTEx/v8/Brain_Putamen_basal_ganglia:GTEx/v8/Breast_Mammary_Tissue:GTEx/v8/Colon_Transverse:GTEx/v8/Esophagus_Mucosa:GTEx/v8/Pancreas:GTEx/v8/Minor_Salivary_Gland:GTEx/v8/Skin_Not_Sun_Exposed_Suprapubic:GTEx/v8/Skin_Sun_Exposed_Lower_leg:GTEx/v8/Spleen:GTEx/v8/Stomach:GTEx/v8/Thyroid	+	8.303e-09	rs4925811	17	no
ADHD	ENSG00000160973	FOXH1	8	145698795	145701718	-1	protein_coding	8928	FOXH1	0.0132912	-0.725513	19	15.03	0	NA	NA	NA	NA	NA	rs4925811	17	no
ADHD	ENSG00000160972	PPP1R16A	8	145703352	145727504	1	protein_coding	84988	PPP1R16A	0.0476703	-0.30887	32	15.03	74	1.49582e-63	1.0171e-54	GTEx/v8/Cells_EBV-transformed_lymphocytes:GTEx/v8/Whole_Blood:GTEx/v8/Esophagus_Mucosa:GTEx/v8/Pancreas:GTEx/v8/Spleen:GTEx/v8/Thyroid	-	8.303e-09	rs4925811	17	no
ADHD	ENSG00000167701	GPT	8	145728356	145732557	1	protein_coding	2875	GPT	2.84324e-15	-0.0118879	17	16.18	73	6.97589e-14	5.98227e-10	GTEx/v8/Esophagus_Mucosa:GTEx/v8/Spleen:GTEx/v8/Thyroid	-	8.303e-09	rs4925811	17	no
ADHD	ENSG00000167700	MFSD3	8	145734457	145736596	1	protein_coding	113655	MFSD3	2.01615e-08	NA	17	16.18	41	5.9949e-07	4.71777e-07	GTEx/v8/Skin_Not_Sun_Exposed_Suprapubic:GTEx/v8/Skin_Sun_Exposed_Lower_leg	+	1.367e-08	rs4925811	17	no
ADHD	ENSG00000160957	RECQL4	8	145736667	145743229	-1	protein_coding	9401	RECQL4	NA	NA	21	16.18	64	1.78874e-13	3.3208e-09	GTEx/v8/Brain_Caudate_basal_ganglia:GTEx/v8/Brain_Cerebellar_Hemisphere:GTEx/v8/Brain_Cerebellum:GTEx/v8/Brain_Cortex:GTEx/v8/Brain_Frontal_Cortex_BA9:GTEx/v8/Brain_Nucleus_accumbens_basal_ganglia	+	8.303e-09	rs4925811	17	no
ADHD	ENSG00000160959	LRRC14	8	145743376	145750557	1	protein_coding	9684	LRRC14	0.00665273	NA	18	16.18	74	4.06848e-18	2.48754e-13	GTEx/v8/Cells_EBV-transformed_lymphocytes:GTEx/v8/Whole_Blood:GTEx/v8/Spleen:GTEx/v8/Thyroid	-	8.303e-09	rs4925811	17	no
ADHD	ENSG00000254402	LRRC24	8	145747761	145752416	-1	protein_coding	441381	LRRC24	0.775316	NA	14	16.18	0	NA	NA	NA	NA	NA	rs4925811	17	no
ADHD	ENSG00000213563	C8orf82	8	145751117	145754516	-1	protein_coding	414919	C8orf82	0.00666763	NA	14	14.11	6	4.14926e-05	1.99697e-05	GTEx/v8/Brain_Cortex:GTEx/v8/Esophagus_Mucosa	NA	NA	rs4925811	17	no
ADHD	ENSG00000147799	ARHGAP39	8	145754563	145911194	-1	protein_coding	80728	ARHGAP39	0.0016818	NA	28	12.53	14	5.84038e-05	0.0141814	GTEx/v8/Whole_Blood	NA	8.303e-09	rs4925811	17	no
ADHD	ENSG00000198169	ZNF251	8	145946298	145981802	-1	protein_coding	90987	ZNF251	3.06039e-06	-0.82151	0	0	44	4.87782e-07	2.71677e-23	GTEx/v8/Brain_Cerebellum:GTEx/v8/Skin_Sun_Exposed_Lower_leg:GTEx/v8/Thyroid	-	8.303e-09	rs4925811	17	yes
ADHD	ENSG00000196378	ZNF34	8	145998499	146012730	-1	protein_coding	80778	ZNF34	0.246111	0.291709	0	0	72	2.90162e-09	2.26018e-44	GTEx/v8/Whole_Blood:GTEx/v8/Brain_Cerebellar_Hemisphere:GTEx/v8/Brain_Cerebellum:GTEx/v8/Brain_Cortex:GTEx/v8/Breast_Mammary_Tissue:GTEx/v8/Esophagus_Mucosa:GTEx/v8/Ovary:GTEx/v8/Skin_Not_Sun_Exposed_Suprapubic:GTEx/v8/Thyroid	-	8.303e-09	rs4925811	17	yes
ADHD	ENSG00000161016	RPL8	8	146015150	146017972	-1	protein_coding	6132	RPL8	0.932693	-0.42493	0	0	74	5.48067e-18	5.38441e-71	GTEx/v8/Whole_Blood:GTEx/v8/Brain_Cerebellum:GTEx/v8/Breast_Mammary_Tissue:GTEx/v8/Colon_Transverse:GTEx/v8/Pancreas:GTEx/v8/Minor_Salivary_Gland:GTEx/v8/Skin_Not_Sun_Exposed_Suprapubic:GTEx/v8/Skin_Sun_Exposed_Lower_leg:GTEx/v8/Spleen:GTEx/v8/Thyroid	+	8.303e-09	rs4925811	17	yes
ADHD	ENSG00000197363	ZNF517	8	146024261	146036554	1	protein_coding	340385	ZNF517	2.00972e-05	-0.475464	0	0	42	2.49447e-06	7.61197e-15	GTEx/v8/Breast_Mammary_Tissue:GTEx/v8/Colon_Transverse	+	8.303e-09	rs4925811	17	yes
ADHD	ENSG00000147789	ZNF7	8	146052849	146072894	1	protein_coding	7553	ZNF7	0.000238234	2.0114	0	0	8	6.6392e-05	0.000214418	GTEx/v8/Skin_Not_Sun_Exposed_Suprapubic	NA	8.303e-09	rs4925811	17	yes
ADHD	ENSG00000170619	COMMD5	8	146066427	146079121	-1	protein_coding	101928879	COMMD5	0.000302003	-0.191451	0	0	0	NA	NA	NA	NA	8.303e-09	rs4925811	17	yes
ADHD	ENSG00000196150	ZNF250	8	146076632	146127553	-1	protein_coding	58500	ZNF250	0.0676199	-2.02742	0	0	0	NA	NA	NA	NA	NA	rs4925811	17	yes
ADHD	ENSG00000182307	C8orf33	8	146277764	146281416	1	protein_coding	65265	C8orf33	6.35413e-05	0.725542	0	0	0	NA	NA	NA	NA	NA	rs4925811	17	yes
ADHD	ENSG00000198879	SFMBT2	10	7200586	7453450	-1	protein_coding	57713	SFMBT2	0.996408	-0.148369	0	0	0	NA	NA	NA	NA	4.182e-08	rs11255890	18	yes
ADHD	ENSG00000151657	KIN	10	7792925	7829990	-1	protein_coding	22944	KIN	0.00322199	0.21431	0	0	0	NA	NA	NA	NA	4.182e-08	rs11255890	18	yes
ADHD	ENSG00000165629	ATP5C1	10	7830092	7849778	1	protein_coding	509	ATP5C1	0.425804	-0.0241246	0	0	0	NA	NA	NA	NA	4.182e-08	rs11255890	18	yes
ADHD	ENSG00000165632	TAF3	10	7860467	8058590	1	protein_coding	83860	TAF3	0.995125	-0.956803	0	0	0	NA	NA	NA	NA	4.182e-08	rs11255890	18	yes
ADHD	ENSG00000107485	GATA3	10	8095567	8117161	1	protein_coding	2625	GATA3	0.882719	0.180851	0	0	0	NA	NA	NA	NA	4.182e-08	rs11255890	18	yes
ADHD	ENSG00000065621	GSTO2	10	106028631	106064703	1	protein_coding	119391	GSTO2	1.66971e-07	0.0298912	0	0	0	NA	NA	NA	NA	3.167e-08	rs11596214	19	yes
ADHD	ENSG00000156395	SORCS3	10	106400859	107024993	1	protein_coding	22986	SORCS3	0.325134	0.170375	6	20.4	0	NA	NA	NA	NA	3.167e-08	rs11596214	19	no
ADHD	ENSG00000169550	MUC15	11	26580580	26593780	-1	protein_coding	143662	MUC15	3.93192e-05	-0.00422311	0	0	0	NA	NA	NA	NA	4.691e-14	rs2582895:rs2582895;rs11030410	20	yes
ADHD	ENSG00000129151	BBOX1	11	27062272	27149356	1	protein_coding	8424	BBOX1	1.50173e-12	0.117079	0	0	0	NA	NA	NA	NA	4.094e-14	rs990846:rs2582894:rs2582895	20	yes
ADHD	ENSG00000109881	CCDC34	11	27352374	27385415	-1	protein_coding	91057	CCDC34	4.91355e-07	-0.41837	0	0	0	NA	NA	NA	NA	4.691e-14	rs2582894:rs2582895:rs2582895;rs11030410	20	yes
ADHD	ENSG00000148943	LIN7C	11	27516123	27528320	-1	protein_coding	55327	LIN7C	0.0300652	-0.643347	0	0	0	NA	NA	NA	NA	4.094e-14	rs2582894:rs990846:rs2582895:rs2582895;rs11030410:rs11030410	20	yes
ADHD	ENSG00000176697	BDNF	11	27676440	27743605	-1	protein_coding	627	BDNF	0.946719	0.108206	0	0	0	NA	NA	NA	NA	4.094e-14	rs2582894:rs990846:rs2582895:rs2582895;rs11030410:rs11030410	20	yes
ADHD	ENSG00000121621	KIF18A	11	28042167	28129855	-1	protein_coding	81930	KIF18A	0.149441	-0.472005	0	0	30	1.07136e-06	0.000833801	GTEx/v8/Thyroid	+	4.094e-14	rs2582894;rs2582894:rs990846:rs2582895:rs2582895;rs11030410:rs11030410	20	yes
ADHD	ENSG00000169519	METTL15	11	28129795	28355054	1	protein_coding	196074	METTL15	0.000155431	-1.29305	6	4.233	32	1.00108e-10	4.03734e-14	GTEx/v8/Whole_Blood:GTEx/v8/Brain_Caudate_basal_ganglia:GTEx/v8/Brain_Cortex:GTEx/v8/Brain_Nucleus_accumbens_basal_ganglia:GTEx/v8/Breast_Mammary_Tissue:GTEx/v8/Colon_Transverse:GTEx/v8/Esophagus_Mucosa:GTEx/v8/Skin_Not_Sun_Exposed_Suprapubic:GTEx/v8/Skin_Sun_Exposed_Lower_leg:GTEx/v8/Stomach:GTEx/v8/Thyroid	-	4.094e-14	rs2582894;rs2582894:rs990846:rs2582895:rs2582895;rs11030410:rs11030410	20	no
ADHD	ENSG00000182255	KCNA4	11	30031288	30038570	-1	protein_coding	3739	KCNA4	0.946234	-1.24615	0	0	0	NA	NA	NA	NA	4.094e-14	rs2582894:rs990846:rs2582895	20	yes
ADHD	ENSG00000152219	ARL14EP	11	30344598	30359774	1	protein_coding	120534	ARL14EP	0.151697	-0.308298	0	0	0	NA	NA	NA	NA	4.094e-14	rs2582894:rs990846:rs2582895	20	yes
ADHD	ENSG00000182512	GLRX5	14	95999840	96011061	1	protein_coding	51218	GLRX5	0.626214	0.307302	0	0	0	NA	NA	NA	NA	NA	rs77653640	21	yes
ADHD	ENSG00000213231	TCL1B	14	96152754	96158980	1	protein_coding	9623	TCL1B	0.00468673	0.408778	0	0	0	NA	NA	NA	NA	8.558e-09	rs77653640	21	yes
ADHD	ENSG00000100721	TCL1A	14	96176304	96180533	-1	protein_coding	8115	TCL1A	0.0012233	-0.519151	0	0	0	NA	NA	NA	NA	8.558e-09	rs77653640	21	yes
ADHD	ENSG00000100749	VRK1	14	97263641	97398059	1	protein_coding	7443	VRK1	0.0428984	-0.524568	0	0	0	NA	NA	NA	NA	8.558e-09	rs77653640	21	yes
ADHD	ENSG00000258869	RP11-204N11.1	14	98215601	98230326	-1	protein_coding	NA	NA	NA	NA	0	0	0	NA	NA	NA	NA	8.558e-09	rs77653640	21	yes
ADHD	ENSG00000246223	C14orf64	14	98391947	98444461	-1	protein_coding	NA	C14orf64	NA	NA	0	0	0	NA	NA	NA	NA	8.558e-09	rs77653640	21	yes
ADHD	ENSG00000176605	C14orf177	14	99177950	99184098	1	protein_coding	283598	C14orf177	0.00674702	-0.809037	0	0	0	NA	NA	NA	NA	8.558e-09	rs77653640	21	yes
ADHD	ENSG00000127152	BCL11B	14	99635624	99737861	-1	protein_coding	64919	BCL11B	0.929785	-2.62425	0	0	0	NA	NA	NA	NA	8.558e-09	rs77653640	21	yes
ADHD	ENSG00000183576	SETD3	14	99864083	99947216	-1	protein_coding	84193	SETD3	0.371891	-0.140743	0	0	0	NA	NA	NA	NA	8.558e-09	rs77653640	21	yes
ADHD	ENSG00000090061	CCNK	14	99947506	100001381	1	protein_coding	8812	CCNK	0.997144	-1.24827	0	0	0	NA	NA	NA	NA	8.558e-09	rs77653640	21	yes
ADHD	ENSG00000260240	RP11-105C20.2	16	59743897	59788752	-1	protein_coding	NA	NA	NA	NA	0	0	0	NA	NA	NA	NA	1.922e-09	rs4131786:rs1162202	22	yes
ADHD	ENSG00000150394	CDH8	16	61681146	62070939	-1	protein_coding	1006	CDH8	0.997464	1.66171	87	19.45	0	NA	NA	NA	NA	1.922e-09	rs4131786;rs1162202;rs4131786:rs1162202	22	no
ADHD	ENSG00000082397	EPB41L3	18	5392383	5630699	-1	protein_coding	23136	EPB41L3	0.0292784	-0.487681	0	0	0	NA	NA	NA	NA	1.242e-08	rs76857496	23	yes
ADHD	ENSG00000206432	TMEM200C	18	5882071	5895954	-1	protein_coding	645369	TMEM200C	NA	NA	13	9.164	0	NA	NA	NA	NA	1.328e-08	rs76857496	23	no
ADHD	ENSG00000154655	L3MBTL4	18	5954705	6415236	-1	protein_coding	91133	L3MBTL4	4.20004e-08	1.49115	0	0	0	NA	NA	NA	NA	1.242e-08	rs76857496	23	yes
ADHD	ENSG00000265944	C18orf64	18	6511415	6590652	1	protein_coding	100130480	C18orf64	NA	NA	0	0	0	NA	NA	NA	NA	1.242e-08	rs76857496	23	yes
ADHD	ENSG00000088756	ARHGAP28	18	6729717	6915715	1	protein_coding	79822	ARHGAP28	0.00295842	1.86789	0	0	0	NA	NA	NA	NA	1.242e-08	rs76857496	23	yes
ADHD	ENSG00000141639	MAPK4	18	48086448	48258194	1	protein_coding	5596	MAPK4	0.319052	-0.758279	0	0	0	NA	NA	NA	NA	2.082e-08	rs7506904	24	yes
ADHD	ENSG00000134042	MRO	18	48324574	48351772	-1	protein_coding	83876	MRO	0.000178042	-0.485218	0	0	0	NA	NA	NA	NA	2.082e-08	rs7506904	24	yes
ADHD	ENSG00000082212	ME2	18	48405419	48474691	1	protein_coding	4200	ME2	1.17412e-07	-0.649511	0	0	0	NA	NA	NA	NA	2.082e-08	rs7506904	24	yes
ADHD	ENSG00000141642	ELAC1	18	48494361	48514491	1	protein_coding	55520	ELAC1	0.89504	-0.312862	0	0	0	NA	NA	NA	NA	2.082e-08	rs7506904	24	yes
ADHD	ENSG00000267699	RP11-729L2.2	18	48494389	48584514	1	protein_coding	NA	NA	NA	NA	0	0	0	NA	NA	NA	NA	2.082e-08	rs7506904	24	yes
ADHD	ENSG00000141646	SMAD4	18	48494410	48611415	1	protein_coding	4089	SMAD4	0.967433	-1.75591	0	0	0	NA	NA	NA	NA	2.082e-08	rs7506904	24	yes
ADHD	ENSG00000176624	MEX3C	18	48700920	48744674	-1	protein_coding	51320	MEX3C	0.946418	-0.920555	0	0	0	NA	NA	NA	NA	2.082e-08	rs7506904	24	yes
ADHD	ENSG00000187323	DCC	18	49866542	51057784	1	protein_coding	1630	DCC	0.999999	-0.23995	209	17.08	0	NA	NA	NA	NA	1.242e-08	rs7506904	24	no
ADHD	ENSG00000101310	SEC23B	20	18488137	18542059	1	protein_coding	10483	SEC23B	6.85929e-14	-0.826132	0	0	0	NA	NA	NA	NA	5.524e-11	rs6082363;rs2424362:rs6082363	25	yes
ADHD	ENSG00000149443	C20orf78	20	18790372	18810797	-1	protein_coding	100128496	C20orf78	NA	-0.0967877	0	0	0	NA	NA	NA	NA	5.524e-11	rs6082445:rs6082363;rs2424362:rs6082363	25	yes
ADHD	ENSG00000132631	SCP2D1	20	18794370	18795033	1	protein_coding	140856	SCP2D1	0.0315534	0.181574	0	0	0	NA	NA	NA	NA	3.556e-08	rs6082445	25	yes
ADHD	ENSG00000268628	AL121761.2	20	19738296	19738679	-1	protein_coding	101930064	NA	NA	NA	0	0	0	NA	NA	NA	NA	2.714e-11	rs6082363;rs2424362:rs6082363	25	yes
ADHD	ENSG00000132669	RIN2	20	19867165	19983101	1	protein_coding	54453	RIN2	0.00829559	0.72233	0	0	0	NA	NA	NA	NA	2.714e-11	rs6082445:rs6082363;rs2424362:rs6082363:rs12625304	25	yes
ADHD	ENSG00000173418	NAA20	20	19997760	20014299	1	protein_coding	51126	NAA20	0.0136064	-0.946543	0	0	0	NA	NA	NA	NA	2.714e-11	rs6082363;rs2424362:rs6082363:rs12625304:rs6082445	25	yes
ADHD	ENSG00000101343	CRNKL1	20	20015012	20036690	-1	protein_coding	51340	CRNKL1	0.881981	-0.206216	0	0	0	NA	NA	NA	NA	2.714e-11	rs6082363:rs6082363;rs2424362:rs12625304:rs6047269;rs2144782:rs2144782:rs6047269:rs6082445:rs113369914	25	yes
ADHD	ENSG00000089101	C20orf26	20	20033158	20341346	1	protein_coding	26074	C20orf26	6.86649e-10	NA	0	0	0	NA	NA	NA	NA	2.714e-11	rs6082363:rs6082363;rs2424362:rs12625304:rs6047269;rs2144782:rs2144782:rs6047269:rs6082445:rs113369914	25	yes
ADHD	ENSG00000173404	INSM1	20	20348765	20351590	1	protein_coding	3642	INSM1	NA	-0.129608	0	0	0	NA	NA	NA	NA	2.714e-11	rs6082363;rs2424362:rs6082363:rs113369914:rs6082445:rs6082289:rs6047269;rs2144782:rs2144782:rs6047269:rs12625304	25	yes
ADHD	ENSG00000188559	RALGAPA2	20	20370196	20693131	-1	protein_coding	57186	RALGAPA2	8.48776e-06	NA	0	0	0	NA	NA	NA	NA	5.524e-11	rs6082445:rs6047269;rs2144782:rs2144782:rs6047269:rs12625304:rs6082363;rs2424362:rs6082363	25	yes
ADHD	ENSG00000088930	XRN2	20	21283942	21370463	1	protein_coding	22803	XRN2	0.81317	-0.511318	68	13.49	11	2.85071e-09	5.17192e-06	GTEx/v8/Colon_Transverse:GTEx/v8/Skin_Sun_Exposed_Lower_leg:GTEx/v8/Thyroid	-	4.375e-12	rs6082363;rs2424362;rs12625304;rs6082445;rs2424362:rs6082363:rs12625304:rs6047269;rs2144782:rs2144782:rs6047269:rs113369914:rs6082445:rs6082289:rs6035772;rs6082289:rs6035772:rs6082363;rs6047269	25	no
ADHD	ENSG00000125816	NKX2-4	20	21376005	21378666	-1	protein_coding	644524	NKX2-4	0.278448	-0.618232	6	8.176	0	NA	NA	NA	NA	4.375e-12	rs6082363;rs2424362;rs6082363:rs6082363;rs2424362:rs12625304:rs6082289:rs6047269;rs2144782:rs2144782:rs6047269:rs6082363;rs6047269:rs6082445:rs6035772;rs6082289:rs6035772:rs113369914:rs2424362	25	no
ADHD	ENSG00000125820	NKX2-2	20	21491648	21494664	-1	protein_coding	4821	NKX2-2	0.337334	0.40326	1	6.959	0	NA	NA	NA	NA	5.524e-11	rs6082445;rs6082289:rs6047269;rs2144782:rs2144782:rs6047269:rs12625304:rs6082363;rs2424362:rs6082363:rs6082445	25	no
ADHD	ENSG00000125813	PAX1	20	21686297	21696620	1	protein_coding	5075	PAX1	0.616084	-0.448492	0	0	0	NA	NA	NA	NA	5.524e-11	rs6082363;rs2424362:rs6082363	25	yes
ADHD	ENSG00000125798	FOXA2	20	22561643	22566093	-1	protein_coding	3170	FOXA2	NA	NA	0	0	0	NA	NA	NA	NA	5.524e-11	rs6082445:rs6082363;rs2424362:rs6082363	25	yes
ADHD	ENSG00000132671	SSTR4	20	23016057	23017314	1	protein_coding	6754	SSTR4	8.69094e-05	NA	0	0	0	NA	NA	NA	NA	3.556e-08	rs6082445	25	yes
ADHD	ENSG00000178726	THBD	20	23026270	23030378	-1	protein_coding	7056	THBD	NA	-0.568968	0	0	0	NA	NA	NA	NA	3.556e-08	rs6082445	25	yes
ADHD	ENSG00000101435	CST9L	20	23545369	23549386	-1	protein_coding	128821	CST9L	2.08252e-10	0.824672	0	0	0	NA	NA	NA	NA	3.556e-08	rs6082445	25	yes
ADHD	ENSG00000173335	CST9	20	23583047	23586513	-1	protein_coding	128822	CST9	0.0951093	0.423087	0	0	0	NA	NA	NA	NA	5.524e-11	rs6082363;rs2424362:rs6082363	25	yes
ADHD	ENSG00000170369	CST2	20	23804406	23807368	-1	protein_coding	1470	CST2	2.18501e-06	0.109687	0	0	0	NA	NA	NA	NA	5.524e-11	rs6082363;rs2424362:rs6082363:rs6082445	25	yes
AN	ENSG00000117519	CNN3	1	95362507	95392834	-1	protein_coding	1266	CNN3	0.864371	NA	0	0	0	NA	NA	NA	NA	3.465e-08	rs11165643	1	yes
AN	ENSG00000172339	ALG14	1	95439963	95538501	-1	protein_coding	199857	ALG14	0.000832661	0.123736	0	0	0	NA	NA	NA	NA	3.465e-08	rs11165643	1	yes
AN	ENSG00000122481	RWDD3	1	95699711	95712781	1	protein_coding	25950	RWDD3	1.52123e-06	NA	0	0	0	NA	NA	NA	NA	3.465e-08	rs11165643	1	yes
AN	ENSG00000237435	RP11-147C23.1	1	96403457	96488436	1	protein_coding	NA	NA	NA	NA	0	0	0	NA	NA	NA	NA	3.465e-08	rs11165643	1	yes
AN	ENSG00000117569	PTBP2	1	97187221	97289294	1	protein_coding	58155	PTBP2	0.992693	-0.165757	0	0	0	NA	NA	NA	NA	3.465e-08	rs11165643	1	yes
AN	ENSG00000188641	DPYD	1	97543299	98386605	-1	protein_coding	1806	DPYD	4.18972e-09	0.587602	0	0	0	NA	NA	NA	NA	3.465e-08	rs11165643	1	yes
AN	ENSG00000162627	SNX7	1	99127236	99226056	1	protein_coding	51375	SNX7	0.0288389	NA	0	0	0	NA	NA	NA	NA	3.465e-08	rs11165643	1	yes
AN	ENSG00000179915	NRXN1	2	50145643	51259674	-1	protein_coding	9378	NRXN1	0.999949	-0.420818	0	0	0	NA	NA	NA	NA	1.046e-08	rs2287348	2	yes
AN	ENSG00000115239	GPR75-ASB3	2	53759810	54087170	-1	protein_coding	100302652	GPR75-ASB3	0.247642	NA	44	15.29	37	1.62068e-11	3.02988e-07	GTEx/v8/Colon_Transverse:GTEx/v8/Esophagus_Mucosa:GTEx/v8/Pancreas:GTEx/v8/Spleen	-	5.619e-09	rs2287348	2	no
AN	ENSG00000270898	ASB3	2	53897430	54087297	-1	protein_coding	100302652	NA	0.247642	NA	43	15.29	0	NA	NA	NA	NA	5.619e-09	rs2287348	2	no
AN	ENSG00000143942	CHAC2	2	53994929	54002333	1	protein_coding	494143	CHAC2	0.00282189	0.535423	5	9.028	0	NA	NA	NA	NA	NA	rs2287348	2	no
AN	ENSG00000068912	ERLEC1	2	54014181	54045956	1	protein_coding	27248	ERLEC1	0.000679063	-0.681034	3	2.64	0	NA	NA	NA	NA	5.619e-09	rs2287348	2	no
AN	ENSG00000119737	GPR75	2	54080050	54087126	-1	protein_coding	10936	GPR75	0.0031948	NA	4	6.86	33	5.36528e-07	0.00133597	GTEx/v8/Whole_Blood:GTEx/v8/Brain_Amygdala:GTEx/v8/Brain_Cortex:GTEx/v8/Brain_Nucleus_accumbens_basal_ganglia	-	5.619e-09	rs2287348	2	no
AN	ENSG00000068878	PSME4	2	54091204	54197977	-1	protein_coding	23198	PSME4	1	-0.0173338	5	6.86	10	4.46664e-06	3.23121e-07	GTEx/v8/Skin_Not_Sun_Exposed_Suprapubic:GTEx/v8/Skin_Sun_Exposed_Lower_leg	+	5.619e-09	rs2287348	2	no
AN	ENSG00000170634	ACYP2	2	54197975	54532437	1	protein_coding	101927144	ACYP2	0.000220645	-0.186942	0	0	38	1.25672e-09	9.15311e-34	GTEx/v8/Brain_Cerebellum:GTEx/v8/Colon_Transverse:GTEx/v8/Esophagus_Mucosa:GTEx/v8/Spleen:GTEx/v8/Thyroid	-	5.619e-09	rs2287348	2	yes
AN	ENSG00000178021	TSPYL6	2	54480315	54483409	-1	protein_coding	388951	TSPYL6	0.58166	0.521741	0	0	0	NA	NA	NA	NA	NA	rs2287348	2	yes
AN	ENSG00000177994	C2orf73	2	54557171	54610879	1	protein_coding	129852	C2orf73	0.000860168	0.504664	0	0	9	1.68904e-05	9.15678e-39	GTEx/v8/Thyroid	NA	NA	rs2287348	2	yes
AN	ENSG00000115306	SPTBN1	2	54683422	54896812	1	protein_coding	6711	SPTBN1	1	0.108324	0	0	0	NA	NA	NA	NA	NA	rs2287348	2	yes
AN	ENSG00000214595	EML6	2	54950636	55199157	1	protein_coding	400954	EML6	0.443032	0.841629	0	0	0	NA	NA	NA	NA	3.275e-08	rs2287348	2	yes
AN	ENSG00000115310	RTN4	2	55199325	55339757	-1	protein_coding	57142	RTN4	0.0108354	0.0500839	0	0	0	NA	NA	NA	NA	NA	rs2287348	2	yes
AN	ENSG00000162994	CLHC1	2	55401927	55459699	-1	protein_coding	130162	CLHC1	4.15102e-15	-0.249408	0	0	0	NA	NA	NA	NA	NA	rs2287348	2	yes
AN	ENSG00000143947	RPS27A	2	55459039	55462989	1	protein_coding	6233	RPS27A	0.525113	-0.5275	0	0	0	NA	NA	NA	NA	NA	rs2287348	2	yes
AN	ENSG00000085760	MTIF2	2	55463731	55496483	-1	protein_coding	4528	MTIF2	9.07161e-08	-0.45406	0	0	0	NA	NA	NA	NA	5.619e-09	rs2287348	2	yes
AN	ENSG00000115355	CCDC88A	2	55514978	55647057	-1	protein_coding	55704	CCDC88A	1	0.66071	0	0	0	NA	NA	NA	NA	NA	rs2287348	2	yes
AN	ENSG00000163001	CCDC104	2	55746740	55773015	1	protein_coding	112942	CCDC104	0.000457853	-0.771212	0	0	0	NA	NA	NA	NA	NA	rs2287348	2	yes
AN	ENSG00000138041	SMEK2	2	55774428	55846015	-1	protein_coding	57223	SMEK2	0.811197	-0.459625	0	0	0	NA	NA	NA	NA	1.046e-08	rs2287348	2	yes
AN	ENSG00000164045	CDC25A	3	48198636	48229892	-1	protein_coding	993	CDC25A	0.979698	-0.724001	0	0	118	0.000160203	2.03515e-62	GTEx/v8/Brain_Cerebellar_Hemisphere:GTEx/v8/Pancreas:GTEx/v8/Thyroid	-	4.522e-08	rs61583136;rs9821797;rs73082362	3	yes
AN	ENSG00000164047	CAMP	3	48264837	48266981	1	protein_coding	820	CAMP	0.0896557	0.173576	0	0	0	NA	NA	NA	NA	4.716e-08	rs9821797;rs73082362	3	yes
AN	ENSG00000164048	ZNF589	3	48282590	48340743	1	protein_coding	51385	ZNF589	6.50061e-07	-0.372176	0	0	152	2.40833e-08	1.58177e-94	GTEx/v8/Whole_Blood:GTEx/v8/Breast_Mammary_Tissue:GTEx/v8/Esophagus_Mucosa:GTEx/v8/Skin_Not_Sun_Exposed_Suprapubic:GTEx/v8/Skin_Sun_Exposed_Lower_leg:GTEx/v8/Thyroid	-	6.987e-15	rs61583136;rs9821797;rs73082362;rs73082362:rs61583136:rs9821797;rs11712982:rs9821797;rs11712982;rs61583136:rs9821797:rs9821797;rs1134043:rs55674449:rs73082362	3	yes
AN	ENSG00000172113	NME6	3	48334754	48343175	-1	protein_coding	10201	NME6	9.21636e-05	-0.182941	0	0	295	4.3413e-07	1.67432e-35	GTEx/v8/Whole_Blood:GTEx/v8/Esophagus_Mucosa:GTEx/v8/Skin_Sun_Exposed_Lower_leg:GTEx/v8/Thyroid	+	8.573e-15	rs61583136;rs9821797;rs73082362;rs11712982;rs1134043;rs73080977	3	yes
AN	ENSG00000229453	SPINK8	3	48348336	48369831	-1	protein_coding	646424	SPINK8	0.00112129	-0.205479	0	0	0	NA	NA	NA	NA	4.716e-08	rs9821797;rs73082362	3	yes
AN	ENSG00000164049	FBXW12	3	48413709	48442666	1	protein_coding	285231	FBXW12	1.97458e-07	0.783335	1	1.738	0	NA	NA	NA	NA	4.716e-08	rs9821797;rs73082362	3	no
AN	ENSG00000164050	PLXNB1	3	48445261	48471594	-1	protein_coding	5364	PLXNB1	0.850195	NA	1	1.738	1	0.000389395	8.21513e-12	GTEx/v8/Skin_Sun_Exposed_Lower_leg	+	8.573e-15	rs9821797;rs73082362;rs73082362:rs61583136:rs9821797;rs11712982:rs9821797;rs11712982;rs61583136	3	no
AN	ENSG00000164051	CCDC51	3	48473574	48481866	-1	protein_coding	79714	CCDC51	1.46056e-06	0.0859331	0	0	0	NA	NA	NA	NA	6.987e-15	rs9821797;rs73082362:rs61583136:rs9821797;rs73082362;rs11712982:rs9821797;rs11712982;rs61583136:rs9821797:rs9821797;rs1134043:rs55674449:rs73082362	3	yes
AN	ENSG00000232112	TMA7	3	48481667	48485616	1	protein_coding	51372	TMA7	0.0100073	0.321268	0	0	0	NA	NA	NA	NA	6.987e-15	rs9821797;rs73082362:rs61583136:rs9821797;rs73082362;rs11712982:rs9821797;rs11712982;rs61583136:rs9821797:rs9821797;rs1134043:rs55674449:rs73082362	3	yes
AN	ENSG00000164053	ATRIP	3	48488114	48507115	1	protein_coding	84126	ATRIP	0.00148698	NA	0	0	179	3.77146e-08	1.91092e-31	GTEx/v8/Whole_Blood:GTEx/v8/Esophagus_Mucosa:GTEx/v8/Skin_Not_Sun_Exposed_Suprapubic:GTEx/v8/Skin_Sun_Exposed_Lower_leg	+	6.987e-15	rs9821797;rs61583136;rs73082362:rs61583136:rs9821797;rs73082362;rs11712982:rs9821797;rs11712982;rs61583136:rs9821797:rs9821797;rs1134043:rs55674449:rs73082362	3	yes
AN	ENSG00000213689	TREX1	3	48506445	48509044	1	protein_coding	84126	TREX1	0.0933407	-0.110328	0	0	329	9.71615e-09	8.91202e-32	GTEx/v8/Whole_Blood:GTEx/v8/Brain_Cerebellar_Hemisphere:GTEx/v8/Brain_Cortex:GTEx/v8/Brain_Frontal_Cortex_BA9:GTEx/v8/Brain_Nucleus_accumbens_basal_ganglia:GTEx/v8/Breast_Mammary_Tissue:GTEx/v8/Colon_Transverse:GTEx/v8/Esophagus_Mucosa:GTEx/v8/Pancreas:GTEx/v8/Spleen:GTEx/v8/Thyroid	-	6.987e-15	rs61583136;rs9821797;rs73082362;rs73080977;rs11712982;rs1134043;rs73082362:rs61583136:rs9821797;rs11712982:rs9821797;rs61583136:rs9821797:rs9821797;rs1134043:rs55674449:rs73082362	3	yes
AN	ENSG00000164054	SHISA5	3	48509197	48542259	-1	protein_coding	51246	SHISA5	9.94272e-08	-0.44203	0	0	152	6.05239e-07	9.97511e-79	GTEx/v8/Brain_Cerebellum:GTEx/v8/Esophagus_Mucosa:GTEx/v8/Skin_Sun_Exposed_Lower_leg	-	6.987e-15	rs9821797;rs73082362;rs11712982;rs1134043;rs73080977	3	yes
AN	ENSG00000114268	PFKFB4	3	48555117	48599448	-1	protein_coding	5210	PFKFB4	0.000321134	-0.13132	3	6.878	68	1.71817e-05	0.00125114	GTEx/v8/Whole_Blood:GTEx/v8/Brain_Cerebellar_Hemisphere:GTEx/v8/Brain_Hypothalamus	+	6.987e-15	rs9821797;rs73082362;rs61583136;rs11712982;rs73082362:rs61583136:rs9821797;rs11712982:rs9821797;rs61583136:rs9821797	3	no
AN	ENSG00000145040	UCN2	3	48599160	48601206	-1	protein_coding	90226	UCN2	0.157236	0.00632673	2	6.878	4	9.65804e-06	0.00573708	GTEx/v8/Brain_Cerebellum	NA	9.103e-09	rs9821797;rs73082362;rs61583136	3	no
AN	ENSG00000114270	COL7A1	3	48601506	48632700	-1	protein_coding	1294	COL7A1	2.10611e-18	NA	3	6.878	0	NA	NA	NA	NA	7.256e-09	rs9821797;rs73082362	3	no
AN	ENSG00000010256	UQCRC1	3	48636435	48648409	-1	protein_coding	7384	UQCRC1	0.132467	-0.703758	1	0.206	0	NA	NA	NA	NA	6.987e-15	rs9821797;rs73082362;rs73082362:rs9821797:rs9821797;rs11712982:rs61583136:rs9821797;rs11712982;rs61583136	3	no
AN	ENSG00000183396	TMEM89	3	48658192	48659288	-1	protein_coding	440955	TMEM89	0.711076	-0.325142	6	4.261	142	9.48182e-06	9.14099e-06	GTEx/v8/Whole_Blood:GTEx/v8/Breast_Mammary_Tissue:GTEx/v8/Skin_Sun_Exposed_Lower_leg:GTEx/v8/Thyroid	+	6.987e-15	rs9821797;rs73082362;rs11712982;rs1134043;rs73080977;rs73082362:rs9821797:rs9821797;rs11712982:rs61583136:rs9821797;rs61583136	3	no
AN	ENSG00000225697	SLC26A6	3	48663156	48672926	-1	protein_coding	102465495	SLC26A6	3.31045e-05	-0.384056	21	22.6	366	3.79015e-23	3.27944e-18	GTEx/v8/Cells_EBV-transformed_lymphocytes:GTEx/v8/Whole_Blood:GTEx/v8/Esophagus_Mucosa:GTEx/v8/Liver:GTEx/v8/Skin_Not_Sun_Exposed_Suprapubic:GTEx/v8/Spleen:GTEx/v8/Thyroid	+	6.987e-15	rs9821797;rs73082362;rs11712982;rs61583136;rs1134043;rs73080977;rs55674449;rs73082362:rs9821797:rs9821797;rs11712982:rs61583136:rs9821797	3	no
AN	ENSG00000008300	CELSR3	3	48673902	48700348	-1	protein_coding	1951	CELSR3	0.999656	-0.878908	38	22.6	69	0.00015771	0.00455183	GTEx/v8/Colon_Transverse:GTEx/v8/Skin_Sun_Exposed_Lower_leg	+	8.573e-15	rs9821797;rs73082362;rs11712982;rs61583136;rs73082362:rs9821797:rs61583136:rs9821797;rs11712982:rs9821797	3	no
AN	ENSG00000213672	NCKIPSD	3	48701364	48723797	-1	protein_coding	51517	NCKIPSD	0.00713136	-0.551018	44	22.2	369	4.1689e-43	1.72182e-35	GTEx/v8/Whole_Blood:GTEx/v8/Brain_Amygdala:GTEx/v8/Brain_Anterior_cingulate_cortex_BA24:GTEx/v8/Brain_Caudate_basal_ganglia:GTEx/v8/Brain_Cerebellar_Hemisphere:GTEx/v8/Brain_Cerebellum:GTEx/v8/Brain_Cortex:GTEx/v8/Brain_Frontal_Cortex_BA9:GTEx/v8/Brain_Hippocampus:GTEx/v8/Brain_Hypothalamus:GTEx/v8/Brain_Nucleus_accumbens_basal_ganglia:GTEx/v8/Brain_Putamen_basal_ganglia:GTEx/v8/Brain_Spinal_cord…	-	6.987e-15	rs9821797;rs73082362;rs11712982;rs61583136;rs1134043;rs55674449;rs73080977;rs61583136:rs9821797;rs1134043:rs73082362:rs9821797;rs73082362:rs55674449:rs11712982:rs9821797:rs9821797	3	no
AN	ENSG00000068745	IP6K2	3	48725436	48777786	-1	protein_coding	51447	IP6K2	0.989458	-0.392799	67	19.23	344	6.57551e-07	2.76872e-33	GTEx/v8/Brain_Cerebellum:GTEx/v8/Esophagus_Mucosa:GTEx/v8/Pancreas:GTEx/v8/Skin_Not_Sun_Exposed_Suprapubic:GTEx/v8/Thyroid	-	6.987e-15	rs9821797;rs73082362;rs61583136;rs11712982;rs1134043;rs55674449;rs73080977;rs73082362:rs61583136:rs9821797;rs11712982:rs9821797;rs61583136:rs9821797;rs1134043:rs55674449:rs73082362	3	no
AN	ENSG00000114302	PRKAR2A	3	48782030	48885279	-1	protein_coding	5576	PRKAR2A	0.983251	-2.8684	53	17.7	0	NA	NA	NA	NA	1.26e-12	rs9821797;rs73082362;rs11712982;rs1134043;rs61583136;rs55674449;rs61583136:rs9821797;rs1134043:rs55674449:rs73082362	3	no
AN	ENSG00000178537	SLC25A20	3	48894369	48936426	-1	protein_coding	788	SLC25A20	2.04567e-07	-0.773546	42	17.7	0	NA	NA	NA	NA	8.573e-15	rs73082362;rs9821797;rs11712982;rs1134043;rs61583136;rs55674449;rs73082362:rs61583136:rs9821797;rs11712982:rs9821797;rs61583136:rs9821797;rs1134043:rs55674449:rs73082362	3	no
AN	ENSG00000221883	ARIH2OS	3	48955221	48956818	-1	protein_coding	646450	ARIH2OS	0.437613	-0.628346	18	11.63	0	NA	NA	NA	NA	8.573e-15	rs61583136;rs9821797;rs73082362;rs11712982;rs1134043;rs73082362:rs61583136:rs9821797;rs11712982:rs9821797;rs61583136:rs9821797;rs1134043:rs55674449:rs73082362	3	no
AN	ENSG00000177479	ARIH2	3	48956254	49023815	1	protein_coding	10425	ARIH2	0.987412	-1.69992	51	13.03	378	2.87506e-28	1.96677e-22	GTEx/v8/Whole_Blood:GTEx/v8/Brain_Hippocampus:GTEx/v8/Breast_Mammary_Tissue:GTEx/v8/Colon_Transverse:GTEx/v8/Esophagus_Mucosa:GTEx/v8/Liver:GTEx/v8/Pancreas:GTEx/v8/Minor_Salivary_Gland:GTEx/v8/Skin_Not_Sun_Exposed_Suprapubic:GTEx/v8/Skin_Sun_Exposed_Lower_leg:GTEx/v8/Spleen:GTEx/v8/Stomach:GTEx/v8/Thyroid	-	6.987e-15	rs61583136;rs9821797;rs73082362;rs11712982;rs1134043;rs55674449;rs73080977;rs73082362:rs61583136:rs9821797;rs11712982:rs9821797;rs61583136:rs9821797;rs1134043:rs55674449:rs73082362	3	no
AN	ENSG00000178467	P4HTM	3	49027319	49044587	1	protein_coding	54681	P4HTM	0.0232749	NA	10	22.6	251	2.71424e-24	9.84987e-19	GTEx/v8/Whole_Blood:GTEx/v8/Brain_Caudate_basal_ganglia:GTEx/v8/Brain_Cerebellar_Hemisphere:GTEx/v8/Brain_Cerebellum:GTEx/v8/Brain_Cortex:GTEx/v8/Brain_Frontal_Cortex_BA9:GTEx/v8/Brain_Hippocampus:GTEx/v8/Brain_Hypothalamus:GTEx/v8/Brain_Nucleus_accumbens_basal_ganglia:GTEx/v8/Brain_Putamen_basal_ganglia:GTEx/v8/Brain_Spinal_cord_cervical_c-1:GTEx/v8/Breast_Mammary_Tissue:GTEx/v8/Colon_Transverse…	-	6.987e-15	rs61583136;rs9821797;rs73082362;rs11712982;rs1134043;rs55674449;rs73082362:rs61583136:rs9821797;rs11712982:rs9821797;rs61583136:rs9821797;rs1134043:rs55674449:rs73082362	3	no
AN	ENSG00000178252	WDR6	3	49044495	49053386	1	protein_coding	11180	WDR6	9.19648e-07	-0.0589495	7	22.6	383	7.33428e-119	1.81688e-102	GTEx/v8/Cells_EBV-transformed_lymphocytes:GTEx/v8/Whole_Blood:GTEx/v8/Brain_Amygdala:GTEx/v8/Brain_Caudate_basal_ganglia:GTEx/v8/Brain_Cerebellar_Hemisphere:GTEx/v8/Brain_Cerebellum:GTEx/v8/Brain_Cortex:GTEx/v8/Brain_Frontal_Cortex_BA9:GTEx/v8/Brain_Hippocampus:GTEx/v8/Brain_Nucleus_accumbens_basal_ganglia:GTEx/v8/Brain_Putamen_basal_ganglia:GTEx/v8/Brain_Spinal_cord_cervical_c-1:GTEx/v8/Brain_Su…	+	6.987e-15	rs61583136;rs9821797;rs73082362;rs11712982;rs1134043;rs55674449;rs73080977;rs1134043:rs61583136:rs73082362	3	no
AN	ENSG00000178149	DALRD3	3	49052921	49059726	-1	protein_coding	55152	DALRD3	1.84814e-05	0.0723068	7	22.6	384	1.49223e-13	9.49293e-10	GTEx/v8/Brain_Anterior_cingulate_cortex_BA24:GTEx/v8/Brain_Cerebellar_Hemisphere:GTEx/v8/Brain_Cerebellum:GTEx/v8/Brain_Cortex:GTEx/v8/Brain_Frontal_Cortex_BA9:GTEx/v8/Breast_Mammary_Tissue:GTEx/v8/Esophagus_Mucosa:GTEx/v8/Liver:GTEx/v8/Pancreas:GTEx/v8/Skin_Not_Sun_Exposed_Suprapubic:GTEx/v8/Skin_Sun_Exposed_Lower_leg:GTEx/v8/Spleen:GTEx/v8/Thyroid	-	6.987e-15	rs9821797;rs73082362;rs11712982;rs1134043;rs61583136;rs55674449;rs73080977;rs1134043:rs61583136:rs73082362	3	no
AN	ENSG00000178057	NDUFAF3	3	49057892	49060928	1	protein_coding	25915	NDUFAF3	4.85973e-05	-2.09007	4	11.17	61	0.000237467	0.029522	GTEx/v8/Skin_Not_Sun_Exposed_Suprapubic	-	4.495e-13	rs61583136;rs9821797;rs73082362;rs11712982;rs1134043;rs1134043:rs61583136:rs73082362	3	no
AN	ENSG00000178035	IMPDH2	3	49061758	49066841	-1	protein_coding	3615	IMPDH2	0.00135317	-0.509343	11	11.17	0	NA	NA	NA	NA	1.709e-13	rs61583136;rs9821797;rs73082362;rs11712982;rs1134043;rs1134043:rs61583136:rs73082362	3	no
AN	ENSG00000198218	QRICH1	3	49067140	49131796	-1	protein_coding	54870	QRICH1	0.99607	-0.279294	41	15.6	167	8.30448e-15	2.0928e-17	GTEx/v8/Whole_Blood:GTEx/v8/Brain_Cerebellar_Hemisphere:GTEx/v8/Brain_Cerebellum:GTEx/v8/Brain_Cortex:GTEx/v8/Breast_Mammary_Tissue:GTEx/v8/Colon_Transverse:GTEx/v8/Esophagus_Mucosa:GTEx/v8/Pancreas:GTEx/v8/Skin_Not_Sun_Exposed_Suprapubic:GTEx/v8/Skin_Sun_Exposed_Lower_leg:GTEx/v8/Spleen:GTEx/v8/Stomach:GTEx/v8/Thyroid	+	4.273e-14	rs9821797;rs73082362;rs11712982;rs1134043;rs61583136;rs61583136:rs9821797;rs73080977;rs1134043:rs73082362:rs73082362;rs73080977:rs9821797;rs1134043:rs55674449:rs9821797	3	no
AN	ENSG00000172053	QARS	3	49133365	49142553	-1	protein_coding	102465536	QARS	8.7897e-08	-0.634756	13	15.6	0	NA	NA	NA	NA	4.273e-14	rs9821797;rs73082362;rs11712982;rs1134043;rs61583136;rs61583136:rs9821797;rs73080977;rs1134043:rs73082362:rs73082362;rs73080977:rs9821797;rs1134043:rs55674449:rs9821797	3	no
AN	ENSG00000172046	USP19	3	49145479	49158371	-1	protein_coding	10869	USP19	0.999992	-0.429633	10	23.2	0	NA	NA	NA	NA	4.273e-14	rs61583136;rs9821797;rs73082362;rs11712982;rs1134043;rs61583136:rs9821797;rs73080977;rs1134043:rs73082362:rs73082362;rs73080977:rs9821797;rs1134043:rs55674449:rs9821797	3	no
AN	ENSG00000172037	LAMB2	3	49158547	49170551	-1	protein_coding	3913	LAMB2	7.45007e-11	-0.451082	8	23.2	31	2.94574e-05	0.000329335	GTEx/v8/Whole_Blood	NA	4.495e-13	rs61583136;rs9821797;rs73082362;rs11712982;rs1134043;rs1134043:rs61583136:rs9821797;rs73080977;rs1134043:rs73082362	3	no
AN	ENSG00000177352	CCDC71	3	49199968	49203754	-1	protein_coding	64925	CCDC71	0.0169896	NA	22	11.93	390	9.41635e-20	4.03053e-15	GTEx/v8/Whole_Blood:GTEx/v8/Brain_Amygdala:GTEx/v8/Brain_Caudate_basal_ganglia:GTEx/v8/Brain_Cerebellar_Hemisphere:GTEx/v8/Brain_Cerebellum:GTEx/v8/Brain_Cortex:GTEx/v8/Brain_Frontal_Cortex_BA9:GTEx/v8/Brain_Hippocampus:GTEx/v8/Brain_Nucleus_accumbens_basal_ganglia:GTEx/v8/Brain_Putamen_basal_ganglia:GTEx/v8/Breast_Mammary_Tissue:GTEx/v8/Skin_Not_Sun_Exposed_Suprapubic:GTEx/v8/Skin_Sun_Exposed_Lo…	+	6.987e-15	rs61583136;rs9821797;rs73082362;rs73080977;rs11712982;rs1134043;rs55674449;rs61583136:rs9821797;rs1134043:rs73082362	3	no
AN	ENSG00000185909	KLHDC8B	3	49209044	49213917	1	protein_coding	200942	KLHDC8B	0.0104214	-0.0773522	18	11.93	317	1.94247e-14	8.98072e-20	GTEx/v8/Brain_Cerebellum:GTEx/v8/Brain_Nucleus_accumbens_basal_ganglia:GTEx/v8/Esophagus_Mucosa:GTEx/v8/Ovary:GTEx/v8/Skin_Not_Sun_Exposed_Suprapubic:GTEx/v8/Skin_Sun_Exposed_Lower_leg:GTEx/v8/Thyroid:GTEx/v8/Uterus	-	8.573e-15	rs1134043;rs61583136;rs9821797;rs73082362;rs73080977;rs11712982;rs61583136:rs9821797;rs1134043:rs73082362	3	no
AN	ENSG00000236980	C3orf84	3	49215065	49229291	-1	protein_coding	646498	C3orf84	0.000221292	0.0590497	27	15.24	0	NA	NA	NA	NA	9.711e-13	rs61583136;rs9821797;rs73082362;rs73080977;rs11712982;rs1134043;rs61583136:rs9821797;rs1134043:rs73082362	3	no
AN	ENSG00000173421	CCDC36	3	49235861	49295537	1	protein_coding	339834	CCDC36	0.509349	-0.452713	53	15.24	385	9.87023e-18	2.78717e-13	GTEx/v8/Breast_Mammary_Tissue:GTEx/v8/Colon_Transverse:GTEx/v8/Esophagus_Mucosa:GTEx/v8/Skin_Not_Sun_Exposed_Suprapubic:GTEx/v8/Skin_Sun_Exposed_Lower_leg:GTEx/v8/Spleen:GTEx/v8/Stomach:GTEx/v8/Thyroid:GTEx/v8/Vagina	-	6.987e-15	rs9821797;rs73082362;rs73080977;rs11712982;rs1134043;rs61583136;rs55674449;rs61583136:rs9821797;rs1134043:rs73082362	3	no
AN	ENSG00000225399	RP11-3B7.1	3	49297518	49298744	1	protein_coding	NA	NA	NA	NA	10	11.79	373	9.56749e-12	6.65343e-08	GTEx/v8/Brain_Anterior_cingulate_cortex_BA24:GTEx/v8/Brain_Cortex:GTEx/v8/Colon_Transverse:GTEx/v8/Esophagus_Mucosa:GTEx/v8/Skin_Sun_Exposed_Lower_leg:GTEx/v8/Spleen:GTEx/v8/Stomach:GTEx/v8/Vagina	-	6.987e-15	rs61583136;rs9821797;rs73082362;rs73080977;rs11712982;rs1134043;rs55674449;rs1134043:rs61583136:rs9821797;rs1134043:rs73082362;rs73080977:rs73082362:rs1134043	3	no
AN	ENSG00000188315	C3orf62	3	49306035	49315342	-1	protein_coding	100422952	C3orf62	0.00712466	-1.95031	14	13.31	64	0.000101698	0.020582	GTEx/v8/Brain_Cerebellum:GTEx/v8/Thyroid	-	4.495e-13	rs61583136;rs9821797;rs73082362;rs73080977;rs11712982;rs1134043;rs55674449;rs1134043:rs61583136:rs9821797;rs1134043:rs73082362;rs73080977:rs73082362:rs1134043	3	no
AN	ENSG00000114316	USP4	3	49315264	49378145	-1	protein_coding	7375	USP4	6.20194e-07	NA	26	13.31	1	0.000964015	0.00978094	GTEx/v8/Thyroid	-	1.116e-12	rs9821797;rs73082362;rs73080977;rs11712982;rs1134043;rs61583136	3	no
AN	ENSG00000233276	GPX1	3	49394609	49396033	-1	protein_coding	2876	GPX1	0.00693165	-0.616399	0	0	207	2.28781e-15	2.80503e-13	GTEx/v8/Brain_Caudate_basal_ganglia:GTEx/v8/Brain_Cerebellar_Hemisphere:GTEx/v8/Brain_Cerebellum:GTEx/v8/Brain_Cortex:GTEx/v8/Brain_Frontal_Cortex_BA9:GTEx/v8/Brain_Nucleus_accumbens_basal_ganglia:GTEx/v8/Colon_Transverse:GTEx/v8/Esophagus_Mucosa:GTEx/v8/Pancreas:GTEx/v8/Skin_Not_Sun_Exposed_Suprapubic:GTEx/v8/Skin_Sun_Exposed_Lower_leg:GTEx/v8/Thyroid	+	7.575e-13	rs61583136;rs55674449;rs1134043;rs9821797;rs73082362;rs73080977;rs11712982	3	yes
AN	ENSG00000067560	RHOA	3	49396578	49450431	-1	protein_coding	387	RHOA	0.804698	-0.430263	2	6.996	0	NA	NA	NA	NA	4.495e-13	rs73082362;rs73080977;rs61583136;rs9821797;rs11712982;rs1134043:rs61583136:rs9821797;rs1134043:rs73082362	3	no
AN	ENSG00000145022	TCTA	3	49449639	49453908	1	protein_coding	6988	TCTA	0.0132648	-0.595941	1	2.916	167	6.26123e-08	9.61214e-09	GTEx/v8/Colon_Transverse:GTEx/v8/Esophagus_Mucosa:GTEx/v8/Skin_Not_Sun_Exposed_Suprapubic:GTEx/v8/Skin_Sun_Exposed_Lower_leg:GTEx/v8/Thyroid	-	4.495e-13	rs61583136;rs9821797;rs73082362;rs11712982;rs1134043:rs61583136:rs9821797;rs73080977;rs1134043:rs73082362	3	no
AN	ENSG00000145020	AMT	3	49454211	49460186	-1	protein_coding	275	AMT	0.000569475	-0.0226371	2	7.892	298	4.47936e-59	4.60575e-100	GTEx/v8/Whole_Blood:GTEx/v8/Brain_Anterior_cingulate_cortex_BA24:GTEx/v8/Brain_Caudate_basal_ganglia:GTEx/v8/Brain_Cerebellar_Hemisphere:GTEx/v8/Brain_Cerebellum:GTEx/v8/Brain_Cortex:GTEx/v8/Brain_Frontal_Cortex_BA9:GTEx/v8/Brain_Hippocampus:GTEx/v8/Brain_Hypothalamus:GTEx/v8/Brain_Nucleus_accumbens_basal_ganglia:GTEx/v8/Brain_Putamen_basal_ganglia:GTEx/v8/Brain_Spinal_cord_cervical_c-1:GTEx/v8/B…	+	8.573e-15	rs61583136;rs9821797;rs73082362;rs73080977;rs11712982;rs1134043;rs1134043:rs61583136:rs9821797;rs1134043:rs73082362	3	no
AN	ENSG00000145029	NICN1	3	49460379	49466759	-1	protein_coding	84276	NICN1	0.257246	-1.08729	2	7.892	292	5.5389e-35	1.30111e-62	GTEx/v8/Brain_Caudate_basal_ganglia:GTEx/v8/Brain_Cortex:GTEx/v8/Brain_Frontal_Cortex_BA9:GTEx/v8/Brain_Nucleus_accumbens_basal_ganglia:GTEx/v8/Breast_Mammary_Tissue:GTEx/v8/Colon_Transverse:GTEx/v8/Esophagus_Mucosa:GTEx/v8/Pancreas:GTEx/v8/Skin_Not_Sun_Exposed_Suprapubic:GTEx/v8/Skin_Sun_Exposed_Lower_leg:GTEx/v8/Thyroid	+	8.573e-15	rs9821797;rs73082362;rs73080977;rs11712982;rs1134043;rs61583136;rs1134043:rs61583136:rs9821797;rs1134043:rs73082362	3	no
AN	ENSG00000173402	DAG1	3	49506146	49573048	1	protein_coding	1605	DAG1	0.940922	-0.838742	4	10.37	4	2.79447e-05	3.63685e-07	GTEx/v8/Brain_Hippocampus:GTEx/v8/Esophagus_Mucosa	+	3.239e-13	rs73082362;rs73080977;rs61583136;rs9821797	3	no
AN	ENSG00000164061	BSN	3	49591922	49708978	1	protein_coding	8927	BSN	1	-1.28511	7	6.838	0	NA	NA	NA	NA	4.495e-13	rs73082362;rs73080977;rs9821797;rs11712982;rs1134043:rs61583136:rs73082362;rs73080977:rs9821797	3	no
AN	ENSG00000164062	APEH	3	49711435	49721396	1	protein_coding	327	APEH	0.0132157	-0.271805	0	0	112	1.2366e-05	6.97858e-09	GTEx/v8/Skin_Sun_Exposed_Lower_leg	-	1.116e-12	rs61583136;rs61583136:rs73082362;rs73080977:rs9821797;rs73082362;rs73080977;rs11712982;rs1134043:rs73082362	3	yes
AN	ENSG00000173531	MST1	3	49721380	49726934	-1	protein_coding	4485	MST1	1.72736e-10	0.158165	1	2.198	19	0.000701136	2.09399e-18	GTEx/v8/Skin_Not_Sun_Exposed_Suprapubic:GTEx/v8/Thyroid	+	9.711e-13	rs73082362;rs73080977;rs9821797;rs11712982;rs1134043	3	no
AN	ENSG00000164068	RNF123	3	49726932	49758962	1	protein_coding	63891	RNF123	0.969715	-0.461991	2	22.7	5	2.11834e-05	9.10196e-13	GTEx/v8/Breast_Mammary_Tissue:GTEx/v8/Skin_Not_Sun_Exposed_Suprapubic:GTEx/v8/Skin_Sun_Exposed_Lower_leg:GTEx/v8/Spleen	-	3.564e-10	rs73082362;rs73080977;rs1134043;rs61583136;rs11712982	3	no
AN	ENSG00000176020	AMIGO3	3	49754267	49761349	-1	protein_coding	386724	AMIGO3	7.50516e-06	NA	1	22.7	0	NA	NA	NA	NA	8.071e-13	rs73082362;rs73080977;rs1134043;rs61583136:rs73082362;rs73080977:rs9821797;rs73080977:rs73080977	3	no
AN	ENSG00000173540	GMPPB	3	49754277	49761384	-1	protein_coding	386724	GMPPB	8.24536e-05	-0.659554	1	22.7	168	1.04761e-16	3.6504e-63	GTEx/v8/Whole_Blood:GTEx/v8/Brain_Amygdala:GTEx/v8/Brain_Anterior_cingulate_cortex_BA24:GTEx/v8/Brain_Cerebellar_Hemisphere:GTEx/v8/Brain_Cerebellum:GTEx/v8/Brain_Cortex:GTEx/v8/Brain_Frontal_Cortex_BA9:GTEx/v8/Brain_Hippocampus:GTEx/v8/Brain_Nucleus_accumbens_basal_ganglia:GTEx/v8/Brain_Putamen_basal_ganglia:GTEx/v8/Brain_Spinal_cord_cervical_c-1:GTEx/v8/Brain_Substantia_nigra:GTEx/v8/Breast_Mam…	+	3.239e-13	rs73082362;rs73080977;rs1134043;rs61583136;rs11712982;rs9821797;rs61583136:rs73082362;rs73080977:rs9821797;rs73080977:rs73080977	3	no
AN	ENSG00000176095	IP6K1	3	49761727	49823975	-1	protein_coding	9807	IP6K1	0.23518	-2.10343	4	9.436	32	6.92951e-05	0.0075781	GTEx/v8/Skin_Not_Sun_Exposed_Suprapubic:GTEx/v8/Skin_Sun_Exposed_Lower_leg	NA	1.16e-11	rs73082362;rs73080977;rs61583136	3	no
AN	ENSG00000187492	CDHR4	3	49828165	49837268	-1	protein_coding	389118	CDHR4	0.0134739	0.0436097	2	9.436	45	5.47707e-05	7.30153e-12	GTEx/v8/Skin_Not_Sun_Exposed_Suprapubic:GTEx/v8/Skin_Sun_Exposed_Lower_leg	NA	NA	rs73082362;rs73080977;rs61583136	3	no
AN	ENSG00000185614	FAM212A	3	49840687	49842463	1	protein_coding	389119	FAM212A	0.000589161	NA	1	7.625	116	5.20283e-05	1.03287e-36	GTEx/v8/Esophagus_Mucosa:GTEx/v8/Skin_Sun_Exposed_Lower_leg	-	4.273e-14	rs73082362;rs9821797;rs11712982;rs1134043;rs73080977	3	no
AN	ENSG00000182179	UBA7	3	49842640	49851379	-1	protein_coding	100847079	UBA7	2.68228e-14	-0.315381	2	7.625	121	3.18988e-07	2.47495e-51	GTEx/v8/Whole_Blood:GTEx/v8/Colon_Transverse:GTEx/v8/Pancreas:GTEx/v8/Skin_Not_Sun_Exposed_Suprapubic:GTEx/v8/Skin_Sun_Exposed_Lower_leg	+	4.273e-14	rs73082362;rs73080977;rs9821797;rs11712982;rs1134043	3	no
AN	ENSG00000183763	TRAIP	3	49866034	49894007	-1	protein_coding	10293	TRAIP	0.125104	-0.132255	5	15.39	0	NA	NA	NA	NA	8.071e-13	rs73082362;rs73080977	3	no
AN	ENSG00000164076	CAMKV	3	49895421	49907655	-1	protein_coding	79012	CAMKV	0.996846	-0.638323	3	15.39	1	8.44248e-05	0.0425351	GTEx/v8/Brain_Caudate_basal_ganglia	-	8.071e-13	rs73082362;rs73080977;rs11712982	3	no
AN	ENSG00000164078	MST1R	3	49924435	49941299	-1	protein_coding	4486	MST1R	1.69349e-20	-0.377645	0	0	8	8.42036e-05	0.0236026	GTEx/v8/Brain_Hypothalamus	NA	NA	rs61583136	3	yes
AN	ENSG00000004534	RBM6	3	49977440	50137478	1	protein_coding	10180	RBM6	1	-0.685653	9	10.86	142	1.26328e-09	3.30235e-109	GTEx/v8/Whole_Blood:GTEx/v8/Breast_Mammary_Tissue:GTEx/v8/Colon_Transverse:GTEx/v8/Esophagus_Mucosa:GTEx/v8/Pancreas:GTEx/v8/Skin_Not_Sun_Exposed_Suprapubic:GTEx/v8/Skin_Sun_Exposed_Lower_leg:GTEx/v8/Spleen:GTEx/v8/Stomach:GTEx/v8/Thyroid	+	4.273e-14	rs73082362;rs73080977;rs9821797;rs11712982;rs1134043;rs61583136	3	no
AN	ENSG00000003756	RBM5	3	50126341	50156454	1	protein_coding	10181	RBM5	0.999999	-0.605889	2	10.63	0	NA	NA	NA	NA	5.669e-13	rs73080977;rs73080977:rs73082362	3	no
AN	ENSG00000001617	SEMA3F	3	50192478	50226508	1	protein_coding	6405	SEMA3F	0.999918	NA	5	5.977	95	1.30165e-11	1.1782e-07	GTEx/v8/Spleen	+	3.239e-13	rs73080977;rs9821797;rs73082362;rs11712982;rs1134043	3	no
AN	ENSG00000114349	GNAT1	3	50229045	50233949	1	protein_coding	2779	GNAT1	2.50523e-06	-0.274733	2	3.306	0	NA	NA	NA	NA	8.071e-13	rs73080977;rs73080977:rs73082362	3	no
AN	ENSG00000114353	GNAI2	3	50263724	50296787	1	protein_coding	2771	GNAI2	0.86116	-0.965006	1	6.462	0	NA	NA	NA	NA	NA	rs73080977	3	no
AN	ENSG00000179564	LSMEM2	3	50316458	50325545	1	protein_coding	132228	LSMEM2	2.89144e-05	-0.548022	6	11.59	0	NA	NA	NA	NA	NA	rs73080977	3	no
AN	ENSG00000214706	IFRD2	3	50325163	50330349	-1	protein_coding	7866	IFRD2	5.5261e-06	-0.616738	6	11.59	0	NA	NA	NA	NA	NA	rs73080977	3	no
AN	ENSG00000186792	HYAL3	3	50330262	50336899	-1	protein_coding	8372	HYAL3	1.52466e-05	-0.35315	0	0	61	1.094e-14	1.78087e-49	GTEx/v8/Whole_Blood:GTEx/v8/Brain_Cerebellar_Hemisphere:GTEx/v8/Brain_Cortex:GTEx/v8/Brain_Frontal_Cortex_BA9:GTEx/v8/Brain_Spinal_cord_cervical_c-1:GTEx/v8/Breast_Mammary_Tissue:GTEx/v8/Colon_Transverse:GTEx/v8/Esophagus_Mucosa:GTEx/v8/Skin_Not_Sun_Exposed_Suprapubic:GTEx/v8/Skin_Sun_Exposed_Lower_leg:GTEx/v8/Spleen:GTEx/v8/Stomach:GTEx/v8/Thyroid	-	3.239e-13	rs61583136;rs73080977;rs9821797;rs73082362;rs11712982;rs1134043	3	yes
AN	ENSG00000243477	NAT6	3	50333833	50336852	-1	protein_coding	24142	NAT6	0.402945	-0.113189	0	0	8	0.000781533	1.09112e-10	GTEx/v8/Skin_Sun_Exposed_Lower_leg	NA	NA	rs61583136	3	yes
AN	ENSG00000068001	HYAL2	3	50355221	50360337	-1	protein_coding	8692	HYAL2	0.0206315	-1.37438	2	21.6	0	NA	NA	NA	NA	NA	rs73080977	3	no
AN	ENSG00000114383	TUSC2	3	50357458	50365682	-1	protein_coding	11334	TUSC2	0.703033	-0.593776	2	21.6	17	0.00015948	0.00671493	GTEx/v8/Skin_Not_Sun_Exposed_Suprapubic	+	3.239e-13	rs73080977;rs73082362;rs9821797;rs11712982;rs1134043	3	no
AN	ENSG00000068028	RASSF1	3	50367219	50378411	-1	protein_coding	11186	RASSF1	4.8582e-08	-0.411947	3	21.6	0	NA	NA	NA	NA	NA	rs73080977	3	no
AN	ENSG00000004838	ZMYND10	3	50378541	50384283	-1	protein_coding	51364	ZMYND10	3.6024e-07	-0.824531	1	10.67	0	NA	NA	NA	NA	NA	rs73080977	3	no
AN	ENSG00000114388	NPRL2	3	50384761	50388522	-1	protein_coding	10641	NPRL2	0.345175	-0.107064	1	10.67	0	NA	NA	NA	NA	NA	rs73080977	3	no
AN	ENSG00000114395	CYB561D2	3	50388126	50395891	1	protein_coding	11068	CYB561D2	0.0147105	-0.298456	1	10.67	0	NA	NA	NA	NA	NA	rs73080977	3	no
AN	ENSG00000272104	XXcos-LUCA11.5	3	50388323	50405354	1	protein_coding	NA	NA	NA	NA	1	10.67	0	NA	NA	NA	NA	NA	rs73080977	3	no
AN	ENSG00000126062	TMEM115	3	50392180	50397041	-1	protein_coding	11070	TMEM115	0.876895	-0.780372	1	10.67	7	0.000233641	0.0439021	GTEx/v8/Esophagus_Mucosa	-	3.239e-13	rs73080977;rs73082362	3	no
AN	ENSG00000007402	CACNA2D2	3	50400233	50541675	-1	protein_coding	9254	CACNA2D2	0.999693	NA	6	14.79	0	NA	NA	NA	NA	NA	rs73080977	3	no
AN	ENSG00000114737	CISH	3	50643921	50649262	-1	protein_coding	1154	CISH	0.00144426	-0.370352	0	0	0	NA	NA	NA	NA	NA	rs73080977	3	yes
AN	ENSG00000114738	MAPKAPK3	3	50648951	50686720	1	protein_coding	7867	MAPKAPK3	2.71041e-06	0.0772686	0	0	2	0.000191033	9.16107e-48	GTEx/v8/Thyroid	NA	NA	rs73080977	3	yes
AN	ENSG00000088538	DOCK3	3	50712672	51421629	1	protein_coding	1795	DOCK3	1	-0.836765	0	0	36	4.95695e-11	1.06288e-80	GTEx/v8/Skin_Not_Sun_Exposed_Suprapubic:GTEx/v8/Skin_Sun_Exposed_Lower_leg:GTEx/v8/Thyroid	-	4.824e-13	rs73082362;rs73080977;rs1134043	3	yes
AN	ENSG00000145050	MANF	3	51422478	51426828	1	protein_coding	7873	MANF	0.327003	-0.571467	0	0	0	NA	NA	NA	NA	NA	rs73080977	3	yes
AN	ENSG00000179837	RBM15B	3	51428731	51435330	1	protein_coding	29890	RBM15B	0.998677	-1.40441	0	0	0	NA	NA	NA	NA	NA	rs73080977	3	yes
AN	ENSG00000164087	POC1A	3	52109269	52188706	-1	protein_coding	25886	POC1A	1.15322e-05	0.182604	0	0	0	NA	NA	NA	NA	NA	rs73080977	3	yes
AN	ENSG00000023330	ALAS1	3	52232102	52248343	1	protein_coding	211	ALAS1	0.907957	-0.640089	0	0	0	NA	NA	NA	NA	NA	rs73080977	3	yes
AN	ENSG00000164088	PPM1M	3	52279841	52284613	1	protein_coding	132160	PPM1M	0.0923289	-0.870254	0	0	0	NA	NA	NA	NA	NA	rs73080977	3	yes
AN	ENSG00000163939	PBRM1	3	52579368	52719933	-1	protein_coding	55193	PBRM1	1	NA	0	0	0	NA	NA	NA	NA	NA	rs73080977	3	yes
AN	ENSG00000163938	GNL3	3	52715172	52728508	1	protein_coding	100113381	GNL3	1.5396e-09	NA	0	0	0	NA	NA	NA	NA	NA	rs73080977	3	yes
AN	ENSG00000114861	FOXP1	3	71003844	71633140	-1	protein_coding	27086	FOXP1	0.999751	-0.0806505	3	18.44	0	NA	NA	NA	NA	2.048e-08	rs9310201;rs9874207;rs9310201:rs9874207:rs9310201	4	no
AN	ENSG00000163412	EIF4E3	3	71724567	71803924	-1	protein_coding	317649	EIF4E3	0.0042325	-2.05486	0	0	0	NA	NA	NA	NA	NA	rs9310201	4	yes
AN	ENSG00000170837	GPR27	3	71803201	71805647	1	protein_coding	2850	GPR27	0.598851	-0.467784	0	0	0	NA	NA	NA	NA	NA	rs9310201	4	yes
AN	ENSG00000163421	PROK2	3	71820807	71834357	-1	protein_coding	60675	PROK2	0.270454	-0.10809	0	0	0	NA	NA	NA	NA	NA	rs9310201	4	yes
AN	ENSG00000144736	SHQ1	3	72798428	72911065	-1	protein_coding	55164	SHQ1	1.16645e-10	-1.29611	0	0	0	NA	NA	NA	NA	2.048e-08	rs9874207;rs9310201:rs9874207	4	yes
AN	ENSG00000172986	GXYLT2	3	72937224	73047289	1	protein_coding	727936	GXYLT2	1.76182e-06	0.505343	0	0	0	NA	NA	NA	NA	2.048e-08	rs9310201:rs9874207	4	yes
AN	ENSG00000163605	PPP4R2	3	73045936	73118350	1	protein_coding	151987	PPP4R2	0.988056	-0.0488825	0	0	0	NA	NA	NA	NA	2.048e-08	rs9310201:rs9874207	4	yes
AN	ENSG00000255423	EBLN2	3	73110810	73112488	1	protein_coding	55096	EBLN2	0.086523	0.193766	0	0	0	NA	NA	NA	NA	2.048e-08	rs9310201:rs9874207	4	yes
AN	ENSG00000121440	PDZRN3	3	73431584	73674091	-1	protein_coding	23024	PDZRN3	0.908376	0.1653	0	0	0	NA	NA	NA	NA	NA	rs9310201	4	yes
AN	ENSG00000178750	STX19	3	93733213	93747454	-1	protein_coding	415117	STX19	1.15387e-05	-0.312778	0	0	17	5.78348e-05	1.5673e-16	GTEx/v8/Brain_Caudate_basal_ganglia:GTEx/v8/Thyroid	-	4.209e-08	rs13100344	5	yes
AN	ENSG00000269028	MTRNR2L12	3	96335981	96337000	-1	protein_coding	100463486	MTRNR2L12	NA	NA	0	0	0	NA	NA	NA	NA	NA	rs13100344	5	yes
AN	ENSG00000080224	EPHA6	3	96533425	97471304	1	protein_coding	285220	EPHA6	0.954513	-0.193014	0	0	0	NA	NA	NA	NA	4.209e-08	rs13100344	5	yes
AN	ENSG00000233280	CRYBG3	3	97540884	97594132	1	protein_coding	131544	NA	NA	NA	0	0	0	NA	NA	NA	NA	4.209e-08	rs13100344	5	yes
AN	ENSG00000080200	CRYBG3	3	97595819	97663810	1	protein_coding	131544	CRYBG3	0.000473718	NA	0	0	0	NA	NA	NA	NA	NA	rs13100344	5	yes
AN	ENSG00000040731	CDH10	5	24487209	24645087	-1	protein_coding	1008	CDH10	0.309153	0.214684	0	0	0	NA	NA	NA	NA	NA	rs6872919	6	yes
AN	ENSG00000148773	MKI67	10	129894923	129924649	-1	protein_coding	4288	MKI67	4.17035e-16	0.0622262	0	0	0	NA	NA	NA	NA	NA	rs12415589	7	yes
AN	ENSG00000170430	MGMT	10	131265448	131566271	1	protein_coding	4255	MGMT	9.20506e-09	-0.351837	36	16.84	33	2.14982e-71	1.74286e-63	GTEx/v8/Cells_EBV-transformed_lymphocytes:GTEx/v8/Whole_Blood:GTEx/v8/Brain_Amygdala:GTEx/v8/Brain_Anterior_cingulate_cortex_BA24:GTEx/v8/Brain_Caudate_basal_ganglia:GTEx/v8/Brain_Cerebellar_Hemisphere:GTEx/v8/Brain_Cerebellum:GTEx/v8/Brain_Cortex:GTEx/v8/Brain_Frontal_Cortex_BA9:GTEx/v8/Brain_Hippocampus:GTEx/v8/Brain_Hypothalamus:GTEx/v8/Brain_Nucleus_accumbens_basal_ganglia:GTEx/v8/Brain_Putam…	-	1.77e-08	rs12415589	7	no
AN	ENSG00000268421	AL355531.2	10	131308884	131309525	-1	protein_coding	NA	NA	NA	NA	2	3.548	0	NA	NA	NA	NA	NA	rs12415589	7	no
AN	ENSG00000108001	EBF3	10	131633547	131762105	-1	protein_coding	253738	EBF3	0.99859	-0.207962	0	0	14	4.23341e-06	0.000239431	GTEx/v8/Esophagus_Mucosa	-	1.77e-08	rs12415589	7	yes
AN	ENSG00000108010	GLRX3	10	131934663	131982785	1	protein_coding	10539	GLRX3	0.62971	0.200324	0	0	0	NA	NA	NA	NA	NA	rs12415589	7	yes
AN	ENSG00000150782	IL18	11	112013974	112034840	-1	protein_coding	3606	IL18	0.102774	0.711064	0	0	0	NA	NA	NA	NA	1.307e-08	rs45516099	8	yes
AN	ENSG00000150783	TEX12	11	112038095	112043282	1	protein_coding	56158	TEX12	0.133135	-0.381832	0	0	0	NA	NA	NA	NA	1.307e-08	rs45516099	8	yes
AN	ENSG00000149294	NCAM1	11	112831997	113149158	1	protein_coding	4684	NCAM1	NA	NA	0	0	0	NA	NA	NA	NA	NA	rs10488712	8	yes
AN	ENSG00000170209	ANKK1	11	113258513	113271140	1	protein_coding	255239	ANKK1	2.51117e-08	-0.0175482	0	0	0	NA	NA	NA	NA	2.343e-09	rs45516099	8	yes
AN	ENSG00000166682	TMPRSS5	11	113558272	113577095	-1	protein_coding	80975	TMPRSS5	2.57786e-08	0.183794	0	0	0	NA	NA	NA	NA	1.225e-09	rs45516099:rs45516099;rs10488712:rs10488712	8	yes
AN	ENSG00000048028	USP28	11	113668596	113746292	-1	protein_coding	57646	USP28	0.0316575	0.869552	0	0	0	NA	NA	NA	NA	1.225e-09	rs45516099:rs45516099;rs10488712:rs10488712	8	yes
AN	ENSG00000166736	HTR3A	11	113845603	113861035	1	protein_coding	3359	HTR3A	1.02839e-09	-0.00512955	0	0	0	NA	NA	NA	NA	1.225e-09	rs45516099:rs45516099;rs10488712:rs10488712	8	yes
AN	ENSG00000109906	ZBTB16	11	113930315	114121398	1	protein_coding	7704	ZBTB16	0.980087	NA	0	0	0	NA	NA	NA	NA	1.307e-08	rs45516099	8	yes
AN	ENSG00000166741	NNMT	11	114128509	114184007	1	protein_coding	101928916	NNMT	0.00427916	-0.273618	0	0	0	NA	NA	NA	NA	5.804e-10	rs10488712:rs45516099:rs45516099;rs10488712	8	yes
AN	ENSG00000180425	C11orf71	11	114262165	114271139	-1	protein_coding	54494	C11orf71	0.00842482	-0.124749	0	0	0	NA	NA	NA	NA	5.804e-10	rs45516099:rs45516099;rs10488712:rs10488712	8	yes
AN	ENSG00000076053	RBM7	11	114270752	114284925	1	protein_coding	10179	RBM7	0.769935	-0.240423	0	0	0	NA	NA	NA	NA	5.804e-10	rs45516099:rs45516099;rs10488712:rs10488712	8	yes
AN	ENSG00000255663	RP11-212D19.4	11	114271404	114314654	1	protein_coding	NA	NA	NA	NA	0	0	0	NA	NA	NA	NA	5.804e-10	rs45516099:rs45516099;rs10488712:rs10488712	8	yes
AN	ENSG00000076043	REXO2	11	114310108	114321001	1	protein_coding	25996	REXO2	0.888429	-0.470637	0	0	0	NA	NA	NA	NA	5.804e-10	rs45516099:rs45516099;rs10488712:rs10488712	8	yes
AN	ENSG00000204361	NXPE2	11	114549108	114579362	1	protein_coding	120406	NXPE2	0.244912	-0.0459752	0	0	0	NA	NA	NA	NA	5.804e-10	rs45516099;rs10488712:rs10488712:rs45516099	8	yes
AN	ENSG00000182985	CADM1	11	115039938	115375675	-1	protein_coding	23705	CADM1	0.994386	-1.27628	73	18.54	38	5.86385e-12	2.75096e-126	GTEx/v8/Thyroid	-	5.804e-10	rs45516099;rs10488712;rs10488712:rs45516099	8	no
AN	ENSG00000137656	BUD13	11	116618886	116643704	-1	protein_coding	84811	BUD13	0.00229543	NA	0	0	0	NA	NA	NA	NA	1.225e-09	rs45516099;rs10488712:rs10488712:rs45516099	8	yes
AN	ENSG00000109917	ZNF259	11	116648436	116658766	-1	protein_coding	8882	ZNF259	0.0193035	0.00239464	0	0	0	NA	NA	NA	NA	1.225e-09	rs45516099;rs10488712:rs10488712:rs45516099	8	yes
AN	ENSG00000110243	APOA5	11	116660083	116663136	-1	protein_coding	116519	APOA5	1.37735e-06	0.42373	0	0	0	NA	NA	NA	NA	1.225e-09	rs45516099;rs10488712:rs10488712:rs45516099	8	yes
AN	ENSG00000137747	TMPRSS13	11	117771358	117800174	-1	protein_coding	84000	TMPRSS13	6.08623e-05	2.05302	0	0	0	NA	NA	NA	NA	2.343e-09	rs45516099	8	yes
AN	ENSG00000110324	IL10RA	11	117857063	117872196	1	protein_coding	3587	IL10RA	0.968346	-0.921352	0	0	0	NA	NA	NA	NA	1.307e-08	rs45516099	8	yes
AN	ENSG00000137648	TMPRSS4	11	117947753	117992605	1	protein_coding	56649	TMPRSS4	1.19754e-08	0.384952	0	0	0	NA	NA	NA	NA	NA	rs10488712	8	yes
AN	ENSG00000160588	MPZL3	11	118097409	118123065	-1	protein_coding	196264	MPZL3	6.5217e-09	0.275003	0	0	0	NA	NA	NA	NA	NA	rs10488712	8	yes
AN	ENSG00000149573	MPZL2	11	118124118	118135251	-1	protein_coding	10205	MPZL2	1.2192e-11	1.21741	0	0	0	NA	NA	NA	NA	NA	rs10488712	8	yes
ANX	ENSG00000155052	CNTNAP5	2	124782864	125672864	1	protein_coding	129684	CNTNAP5	0.0972729	-1.05216	54	11.32	0	NA	NA	NA	NA	6.622e-10	rs112784287;rs780042;rs112784287:rs780042	1	no
ANX	ENSG00000188674	C2orf80	2	209030067	209054797	-1	protein_coding	389073	C2orf80	7.49151e-05	0.112625	0	0	0	NA	NA	NA	NA	2.594e-08	rs13018885	2	yes
ANX	ENSG00000138413	IDH1	2	209100951	209130798	-1	protein_coding	3417	IDH1	0.00145371	-0.764694	0	0	0	NA	NA	NA	NA	2.594e-08	rs13018885	2	yes
ANX	ENSG00000115020	PIKFYVE	2	209130991	209223475	1	protein_coding	200576	PIKFYVE	0.979803	1.47696	0	0	0	NA	NA	NA	NA	2.594e-08	rs13018885	2	yes
ANX	ENSG00000144407	PTH2R	2	209224438	209719227	1	protein_coding	5746	PTH2R	1.31615e-15	0.151781	0	0	0	NA	NA	NA	NA	2.594e-08	rs13018885	2	yes
ANX	ENSG00000078018	MAP2	2	210288782	210598842	1	protein_coding	4133	MAP2	0.999983	-1.17604	7	9.71	0	NA	NA	NA	NA	2.594e-08	rs13018885	2	no
ANX	ENSG00000144406	UNC80	2	210636717	210864024	1	protein_coding	285175	UNC80	0.139839	-1.22473	0	0	0	NA	NA	NA	NA	2.594e-08	rs13018885	2	yes
ANX	ENSG00000197713	RPE	2	210867289	210886300	1	protein_coding	6120	RPE	0.316665	-0.865025	0	0	0	NA	NA	NA	NA	2.594e-08	rs13018885	2	yes
ANX	ENSG00000144445	KANSL1L	2	210886147	211036107	-1	protein_coding	151050	KANSL1L	0.47693	-0.249136	0	0	0	NA	NA	NA	NA	2.594e-08	rs13018885	2	yes
ANX	ENSG00000115361	ACADL	2	211052663	211090215	-1	protein_coding	33	ACADL	3.5918e-08	-0.759266	0	0	0	NA	NA	NA	NA	2.594e-08	rs13018885	2	yes
ANX	ENSG00000115365	LANCL1	2	211295973	211342376	-1	protein_coding	10314	LANCL1	9.92098e-06	-0.236721	0	0	0	NA	NA	NA	NA	2.594e-08	rs13018885	2	yes
ANX	ENSG00000021826	CPS1	2	211342406	211543831	1	protein_coding	1373	CPS1	0.0833574	0.929214	0	0	0	NA	NA	NA	NA	2.594e-08	rs13018885	2	yes
ANX	ENSG00000173930	SLCO4C1	5	101569690	101632253	-1	protein_coding	353189	SLCO4C1	1.37231e-06	1.50334	0	0	0	NA	NA	NA	NA	1.459e-08	rs325506:rs12055234	3	yes
ANX	ENSG00000181751	C5orf30	5	102594403	102614361	1	protein_coding	90355	C5orf30	0.778881	-0.60461	0	0	0	NA	NA	NA	NA	5.724e-09	rs325506:rs12055234:rs325506;rs12055234	3	yes
ANX	ENSG00000112874	NUDT12	5	102884556	102898494	-1	protein_coding	83594	NUDT12	3.27725e-11	0.414886	0	0	0	NA	NA	NA	NA	4.023e-10	rs325506:rs12055234:rs325506;rs12055234	3	yes
ANX	ENSG00000184349	EFNA5	5	106712590	107006596	-1	protein_coding	1946	EFNA5	0.889437	-0.0424714	0	0	0	NA	NA	NA	NA	4.023e-10	rs325506;rs12055234:rs12055234:rs325506	3	yes
ANX	ENSG00000169570	DTWD2	5	118173017	118324240	-1	protein_coding	285605	DTWD2	2.16049e-05	0.105394	0	0	0	NA	NA	NA	NA	1.739e-08	rs7730659	4	yes
ANX	ENSG00000172869	DMXL1	5	118373467	118584833	1	protein_coding	1657	DMXL1	0.999999	-0.280706	0	0	0	NA	NA	NA	NA	1.739e-08	rs7730659	4	yes
ANX	ENSG00000133835	HSD17B4	5	118788138	118972894	1	protein_coding	3295	HSD17B4	1.82463e-05	-0.16773	0	0	0	NA	NA	NA	NA	1.739e-08	rs7730659	4	yes
ANX	ENSG00000164334	FAM170A	5	118965254	118971517	1	protein_coding	340069	FAM170A	NA	0.471497	0	0	0	NA	NA	NA	NA	1.739e-08	rs7730659	4	yes
ANX	ENSG00000184838	PRR16	5	119799973	120023027	1	protein_coding	51334	PRR16	0.526199	-0.167736	0	0	0	NA	NA	NA	NA	1.739e-08	rs7730659	4	yes
ANX	ENSG00000181867	FTMT	5	121187650	121188519	1	protein_coding	94033	FTMT	0.081624	-0.0323578	0	0	0	NA	NA	NA	NA	1.739e-08	rs7730659	4	yes
ANX	ENSG00000151304	SRFBP1	5	121297656	121411265	1	protein_coding	153443	SRFBP1	8.19334e-05	0.450474	0	0	0	NA	NA	NA	NA	1.739e-08	rs7730659	4	yes
ANX	ENSG00000113083	LOX	5	121398890	121413980	-1	protein_coding	4015	LOX	0.979358	-1.43594	0	0	0	NA	NA	NA	NA	1.739e-08	rs7730659	4	yes
ANX	ENSG00000164185	ZNF474	5	121465208	121515312	1	protein_coding	133923	ZNF474	5.6623e-07	-0.0147842	0	0	0	NA	NA	NA	NA	1.739e-08	rs7730659	4	yes
ANX	ENSG00000064692	SNCAIP	5	121647049	121799914	1	protein_coding	9627	SNCAIP	0.000362968	NA	0	0	0	NA	NA	NA	NA	1.739e-08	rs7730659	4	yes
ANX	ENSG00000205302	SNX2	5	122110691	122165803	1	protein_coding	6643	SNX2	0.997941	-0.365485	0	0	0	NA	NA	NA	NA	NA	rs7730659	4	yes
ANX	ENSG00000146038	DCDC2	6	24171984	24358280	-1	protein_coding	51473	DCDC2	1.04849e-05	2.52398	0	0	0	NA	NA	NA	NA	NA	rs13198716	5	yes
ANX	ENSG00000146049	KAAG1	6	24357131	24358512	1	protein_coding	353219	KAAG1	0.0191912	-0.0397196	0	0	0	NA	NA	NA	NA	NA	rs13198716	5	yes
ANX	ENSG00000137261	KIAA0319	6	24544332	24646383	-1	protein_coding	9856	KIAA0319	7.95793e-12	1.6839	0	0	0	NA	NA	NA	NA	NA	rs13198716	5	yes
ANX	ENSG00000111802	TDP2	6	24650205	24667261	-1	protein_coding	51567	TDP2	0.000137008	0.245868	0	0	0	NA	NA	NA	NA	NA	rs13198716	5	yes
ANX	ENSG00000112304	ACOT13	6	24667263	24705293	1	protein_coding	55856	ACOT13	3.4293e-05	0.981955	0	0	0	NA	NA	NA	NA	NA	rs13198716	5	yes
ANX	ENSG00000112308	C6orf62	6	24705089	24721064	-1	protein_coding	81688	C6orf62	0.946557	-0.70031	0	0	0	NA	NA	NA	NA	NA	rs13198716	5	yes
ANX	ENSG00000112312	GMNN	6	24775159	24786327	1	protein_coding	51053	GMNN	0.607454	0.172626	0	0	0	NA	NA	NA	NA	NA	rs13198716	5	yes
ANX	ENSG00000260286	C6orf229	6	24797549	24799117	-1	protein_coding	101928603	C6orf229	NA	NA	0	0	0	NA	NA	NA	NA	NA	rs13198716	5	yes
ANX	ENSG00000111913	FAM65B	6	24797601	25042238	-1	protein_coding	9750	FAM65B	0.97131	0.949896	0	0	0	NA	NA	NA	NA	NA	rs13198716	5	yes
ANX	ENSG00000079691	LRRC16A	6	25279306	25620758	1	protein_coding	55604	LRRC16A	0.502319	0.400707	0	0	0	NA	NA	NA	NA	NA	rs13198716:rs2232426;rs13198716	5	yes
ANX	ENSG00000079689	SCGN	6	25652464	25702011	1	protein_coding	10590	SCGN	0.035946	0.102936	2	0.732	0	NA	NA	NA	NA	7.926e-10	rs13198716;rs13198716:rs2232426:rs2232426;rs13198716:rs2232426;rs2523443	5	no
ANX	ENSG00000164508	HIST1H2AA	6	25726291	25726790	-1	protein_coding	221613	HIST1H2AA	0.000860979	0.365965	0	0	0	NA	NA	NA	NA	NA	rs13198716	5	yes
ANX	ENSG00000146047	HIST1H2BA	6	25727137	25727573	1	protein_coding	255626	HIST1H2BA	0.132824	0.401921	0	0	0	NA	NA	NA	NA	NA	rs13198716	5	yes
ANX	ENSG00000146039	SLC17A4	6	25754927	25781419	1	protein_coding	10050	SLC17A4	6.33423e-06	0.944836	1	0.187	0	NA	NA	NA	NA	NA	rs13198716	5	no
ANX	ENSG00000124568	SLC17A1	6	25783125	25832287	-1	protein_coding	6568	SLC17A1	2.59261e-10	-0.181263	2	0.821	0	NA	NA	NA	NA	1.655e-09	rs13198716;rs2232426:rs13198716:rs2232426;rs13198716:rs2232426;rs2523443	5	no
ANX	ENSG00000124564	SLC17A3	6	25833294	25882514	-1	protein_coding	10786	SLC17A3	9.88206e-14	-0.246503	18	12.01	0	NA	NA	NA	NA	2.144e-10	rs13198716;rs13198716:rs2232426;rs13198716:rs2232426:rs2232426;rs2523443	5	no
ANX	ENSG00000112337	SLC17A2	6	25912982	25930946	-1	protein_coding	10246	SLC17A2	0.00466985	-0.129201	4	3.013	0	NA	NA	NA	NA	2.144e-10	rs13198716;rs13198716:rs3799383;rs13198716:rs2232426:rs2232426;rs2523443:rs2232426	5	no
ANX	ENSG00000112343	TRIM38	6	25963030	25987384	1	protein_coding	10475	TRIM38	4.7513e-06	-0.220583	6	8.455	146	4.35378e-07	2.71219e-11	GTEx/v8/Whole_Blood:GTEx/v8/Stomach	+	5.774e-10	rs13198716;rs3799383;rs9393716;rs2232426;rs13198716:rs2232426:rs13198716:rs2232426;rs2523443	5	no
ANX	ENSG00000124610	HIST1H1A	6	26017260	26018040	-1	protein_coding	3024	HIST1H1A	0.0035308	-0.372207	2	9.502	0	NA	NA	NA	NA	2.213e-10	rs13198716;rs13198716:rs2232426:rs2232426;rs13198716:rs2232426;rs2523443	5	no
ANX	ENSG00000198366	HIST1H3A	6	26020718	26021186	1	protein_coding	8968	HIST1H3A	3.98008e-05	-0.225707	2	9.502	0	NA	NA	NA	NA	2.213e-10	rs13198716;rs13198716:rs2232426:rs2232426;rs13198716:rs2232426;rs2523443	5	no
ANX	ENSG00000196176	HIST1H4A	6	26021907	26022278	1	protein_coding	554313	HIST1H4A	0.0022854	0.43417	2	9.502	0	NA	NA	NA	NA	2.213e-10	rs13198716;rs13198716:rs2232426:rs2232426;rs13198716:rs2232426;rs2523443	5	no
ANX	ENSG00000124529	HIST1H4B	6	26027124	26027480	-1	protein_coding	554313	HIST1H4B	0.00854183	0.166119	1	9.502	0	NA	NA	NA	NA	2.213e-10	rs13198716;rs13198716:rs2232426:rs2232426;rs13198716:rs2232426;rs2523443	5	no
ANX	ENSG00000124693	HIST1H3B	6	26031817	26032288	-1	protein_coding	8968	HIST1H3B	0.307283	0.251696	2	9.502	0	NA	NA	NA	NA	2.213e-10	rs13198716;rs13198716:rs2232426:rs2232426;rs13198716:rs2232426;rs2523443	5	no
ANX	ENSG00000137259	HIST1H2AB	6	26033320	26033796	-1	protein_coding	8335	HIST1H2AB	0.00531944	0.228135	1	0.6	0	NA	NA	NA	NA	2.213e-10	rs13198716;rs13198716:rs2232426:rs2232426;rs13198716:rs2232426;rs2523443	5	no
ANX	ENSG00000196226	HIST1H2BB	6	26043455	26043885	-1	protein_coding	3018	HIST1H2BB	0.130328	0.288117	2	0.6	0	NA	NA	NA	NA	1.15e-09	rs13198716;rs13198716:rs2232426	5	no
ANX	ENSG00000196532	HIST1H3C	6	26045639	26046097	1	protein_coding	8968	HIST1H3C	0.215541	-0.193879	2	0.6	0	NA	NA	NA	NA	1.15e-09	rs13198716;rs13198716:rs2232426	5	no
ANX	ENSG00000187837	HIST1H1C	6	26055968	26056699	-1	protein_coding	3006	HIST1H1C	NA	0.137228	0	0	0	NA	NA	NA	NA	1.15e-09	rs13198716:rs2232426	5	yes
ANX	ENSG00000010704	HFE	6	26087509	26098571	1	protein_coding	3077	HFE	8.49697e-07	0.210172	3	7.767	1	0.000357027	2.1329e-09	GTEx/v8/Skin_Sun_Exposed_Lower_leg	NA	5.774e-10	rs13198716;rs2232426:rs13198716:rs2232426;rs13198716:rs2232426;rs2523443	5	no
ANX	ENSG00000197061	HIST1H4C	6	26104104	26104518	1	protein_coding	554313	HIST1H4C	8.85617e-05	0.852192	0	0	0	NA	NA	NA	NA	5.774e-10	rs2232426:rs13198716:rs2232426;rs13198716:rs2232426;rs2523443	5	yes
ANX	ENSG00000187475	HIST1H1T	6	26107640	26108364	-1	protein_coding	3010	HIST1H1T	NA	-0.0680391	0	0	0	NA	NA	NA	NA	5.774e-10	rs2232426:rs13198716:rs2232426;rs13198716:rs2232426;rs2523443	5	yes
ANX	ENSG00000180596	HIST1H2BC	6	26115101	26124154	-1	protein_coding	8347	HIST1H2BC	0.00287801	0.335736	1	1.9	0	NA	NA	NA	NA	NA	rs13198716	5	no
ANX	ENSG00000180573	HIST1H2AC	6	26124373	26139344	1	protein_coding	8334	HIST1H2AC	0.599176	0.739679	1	1.9	15	5.09329e-05	0.026236	GTEx/v8/Skin_Sun_Exposed_Lower_leg	NA	NA	rs13198716	5	no
ANX	ENSG00000158373	HIST1H2BD	6	26158349	26171577	1	protein_coding	3017	HIST1H2BD	0.000277979	-0.0152977	1	2.736	4	2.79653e-05	1.38108e-21	GTEx/v8/Whole_Blood	NA	NA	rs13198716	5	no
ANX	ENSG00000197697	HIST1H2BE	6	26183958	26184454	1	protein_coding	8347	HIST1H2BE	0.000307872	0.445738	2	2.736	0	NA	NA	NA	NA	6.503e-10	rs13198716;rs13198716:rs2232426:rs3799383:rs3799383	5	no
ANX	ENSG00000188987	HIST1H4D	6	26188938	26189304	-1	protein_coding	554313	HIST1H4D	0.0022643	0.870145	1	1.997	0	NA	NA	NA	NA	6.503e-10	rs13198716;rs13198716:rs2232426:rs3799383:rs3799383	5	no
ANX	ENSG00000197409	HIST1H3D	6	26197068	26199521	-1	protein_coding	8968	HIST1H3D	0.0111951	NA	2	4.339	0	NA	NA	NA	NA	6.503e-10	rs13198716;rs13198716:rs2232426:rs3799383:rs3799383	5	no
ANX	ENSG00000196866	HIST1H2AD	6	26199079	26199471	-1	protein_coding	3013	HIST1H2AD	3.99677e-05	0.287759	2	4.339	0	NA	NA	NA	NA	6.503e-10	rs13198716;rs13198716:rs2232426:rs3799383:rs3799383	5	no
ANX	ENSG00000197846	HIST1H2BF	6	26199748	26200942	1	protein_coding	8347	HIST1H2BF	0.00030002	0.851063	1	4.339	0	NA	NA	NA	NA	1.691e-10	rs13198716;rs13198716:rs2232426:rs2232426;rs13198716:rs3799383:rs3799383;rs13198716:rs9393716	5	no
ANX	ENSG00000198518	HIST1H4E	6	26204858	26206266	1	protein_coding	554313	HIST1H4E	0.000642251	1.83578	1	4.339	0	NA	NA	NA	NA	1.691e-10	rs13198716;rs2232426:rs13198716:rs2232426;rs13198716:rs3799383:rs3799383;rs13198716:rs9393716	5	no
ANX	ENSG00000187990	HIST1H2BG	6	26216428	26216872	-1	protein_coding	8347	HIST1H2BG	2.94452e-06	0.0253452	0	0	0	NA	NA	NA	NA	1.691e-10	rs2232426:rs13198716:rs2232426;rs13198716:rs3799383:rs3799383;rs13198716:rs9393716	5	yes
ANX	ENSG00000168274	HIST1H2AE	6	26217165	26217711	1	protein_coding	8335	HIST1H2AE	0.624124	-0.273878	0	0	0	NA	NA	NA	NA	1.691e-10	rs2232426:rs13198716:rs2232426;rs13198716:rs3799383:rs3799383;rs13198716:rs9393716	5	yes
ANX	ENSG00000196966	HIST1H3E	6	26225383	26225844	1	protein_coding	8968	HIST1H3E	0.000813429	-0.209795	0	0	0	NA	NA	NA	NA	1.691e-10	rs2232426:rs13198716:rs2232426;rs13198716:rs3799383:rs3799383;rs13198716:rs9393716	5	yes
ANX	ENSG00000124575	HIST1H1D	6	26234440	26235216	-1	protein_coding	3007	HIST1H1D	NA	0.136123	0	0	0	NA	NA	NA	NA	1.691e-10	rs2232426:rs13198716:rs2232426;rs13198716:rs3799383:rs3799383;rs13198716:rs9393716	5	yes
ANX	ENSG00000198327	HIST1H4F	6	26240561	26240976	1	protein_coding	554313	HIST1H4F	0.181985	1.06312	0	0	0	NA	NA	NA	NA	1.691e-10	rs13198716:rs2232426:rs3799383:rs3799383;rs13198716:rs9393716:rs2232426;rs13198716	5	yes
ANX	ENSG00000124578	HIST1H4G	6	26246886	26247259	-1	protein_coding	8369	HIST1H4G	0.00263	-0.0509409	0	0	0	NA	NA	NA	NA	1.691e-10	rs13198716:rs2232426:rs3799383:rs3799383;rs13198716:rs9393716:rs2232426;rs13198716	5	yes
ANX	ENSG00000256316	HIST1H3F	6	26250370	26250835	-1	protein_coding	8968	HIST1H3F	0.0422154	-0.181854	0	0	0	NA	NA	NA	NA	1.691e-10	rs13198716:rs2232426:rs3799383:rs3799383;rs13198716:rs9393716:rs2232426;rs13198716	5	yes
ANX	ENSG00000197459	HIST1H2BH	6	26251879	26252303	1	protein_coding	8345	HIST1H2BH	0.00029573	-0.173874	0	0	0	NA	NA	NA	NA	1.691e-10	rs13198716:rs2232426:rs3799383:rs3799383;rs13198716:rs9393716:rs2232426;rs13198716	5	yes
ANX	ENSG00000256018	HIST1H3G	6	26271146	26271612	-1	protein_coding	8968	HIST1H3G	1.71006e-05	0.23442	1	2.341	0	NA	NA	NA	NA	1.691e-10	rs13198716;rs13198716:rs2232426:rs3799383:rs3799383;rs13198716:rs9393716:rs2232426	5	no
ANX	ENSG00000168242	HIST1H2BI	6	26273144	26273622	1	protein_coding	8347	HIST1H2BI	0.138012	-0.249748	1	2.341	0	NA	NA	NA	NA	1.691e-10	rs13198716;rs13198716:rs2232426:rs3799383:rs3799383;rs13198716:rs9393716:rs2232426	5	no
ANX	ENSG00000158406	HIST1H4H	6	26281283	26285762	-1	protein_coding	554313	HIST1H4H	0.00879033	1.05907	0	0	1	7.70137e-05	6.31015e-06	GTEx/v8/Whole_Blood	NA	1.691e-10	rs13198716;rs13198716:rs3799383;rs13198716:rs3799383:rs2232426:rs2232426;rs13198716:rs2232426;rs2523443:rs9393716	5	yes
ANX	ENSG00000186470	BTN3A2	6	26365387	26378546	1	protein_coding	11118	BTN3A2	0.000124519	2.20791	77	9.653	293	8.94648e-141	3.78623e-120	GTEx/v8/Cells_EBV-transformed_lymphocytes:GTEx/v8/Whole_Blood:GTEx/v8/Brain_Amygdala:GTEx/v8/Brain_Anterior_cingulate_cortex_BA24:GTEx/v8/Brain_Caudate_basal_ganglia:GTEx/v8/Brain_Cerebellar_Hemisphere:GTEx/v8/Brain_Cerebellum:GTEx/v8/Brain_Cortex:GTEx/v8/Brain_Frontal_Cortex_BA9:GTEx/v8/Brain_Hippocampus:GTEx/v8/Brain_Hypothalamus:GTEx/v8/Brain_Nucleus_accumbens_basal_ganglia:GTEx/v8/Brain_Putam…	+	1.691e-10	rs3799383;rs9393716;rs13198716;rs13198716:rs3799383:rs2232426:rs13198716:rs9393716	5	no
ANX	ENSG00000124508	BTN2A2	6	26383324	26395102	1	protein_coding	10385	BTN2A2	0.000150288	1.01572	27	8.783	232	6.81187e-12	1.16266e-15	GTEx/v8/Brain_Caudate_basal_ganglia:GTEx/v8/Brain_Nucleus_accumbens_basal_ganglia:GTEx/v8/Pancreas:GTEx/v8/Skin_Sun_Exposed_Lower_leg	+	1.691e-10	rs3799383;rs9393716;rs13198716;rs13198716:rs3799383:rs2232426:rs13198716:rs9393716	5	no
ANX	ENSG00000026950	BTN3A1	6	26402465	26415444	1	protein_coding	11119	BTN3A1	8.65114e-07	1.62791	11	6.448	0	NA	NA	NA	NA	6.503e-10	rs3799383;rs13198716;rs13198716:rs3799383:rs3799383;rs13198716:rs9393716	5	no
ANX	ENSG00000111801	BTN3A3	6	26440700	26453643	1	protein_coding	10384	BTN3A3	7.19025e-10	1.09011	14	23.7	187	3.97778e-07	5.53443e-10	GTEx/v8/Brain_Cerebellar_Hemisphere:GTEx/v8/Brain_Cerebellum:GTEx/v8/Brain_Cortex:GTEx/v8/Pancreas:GTEx/v8/Skin_Sun_Exposed_Lower_leg	-	1.691e-10	rs3799383;rs13198716;rs9393716;rs2232426;rs13198716:rs3799383:rs9393716:rs3799383;rs13198716:rs2232426	5	no
ANX	ENSG00000112763	BTN2A1	6	26458150	26476849	1	protein_coding	11120	BTN2A1	1.07468e-18	0.260571	32	23.7	19	2.50254e-05	2.124e-50	GTEx/v8/Whole_Blood	NA	1.691e-10	rs3799383;rs13198716;rs9393716;rs13198716:rs3799383:rs9393716:rs3799383;rs13198716:rs2232426	5	no
ANX	ENSG00000124557	BTN1A1	6	26501449	26510650	1	protein_coding	696	BTN1A1	1.14088e-09	-0.329705	11	9.839	0	NA	NA	NA	NA	1.691e-10	rs3799383;rs13198716;rs13198716:rs3799383:rs9393716:rs3799383;rs13198716:rs2232426	5	no
ANX	ENSG00000182952	HMGN4	6	26538633	26546482	1	protein_coding	10473	HMGN4	0.557082	-0.351003	7	7.526	55	8.65996e-14	2.51544e-34	GTEx/v8/Whole_Blood:GTEx/v8/Breast_Mammary_Tissue:GTEx/v8/Colon_Transverse:GTEx/v8/Esophagus_Mucosa:GTEx/v8/Liver:GTEx/v8/Skin_Not_Sun_Exposed_Suprapubic:GTEx/v8/Skin_Sun_Exposed_Lower_leg:GTEx/v8/Stomach	+	1.691e-10	rs3799383;rs13198716;rs9393716;rs13198716:rs3799383:rs9393716:rs2232426;rs13198716:rs2232426:rs3799383;rs13198716:rs2232426;rs2523443	5	no
ANX	ENSG00000146109	ABT1	6	26597180	26600278	1	protein_coding	29777	ABT1	0.0271056	0.104221	20	13.55	32	9.02554e-06	4.15662e-17	GTEx/v8/Whole_Blood	-	1.691e-10	rs3799383;rs13198716;rs13198716:rs2232426;rs13198716:rs3799383:rs2232426:rs9393716:rs3799383;rs2523443	5	no
ANX	ENSG00000181315	ZNF322	6	26636518	26659980	-1	protein_coding	79692	ZNF322	NA	-1.14047	5	19.82	3	3.45223e-07	4.9594e-58	GTEx/v8/Brain_Frontal_Cortex_BA9:GTEx/v8/Breast_Mammary_Tissue:GTEx/v8/Esophagus_Mucosa:GTEx/v8/Pancreas:GTEx/v8/Minor_Salivary_Gland:GTEx/v8/Skin_Not_Sun_Exposed_Suprapubic:GTEx/v8/Skin_Sun_Exposed_Lower_leg:GTEx/v8/Spleen:GTEx/v8/Stomach:GTEx/v8/Thyroid	-	1.15e-09	rs13198716;rs3799383;rs9393716;rs13198716:rs2232426:rs2232426;rs2523443:rs2232426;rs13198716:rs3799383:rs3799383	5	no
ANX	ENSG00000124635	HIST1H2BJ	6	27093676	27100541	-1	protein_coding	8970	HIST1H2BJ	0.478842	0.308582	1	4	18	0.000192468	0.0125512	GTEx/v8/Whole_Blood	+	1.691e-10	rs13198716;rs3799383;rs13198716:rs2232426;rs13198716:rs2232426:rs3799383:rs3799383;rs2523443:rs9393716	5	no
ANX	ENSG00000196787	HIST1H2AG	6	27100832	27103070	1	protein_coding	85235	HIST1H2AG	0.000610464	-0.741637	1	4	0	NA	NA	NA	NA	1.691e-10	rs13198716;rs13198716:rs2232426;rs13198716:rs2232426:rs3799383:rs3799383;rs2523443:rs9393716	5	no
ANX	ENSG00000197903	HIST1H2BK	6	27106073	27114619	-1	protein_coding	85236	HIST1H2BK	0.490754	-0.0430523	0	0	12	5.61303e-05	0.0120885	GTEx/v8/Brain_Cerebellum:GTEx/v8/Skin_Sun_Exposed_Lower_leg	NA	1.691e-10	rs3799383;rs13198716;rs13198716:rs2232426;rs13198716:rs2232426:rs3799383:rs3799383;rs2523443:rs9393716	5	yes
ANX	ENSG00000198339	HIST1H4I	6	27107076	27108418	1	protein_coding	554313	HIST1H4I	0.446296	-0.468005	0	0	0	NA	NA	NA	NA	1.691e-10	rs13198716:rs2232426;rs13198716:rs2232426:rs3799383:rs3799383;rs2523443:rs9393716	5	yes
ANX	ENSG00000184825	HIST1H2AH	6	27114861	27115317	1	protein_coding	85235	HIST1H2AH	6.29508e-05	0.19492	0	0	0	NA	NA	NA	NA	1.691e-10	rs13198716:rs2232426;rs13198716:rs2232426:rs3799383:rs3799383;rs2523443:rs9393716	5	yes
ANX	ENSG00000112812	PRSS16	6	27215480	27224403	1	protein_coding	10279	PRSS16	2.23792e-06	0.00884812	1	2.892	447	6.83753e-16	1.1671e-13	GTEx/v8/Whole_Blood:GTEx/v8/Brain_Cerebellar_Hemisphere:GTEx/v8/Brain_Cerebellum:GTEx/v8/Brain_Cortex:GTEx/v8/Esophagus_Mucosa:GTEx/v8/Ovary:GTEx/v8/Skin_Not_Sun_Exposed_Suprapubic:GTEx/v8/Skin_Sun_Exposed_Lower_leg:GTEx/v8/Spleen:GTEx/v8/Thyroid:GTEx/v8/Uterus	-	1.691e-10	rs13198716;rs3799383;rs9393716;rs2232426;rs13198716:rs2232426:rs13198716:rs2232426;rs2523443:rs2523443:rs3799383	5	no
ANX	ENSG00000158553	POM121L2	6	27253682	27279949	-1	protein_coding	94026	POM121L2	NA	0.313408	3	10.98	0	NA	NA	NA	NA	5.774e-10	rs13198716;rs2232426:rs2523443:rs2232426;rs13198716:rs13198716:rs2232426;rs2523443	5	no
ANX	ENSG00000124613	ZNF391	6	27342394	27371683	1	protein_coding	346157	ZNF391	9.25869e-07	1.23172	10	8.5	279	8.71878e-08	2.2412e-60	GTEx/v8/Brain_Cerebellar_Hemisphere:GTEx/v8/Brain_Nucleus_accumbens_basal_ganglia:GTEx/v8/Breast_Mammary_Tissue:GTEx/v8/Colon_Transverse:GTEx/v8/Esophagus_Mucosa:GTEx/v8/Ovary:GTEx/v8/Skin_Not_Sun_Exposed_Suprapubic:GTEx/v8/Skin_Sun_Exposed_Lower_leg:GTEx/v8/Spleen:GTEx/v8/Thyroid	-	1.691e-10	rs13198716;rs2232426;rs3799383;rs13198716:rs2232426:rs13198716:rs2232426;rs2523443:rs2523443	5	no
ANX	ENSG00000096654	ZNF184	6	27418522	27440897	-1	protein_coding	7738	ZNF184	0.133749	-0.545662	9	10.07	0	NA	NA	NA	NA	2.144e-10	rs2232426;rs13198716;rs13198716:rs2232426;rs13198716:rs2232426:rs2232426;rs2523443:rs3799383:rs3799383;rs13198716:rs2523443	5	no
ANX	ENSG00000185130	HIST1H2BL	6	27775257	27775709	-1	protein_coding	8340	HIST1H2BL	0.00286755	-0.030111	16	16.23	0	NA	NA	NA	NA	5.774e-10	rs2232426;rs13198716:rs2232426:rs3799383:rs9393716:rs3799383;rs13198716:rs2232426;rs2523443	5	no
ANX	ENSG00000196747	HIST1H2AI	6	27775899	27776429	1	protein_coding	85235	HIST1H2AI	0.581587	-0.0583265	16	16.23	0	NA	NA	NA	NA	5.774e-10	rs2232426;rs13198716:rs2232426:rs3799383:rs9393716:rs3799383;rs13198716:rs2232426;rs2523443	5	no
ANX	ENSG00000203813	HIST1H3H	6	27777842	27778314	1	protein_coding	8968	HIST1H3H	0.0249392	-0.177817	15	16.23	0	NA	NA	NA	NA	5.774e-10	rs2232426;rs13198716:rs2232426:rs3799383:rs9393716:rs3799383;rs13198716:rs2232426;rs2523443	5	no
ANX	ENSG00000182611	HIST1H2AJ	6	27782112	27782607	-1	protein_coding	8331	HIST1H2AJ	0.191198	0.615054	16	16.23	0	NA	NA	NA	NA	5.774e-10	rs2232426;rs13198716:rs2232426:rs3799383:rs9393716:rs3799383;rs13198716:rs2232426;rs2523443	5	no
ANX	ENSG00000196374	HIST1H2BM	6	27782822	27783267	1	protein_coding	8342	HIST1H2BM	0.00275346	-0.27562	17	16.23	0	NA	NA	NA	NA	5.774e-10	rs2232426;rs13198716:rs2232426:rs3799383:rs9393716:rs3799383;rs13198716:rs2232426;rs2523443	5	no
ANX	ENSG00000197238	HIST1H4J	6	27791884	27792257	1	protein_coding	554313	HIST1H4J	0.423754	0.59845	20	9.571	0	NA	NA	NA	NA	5.774e-10	rs2232426;rs13198716:rs2232426:rs3799383:rs9393716:rs3799383;rs13198716:rs2232426;rs2523443	5	no
ANX	ENSG00000197914	HIST1H4K	6	27798952	27799305	-1	protein_coding	554313	HIST1H4K	0.429119	0.387416	16	12.22	0	NA	NA	NA	NA	5.774e-10	rs2232426;rs13198716:rs2232426:rs3799383:rs9393716:rs3799383;rs13198716:rs2232426;rs2523443	5	no
ANX	ENSG00000184348	HIST1H2AK	6	27805658	27806117	-1	protein_coding	85235	HIST1H2AK	0.0684285	-0.0412441	18	12.22	0	NA	NA	NA	NA	1.691e-10	rs2232426;rs13198716:rs2232426;rs13198716:rs2232426:rs3799383;rs13198716:rs3799383:rs2232426;rs2523443:rs9393716	5	no
ANX	ENSG00000233822	HIST1H2BN	6	27806323	27823487	1	protein_coding	8341	HIST1H2BN	0.139775	0.145508	24	15.9	51	0.000117147	0.0155928	GTEx/v8/Skin_Not_Sun_Exposed_Suprapubic	+	1.691e-10	rs2232426;rs13198716;rs2523443;rs13198716:rs2232426;rs13198716:rs2232426:rs3799383;rs13198716:rs3799383:rs2232426;rs2523443:rs9393716	5	no
ANX	ENSG00000198374	HIST1H2AL	6	27833034	27833606	1	protein_coding	85235	HIST1H2AL	0.0624869	-0.360341	15	15.9	0	NA	NA	NA	NA	1.691e-10	rs2232426;rs13198716:rs2232426;rs13198716:rs2232426:rs3799383;rs13198716:rs3799383:rs2232426;rs2523443:rs9393716	5	no
ANX	ENSG00000184357	HIST1H1B	6	27834570	27835359	-1	protein_coding	3009	HIST1H1B	0.509139	-0.0898951	16	15.9	305	4.83112e-06	0.00401805	GTEx/v8/Skin_Not_Sun_Exposed_Suprapubic	+	1.691e-10	rs2232426;rs13198716;rs3799383;rs2523443;rs13198716:rs2232426;rs13198716:rs2232426:rs3799383;rs13198716:rs3799383:rs2232426;rs2523443:rs9393716	5	no
ANX	ENSG00000182572	HIST1H3I	6	27839623	27840099	-1	protein_coding	8968	HIST1H3I	0.36088	-0.232438	16	15.9	0	NA	NA	NA	NA	1.691e-10	rs2232426;rs13198716:rs2232426;rs13198716:rs2232426:rs3799383;rs13198716:rs3799383:rs2232426;rs2523443:rs9393716	5	no
ANX	ENSG00000198558	HIST1H4L	6	27840926	27841289	-1	protein_coding	554313	HIST1H4L	0.191235	0.42689	16	15.9	0	NA	NA	NA	NA	1.691e-10	rs2232426;rs13198716:rs2232426;rs13198716:rs2232426:rs3799383;rs13198716:rs3799383:rs2232426;rs2523443:rs9393716	5	no
ANX	ENSG00000197153	HIST1H3J	6	27858093	27860884	-1	protein_coding	8968	HIST1H3J	0.695884	-0.189708	4	10.73	0	NA	NA	NA	NA	1.691e-10	rs2232426;rs13198716:rs2232426;rs13198716:rs2232426:rs3799383;rs13198716:rs3799383:rs2232426;rs2523443:rs9393716	5	no
ANX	ENSG00000233224	HIST1H2AM	6	27860477	27860963	-1	protein_coding	85235	HIST1H2AM	0.000856482	-0.225135	4	10.73	0	NA	NA	NA	NA	1.691e-10	rs2232426;rs13198716:rs2232426;rs13198716:rs2232426:rs3799383;rs13198716:rs3799383:rs2232426;rs2523443:rs9393716	5	no
ANX	ENSG00000196331	HIST1H2BO	6	27861203	27861669	1	protein_coding	8348	HIST1H2BO	3.07278e-05	-0.223063	3	5.694	0	NA	NA	NA	NA	1.691e-10	rs2232426;rs13198716:rs2232426;rs13198716:rs2232426:rs3799383;rs13198716:rs3799383:rs2232426;rs2523443:rs9393716	5	no
ANX	ENSG00000168131	OR2B2	6	27878963	27880174	-1	protein_coding	81697	OR2B2	6.8672e-05	-0.212076	6	23.2	0	NA	NA	NA	NA	1.691e-10	rs2232426;rs13198716:rs2232426;rs13198716:rs2232426:rs3799383;rs13198716:rs3799383:rs2232426;rs2523443:rs9393716	5	no
ANX	ENSG00000124657	OR2B6	6	27925019	27925960	1	protein_coding	26212	OR2B6	0.0407309	-0.0981731	1	0.002	0	NA	NA	NA	NA	2.144e-10	rs2232426;rs13198716:rs3799383;rs13198716:rs2232426:rs2232426;rs2523443:rs3799383:rs2232426;rs13198716:rs2523443	5	no
ANX	ENSG00000197279	ZNF165	6	28048753	28057341	1	protein_coding	7718	ZNF165	0.000563292	0.227981	8	10.67	196	1.92299e-06	9.79009e-08	GTEx/v8/Esophagus_Mucosa:GTEx/v8/Stomach:GTEx/v8/Thyroid	+	2.144e-10	rs2232426;rs13198716;rs2523443;rs2232426:rs13198716:rs2232426	5	no
ANX	ENSG00000196812	ZSCAN16	6	28092338	28097860	1	protein_coding	80345	ZSCAN16	2.67303e-06	0.184187	8	5.996	47	0.000215477	0.0283935	GTEx/v8/Thyroid	-	2.144e-10	rs2232426;rs13198716;rs2232426:rs13198716:rs2232426;rs13198716:rs2232426;rs2523443:rs3799383	5	no
ANX	ENSG00000198315	ZKSCAN8	6	28109688	28127250	1	protein_coding	7745	ZKSCAN8	0.000231595	-0.142528	14	13.42	326	2.2313e-08	3.82047e-07	GTEx/v8/Brain_Cerebellum:GTEx/v8/Brain_Cortex:GTEx/v8/Brain_Frontal_Cortex_BA9:GTEx/v8/Brain_Hippocampus:GTEx/v8/Brain_Nucleus_accumbens_basal_ganglia	+	2.144e-10	rs2232426;rs13198716;rs2523443;rs2232426:rs13198716:rs2232426;rs13198716:rs2232426;rs2523443:rs3799383	5	no
ANX	ENSG00000137185	ZSCAN9	6	28192664	28201260	1	protein_coding	7746	ZSCAN9	4.10249e-08	0.461166	9	7.251	466	8.92785e-09	1.32027e-06	GTEx/v8/Brain_Cerebellar_Hemisphere:GTEx/v8/Brain_Cerebellum:GTEx/v8/Brain_Cortex:GTEx/v8/Brain_Hippocampus:GTEx/v8/Colon_Transverse:GTEx/v8/Thyroid	-	2.144e-10	rs2232426;rs13198716;rs2523443;rs13198716:rs2232426:rs2232426	5	no
ANX	ENSG00000187626	ZKSCAN4	6	28212401	28227011	-1	protein_coding	387032	ZKSCAN4	6.74288e-05	0.661631	5	10.52	468	7.84617e-09	1.0086e-09	GTEx/v8/Whole_Blood:GTEx/v8/Spleen	-	2.144e-10	rs2232426;rs13198716;rs2523443;rs2232426:rs3799383:rs9393716:rs13198716:rs3799383;rs13198716:rs2232426;rs2523443:rs2523443	5	no
ANX	ENSG00000189134	NKAPL	6	28227098	28228736	1	protein_coding	222698	NKAPL	0.000165621	0.0513426	2	5.18	0	NA	NA	NA	NA	2.144e-10	rs2232426;rs2232426:rs3799383:rs9393716:rs13198716:rs3799383;rs13198716:rs2232426;rs2523443:rs2523443	5	no
ANX	ENSG00000137338	PGBD1	6	28249314	28270326	1	protein_coding	84547	PGBD1	1.46735e-05	-0.0800605	11	14.75	273	1.02045e-07	9.81173e-05	GTEx/v8/Brain_Caudate_basal_ganglia:GTEx/v8/Brain_Cerebellar_Hemisphere:GTEx/v8/Brain_Cerebellum:GTEx/v8/Brain_Spinal_cord_cervical_c-1:GTEx/v8/Skin_Not_Sun_Exposed_Suprapubic:GTEx/v8/Skin_Sun_Exposed_Lower_leg:GTEx/v8/Thyroid	-	2.144e-10	rs2232426;rs2523443;rs13198716;rs13198716:rs2232426	5	no
ANX	ENSG00000235109	ZSCAN31	6	28292470	28324048	-1	protein_coding	64288	ZSCAN31	3.77127e-09	1.10713	17	13.57	484	3.71606e-30	7.04604e-48	GTEx/v8/Brain_Amygdala:GTEx/v8/Brain_Anterior_cingulate_cortex_BA24:GTEx/v8/Brain_Caudate_basal_ganglia:GTEx/v8/Brain_Cortex:GTEx/v8/Brain_Frontal_Cortex_BA9:GTEx/v8/Brain_Hippocampus:GTEx/v8/Brain_Hypothalamus:GTEx/v8/Brain_Nucleus_accumbens_basal_ganglia:GTEx/v8/Brain_Putamen_basal_ganglia:GTEx/v8/Brain_Spinal_cord_cervical_c-1:GTEx/v8/Brain_Substantia_nigra:GTEx/v8/Breast_Mammary_Tissue:GTEx/v…	-	2.144e-10	rs2232426;rs13198716;rs2523443;rs2232426:rs13198716:rs2232426	5	no
ANX	ENSG00000189298	ZKSCAN3	6	28317691	28336947	1	protein_coding	80317	ZKSCAN3	0.000122608	-0.652443	7	13.57	483	3.79258e-12	4.19486e-16	GTEx/v8/Whole_Blood:GTEx/v8/Breast_Mammary_Tissue:GTEx/v8/Ovary:GTEx/v8/Pancreas:GTEx/v8/Skin_Not_Sun_Exposed_Suprapubic:GTEx/v8/Skin_Sun_Exposed_Lower_leg:GTEx/v8/Stomach:GTEx/v8/Thyroid	+	2.144e-10	rs2232426;rs2523443;rs13198716;rs2232426:rs3799383;rs13198716:rs3799383:rs13198716	5	no
ANX	ENSG00000158691	ZSCAN12	6	28346732	28367511	-1	protein_coding	9753	ZSCAN12	1.43992e-05	NA	11	9.552	1	0.000323683	6.45566e-06	GTEx/v8/Skin_Sun_Exposed_Lower_leg	NA	2.144e-10	rs2232426;rs13198716:rs2232426:rs2232426;rs2523443:rs2232426;rs13198716:rs2523443	5	no
ANX	ENSG00000187987	ZSCAN23	6	28399707	28411279	-1	protein_coding	222696	ZSCAN23	0.00270295	0.0706565	3	2.102	476	1.30514e-09	1.0207e-38	GTEx/v8/Brain_Cerebellar_Hemisphere:GTEx/v8/Brain_Cerebellum:GTEx/v8/Brain_Cortex:GTEx/v8/Brain_Spinal_cord_cervical_c-1:GTEx/v8/Breast_Mammary_Tissue:GTEx/v8/Esophagus_Mucosa:GTEx/v8/Minor_Salivary_Gland:GTEx/v8/Skin_Not_Sun_Exposed_Suprapubic:GTEx/v8/Skin_Sun_Exposed_Lower_leg:GTEx/v8/Stomach:GTEx/v8/Thyroid	-	2.144e-10	rs2232426;rs2523443;rs13198716;rs2523443:rs2523443	5	no
ANX	ENSG00000198704	GPX6	6	28471073	28495992	-1	protein_coding	257202	GPX6	3.13758e-05	0.718703	1	0.984	0	NA	NA	NA	NA	2.144e-10	rs2232426;rs2523443;rs13198716:rs2232426:rs2232426;rs13198716:rs2232426;rs2523443:rs2523443	5	no
ANX	ENSG00000224586	GPX5	6	28493702	28502729	1	protein_coding	2880	GPX5	0.00888468	0.354876	0	0	0	NA	NA	NA	NA	2.144e-10	rs13198716:rs2232426:rs2232426;rs13198716:rs2232426;rs2523443:rs2523443	5	yes
ANX	ENSG00000232040	SCAND3	6	28539407	28583989	-1	protein_coding	114821	SCAND3	9.70724e-09	-0.785031	2	10.48	6	4.07484e-05	0.00650232	GTEx/v8/Brain_Hippocampus	NA	3.431e-09	rs2232426;rs2523443;rs13198716:rs2232426;rs13198716:rs2523443:rs2232426:rs2232426	5	no
ANX	ENSG00000204713	TRIM27	6	28870779	28891766	-1	protein_coding	5987	TRIM27	0.878752	-0.142068	15	18.69	399	8.70865e-17	7.48015e-55	GTEx/v8/Esophagus_Mucosa:GTEx/v8/Skin_Not_Sun_Exposed_Suprapubic:GTEx/v8/Skin_Sun_Exposed_Lower_leg:GTEx/v8/Stomach	+	2.144e-10	rs2232426;rs2523443;rs13198716:rs3799383;rs13198716:rs2232426:rs2232426;rs2523443:rs2232426;rs13198716	5	no
ANX	ENSG00000204709	C6orf100	6	28911654	28912314	1	protein_coding	NA	C6orf100	NA	NA	8	3.641	3	5.98722e-05	0.00637638	GTEx/v8/Brain_Cortex	NA	1.15e-09	rs2232426;rs2523443;rs13198716:rs3799383;rs13198716:rs2232426:rs2232426;rs2523443:rs2232426;rs13198716	5	no
ANX	ENSG00000197935	ZNF311	6	28962562	28973093	-1	protein_coding	282890	ZNF311	0.000129446	0.377858	9	11.6	0	NA	NA	NA	NA	2.144e-10	rs2232426;rs2523443;rs13198716:rs2232426;rs2523443:rs2523443:rs2232426:rs13198716:rs3799383;rs13198716	5	no
ANX	ENSG00000204704	OR2W1	6	29011990	29013017	-1	protein_coding	26692	OR2W1	0.0865619	0.531528	7	6.576	0	NA	NA	NA	NA	2.271e-08	rs2232426;rs2523443	5	no
ANX	ENSG00000204703	OR2B3	6	29053985	29055090	-1	protein_coding	442184	OR2B3	0.00133693	0.45884	3	9.377	0	NA	NA	NA	NA	8.026e-10	rs2232426;rs2523443;rs13198716:rs2523443:rs2232426	5	no
ANX	ENSG00000204702	OR2J1	6	29068386	29069658	1	protein_coding	NA	OR2J1	0.0174945	NA	1	0.549	0	NA	NA	NA	NA	8.026e-10	rs2232426;rs2523443;rs13198716:rs2523443:rs2232426	5	no
ANX	ENSG00000204701	OR2J3	6	29079668	29080603	1	protein_coding	442186	OR2J3	0.0281435	0.112859	2	1.351	0	NA	NA	NA	NA	8.026e-10	rs2232426;rs2523443;rs13198716:rs2232426:rs2523443:rs2232426	5	no
ANX	ENSG00000204700	OR2J2	6	29141311	29142351	1	protein_coding	26707	OR2J2	0.0107267	0.271259	4	5.147	0	NA	NA	NA	NA	1.596e-08	rs2232426;rs2523443	5	no
ANX	ENSG00000204695	OR14J1	6	29274403	29275519	1	protein_coding	442191	OR14J1	8.02406e-08	1.33547	4	10.49	0	NA	NA	NA	NA	8.026e-10	rs2232426;rs2523443;rs2523443:rs2523443	5	no
ANX	ENSG00000243729	OR5V1	6	29323007	29399744	-1	protein_coding	81696	OR5V1	0.00344262	0.323635	13	11.39	0	NA	NA	NA	NA	1.983e-08	rs2523443;rs2232426;rs2523443:rs2523443	5	no
ANX	ENSG00000112462	OR12D3	6	29341200	29343068	-1	protein_coding	81797	OR12D3	1.34136e-05	0.883549	5	11.39	0	NA	NA	NA	NA	1.253e-08	rs2232426;rs2523443;rs13198716:rs2523443:rs2232426	5	no
ANX	ENSG00000168787	OR12D2	6	29364416	29365448	1	protein_coding	26529	OR12D2	0.601033	0.457835	3	6.779	0	NA	NA	NA	NA	1.983e-08	rs2232426;rs2523443;rs2523443:rs2523443	5	no
ANX	ENSG00000204694	OR11A1	6	29393281	29424848	-1	protein_coding	26531	OR11A1	0.0434844	1.23026	4	3.951	0	NA	NA	NA	NA	5.455e-09	rs2523443;rs2523443:rs2232426;rs13198716	5	no
ANX	ENSG00000206474	OR10C1	6	29407083	29408731	1	protein_coding	442194	OR10C1	0.227592	0.363897	3	1.81	0	NA	NA	NA	NA	5.455e-09	rs2523443;rs2523443:rs2232426;rs13198716	5	no
ANX	ENSG00000204688	OR2H1	6	29424958	29432105	1	protein_coding	26716	OR2H1	0.0449041	-0.358288	4	3.951	0	NA	NA	NA	NA	5.455e-09	rs2523443;rs2523443:rs2232426;rs13198716	5	no
ANX	ENSG00000204687	MAS1L	6	29454474	29455738	-1	protein_coding	116511	MAS1L	0.000466206	0.689548	5	8.385	0	NA	NA	NA	NA	2.144e-10	rs2523443;rs2523443:rs13198716:rs2232426:rs2232426;rs2523443:rs2232426;rs13198716	5	no
ANX	ENSG00000213886	UBD	6	29523292	29527702	-1	protein_coding	10537	UBD	0.0798958	0.401531	5	14.02	0	NA	NA	NA	NA	2.144e-10	rs2523443;rs2232426;rs2523443:rs2232426;rs13198716:rs2232426:rs2523443	5	no
ANX	ENSG00000204681	GABBR1	6	29523406	29601753	-1	protein_coding	2550	GABBR1	0.99997	0.238892	10	14.02	79	6.19978e-05	1.26359e-08	GTEx/v8/Whole_Blood:GTEx/v8/Thyroid	-	2.246e-09	rs2523443;rs2232426	5	no
ANX	ENSG00000204657	OR2H2	6	29555683	29556745	1	protein_coding	7932	OR2H2	0.0899459	0.696836	4	3.904	247	2.01187e-05	0.0016227	GTEx/v8/Whole_Blood:GTEx/v8/Esophagus_Mucosa:GTEx/v8/Skin_Not_Sun_Exposed_Suprapubic	-	2.144e-10	rs2523443;rs2232426;rs2523443:rs2232426;rs13198716:rs2232426:rs2523443	5	no
ANX	ENSG00000127955	GNAI1	7	79763271	79848718	1	protein_coding	2770	GNAI1	0.917528	0.288401	0	0	0	NA	NA	NA	NA	1.153e-08	rs2522845	6	yes
ANX	ENSG00000075223	SEMA3C	7	80371854	80551675	-1	protein_coding	10512	SEMA3C	0.296856	-0.134329	0	0	0	NA	NA	NA	NA	1.153e-08	rs2522845	6	yes
ANX	ENSG00000237896	AC005008.2	7	80804824	80828431	1	protein_coding	NA	NA	NA	NA	0	0	0	NA	NA	NA	NA	1.153e-08	rs2522845	6	yes
ANX	ENSG00000019991	HGF	7	81328322	81399754	-1	protein_coding	3082	HGF	0.994701	-0.594138	0	0	0	NA	NA	NA	NA	5.903e-10	rs2522845	6	yes
ANX	ENSG00000186472	PCLO	7	82383329	82792246	-1	protein_coding	27445	PCLO	1	-0.00757724	119	21.9	0	NA	NA	NA	NA	5.903e-10	rs2522845	6	no
ANX	ENSG00000170381	SEMA3E	7	82993222	83278326	-1	protein_coding	9723	SEMA3E	0.0304479	2.23784	0	0	0	NA	NA	NA	NA	5.903e-10	rs2522845	6	yes
ANX	ENSG00000075213	SEMA3A	7	83585093	84122040	-1	protein_coding	10371	SEMA3A	0.988433	0.391534	0	0	0	NA	NA	NA	NA	1.153e-08	rs2522845	6	yes
ANX	ENSG00000153993	SEMA3D	7	84624869	84816171	-1	protein_coding	223117	SEMA3D	3.5308e-05	0.161253	0	0	0	NA	NA	NA	NA	1.046e-09	rs2522845	6	yes
ANX	ENSG00000153707	PTPRD	9	8314246	10612723	-1	protein_coding	5789	PTPRD	1	-0.573834	0	0	0	NA	NA	NA	NA	9.856e-14	rs10959491:rs10959541:rs7875257:rs10959541;rs7875257:rs10959554;rs72694269;rs10959541;rs7875257;rs72694255:rs10959554;rs72694255:rs72694255:rs10959554:rs10959554;rs7034246:rs72694269;rs72694255:rs1931388:rs72694269:rs7034246:rs7034246;rs1931388:rs10959753	7	yes
ANX	ENSG00000107165	TYRP1	9	12685439	12710290	1	protein_coding	7306	TYRP1	4.48056e-21	0.242775	0	0	0	NA	NA	NA	NA	1.539e-11	rs10959753:rs10959491:rs10959541:rs7875257:rs10959541;rs7875257:rs10959554;rs72694269;rs10959541;rs7875257;rs72694255:rs10959554	7	yes
ANX	ENSG00000107186	MPDZ	9	13105703	13279589	-1	protein_coding	8777	MPDZ	NA	0.345885	0	0	0	NA	NA	NA	NA	NA	rs10959753	7	yes
ANX	ENSG00000175893	ZDHHC21	9	14611069	14693469	-1	protein_coding	340481	ZDHHC21	0.0512304	1.0098	0	0	0	NA	NA	NA	NA	NA	rs10959753	7	yes
ANX	ENSG00000147869	CER1	9	14719722	14722715	-1	protein_coding	9350	CER1	2.57823e-05	-0.00799085	0	0	0	NA	NA	NA	NA	NA	rs10959753	7	yes
ANX	ENSG00000150782	IL18	11	112013974	112034840	-1	protein_coding	3606	IL18	0.102774	0.711064	0	0	0	NA	NA	NA	NA	NA	rs1554929	8	yes
ANX	ENSG00000150783	TEX12	11	112038095	112043282	1	protein_coding	56158	TEX12	0.133135	-0.381832	0	0	0	NA	NA	NA	NA	NA	rs1554929	8	yes
ANX	ENSG00000272790	AP002884.3	11	112041253	112071394	1	protein_coding	NA	NA	NA	NA	0	0	0	NA	NA	NA	NA	NA	rs1554929	8	yes
ANX	ENSG00000197580	BCO2	11	112046190	112095422	1	protein_coding	83875	BCO2	1.83158e-13	-0.120152	0	0	0	NA	NA	NA	NA	NA	rs1554929	8	yes
ANX	ENSG00000149294	NCAM1	11	112831997	113149158	1	protein_coding	4684	NCAM1	NA	NA	0	0	0	NA	NA	NA	NA	NA	rs1554929	8	yes
ANX	ENSG00000149292	TTC12	11	113185251	113254266	1	protein_coding	54970	TTC12	1.44727e-07	-0.271528	25	11.47	65	7.60521e-66	2.21123e-106	GTEx/v8/Cells_EBV-transformed_lymphocytes:GTEx/v8/Whole_Blood:GTEx/v8/Brain_Amygdala:GTEx/v8/Brain_Anterior_cingulate_cortex_BA24:GTEx/v8/Brain_Caudate_basal_ganglia:GTEx/v8/Brain_Cerebellar_Hemisphere:GTEx/v8/Brain_Cerebellum:GTEx/v8/Brain_Cortex:GTEx/v8/Brain_Frontal_Cortex_BA9:GTEx/v8/Brain_Hippocampus:GTEx/v8/Brain_Hypothalamus:GTEx/v8/Brain_Nucleus_accumbens_basal_ganglia:GTEx/v8/Brain_Putam…	+	4.187e-08	rs1554929	8	no
ANX	ENSG00000170209	ANKK1	11	113258513	113271140	1	protein_coding	255239	ANKK1	2.51117e-08	-0.0175482	20	8.685	65	5.97041e-25	4.2367e-20	GTEx/v8/Whole_Blood:GTEx/v8/Breast_Mammary_Tissue:GTEx/v8/Colon_Transverse:GTEx/v8/Esophagus_Mucosa:GTEx/v8/Liver:GTEx/v8/Pancreas:GTEx/v8/Spleen:GTEx/v8/Stomach:GTEx/v8/Thyroid	-	4.187e-08	rs1554929	8	no
ANX	ENSG00000149295	DRD2	11	113280318	113346413	-1	protein_coding	1813	DRD2	0.733264	NA	36	7.661	0	NA	NA	NA	NA	4.187e-08	rs1554929	8	no
ANX	ENSG00000166682	TMPRSS5	11	113558272	113577095	-1	protein_coding	80975	TMPRSS5	2.57786e-08	0.183794	0	0	0	NA	NA	NA	NA	4.187e-08	rs1554929	8	yes
ANX	ENSG00000048028	USP28	11	113668596	113746292	-1	protein_coding	57646	USP28	0.0316575	0.869552	0	0	0	NA	NA	NA	NA	NA	rs1554929	8	yes
ANX	ENSG00000166741	NNMT	11	114128509	114184007	1	protein_coding	101928916	NNMT	0.00427916	-0.273618	0	0	0	NA	NA	NA	NA	NA	rs1554929	8	yes
ANX	ENSG00000065150	IPO5	13	98605912	98676551	1	protein_coding	3843	IPO5	0.999999	-0.567757	0	0	5	2.89908e-05	0.0307983	GTEx/v8/Spleen	-	7.983e-09	rs2274051;rs9556979;rs2274051:rs2274051;rs9556979:rs9556979	9	yes
ANX	ENSG00000152767	FARP1	13	98794816	99102027	1	protein_coding	10160	FARP1	0.0452631	-0.444416	7	2.816	52	6.46802e-14	8.75269e-28	GTEx/v8/Whole_Blood:GTEx/v8/Brain_Cerebellum	-	7.983e-09	rs2274051;rs9556979;rs2274051:rs2274051;rs9556979:rs9556979	9	no
ANX	ENSG00000139797	RNF113B	13	98828039	98829519	-1	protein_coding	140432	RNF113B	0.135168	0.332612	0	0	0	NA	NA	NA	NA	7.983e-09	rs2274051:rs2274051;rs9556979:rs9556979	9	yes
ANX	ENSG00000102572	STK24	13	99102455	99230194	-1	protein_coding	8428	STK24	0.797998	0.417068	52	14.19	52	3.12443e-36	1.57513e-29	GTEx/v8/Whole_Blood:GTEx/v8/Brain_Cerebellar_Hemisphere:GTEx/v8/Brain_Cerebellum	+	7.983e-09	rs2274051;rs9556979;rs2274051:rs2274051;rs9556979:rs9556979	9	no
ANX	ENSG00000088386	SLC15A1	13	99336055	99404908	-1	protein_coding	6564	SLC15A1	8.68961e-08	1.61304	0	0	0	NA	NA	NA	NA	7.983e-09	rs2274051:rs2274051;rs9556979:rs9556979	9	yes
ANX	ENSG00000170558	CDH2	18	25530930	25757410	-1	protein_coding	1000	CDH2	0.897441	-0.139326	0	0	0	NA	NA	NA	NA	1.719e-08	rs9964679	10	yes
ANX	ENSG00000134762	DSC3	18	28569974	28622781	-1	protein_coding	1825	DSC3	5.45072e-20	1.61006	0	0	0	NA	NA	NA	NA	1.719e-08	rs9964679	10	yes
ANX	ENSG00000175065	DSG4	18	28956740	28994875	1	protein_coding	147409	DSG4	6.32077e-05	0.341916	0	0	0	NA	NA	NA	NA	1.719e-08	rs9964679	10	yes
ANX	ENSG00000134046	MBD2	18	51679079	51751158	-1	protein_coding	8932	MBD2	0.98931	-0.581558	0	0	5	0.000151209	8.8105e-09	GTEx/v8/Esophagus_Mucosa:GTEx/v8/Thyroid	NA	NA	rs4801025;rs62094571	11	yes
ANX	ENSG00000101751	POLI	18	51795774	51847636	1	protein_coding	11201	POLI	4.26967e-09	-0.857624	0	0	86	1.62137e-06	6.41075e-86	GTEx/v8/Whole_Blood:GTEx/v8/Breast_Mammary_Tissue:GTEx/v8/Colon_Transverse:GTEx/v8/Esophagus_Mucosa:GTEx/v8/Pancreas:GTEx/v8/Minor_Salivary_Gland:GTEx/v8/Skin_Not_Sun_Exposed_Suprapubic:GTEx/v8/Skin_Sun_Exposed_Lower_leg:GTEx/v8/Spleen:GTEx/v8/Thyroid	-	2.843e-10	rs4801025;rs62094571;rs12457761	11	yes
ANX	ENSG00000174448	STARD6	18	51850728	51884334	-1	protein_coding	147323	STARD6	0.0263352	0.538902	0	0	0	NA	NA	NA	NA	4.537e-10	rs12457761:rs62094571	11	yes
ANX	ENSG00000166845	C18orf54	18	51884287	51911588	1	protein_coding	162681	C18orf54	6.01292e-06	-0.183059	0	0	19	1.35152e-05	1.32548e-12	GTEx/v8/Whole_Blood	NA	4.537e-10	rs4801025;rs12457761:rs62094571	11	yes
ANX	ENSG00000178690	DYNAP	18	52254988	52266724	1	protein_coding	284254	DYNAP	0.409403	-0.315177	0	0	57	4.95803e-13	7.58213e-18	GTEx/v8/Esophagus_Mucosa	+	7.242e-10	rs4801025;rs62094571;rs12457761	11	yes
ANX	ENSG00000041353	RAB27B	18	52385091	52562747	1	protein_coding	5874	RAB27B	0.6873	-0.304479	121	12.59	112	2.80444e-10	1.28307e-06	GTEx/v8/Brain_Cortex:GTEx/v8/Skin_Not_Sun_Exposed_Suprapubic:GTEx/v8/Skin_Sun_Exposed_Lower_leg	-	2.843e-10	rs4801025;rs62094571;rs12457761;rs4801025:rs12457761:rs62094571	11	no
ANX	ENSG00000166510	CCDC68	18	52568740	52626739	-1	protein_coding	80323	CCDC68	6.41318e-07	-0.943594	0	0	5	7.15575e-05	3.5444e-19	GTEx/v8/Liver:GTEx/v8/Thyroid	NA	2.843e-10	rs12457761;rs62094571;rs4801025:rs62094571:rs12457761	11	yes
ANX	ENSG00000091164	TXNL1	18	54264439	54318831	-1	protein_coding	9352	TXNL1	0.956026	1.51858	0	0	0	NA	NA	NA	NA	4.537e-10	rs4801025:rs12457761:rs62094571	11	yes
ANX	ENSG00000091157	WDR7	18	54318574	54698828	1	protein_coding	23335	WDR7	1	1.04316	0	0	0	NA	NA	NA	NA	4.537e-10	rs4801025:rs12457761:rs62094571	11	yes
ASD	ENSG00000183638	RP1L1	8	10463859	10569697	-1	protein_coding	94137	RP1L1	NA	1.24497	5	3.864	5	8.52513e-07	7.18703e-11	GTEx/v8/Skin_Sun_Exposed_Lower_leg	-	1.065e-08	rs10099100	1	no
ASD	ENSG00000171056	SOX7	8	10581278	10697357	-1	protein_coding	83595	SOX7	0.131242	0.63803	6	17.85	0	NA	NA	NA	NA	1.065e-08	rs10099100	1	no
ASD	ENSG00000258724	SOX7	8	10582909	10697357	-1	protein_coding	NA	NA	NA	0.63803	4	17.85	0	NA	NA	NA	NA	1.065e-08	rs10099100	1	no
ASD	ENSG00000088930	XRN2	20	21283942	21370463	1	protein_coding	22803	XRN2	0.81317	-0.511318	104	13.49	93	2.85071e-09	5.17192e-06	GTEx/v8/Colon_Transverse:GTEx/v8/Skin_Sun_Exposed_Lower_leg:GTEx/v8/Thyroid	-	2.041e-09	rs910805;rs6035821;rs12625304;rs6035821:rs910805:rs6035821:rs12625304	2	no
ASD	ENSG00000125816	NKX2-4	20	21376005	21378666	-1	protein_coding	644524	NKX2-4	0.278448	-0.618232	14	11.39	0	NA	NA	NA	NA	2.041e-09	rs910805;rs6035821;rs6035821:rs910805:rs910805;rs6035821:rs12625304	2	no
BIP	ENSG00000173406	DAB1	1	57460451	59012406	-1	protein_coding	1600	DAB1	0.981409	-0.32808	0	0	0	NA	NA	NA	NA	3.803e-09	rs2126180:rs2126180;rs4916068	1	yes
BIP	ENSG00000162600	OMA1	1	58881056	59012474	-1	protein_coding	115209	OMA1	3.51133e-09	0.483706	0	0	0	NA	NA	NA	NA	3.803e-09	rs2126180:rs2126180;rs4916068	1	yes
BIP	ENSG00000134709	HOOK1	1	60280458	60342050	1	protein_coding	51361	HOOK1	4.1567e-05	-0.0627975	0	0	0	NA	NA	NA	NA	1.621e-09	rs2126180:rs2126180;rs4916068	1	yes
BIP	ENSG00000134716	CYP2J2	1	60358980	60392462	-1	protein_coding	1573	CYP2J2	4.51202e-12	0.320328	0	0	0	NA	NA	NA	NA	3.803e-09	rs2126180:rs2126180;rs4916068	1	yes
BIP	ENSG00000162598	C1orf87	1	60452941	60539442	-1	protein_coding	127795	C1orf87	1.57688e-17	-0.34916	0	0	0	NA	NA	NA	NA	3.803e-09	rs2126180:rs2126180;rs4916068	1	yes
BIP	ENSG00000162599	NFIA	1	61330931	61928465	1	protein_coding	4774	NFIA	0.999555	-0.180372	0	0	0	NA	NA	NA	NA	3.803e-09	rs2126180:rs2126180;rs4916068:rs4916068	1	yes
BIP	ENSG00000132854	KANK4	1	62702651	62785085	-1	protein_coding	163782	KANK4	5.3985e-08	-0.458434	0	0	0	NA	NA	NA	NA	4.022e-08	rs2126180:rs2126180;rs4916068:rs4916068	1	yes
BIP	ENSG00000185630	PBX1	1	164524821	164868533	1	protein_coding	5087	PBX1	0.910582	-1.12925	0	0	52	1.13826e-06	0.00429685	GTEx/v8/Brain_Cortex	NA	7.172e-09	rs10737496	2	yes
BIP	ENSG00000162761	LMX1A	1	165171104	165325952	-1	protein_coding	4009	LMX1A	0.90126	0.683426	0	0	0	NA	NA	NA	NA	7.172e-09	rs10737496	2	yes
BIP	ENSG00000143171	RXRG	1	165370159	165414433	-1	protein_coding	6258	RXRG	0.937024	0.697262	0	0	0	NA	NA	NA	NA	NA	rs10737496	2	yes
BIP	ENSG00000162763	LRRC52	1	165513244	165533198	1	protein_coding	440699	LRRC52	0.00132907	1.51853	0	0	0	NA	NA	NA	NA	7.172e-09	rs10737496	2	yes
BIP	ENSG00000188859	FAM78B	1	166026674	166136206	-1	protein_coding	149297	FAM78B	0.770974	NA	0	0	0	NA	NA	NA	NA	NA	rs10737496	2	yes
BIP	ENSG00000135956	TMEM127	2	96914254	96931732	-1	protein_coding	55654	TMEM127	0.101457	-1.9558	0	0	0	NA	NA	NA	NA	4.776e-11	rs78381888:rs4619651	3	yes
BIP	ENSG00000144021	CIAO1	2	96931870	96939087	1	protein_coding	9391	CIAO1	0.0147161	-0.444673	0	0	2	1.00422e-06	6.13068e-39	GTEx/v8/Whole_Blood:GTEx/v8/Esophagus_Mucosa:GTEx/v8/Skin_Sun_Exposed_Lower_leg:GTEx/v8/Thyroid	-	4.776e-11	rs78381888;rs78381888:rs4619651	3	yes
BIP	ENSG00000198885	ITPRIPL1	2	96991069	96994091	1	protein_coding	150771	ITPRIPL1	1.10905e-07	-0.465811	0	0	28	1.9212e-05	9.44394e-20	GTEx/v8/Colon_Transverse:GTEx/v8/Thyroid	-	4.776e-11	rs4619651	3	yes
BIP	ENSG00000196843	ARID5A	2	97202480	97218375	1	protein_coding	10865	ARID5A	0.971126	NA	0	0	0	NA	NA	NA	NA	4.776e-11	rs4619651	3	yes
BIP	ENSG00000114982	KANSL3	2	97258907	97308524	-1	protein_coding	55683	KANSL3	0.994531	-1.29468	0	0	0	NA	NA	NA	NA	4.776e-11	rs78381888:rs4619651	3	yes
BIP	ENSG00000114988	LMAN2L	2	97371666	97405801	-1	protein_coding	81562	LMAN2L	1.28591e-07	0.0143214	17	11.66	30	4.02316e-24	1.38802e-18	GTEx/v8/Whole_Blood:GTEx/v8/Brain_Caudate_basal_ganglia:GTEx/v8/Brain_Cerebellum:GTEx/v8/Brain_Nucleus_accumbens_basal_ganglia:GTEx/v8/Brain_Putamen_basal_ganglia:GTEx/v8/Brain_Substantia_nigra:GTEx/v8/Breast_Mammary_Tissue:GTEx/v8/Esophagus_Mucosa:GTEx/v8/Skin_Not_Sun_Exposed_Suprapubic:GTEx/v8/Skin_Sun_Exposed_Lower_leg:GTEx/v8/Spleen:GTEx/v8/Stomach:GTEx/v8/Thyroid	-	4.776e-11	rs4619651;rs78381888;rs78381888:rs4619651	3	no
BIP	ENSG00000158158	CNNM4	2	97426639	97477628	1	protein_coding	26504	CNNM4	0.000338909	-0.14141	16	8.971	28	2.73641e-14	4.82778e-10	GTEx/v8/Whole_Blood:GTEx/v8/Brain_Cerebellum:GTEx/v8/Brain_Nucleus_accumbens_basal_ganglia:GTEx/v8/Colon_Transverse:GTEx/v8/Pancreas:GTEx/v8/Spleen	-	4.776e-11	rs4619651;rs78381888:rs4619651	3	no
BIP	ENSG00000168763	CNNM3	2	97481982	97499648	1	protein_coding	26505	CNNM3	NA	0.119587	1	6.483	0	NA	NA	NA	NA	3.049e-09	rs78381888	3	no
BIP	ENSG00000163126	ANKRD23	2	97490263	97523671	-1	protein_coding	200539	ANKRD23	8.66315e-16	-0.740761	2	6.483	0	NA	NA	NA	NA	3.049e-09	rs78381888	3	no
BIP	ENSG00000213337	ANKRD39	2	97502348	97523832	-1	protein_coding	51239	ANKRD39	0.0573083	NA	2	6.483	0	NA	NA	NA	NA	3.049e-09	rs78381888	3	no
BIP	ENSG00000168758	SEMA4C	2	97525453	97536494	-1	protein_coding	54910	SEMA4C	0.999373	NA	1	0.925	0	NA	NA	NA	NA	NA	rs78381888	3	no
BIP	ENSG00000144199	FAHD2B	2	97749320	97760619	-1	protein_coding	151313	FAHD2B	0.0279114	-0.0554663	0	0	16	4.68045e-06	9.31288e-11	GTEx/v8/Brain_Cortex:GTEx/v8/Thyroid	-	4.776e-11	rs4619651;rs78381888	3	yes
BIP	ENSG00000135976	ANKRD36	2	97779233	97930258	1	protein_coding	375248	ANKRD36	2.1166e-19	-0.664441	0	0	6	2.43146e-08	1.37343e-23	GTEx/v8/Whole_Blood:GTEx/v8/Brain_Caudate_basal_ganglia:GTEx/v8/Brain_Cortex:GTEx/v8/Brain_Hypothalamus:GTEx/v8/Colon_Transverse:GTEx/v8/Spleen:GTEx/v8/Thyroid	-	4.776e-11	rs78381888;rs4619651	3	yes
BIP	ENSG00000115073	ACTR1B	2	98272431	98280570	-1	protein_coding	10120	ACTR1B	0.0316601	-0.221583	0	0	11	5.67672e-21	4.38008e-69	GTEx/v8/Whole_Blood:GTEx/v8/Brain_Cerebellar_Hemisphere:GTEx/v8/Brain_Cerebellum:GTEx/v8/Breast_Mammary_Tissue:GTEx/v8/Colon_Transverse:GTEx/v8/Esophagus_Mucosa:GTEx/v8/Ovary:GTEx/v8/Pancreas:GTEx/v8/Skin_Not_Sun_Exposed_Suprapubic:GTEx/v8/Skin_Sun_Exposed_Lower_leg:GTEx/v8/Spleen:GTEx/v8/Stomach:GTEx/v8/Thyroid	-	4.776e-11	rs78381888;rs4619651	3	yes
BIP	ENSG00000115085	ZAP70	2	98330023	98356325	1	protein_coding	7535	ZAP70	0.272667	0.186157	0	0	1	6.40946e-05	3.90185e-08	GTEx/v8/Brain_Nucleus_accumbens_basal_ganglia	+	3.049e-09	rs78381888	3	yes
BIP	ENSG00000082438	COBLL1	2	165510134	165700189	-1	protein_coding	22837	COBLL1	0.0121974	0.157057	0	0	0	NA	NA	NA	NA	2.678e-08	rs17183814	4	yes
BIP	ENSG00000169507	SLC38A11	2	165752696	165812035	-1	protein_coding	151258	SLC38A11	1.92551e-06	-0.552928	0	0	0	NA	NA	NA	NA	NA	rs17183814	4	yes
BIP	ENSG00000153253	SCN3A	2	165944032	166060577	-1	protein_coding	6328	SCN3A	1	-1.33123	0	0	0	NA	NA	NA	NA	NA	rs17183814	4	yes
BIP	ENSG00000136531	SCN2A	2	166095912	166248818	1	protein_coding	6326	SCN2A	1	-0.968463	2	19.83	0	NA	NA	NA	NA	2.678e-08	rs17183814	4	no
BIP	ENSG00000178662	CSRNP3	2	166326157	166545917	1	protein_coding	80034	CSRNP3	0.832453	-3.19173	1	3.095	0	NA	NA	NA	NA	NA	rs17183814	4	no
BIP	ENSG00000115339	GALNT3	2	166604101	166651192	-1	protein_coding	2591	GALNT3	2.01163e-05	-1.1179	0	0	0	NA	NA	NA	NA	NA	rs17183814	4	yes
BIP	ENSG00000123607	TTC21B	2	166713985	166810353	-1	protein_coding	100506124	TTC21B	3.38768e-22	0.293796	0	0	0	NA	NA	NA	NA	NA	rs17183814	4	yes
BIP	ENSG00000144285	SCN1A	2	166845670	166984523	-1	protein_coding	6323	SCN1A	1	-0.51307	0	0	0	NA	NA	NA	NA	NA	rs17183814	4	yes
BIP	ENSG00000163092	XIRP2	2	167744997	168116263	1	protein_coding	129446	XIRP2	2.85559e-37	NA	0	0	0	NA	NA	NA	NA	2.054e-08	rs13417268:rs13417268;rs17202645	5	yes
BIP	ENSG00000172292	CERS6	2	169312372	169631644	1	protein_coding	253782	CERS6	0.684541	-0.789778	40	11.29	3	2.73637e-06	0.00370668	GTEx/v8/Whole_Blood	-	2.054e-08	rs17202645;rs13417268;rs13417268:rs13417268;rs17202645:rs17202645	5	no
BIP	ENSG00000163072	NOSTRIN	2	169643049	169722024	1	protein_coding	115677	NOSTRIN	3.57973e-10	-0.276311	0	0	0	NA	NA	NA	NA	2.054e-08	rs17202645:rs13417268:rs13417268;rs17202645	5	yes
BIP	ENSG00000152253	SPC25	2	169690642	169769881	-1	protein_coding	57405	SPC25	0.0594295	-0.350387	0	0	0	NA	NA	NA	NA	2.054e-08	rs13417268:rs13417268;rs17202645:rs17202645	5	yes
BIP	ENSG00000138378	STAT4	2	191894302	192016322	-1	protein_coding	6775	STAT4	0.988868	-0.393433	0	0	0	NA	NA	NA	NA	NA	rs2719164	7	yes
BIP	ENSG00000173559	NABP1	2	192542794	192561385	1	protein_coding	64859	NABP1	0.014257	-0.147388	0	0	0	NA	NA	NA	NA	NA	rs2719164	7	yes
BIP	ENSG00000168497	SDPR	2	192699028	192711981	-1	protein_coding	8436	SDPR	0.000704633	-0.634204	0	0	0	NA	NA	NA	NA	NA	rs2719164	7	yes
BIP	ENSG00000144339	TMEFF2	2	192813769	193060435	-1	protein_coding	23671	TMEFF2	0.386319	-1.76421	0	0	0	NA	NA	NA	NA	4.254e-08	rs2719164:rs2011302	06:07:00	yes
BIP	ENSG00000196950	SLC39A10	2	196440701	196602426	1	protein_coding	57181	SLC39A10	0.997851	-1.48158	0	0	0	NA	NA	NA	NA	4.254e-08	rs2011302:rs2719164	06:07:00	yes
BIP	ENSG00000170248	PDCD6IP	3	33839844	33911194	1	protein_coding	10015	PDCD6IP	0.751959	-1.33778	0	0	0	NA	NA	NA	NA	6.634e-19	rs9834970:rs3732386:rs9834970;rs9985296;rs6779665	8	yes
BIP	ENSG00000144681	STAC	3	36421836	36589499	1	protein_coding	6769	STAC	0.0107103	0.0602824	0	0	0	NA	NA	NA	NA	6.634e-19	rs9834970:rs3732386:rs9834970;rs9985296;rs6779665	8	yes
BIP	ENSG00000163673	DCLK3	3	36753913	36781352	-1	protein_coding	85443	DCLK3	0.439316	1.51841	0	0	24	8.4806e-11	4.11328e-07	GTEx/v8/Skin_Not_Sun_Exposed_Suprapubic	+	6.634e-19	rs9834970;rs3732386;rs9985296;rs6779665;rs3732386:rs9985296:rs9834970:rs9834970;rs6779665:rs9985296;rs6779665:rs3732386;rs4678915:rs6779665:rs4678915:rs6779665;rs4678915	8	yes
BIP	ENSG00000168016	TRANK1	3	36868311	36986548	-1	protein_coding	9881	TRANK1	2.79379e-10	-0.69975	72	12.46	59	3.97602e-11	1.14473e-09	GTEx/v8/Whole_Blood:GTEx/v8/Brain_Cortex:GTEx/v8/Breast_Mammary_Tissue:GTEx/v8/Esophagus_Mucosa:GTEx/v8/Pancreas:GTEx/v8/Skin_Not_Sun_Exposed_Suprapubic:GTEx/v8/Thyroid	+	6.634e-19	rs3732386;rs9834970;rs9985296;rs6779665;rs4678915	8	no
BIP	ENSG00000178567	EPM2AIP1	3	37027357	37034795	-1	protein_coding	9852	EPM2AIP1	0.164415	0.811082	0	0	9	4.44099e-06	1.58177e-11	GTEx/v8/Thyroid	+	6.634e-19	rs9834970;rs3732386;rs6779665;rs4678915;rs3732386:rs9985296:rs9834970:rs9834970;rs9985296;rs6779665:rs9985296;rs6779665:rs3732386;rs4678915:rs6779665:rs4678915:rs6779665	8	yes
BIP	ENSG00000076242	MLH1	3	37034823	37107380	1	protein_coding	4292	MLH1	0.739578	-0.437928	0	0	0	NA	NA	NA	NA	6.634e-19	rs3732386:rs9985296:rs9834970:rs9834970;rs9985296;rs6779665:rs9985296;rs6779665:rs3732386;rs4678915:rs6779665:rs4678915:rs6779665;rs4678915	8	yes
BIP	ENSG00000093167	LRRFIP2	3	37094117	37225180	-1	protein_coding	9209	LRRFIP2	4.8006e-08	-0.734402	0	0	74	1.07247e-43	3.48523e-124	GTEx/v8/Whole_Blood:GTEx/v8/Brain_Cerebellum:GTEx/v8/Brain_Cortex:GTEx/v8/Brain_Hippocampus:GTEx/v8/Pancreas:GTEx/v8/Skin_Not_Sun_Exposed_Suprapubic:GTEx/v8/Skin_Sun_Exposed_Lower_leg:GTEx/v8/Thyroid	-	6.634e-19	rs3732386;rs9834970;rs9985296;rs6779665;rs4678915	8	yes
BIP	ENSG00000144674	GOLGA4	3	37284668	37408242	1	protein_coding	2803	GOLGA4	2.26165e-09	-0.619795	0	0	31	1.09742e-08	4.52443e-24	GTEx/v8/Esophagus_Mucosa:GTEx/v8/Skin_Sun_Exposed_Lower_leg	+	4.002e-14	rs9985296;rs6779665;rs3732386;rs4678915	8	yes
BIP	ENSG00000144668	ITGA9	3	37493606	37865005	1	protein_coding	3680	ITGA9	0.0961917	-0.0214721	0	0	1	0.000114615	2.64139e-14	GTEx/v8/Whole_Blood	-	6.634e-19	rs6779665;rs9834970:rs3732386:rs9834970;rs9985296	8	yes
BIP	ENSG00000003756	RBM5	3	50126341	50156454	1	protein_coding	10181	RBM5	0.999999	-0.605889	0	0	0	NA	NA	NA	NA	5.102e-13	rs2336147;rs3755799:rs2336147:rs3755799	9	yes
BIP	ENSG00000068001	HYAL2	3	50355221	50360337	-1	protein_coding	8692	HYAL2	0.0206315	-1.37438	0	0	0	NA	NA	NA	NA	2.762e-11	rs7622851:rs187084	9	yes
BIP	ENSG00000114383	TUSC2	3	50357458	50365682	-1	protein_coding	11334	TUSC2	0.703033	-0.593776	0	0	0	NA	NA	NA	NA	2.762e-11	rs7622851:rs187084	9	yes
BIP	ENSG00000068028	RASSF1	3	50367219	50378411	-1	protein_coding	11186	RASSF1	4.8582e-08	-0.411947	0	0	0	NA	NA	NA	NA	2.762e-11	rs7622851:rs187084	9	yes
BIP	ENSG00000004838	ZMYND10	3	50378541	50384283	-1	protein_coding	51364	ZMYND10	3.6024e-07	-0.824531	0	0	0	NA	NA	NA	NA	2.762e-11	rs7622851:rs187084	9	yes
BIP	ENSG00000114388	NPRL2	3	50384761	50388522	-1	protein_coding	10641	NPRL2	0.345175	-0.107064	0	0	0	NA	NA	NA	NA	2.762e-11	rs7622851:rs187084	9	yes
BIP	ENSG00000114395	CYB561D2	3	50388126	50395891	1	protein_coding	11068	CYB561D2	0.0147105	-0.298456	0	0	0	NA	NA	NA	NA	2.762e-11	rs7622851:rs187084	9	yes
BIP	ENSG00000272104	XXcos-LUCA11.5	3	50388323	50405354	1	protein_coding	NA	NA	NA	NA	0	0	0	NA	NA	NA	NA	2.762e-11	rs7622851:rs187084	9	yes
BIP	ENSG00000126062	TMEM115	3	50392180	50397041	-1	protein_coding	11070	TMEM115	0.876895	-0.780372	0	0	0	NA	NA	NA	NA	2.762e-11	rs7622851:rs187084	9	yes
BIP	ENSG00000090097	PCBP4	3	51991470	52002426	-1	protein_coding	57060	PCBP4	0.233371	NA	0	0	0	NA	NA	NA	NA	2.762e-11	rs7622851:rs187084	9	yes
BIP	ENSG00000272762	RP11-155D18.14	3	51994317	52008032	-1	protein_coding	NA	NA	NA	NA	0	0	0	NA	NA	NA	NA	2.762e-11	rs7622851:rs187084	9	yes
BIP	ENSG00000114779	ABHD14B	3	52002526	52017425	-1	protein_coding	84836	ABHD14B	0.116163	-1.21462	0	0	0	NA	NA	NA	NA	2.762e-11	rs7622851:rs187084	9	yes
BIP	ENSG00000248487	ABHD14A	3	52005442	52015212	1	protein_coding	25864	ABHD14A	0.000234514	-0.256443	0	0	0	NA	NA	NA	NA	2.762e-11	rs7622851:rs187084	9	yes
BIP	ENSG00000114786	ABHD14A-ACY1	3	52009066	52023199	1	protein_coding	95	ABHD14A-ACY1	2.24507e-05	NA	0	0	0	NA	NA	NA	NA	2.762e-11	rs7622851:rs187084	9	yes
BIP	ENSG00000243989	ACY1	3	52009066	52023213	1	protein_coding	95	ACY1	7.69184e-05	NA	0	0	0	NA	NA	NA	NA	2.762e-11	rs7622851:rs187084	9	yes
BIP	ENSG00000162244	RPL29	3	52027616	52029958	-1	protein_coding	6159	RPL29	0.597262	-0.397258	0	0	0	NA	NA	NA	NA	2.762e-11	rs7622851:rs187084	9	yes
BIP	ENSG00000164087	POC1A	3	52109269	52188706	-1	protein_coding	25886	POC1A	1.15322e-05	0.182604	0	0	254	2.85392e-06	0.00484961	GTEx/v8/Brain_Putamen_basal_ganglia	+	5.102e-13	rs2336147;rs3755799;rs7622851:rs187084	9	yes
BIP	ENSG00000023330	ALAS1	3	52232102	52248343	1	protein_coding	211	ALAS1	0.907957	-0.640089	18	16.39	0	NA	NA	NA	NA	2.762e-11	rs7622851;rs187084;rs187084:rs7622851	9	no
BIP	ENSG00000239732	TLR9	3	52255096	52273183	-1	protein_coding	54106	TLR9	0.000525226	-0.298969	12	9.631	0	NA	NA	NA	NA	2.762e-11	rs7622851;rs187084;rs187084:rs7622851	9	no
BIP	ENSG00000173366	TLR9	3	52255097	52265206	-1	protein_coding	NA	NA	NA	-0.298969	10	9.631	0	NA	NA	NA	NA	2.762e-11	rs7622851;rs187084;rs187084:rs7622851	9	no
BIP	ENSG00000247596	TWF2	3	52262626	52273276	-1	protein_coding	11344	TWF2	0.85781	NA	9	9.631	16	3.1893e-08	1.07348e-23	GTEx/v8/Thyroid	+	2.762e-11	rs7622851;rs187084;rs187084:rs7622851	9	no
BIP	ENSG00000164088	PPM1M	3	52279841	52284613	1	protein_coding	132160	PPM1M	0.0923289	-0.870254	6	9.631	359	5.55517e-20	3.19671e-25	GTEx/v8/Brain_Anterior_cingulate_cortex_BA24:GTEx/v8/Brain_Cerebellar_Hemisphere:GTEx/v8/Brain_Cerebellum:GTEx/v8/Brain_Cortex:GTEx/v8/Brain_Frontal_Cortex_BA9:GTEx/v8/Brain_Hippocampus:GTEx/v8/Brain_Hypothalamus:GTEx/v8/Brain_Spinal_cord_cervical_c-1:GTEx/v8/Brain_Substantia_nigra:GTEx/v8/Breast_Mammary_Tissue:GTEx/v8/Colon_Transverse:GTEx/v8/Esophagus_Mucosa:GTEx/v8/Pancreas:GTEx/v8/Skin_Not_Su…	+	3.615e-13	rs7622851;rs187084;rs2336147;rs3755799;rs2276823;rs3755799:rs2336147:rs7622851:rs187084:rs7622851;rs187084:rs3755799	9	no
BIP	ENSG00000164091	WDR82	3	52288437	52322036	-1	protein_coding	80335	WDR82	0.923062	-0.84365	12	15.24	5	0.00020002	0.0028453	GTEx/v8/Thyroid	NA	2.111e-11	rs187084;rs7622851	9	no
BIP	ENSG00000168237	GLYCTK	3	52321105	52329272	1	protein_coding	132158	GLYCTK	1.36483e-06	-0.331397	6	14.8	458	2.3977e-33	4.76175e-27	GTEx/v8/Whole_Blood:GTEx/v8/Brain_Anterior_cingulate_cortex_BA24:GTEx/v8/Brain_Cerebellar_Hemisphere:GTEx/v8/Brain_Cerebellum:GTEx/v8/Brain_Cortex:GTEx/v8/Brain_Hippocampus:GTEx/v8/Colon_Transverse:GTEx/v8/Esophagus_Mucosa:GTEx/v8/Pancreas:GTEx/v8/Skin_Not_Sun_Exposed_Suprapubic:GTEx/v8/Skin_Sun_Exposed_Lower_leg:GTEx/v8/Spleen:GTEx/v8/Stomach:GTEx/v8/Thyroid	+	3.615e-13	rs187084;rs7622851;rs2336147;rs3755799;rs2276823	9	no
BIP	ENSG00000114841	DNAH1	3	52350335	52434507	1	protein_coding	25981	DNAH1	4.42227e-20	-0.0979141	7	15.82	33	1.41654e-05	6.85233e-17	GTEx/v8/Brain_Cerebellar_Hemisphere:GTEx/v8/Brain_Cerebellum:GTEx/v8/Brain_Cortex:GTEx/v8/Brain_Hippocampus:GTEx/v8/Brain_Nucleus_accumbens_basal_ganglia:GTEx/v8/Skin_Not_Sun_Exposed_Suprapubic:GTEx/v8/Skin_Sun_Exposed_Lower_leg	+	1.826e-11	rs7622851;rs187084;rs2336147	9	no
BIP	ENSG00000163930	BAP1	3	52435029	52444366	-1	protein_coding	8314	BAP1	0.385638	NA	1	4.166	0	NA	NA	NA	NA	3.615e-13	rs187084;rs187084:rs7622851:rs2336147;rs3755799:rs2336147:rs3755799	9	no
BIP	ENSG00000010318	PHF7	3	52444673	52457657	1	protein_coding	51533	PHF7	0.0649139	NA	3	4.166	0	NA	NA	NA	NA	3.615e-13	rs187084;rs7622851;rs187084:rs7622851:rs2336147;rs3755799:rs2336147:rs3755799	9	no
BIP	ENSG00000010319	SEMA3G	3	52467069	52479101	-1	protein_coding	56920	SEMA3G	6.07683e-10	-0.542603	1	2.041	1	0.000174133	0.0466908	GTEx/v8/Brain_Cerebellum	+	3.615e-13	rs7622851;rs2336147;rs187084:rs7622851:rs2336147;rs3755799:rs2336147:rs3755799	9	no
BIP	ENSG00000114854	TNNC1	3	52485118	52488086	-1	protein_coding	7134	TNNC1	0.510486	-0.0939774	0	0	0	NA	NA	NA	NA	3.615e-13	rs2336147:rs2336147;rs3755799:rs3755799:rs2276823:rs187084:rs7622851	9	yes
BIP	ENSG00000010322	NISCH	3	52489134	52527087	1	protein_coding	11188	NISCH	0.817101	-0.59315	0	0	14	2.15158e-05	1.46544e-08	GTEx/v8/Thyroid	-	3.615e-13	rs7622851;rs2336147;rs2336147:rs2336147;rs3755799:rs3755799:rs2276823:rs187084:rs7622851	9	yes
BIP	ENSG00000010327	STAB1	3	52529354	52558511	1	protein_coding	23166	STAB1	2.79799e-25	-0.149285	16	10.12	0	NA	NA	NA	NA	3.298e-10	rs2336147	9	no
BIP	ENSG00000168268	NT5DC2	3	52558386	52569070	-1	protein_coding	64943	NT5DC2	0.00460887	NA	14	10.12	458	7.2873e-37	4.11703e-37	GTEx/v8/Cells_EBV-transformed_lymphocytes:GTEx/v8/Whole_Blood:GTEx/v8/Brain_Cortex:GTEx/v8/Breast_Mammary_Tissue:GTEx/v8/Colon_Transverse:GTEx/v8/Esophagus_Mucosa:GTEx/v8/Pancreas:GTEx/v8/Skin_Not_Sun_Exposed_Suprapubic:GTEx/v8/Skin_Sun_Exposed_Lower_leg:GTEx/v8/Spleen:GTEx/v8/Stomach:GTEx/v8/Thyroid	+	3.615e-13	rs2336147;rs7622851;rs3755799;rs2276823;rs187084;rs3755799:rs2336147:rs3755799	9	no
BIP	ENSG00000168273	SMIM4	3	52568029	52613253	1	protein_coding	440957	SMIM4	NA	-0.0074017	75	18.58	2	0.000452018	0.00767355	GTEx/v8/Skin_Sun_Exposed_Lower_leg	+	3.615e-13	rs2336147;rs3755799;rs3755799:rs2336147:rs3755799	9	no
BIP	ENSG00000163939	PBRM1	3	52579368	52719933	-1	protein_coding	55193	PBRM1	1	NA	220	21.5	458	1.52109e-63	1.84474e-54	GTEx/v8/Esophagus_Mucosa:GTEx/v8/Thyroid	-	3.615e-13	rs2336147;rs3755799;rs2276823;rs7622851;rs187084;rs2336147:rs2336147;rs3755799:rs187084:rs7622851:rs3755799:rs2276823	9	no
BIP	ENSG00000163938	GNL3	3	52715172	52728508	1	protein_coding	100113381	GNL3	1.5396e-09	NA	43	21.5	458	6.34536e-23	1.03629e-18	GTEx/v8/Brain_Anterior_cingulate_cortex_BA24:GTEx/v8/Brain_Caudate_basal_ganglia:GTEx/v8/Brain_Cerebellar_Hemisphere:GTEx/v8/Brain_Cerebellum:GTEx/v8/Brain_Cortex:GTEx/v8/Brain_Frontal_Cortex_BA9:GTEx/v8/Brain_Hippocampus:GTEx/v8/Brain_Hypothalamus:GTEx/v8/Brain_Nucleus_accumbens_basal_ganglia:GTEx/v8/Brain_Putamen_basal_ganglia:GTEx/v8/Breast_Mammary_Tissue:GTEx/v8/Colon_Transverse:GTEx/v8/Esoph…	+	3.615e-13	rs2336147;rs3755799;rs187084;rs7622851;rs2276823;rs2336147:rs2336147;rs3755799:rs187084:rs7622851:rs3755799:rs2276823	9	no
BIP	ENSG00000016864	GLT8D1	3	52728505	52740048	-1	protein_coding	55830	GLT8D1	0.00348978	NA	41	21.5	300	4.92916e-09	9.6782e-06	GTEx/v8/Brain_Nucleus_accumbens_basal_ganglia:GTEx/v8/Brain_Putamen_basal_ganglia:GTEx/v8/Pancreas:GTEx/v8/Thyroid	-	3.615e-13	rs2336147;rs3755799;rs7622851;rs187084;rs2276823;rs3755799:rs2336147:rs3755799:rs2276823	9	no
BIP	ENSG00000114902	SPCS1	3	52738971	52742182	1	protein_coding	28972	SPCS1	0.118911	NA	29	12.57	262	3.65896e-07	0.00138377	GTEx/v8/Whole_Blood:GTEx/v8/Brain_Cortex:GTEx/v8/Brain_Frontal_Cortex_BA9	-	3.615e-13	rs2336147;rs3755799;rs187084;rs7622851;rs3755799:rs2336147:rs3755799:rs2276823	9	no
BIP	ENSG00000114904	NEK4	3	52744800	52804965	-1	protein_coding	6787	NEK4	1.2165e-12	-0.30452	96	24.2	458	1.84326e-26	3.1631e-21	GTEx/v8/Brain_Cerebellar_Hemisphere:GTEx/v8/Brain_Cerebellum:GTEx/v8/Brain_Cortex:GTEx/v8/Breast_Mammary_Tissue:GTEx/v8/Colon_Transverse:GTEx/v8/Esophagus_Mucosa:GTEx/v8/Pancreas:GTEx/v8/Minor_Salivary_Gland:GTEx/v8/Skin_Not_Sun_Exposed_Suprapubic:GTEx/v8/Skin_Sun_Exposed_Lower_leg:GTEx/v8/Spleen:GTEx/v8/Stomach:GTEx/v8/Thyroid	+	3.615e-13	rs2336147;rs3755799;rs7622851;rs187084;rs2276823	9	no
BIP	ENSG00000055957	ITIH1	3	52811603	52826078	1	protein_coding	3697	ITIH1	4.79132e-18	-0.271541	51	25.1	0	NA	NA	NA	NA	2.519e-12	rs2336147;rs3755799;rs2276823	9	no
BIP	ENSG00000162267	ITIH3	3	52828784	52843025	1	protein_coding	3699	ITIH3	6.66881e-12	0.023185	41	25.1	106	1.86987e-07	0.000195187	GTEx/v8/Whole_Blood	-	3.834e-13	rs3755799;rs2336147;rs2276823	9	no
BIP	ENSG00000055955	ITIH4	3	52846991	52865495	-1	protein_coding	3700	ITIH4	4.63111e-05	0.372344	29	9.067	458	1.666e-70	1.26275e-76	GTEx/v8/Cells_EBV-transformed_lymphocytes:GTEx/v8/Whole_Blood:GTEx/v8/Brain_Amygdala:GTEx/v8/Brain_Anterior_cingulate_cortex_BA24:GTEx/v8/Brain_Caudate_basal_ganglia:GTEx/v8/Brain_Cerebellar_Hemisphere:GTEx/v8/Brain_Cerebellum:GTEx/v8/Brain_Cortex:GTEx/v8/Brain_Frontal_Cortex_BA9:GTEx/v8/Brain_Hippocampus:GTEx/v8/Brain_Hypothalamus:GTEx/v8/Brain_Nucleus_accumbens_basal_ganglia:GTEx/v8/Brain_Putam…	-	3.615e-13	rs2336147;rs3755799;rs2276823;rs187084;rs7622851	9	no
BIP	ENSG00000243696	RP5-966M1.6	3	52847298	52869745	-1	protein_coding	NA	NA	NA	NA	30	9.067	0	NA	NA	NA	NA	2.149e-12	rs2336147;rs3755799;rs2276823	9	no
BIP	ENSG00000272573	MUSTN1	3	52867130	52869235	-1	protein_coding	389125	MUSTN1	0.00175219	0.119816	17	9.014	434	2.00918e-19	8.01302e-19	GTEx/v8/Cells_EBV-transformed_lymphocytes:GTEx/v8/Whole_Blood	-	3.615e-13	rs2276823;rs187084;rs2336147;rs3755799;rs7622851	9	no
BIP	ENSG00000248592	TMEM110-MUSTN1	3	52867137	52931578	-1	protein_coding	100526772	TMEM110-MUSTN1	0.684628	NA	59	9.764	0	NA	NA	NA	NA	4.239e-13	rs2276823;rs2276823:rs2336147;rs3755799:rs2336147:rs2336147;rs2276823:rs3755799	9	no
BIP	ENSG00000213533	TMEM110	3	52870235	52931612	-1	protein_coding	375346	TMEM110	0.901349	0.93292	57	9.764	438	2.09491e-19	1.40666e-16	GTEx/v8/Cells_EBV-transformed_lymphocytes:GTEx/v8/Whole_Blood:GTEx/v8/Breast_Mammary_Tissue:GTEx/v8/Skin_Not_Sun_Exposed_Suprapubic:GTEx/v8/Thyroid	-	3.615e-13	rs2276823;rs187084;rs7622851;rs2336147;rs3755799;rs2276823:rs2336147;rs3755799:rs2336147:rs2336147;rs2276823:rs3755799	9	no
BIP	ENSG00000163935	SFMBT1	3	52937588	53080766	-1	protein_coding	51460	SFMBT1	0.995894	-0.337614	41	13.12	450	7.84727e-12	2.40632e-15	GTEx/v8/Whole_Blood:GTEx/v8/Brain_Cerebellar_Hemisphere:GTEx/v8/Brain_Cerebellum:GTEx/v8/Colon_Transverse:GTEx/v8/Skin_Not_Sun_Exposed_Suprapubic:GTEx/v8/Skin_Sun_Exposed_Lower_leg:GTEx/v8/Thyroid	-	3.615e-13	rs2276823;rs7622851;rs187084;rs2336147;rs3755799	9	no
BIP	ENSG00000272305	RP11-894J14.5	3	53003135	53133469	-1	protein_coding	NA	NA	NA	NA	21	13.18	0	NA	NA	NA	NA	6.157e-13	rs2276823;rs2276823:rs2336147;rs3755799:rs2336147:rs2336147	9	no
BIP	ENSG00000163933	RFT1	3	53122499	53164478	-1	protein_coding	91869	RFT1	3.17067e-06	0.277385	0	0	117	7.65495e-10	4.24023e-60	GTEx/v8/Brain_Caudate_basal_ganglia:GTEx/v8/Brain_Cerebellar_Hemisphere:GTEx/v8/Brain_Cerebellum:GTEx/v8/Brain_Cortex:GTEx/v8/Brain_Nucleus_accumbens_basal_ganglia:GTEx/v8/Brain_Putamen_basal_ganglia:GTEx/v8/Colon_Transverse:GTEx/v8/Esophagus_Mucosa:GTEx/v8/Pancreas:GTEx/v8/Skin_Not_Sun_Exposed_Suprapubic:GTEx/v8/Skin_Sun_Exposed_Lower_leg:GTEx/v8/Thyroid:GTEx/v8/Uterus	-	3.615e-13	rs2276823;rs2336147	9	yes
BIP	ENSG00000163932	PRKCD	3	53190025	53226733	1	protein_coding	5580	PRKCD	0.997594	NA	0	0	0	NA	NA	NA	NA	3.762e-11	rs2276823	9	yes
BIP	ENSG00000163931	TKT	3	53258723	53290068	-1	protein_coding	7086	TKT	0.0602835	NA	0	0	1	4.8522e-05	1.85769e-10	GTEx/v8/Esophagus_Mucosa	+	2.587e-09	rs2276823	9	yes
BIP	ENSG00000114861	FOXP1	3	71003844	71633140	-1	protein_coding	27086	FOXP1	0.999751	-0.0806505	0	0	0	NA	NA	NA	NA	4.957e-08	rs115694474	10	yes
BIP	ENSG00000163412	EIF4E3	3	71724567	71803924	-1	protein_coding	317649	EIF4E3	0.0042325	-2.05486	0	0	0	NA	NA	NA	NA	NA	rs115694474	10	yes
BIP	ENSG00000170837	GPR27	3	71803201	71805647	1	protein_coding	2850	GPR27	0.598851	-0.467784	0	0	0	NA	NA	NA	NA	NA	rs115694474	10	yes
BIP	ENSG00000163421	PROK2	3	71820807	71834357	-1	protein_coding	60675	PROK2	0.270454	-0.10809	0	0	0	NA	NA	NA	NA	NA	rs115694474	10	yes
BIP	ENSG00000172986	GXYLT2	3	72937224	73047289	1	protein_coding	727936	GXYLT2	1.76182e-06	0.505343	0	0	0	NA	NA	NA	NA	NA	rs115694474	10	yes
BIP	ENSG00000114439	BBX	3	107241783	107530171	1	protein_coding	56987	BBX	0.958098	-0.473034	0	0	0	NA	NA	NA	NA	4.464e-08	rs696366	11	yes
BIP	ENSG00000196776	CD47	3	107762145	107809872	-1	protein_coding	961	CD47	0.886114	NA	27	15.77	41	1.47891e-11	8.59751e-08	GTEx/v8/Whole_Blood	-	4.464e-08	rs696366	11	no
BIP	ENSG00000114446	IFT57	3	107879659	107941417	-1	protein_coding	55081	IFT57	4.07946e-06	0.637549	0	0	13	4.84929e-08	9.54607e-11	GTEx/v8/Whole_Blood	NA	4.464e-08	rs696366	11	yes
BIP	ENSG00000114455	HHLA2	3	108015376	108097132	1	protein_coding	11148	HHLA2	8.08524e-05	1.16935	0	0	25	1.47026e-08	6.41114e-10	GTEx/v8/Whole_Blood:GTEx/v8/Stomach	-	4.464e-08	rs696366	11	yes
BIP	ENSG00000144821	MYH15	3	108099216	108248169	-1	protein_coding	22989	MYH15	4.73936e-39	-0.0236116	0	0	5	0.000107856	5.38225e-55	GTEx/v8/Skin_Sun_Exposed_Lower_leg	NA	4.464e-08	rs696366	11	yes
BIP	ENSG00000163507	KIAA1524	3	108268716	108308491	-1	protein_coding	57650	KIAA1524	5.75237e-08	-0.119081	0	0	0	NA	NA	NA	NA	4.464e-08	rs696366	11	yes
BIP	ENSG00000198919	DZIP3	3	108308529	108413693	1	protein_coding	9666	DZIP3	3.7422e-10	-0.416171	0	0	0	NA	NA	NA	NA	4.464e-08	rs696366	11	yes
BIP	ENSG00000164112	TMEM155	4	122680088	122686582	-1	protein_coding	132332	TMEM155	0.00120021	-0.210834	0	0	0	NA	NA	NA	NA	NA	rs7693745	12	yes
BIP	ENSG00000226757	AC079341.1	4	122685740	122687962	1	protein_coding	NA	NA	NA	NA	0	0	0	NA	NA	NA	NA	NA	rs7693745	12	yes
BIP	ENSG00000123737	EXOSC9	4	122722472	122738176	1	protein_coding	5393	EXOSC9	1.87139e-06	0.205002	0	0	0	NA	NA	NA	NA	8.09e-09	rs7693745	12	yes
BIP	ENSG00000145386	CCNA2	4	122737599	122745087	-1	protein_coding	890	CCNA2	0.994683	-0.32346	0	0	0	NA	NA	NA	NA	8.09e-09	rs7693745	12	yes
BIP	ENSG00000138741	TRPC3	4	122800182	122872909	-1	protein_coding	7222	TRPC3	0.000446956	NA	0	0	0	NA	NA	NA	NA	8.09e-09	rs7693745	12	yes
BIP	ENSG00000138688	KIAA1109	4	123073488	123283913	1	protein_coding	84162	KIAA1109	3.91298e-08	-0.835199	34	11.71	86	1.48925e-09	1.51831e-05	GTEx/v8/Brain_Amygdala:GTEx/v8/Brain_Caudate_basal_ganglia:GTEx/v8/Brain_Cortex:GTEx/v8/Brain_Nucleus_accumbens_basal_ganglia:GTEx/v8/Breast_Mammary_Tissue:GTEx/v8/Colon_Transverse:GTEx/v8/Skin_Not_Sun_Exposed_Suprapubic:GTEx/v8/Skin_Sun_Exposed_Lower_leg:GTEx/v8/Spleen:GTEx/v8/Thyroid	-	8.09e-09	rs7693745	12	no
BIP	ENSG00000164113	ADAD1	4	123300121	123350957	1	protein_coding	132612	ADAD1	0.974992	-0.43573	11	12.11	0	NA	NA	NA	NA	8.09e-09	rs7693745	12	no
BIP	ENSG00000109471	IL2	4	123372625	123377880	-1	protein_coding	3558	IL2	0.784778	0.00596326	8	10.82	0	NA	NA	NA	NA	8.09e-09	rs7693745	12	no
BIP	ENSG00000138684	IL21	4	123533783	123542224	-1	protein_coding	59067	IL21	0.502191	0.22488	7	20.1	0	NA	NA	NA	NA	8.09e-09	rs7693745	12	no
BIP	ENSG00000181004	BBS12	4	123653857	123666098	1	protein_coding	166379	BBS12	3.92875e-07	-0.0791991	0	0	0	NA	NA	NA	NA	8.09e-09	rs7693745	12	yes
BIP	ENSG00000138685	FGF2	4	123747863	123819391	1	protein_coding	2247	FGF2	NA	3.10041	0	0	0	NA	NA	NA	NA	NA	rs7693745	12	yes
BIP	ENSG00000170917	NUDT6	4	123809852	123844123	-1	protein_coding	11162	NUDT6	0.000761662	0.00792765	0	0	0	NA	NA	NA	NA	8.09e-09	rs7693745	12	yes
BIP	ENSG00000145375	SPATA5	4	123844229	124240605	1	protein_coding	166378	SPATA5	4.64814e-10	-0.22712	0	0	0	NA	NA	NA	NA	8.09e-09	rs7693745	12	yes
BIP	ENSG00000164056	SPRY1	4	124317950	124324910	1	protein_coding	10252	SPRY1	4.12727e-05	-0.411797	0	0	0	NA	NA	NA	NA	NA	rs7693745	12	yes
BIP	ENSG00000151458	ANKRD50	4	125585207	125633887	-1	protein_coding	57182	ANKRD50	0.91812	-1.9368	0	0	0	NA	NA	NA	NA	NA	rs7693745	12	yes
BIP	ENSG00000196159	FAT4	4	126237554	126414087	1	protein_coding	79633	FAT4	1	-0.708676	0	0	0	NA	NA	NA	NA	NA	rs7693745	12	yes
BIP	ENSG00000145536	ADAMTS16	5	5140443	5320417	1	protein_coding	170690	ADAMTS16	0.0010865	0.651484	0	0	0	NA	NA	NA	NA	1.963e-09	rs28565152	13	yes
BIP	ENSG00000078295	ADCY2	5	7396321	7830194	1	protein_coding	108	ADCY2	0.999995	0.237976	13	22.9	0	NA	NA	NA	NA	1.963e-09	rs28565152	13	no
BIP	ENSG00000215217	C5orf49	5	7830491	7851603	-1	protein_coding	134121	C5orf49	0.3468	-0.371117	0	0	0	NA	NA	NA	NA	1.963e-09	rs28565152	13	yes
BIP	ENSG00000124275	MTRR	5	7851299	7906138	1	protein_coding	4552	MTRR	4.1085e-07	1.10984	0	0	0	NA	NA	NA	NA	1.963e-09	rs28565152	13	yes
BIP	ENSG00000124279	FASTKD3	5	7859272	7869150	-1	protein_coding	79072	FASTKD3	2.49269e-10	0.303239	0	0	0	NA	NA	NA	NA	1.963e-09	rs28565152	13	yes
BIP	ENSG00000113273	ARSB	5	78073032	78281910	-1	protein_coding	411	ARSB	0.00126175	-0.0707597	0	0	0	NA	NA	NA	NA	1.65e-08	rs6865469	14	yes
BIP	ENSG00000132837	DMGDH	5	78293438	78531861	-1	protein_coding	29958	DMGDH	8.90328e-17	-0.360663	0	0	0	NA	NA	NA	NA	4.714e-08	rs6865469	14	yes
BIP	ENSG00000268012	AC016559.1	5	78523714	78523911	-1	protein_coding	NA	NA	NA	NA	0	0	0	NA	NA	NA	NA	4.714e-08	rs6865469	14	yes
BIP	ENSG00000152409	JMY	5	78532012	78623038	1	protein_coding	133746	JMY	0.999723	-1.04523	0	0	0	NA	NA	NA	NA	4.714e-08	rs6865469	14	yes
BIP	ENSG00000152413	HOMER1	5	78668459	78810040	-1	protein_coding	9456	HOMER1	0.995922	-1.82043	1	0.861	0	NA	NA	NA	NA	1.65e-08	rs6865469	14	no
BIP	ENSG00000164329	PAPD4	5	78907943	78982471	1	protein_coding	167153	PAPD4	0.00095687	-0.832405	0	0	1	7.96932e-05	5.28046e-05	GTEx/v8/Colon_Transverse	NA	NA	rs6865469	14	yes
BIP	ENSG00000164309	CMYA5	5	78985700	79096063	1	protein_coding	202333	CMYA5	3.80676e-43	-0.0441894	0	0	0	NA	NA	NA	NA	4.714e-08	rs6865469	14	yes
BIP	ENSG00000177034	MTX3	5	79275584	79287082	-1	protein_coding	345778	MTX3	0.100351	-1.07179	0	0	0	NA	NA	NA	NA	1.65e-08	rs6865469	14	yes
BIP	ENSG00000113296	THBS4	5	79287134	79379110	1	protein_coding	7060	THBS4	1.74208e-08	NA	0	0	0	NA	NA	NA	NA	1.65e-08	rs6865469	14	yes
BIP	ENSG00000172497	ACOT12	5	80625824	80689998	-1	protein_coding	134526	ACOT12	1.28596e-11	-0.0898288	0	0	0	NA	NA	NA	NA	8.814e-09	rs10068144:rs6887473	15	yes
BIP	ENSG00000145687	SSBP2	5	80708840	81047616	-1	protein_coding	23635	SSBP2	0.976773	0.270331	127	13.78	64	5.434e-06	5.63747e-05	GTEx/v8/Brain_Cerebellar_Hemisphere:GTEx/v8/Brain_Cerebellum:GTEx/v8/Skin_Not_Sun_Exposed_Suprapubic:GTEx/v8/Thyroid	+	8.814e-09	rs10068144;rs6887473;rs10068144:rs6887473	15	no
BIP	ENSG00000152348	ATG10	5	81267844	81572676	1	protein_coding	83734	ATG10	0.00168505	0.879963	0	0	0	NA	NA	NA	NA	8.814e-09	rs10068144:rs6887473	15	yes
BIP	ENSG00000186468	RPS23	5	81569177	81574396	-1	protein_coding	6228	RPS23	0.878579	1.13592	0	0	0	NA	NA	NA	NA	1.255e-08	rs10068144:rs6887473	15	yes
BIP	ENSG00000205464	ATP6AP1L	5	81575281	81682796	1	protein_coding	645079	ATP6AP1L	0.139629	-0.170351	0	0	0	NA	NA	NA	NA	1.255e-08	rs10068144:rs6887473	15	yes
BIP	ENSG00000174695	TMEM167A	5	82348665	82373682	-1	protein_coding	153339	TMEM167A	0.388458	1.10186	0	0	0	NA	NA	NA	NA	4.455e-08	rs10068144	15	yes
BIP	ENSG00000152422	XRCC4	5	82373317	82649606	1	protein_coding	7518	XRCC4	0.00125064	-0.286158	0	0	0	NA	NA	NA	NA	4.455e-08	rs10068144	15	yes
BIP	ENSG00000146021	KLHL3	5	136953189	137071779	-1	protein_coding	26249	KLHL3	0.924155	-1.18581	0	0	1	0.000194797	3.52926e-08	GTEx/v8/Esophagus_Mucosa	NA	NA	rs10043984	16	yes
BIP	ENSG00000120729	MYOT	5	137203480	137223540	1	protein_coding	9499	MYOT	2.64171e-05	-0.0200309	0	0	0	NA	NA	NA	NA	3.709e-08	rs10043984	16	yes
BIP	ENSG00000078795	PKD2L2	5	137223657	137278436	1	protein_coding	27039	PKD2L2	3.49693e-07	-0.563262	0	0	0	NA	NA	NA	NA	3.709e-08	rs10043984	16	yes
BIP	ENSG00000112983	BRD8	5	137475455	137514675	-1	protein_coding	10902	BRD8	0.000590819	0.045427	0	0	0	NA	NA	NA	NA	3.709e-08	rs10043984	16	yes
BIP	ENSG00000112984	KIF20A	5	137514408	137523404	1	protein_coding	10112	KIF20A	1.91703e-08	0.043382	0	0	0	NA	NA	NA	NA	3.709e-08	rs10043984	16	yes
BIP	ENSG00000094880	CDC23	5	137523339	137549032	-1	protein_coding	8697	CDC23	0.999308	-0.645531	0	0	16	1.40995e-06	0.000879786	GTEx/v8/Brain_Cerebellum	+	3.709e-08	rs10043984	16	yes
BIP	ENSG00000146013	GFRA3	5	137588068	137610360	-1	protein_coding	2676	GFRA3	0.029061	-0.0972462	1	0.077	0	NA	NA	NA	NA	NA	rs10043984	16	no
BIP	ENSG00000158402	CDC25C	5	137620954	137674044	-1	protein_coding	995	CDC25C	3.00948e-08	-0.356716	5	5.399	0	NA	NA	NA	NA	NA	rs10043984	16	no
BIP	ENSG00000120709	FAM53C	5	137667624	137685416	1	protein_coding	51307	FAM53C	0.639249	-0.370564	6	5.399	16	6.69906e-06	2.40316e-07	GTEx/v8/Cells_EBV-transformed_lymphocytes:GTEx/v8/Pancreas	+	3.709e-08	rs10043984	16	no
BIP	ENSG00000120733	KDM3B	5	137688285	137772717	1	protein_coding	51780	KDM3B	1	0.0661184	15	6.838	14	0.000140223	0.00694005	GTEx/v8/Whole_Blood:GTEx/v8/Esophagus_Mucosa:GTEx/v8/Skin_Not_Sun_Exposed_Suprapubic	-	3.709e-08	rs10043984	16	no
BIP	ENSG00000132563	REEP2	5	137774706	137782658	1	protein_coding	51308	REEP2	0.876389	0.126709	0	0	16	2.28329e-07	9.48996e-05	GTEx/v8/Brain_Cerebellar_Hemisphere:GTEx/v8/Brain_Cortex:GTEx/v8/Skin_Sun_Exposed_Lower_leg	+	3.709e-08	rs10043984	16	yes
BIP	ENSG00000120705	ETF1	5	137841784	137878989	-1	protein_coding	2107	ETF1	0.998925	-1.33722	0	0	0	NA	NA	NA	NA	3.709e-08	rs10043984	16	yes
BIP	ENSG00000120727	PAIP2	5	138677276	138705406	1	protein_coding	51247	PAIP2	0.799473	-0.993397	0	0	0	NA	NA	NA	NA	3.709e-08	rs10043984	16	yes
BIP	ENSG00000131508	UBE2D2	5	138906016	139008018	1	protein_coding	7322	UBE2D2	0.945313	-1.23274	0	0	0	NA	NA	NA	NA	3.908e-08	rs10043984	16	yes
BIP	ENSG00000113643	RARS	5	167913450	167946304	1	protein_coding	5917	RARS	0.00053365	0.0315037	0	0	0	NA	NA	NA	NA	8.723e-10	rs261068:rs10866641	17	yes
BIP	ENSG00000188573	FBLL1	5	167956121	167957639	1	protein_coding	NA	FBLL1	NA	NA	0	0	0	NA	NA	NA	NA	8.723e-10	rs261068:rs10866641	17	yes
BIP	ENSG00000120137	PANK3	5	167975500	168006605	-1	protein_coding	79646	PANK3	0.000282413	-1.96832	0	0	0	NA	NA	NA	NA	5.109e-11	rs39824:rs10866641:rs261068	17	yes
BIP	ENSG00000184347	SLIT3	5	168088745	168728133	-1	protein_coding	6586	SLIT3	0.991788	0.185144	0	0	0	NA	NA	NA	NA	5.109e-11	rs39824:rs10866641:rs261068	17	yes
BIP	ENSG00000040275	SPDL1	5	169010638	169031782	1	protein_coding	54908	SPDL1	8.71551e-10	0.348257	0	0	0	NA	NA	NA	NA	2.79e-11	rs39824:rs10866641:rs261068	17	yes
BIP	ENSG00000134516	DOCK2	5	169064251	169510386	1	protein_coding	1794	DOCK2	1	0.418954	45	17.47	0	NA	NA	NA	NA	2.79e-11	rs39824;rs10866641;rs261068;rs39824:rs10866641:rs261068	17	no
BIP	ENSG00000204767	FAM196B	5	169291268	169407744	-1	protein_coding	100131897	FAM196B	NA	-0.0248241	25	17.47	3	5.56424e-05	0.000447152	GTEx/v8/Thyroid	NA	2.79e-11	rs10866641;rs261068;rs39824;rs39824:rs10866641:rs261068	17	no
BIP	ENSG00000168269	FOXI1	5	169532901	169536727	1	protein_coding	2299	FOXI1	0.109581	0.928319	0	0	0	NA	NA	NA	NA	8.723e-10	rs39824:rs261068:rs10866641	17	yes
BIP	ENSG00000043462	LCP2	5	169673241	169725231	-1	protein_coding	3937	LCP2	0.9889	-0.171062	0	0	0	NA	NA	NA	NA	1.291e-08	rs39824	17	yes
BIP	ENSG00000146038	DCDC2	6	24171984	24358280	-1	protein_coding	51473	DCDC2	1.04849e-05	2.52398	0	0	0	NA	NA	NA	NA	1.759e-08	rs13195402	18	yes
BIP	ENSG00000146049	KAAG1	6	24357131	24358512	1	protein_coding	353219	KAAG1	0.0191912	-0.0397196	0	0	0	NA	NA	NA	NA	1.759e-08	rs13195402	18	yes
BIP	ENSG00000137261	KIAA0319	6	24544332	24646383	-1	protein_coding	9856	KIAA0319	7.95793e-12	1.6839	0	0	0	NA	NA	NA	NA	8.603e-14	rs6914824:rs13195402;rs17693963;rs149949	18	yes
BIP	ENSG00000111802	TDP2	6	24650205	24667261	-1	protein_coding	51567	TDP2	0.000137008	0.245868	0	0	0	NA	NA	NA	NA	8.603e-14	rs6914824:rs13195402;rs17693963;rs149949	18	yes
BIP	ENSG00000112304	ACOT13	6	24667263	24705293	1	protein_coding	55856	ACOT13	3.4293e-05	0.981955	0	0	0	NA	NA	NA	NA	8.603e-14	rs6914824:rs13195402;rs17693963;rs149949	18	yes
BIP	ENSG00000112308	C6orf62	6	24705089	24721064	-1	protein_coding	81688	C6orf62	0.946557	-0.70031	0	0	0	NA	NA	NA	NA	9.375e-09	rs13195402	18	yes
BIP	ENSG00000112312	GMNN	6	24775159	24786327	1	protein_coding	51053	GMNN	0.607454	0.172626	0	0	0	NA	NA	NA	NA	9.375e-09	rs13195402	18	yes
BIP	ENSG00000260286	C6orf229	6	24797549	24799117	-1	protein_coding	101928603	C6orf229	NA	NA	0	0	0	NA	NA	NA	NA	9.375e-09	rs13195402	18	yes
BIP	ENSG00000111913	FAM65B	6	24797601	25042238	-1	protein_coding	9750	FAM65B	0.97131	0.949896	0	0	0	NA	NA	NA	NA	9.375e-09	rs13195402	18	yes
BIP	ENSG00000079691	LRRC16A	6	25279306	25620758	1	protein_coding	55604	LRRC16A	0.502319	0.400707	0	0	0	NA	NA	NA	NA	9.232e-13	rs13195402:rs13195402;rs17693963;rs149949:rs17693963;rs17720293;rs149949	18	yes
BIP	ENSG00000079689	SCGN	6	25652464	25702011	1	protein_coding	10590	SCGN	0.035946	0.102936	2	0.732	0	NA	NA	NA	NA	3.772e-13	rs13195402;rs13195402:rs17693963;rs9393925;rs17720293;rs149949;rs7752448:rs13195402;rs17693963;rs149949:rs13195402;rs149949:rs17693963;rs149949:rs6940116:rs17693963:rs17693963;rs7752448:rs17693963;rs149949:rs149949:rs17720293;rs6905391;rs149949:rs17720293;rs6905391:rs17720293;rs7752448:rs6905391:rs17693963;rs9257805;rs7752448	18	no
BIP	ENSG00000164508	HIST1H2AA	6	25726291	25726790	-1	protein_coding	221613	HIST1H2AA	0.000860979	0.365965	0	0	0	NA	NA	NA	NA	1.759e-08	rs13195402	18	yes
BIP	ENSG00000146047	HIST1H2BA	6	25727137	25727573	1	protein_coding	255626	HIST1H2BA	0.132824	0.401921	0	0	0	NA	NA	NA	NA	1.759e-08	rs13195402	18	yes
BIP	ENSG00000146039	SLC17A4	6	25754927	25781419	1	protein_coding	10050	SLC17A4	6.33423e-06	0.944836	2	5.129	0	NA	NA	NA	NA	1.759e-08	rs13195402	18	no
BIP	ENSG00000124568	SLC17A1	6	25783125	25832287	-1	protein_coding	6568	SLC17A1	2.59261e-10	-0.181263	18	9.209	0	NA	NA	NA	NA	3.057e-13	rs13195402;rs17693963;rs9393925;rs17720293;rs149949;rs7752448:rs13195402:rs13195402;rs6914824:rs6914824:rs13195402;rs7752448:rs13195402;rs149949:rs17693963;rs149949:rs6940116:rs17693963:rs17693963;rs7752448:rs149949:rs17693963;rs9257805;rs7752448:rs17693963;rs1233393;rs7752448:rs9393925:rs17693963;rs7752448:rs1233393;rs7752448:rs3132379	18	no
BIP	ENSG00000124564	SLC17A3	6	25833294	25882514	-1	protein_coding	10786	SLC17A3	9.88206e-14	-0.246503	21	12.01	0	NA	NA	NA	NA	3.057e-13	rs13195402;rs13195402:rs13195402;rs6914824:rs13195402;rs17693963;rs149949:rs17693963;rs17720293;rs149949:rs6940116:rs17693963:rs17693963;rs149949;rs7752448:rs17693963;rs1233393;rs9393925;rs9257805;rs7752448:rs9393925:rs17693963;rs7752448:rs1233393;rs7752448:rs3132379:rs6914824:rs13195402;rs7752448:rs13195402;rs149949:rs149949:rs17720293;rs6905391;rs7752448:rs17720293	18	no
BIP	ENSG00000112337	SLC17A2	6	25912982	25930946	-1	protein_coding	10246	SLC17A2	0.00466985	-0.129201	4	3.013	0	NA	NA	NA	NA	8.603e-14	rs13195402;rs13195402:rs13195402;rs58825580:rs6940116:rs17693963:rs17693963;rs17720293;rs149949;rs7752448:rs17693963;rs9393925;rs9257805;rs7752448:rs1233393;rs9393925:rs6914824:rs13195402;rs17693963;rs149949:rs13195402;rs6914824:rs13195402;rs149949:rs7746199:rs13195402;rs149949:rs17693963;rs149949:rs149949:rs17720293;rs6905391;rs1233393;rs7752448:rs17720293;rs6905391:rs17720293:rs17720293;rs77524…	18	no
BIP	ENSG00000112343	TRIM38	6	25963030	25987384	1	protein_coding	10475	TRIM38	4.7513e-06	-0.220583	6	8.455	161	4.35378e-07	2.71219e-11	GTEx/v8/Whole_Blood:GTEx/v8/Stomach	+	5.751e-15	rs13195402;rs34661691;rs58825580;rs1977199;rs17693963;rs6926677;rs149949:rs17693963;rs17720293;rs149949;rs7752448:rs6940116:rs17693963;rs149949:rs17693963:rs13195402:rs6914824:rs149949:rs17693963;rs9393925;rs7752448:rs17720293;rs6905391;rs149949:rs17720293:rs17720293;rs6905391:rs1233393;rs9257805;rs7752448	18	no
BIP	ENSG00000124610	HIST1H1A	6	26017260	26018040	-1	protein_coding	3024	HIST1H1A	0.0035308	-0.372207	2	9.502	0	NA	NA	NA	NA	6.947e-14	rs13195402;rs6914824:rs13195402;rs17693963;rs149949:rs6940116:rs17693963;rs17720293;rs149949;rs7752448:rs17693963;rs149949:rs149949:rs17693963:rs17693963;rs149949:rs17693963;rs9393925;rs7752448:rs13195402:rs34661691:rs17720293;rs6905391;rs149949:rs1233393;rs9257805;rs7752448:rs1233393;rs7752448:rs13195402;rs149949:rs7746199:rs17720293:rs17720293;rs7752448:rs17720293;rs6905391:rs6905391:rs17693963…	18	no
BIP	ENSG00000198366	HIST1H3A	6	26020718	26021186	1	protein_coding	8968	HIST1H3A	3.98008e-05	-0.225707	2	9.502	0	NA	NA	NA	NA	6.947e-14	rs13195402;rs6914824:rs13195402;rs17693963;rs149949:rs6940116:rs17693963;rs17720293;rs149949;rs7752448:rs17693963;rs149949:rs149949:rs17693963:rs17693963;rs149949:rs17693963;rs9393925;rs7752448:rs13195402:rs34661691:rs17720293;rs6905391;rs149949:rs1233393;rs9257805;rs7752448:rs1233393;rs7752448:rs13195402;rs149949:rs7746199:rs17720293:rs17720293;rs7752448:rs17720293;rs6905391:rs6905391:rs17693963…	18	no
BIP	ENSG00000196176	HIST1H4A	6	26021907	26022278	1	protein_coding	554313	HIST1H4A	0.0022854	0.43417	2	9.502	0	NA	NA	NA	NA	6.947e-14	rs13195402;rs6914824:rs13195402;rs17693963;rs149949:rs6940116:rs17693963;rs17720293;rs149949;rs7752448:rs17693963;rs149949:rs149949:rs17693963:rs17693963;rs149949:rs17693963;rs9393925;rs7752448:rs13195402:rs34661691:rs17720293;rs6905391;rs149949:rs1233393;rs9257805;rs7752448:rs1233393;rs7752448:rs13195402;rs149949:rs7746199:rs17720293:rs17720293;rs7752448:rs17720293;rs6905391:rs6905391:rs17693963…	18	no
BIP	ENSG00000124529	HIST1H4B	6	26027124	26027480	-1	protein_coding	554313	HIST1H4B	0.00854183	0.166119	1	9.502	0	NA	NA	NA	NA	6.947e-14	rs13195402;rs6914824:rs13195402;rs17693963;rs149949:rs6940116:rs17693963;rs17720293;rs149949;rs7752448:rs17693963;rs149949:rs149949:rs17693963:rs17693963;rs149949:rs17693963;rs9393925;rs7752448:rs13195402:rs34661691:rs17720293;rs6905391;rs149949:rs1233393;rs9257805;rs7752448:rs1233393;rs7752448:rs13195402;rs149949:rs7746199:rs17720293:rs17720293;rs7752448:rs17720293;rs6905391:rs6905391:rs17693963…	18	no
BIP	ENSG00000124693	HIST1H3B	6	26031817	26032288	-1	protein_coding	8968	HIST1H3B	0.307283	0.251696	2	9.502	0	NA	NA	NA	NA	6.947e-14	rs13195402;rs6914824:rs13195402;rs17693963;rs149949:rs6940116:rs17693963;rs17720293;rs149949;rs7752448:rs17693963;rs149949:rs149949:rs17693963:rs17693963;rs149949:rs17693963;rs9393925;rs7752448:rs13195402:rs34661691:rs17720293;rs6905391;rs149949:rs1233393;rs9257805;rs7752448:rs1233393;rs7752448:rs13195402;rs149949:rs7746199:rs17720293:rs17720293;rs7752448:rs17720293;rs6905391:rs6905391:rs17693963…	18	no
BIP	ENSG00000137259	HIST1H2AB	6	26033320	26033796	-1	protein_coding	8335	HIST1H2AB	0.00531944	0.228135	1	0.6	0	NA	NA	NA	NA	6.947e-14	rs13195402;rs6914824:rs13195402;rs17693963;rs149949:rs6940116:rs17693963;rs17720293;rs149949;rs7752448:rs17693963;rs149949:rs149949:rs17693963:rs17693963;rs149949:rs17693963;rs9393925;rs7752448:rs13195402:rs34661691:rs17720293;rs6905391;rs149949:rs1233393;rs9257805;rs7752448:rs1233393;rs7752448:rs13195402;rs149949:rs7746199:rs17720293:rs17720293;rs7752448:rs17720293;rs6905391:rs6905391:rs17693963…	18	no
BIP	ENSG00000196226	HIST1H2BB	6	26043455	26043885	-1	protein_coding	3018	HIST1H2BB	0.130328	0.288117	2	0.6	0	NA	NA	NA	NA	8.603e-14	rs13195402;rs13195402:rs17693963;rs17720293;rs149949;rs7752448:rs6940116:rs17693963;rs149949:rs17693963:rs17693963;rs149949:rs149949:rs6914824:rs13195402;rs17693963;rs149949:rs17693963;rs9393925;rs7752448	18	no
BIP	ENSG00000196532	HIST1H3C	6	26045639	26046097	1	protein_coding	8968	HIST1H3C	0.215541	-0.193879	2	0.6	0	NA	NA	NA	NA	8.603e-14	rs13195402;rs13195402:rs17693963;rs17720293;rs149949;rs7752448:rs6940116:rs17693963;rs149949:rs17693963:rs17693963;rs149949:rs149949:rs6914824:rs13195402;rs17693963;rs149949:rs17693963;rs9393925;rs7752448	18	no
BIP	ENSG00000187837	HIST1H1C	6	26055968	26056699	-1	protein_coding	3006	HIST1H1C	NA	0.137228	0	0	0	NA	NA	NA	NA	8.603e-14	rs13195402:rs17693963;rs17720293;rs149949;rs7752448:rs6940116:rs17693963;rs149949:rs17693963:rs17693963;rs149949:rs149949:rs6914824:rs13195402;rs17693963;rs149949:rs17693963;rs9393925;rs7752448	18	yes
BIP	ENSG00000010704	HFE	6	26087509	26098571	1	protein_coding	3077	HFE	8.49697e-07	0.210172	3	7.767	4	0.000269467	2.1329e-09	GTEx/v8/Skin_Sun_Exposed_Lower_leg	NA	6.947e-14	rs13195402;rs6926677;rs6940116:rs17693963:rs17693963;rs17720293;rs149949;rs7752448:rs17693963;rs149949:rs149949:rs17693963;rs9393925;rs7752448:rs13195402:rs6914824:rs13195402;rs17693963;rs149949:rs17693963;rs149949:rs17720293;rs6905391;rs149949:rs34661691:rs17720293:rs17720293;rs7752448:rs17720293;rs6905391:rs1233393;rs7752448:rs1233393;rs9257805;rs7752448:rs3132379:rs1233393	18	no
BIP	ENSG00000197061	HIST1H4C	6	26104104	26104518	1	protein_coding	554313	HIST1H4C	8.85617e-05	0.852192	0	0	0	NA	NA	NA	NA	6.947e-14	rs6940116:rs17693963:rs17693963;rs17720293;rs149949;rs7752448:rs17693963;rs149949:rs149949:rs17693963;rs9393925;rs7752448:rs13195402:rs6914824:rs13195402;rs17693963;rs149949:rs17693963;rs149949:rs17720293;rs6905391;rs149949:rs34661691:rs17720293:rs17720293;rs7752448:rs17720293;rs6905391:rs1233393;rs7752448:rs1233393;rs9257805;rs7752448:rs3132379:rs1233393	18	yes
BIP	ENSG00000187475	HIST1H1T	6	26107640	26108364	-1	protein_coding	3010	HIST1H1T	NA	-0.0680391	0	0	0	NA	NA	NA	NA	6.947e-14	rs6940116:rs17693963:rs17693963;rs17720293;rs149949;rs7752448:rs17693963;rs149949:rs149949:rs17693963;rs9393925;rs7752448:rs13195402:rs6914824:rs13195402;rs17693963;rs149949:rs17693963;rs149949:rs17720293;rs6905391;rs149949:rs34661691:rs17720293:rs17720293;rs7752448:rs17720293;rs6905391:rs1233393;rs7752448:rs1233393;rs9257805;rs7752448:rs3132379:rs1233393	18	yes
BIP	ENSG00000180596	HIST1H2BC	6	26115101	26124154	-1	protein_coding	8347	HIST1H2BC	0.00287801	0.335736	1	1.9	0	NA	NA	NA	NA	1.158e-09	rs13195402	18	no
BIP	ENSG00000180573	HIST1H2AC	6	26124373	26139344	1	protein_coding	8334	HIST1H2AC	0.599176	0.739679	1	1.9	15	5.09329e-05	0.026236	GTEx/v8/Skin_Sun_Exposed_Lower_leg	+	1.158e-09	rs13195402	18	no
BIP	ENSG00000168298	HIST1H1E	6	26156559	26157343	1	protein_coding	3008	HIST1H1E	NA	-0.396522	3	6.798	0	NA	NA	NA	NA	7.766e-11	rs34661691	18	no
BIP	ENSG00000158373	HIST1H2BD	6	26158349	26171577	1	protein_coding	3017	HIST1H2BD	0.000277979	-0.0152977	5	6.798	5	2.79653e-05	1.38108e-21	GTEx/v8/Whole_Blood	+	2.782e-12	rs34661691;rs13195402	18	no
BIP	ENSG00000197697	HIST1H2BE	6	26183958	26184454	1	protein_coding	8347	HIST1H2BE	0.000307872	0.445738	2	2.736	0	NA	NA	NA	NA	6.947e-14	rs13195402;rs6914824:rs13195402;rs17693963;rs149949:rs17693963;rs17720293;rs149949;rs7752448:rs6940116:rs17693963;rs149949:rs17693963:rs17693963;rs149949:rs149949:rs17693963;rs9393925;rs7752448:rs13195402:rs34661691:rs9379850:rs58825580:rs13195402;rs58825580	18	no
BIP	ENSG00000188987	HIST1H4D	6	26188938	26189304	-1	protein_coding	554313	HIST1H4D	0.0022643	0.870145	1	1.997	0	NA	NA	NA	NA	6.947e-14	rs13195402;rs6914824:rs13195402;rs17693963;rs149949:rs17693963;rs17720293;rs149949;rs7752448:rs6940116:rs17693963;rs149949:rs17693963:rs17693963;rs149949:rs149949:rs17693963;rs9393925;rs7752448:rs13195402:rs34661691:rs9379850:rs58825580:rs13195402;rs58825580	18	no
BIP	ENSG00000197409	HIST1H3D	6	26197068	26199521	-1	protein_coding	8968	HIST1H3D	0.0111951	NA	2	4.339	0	NA	NA	NA	NA	6.947e-14	rs13195402;rs6914824:rs13195402;rs17693963;rs149949:rs17693963;rs17720293;rs149949;rs7752448:rs6940116:rs17693963;rs149949:rs17693963:rs17693963;rs149949:rs149949:rs17693963;rs9393925;rs7752448:rs13195402:rs34661691:rs9379850:rs58825580:rs13195402;rs58825580	18	no
BIP	ENSG00000196866	HIST1H2AD	6	26199079	26199471	-1	protein_coding	3013	HIST1H2AD	3.99677e-05	0.287759	2	4.339	0	NA	NA	NA	NA	6.947e-14	rs13195402;rs6914824:rs13195402;rs17693963;rs149949:rs17693963;rs17720293;rs149949;rs7752448:rs6940116:rs17693963;rs149949:rs17693963:rs17693963;rs149949:rs149949:rs17693963;rs9393925;rs7752448:rs13195402:rs34661691:rs9379850:rs58825580:rs13195402;rs58825580	18	no
BIP	ENSG00000197846	HIST1H2BF	6	26199748	26200942	1	protein_coding	8347	HIST1H2BF	0.00030002	0.851063	1	4.339	0	NA	NA	NA	NA	5.751e-15	rs13195402;rs6914824:rs13195402;rs17693963;rs149949:rs17693963;rs17720293;rs149949;rs7752448:rs6940116:rs17693963;rs149949:rs17693963:rs17693963;rs149949:rs149949:rs13195402:rs17693963;rs9393925;rs7752448:rs17720293;rs6905391;rs149949:rs17720293:rs17720293;rs6905391:rs34661691:rs9379850:rs58825580:rs13195402;rs58825580:rs1977199:rs6926677	18	no
BIP	ENSG00000198518	HIST1H4E	6	26204858	26206266	1	protein_coding	554313	HIST1H4E	0.000642251	1.83578	1	4.339	0	NA	NA	NA	NA	5.751e-15	rs13195402;rs17693963;rs17720293;rs149949;rs7752448:rs6940116:rs17693963;rs149949:rs17693963:rs17693963;rs149949:rs149949:rs13195402:rs6914824:rs13195402;rs149949:rs17693963;rs9393925;rs7752448:rs17720293;rs6905391;rs149949:rs17720293:rs17720293;rs6905391:rs34661691:rs58825580:rs13195402;rs58825580:rs1977199:rs6926677:rs9379850	18	no
BIP	ENSG00000187990	HIST1H2BG	6	26216428	26216872	-1	protein_coding	8347	HIST1H2BG	2.94452e-06	0.0253452	0	0	0	NA	NA	NA	NA	5.751e-15	rs17693963;rs17720293;rs149949;rs7752448:rs6940116:rs17693963;rs149949:rs17693963:rs17693963;rs149949:rs149949:rs13195402:rs6914824:rs13195402;rs149949:rs17693963;rs9393925;rs7752448:rs17720293;rs6905391;rs149949:rs17720293:rs17720293;rs6905391:rs34661691:rs58825580:rs13195402;rs58825580:rs1977199:rs6926677:rs9379850	18	yes
BIP	ENSG00000168274	HIST1H2AE	6	26217165	26217711	1	protein_coding	8335	HIST1H2AE	0.624124	-0.273878	0	0	0	NA	NA	NA	NA	5.751e-15	rs17693963;rs17720293;rs149949;rs7752448:rs6940116:rs17693963;rs149949:rs17693963:rs17693963;rs149949:rs149949:rs13195402:rs6914824:rs13195402;rs149949:rs17693963;rs9393925;rs7752448:rs17720293;rs6905391;rs149949:rs17720293:rs17720293;rs6905391:rs34661691:rs58825580:rs13195402;rs58825580:rs1977199:rs6926677:rs9379850	18	yes
BIP	ENSG00000196966	HIST1H3E	6	26225383	26225844	1	protein_coding	8968	HIST1H3E	0.000813429	-0.209795	1	5.564	0	NA	NA	NA	NA	5.751e-15	rs34661691;rs17693963;rs17720293;rs149949;rs7752448:rs6940116:rs17693963;rs149949:rs17693963:rs17693963;rs149949:rs149949:rs13195402:rs6914824:rs13195402;rs149949:rs17693963;rs9393925;rs7752448:rs17720293;rs6905391;rs149949:rs17720293:rs17720293;rs6905391:rs34661691:rs58825580:rs13195402;rs58825580:rs1977199:rs6926677:rs9379850	18	no
BIP	ENSG00000124575	HIST1H1D	6	26234440	26235216	-1	protein_coding	3007	HIST1H1D	NA	0.136123	1	5.564	0	NA	NA	NA	NA	5.751e-15	rs34661691;rs17693963;rs17720293;rs149949;rs7752448:rs6940116:rs17693963;rs149949:rs17693963:rs17693963;rs149949:rs149949:rs13195402:rs6914824:rs13195402;rs149949:rs17693963;rs9393925;rs7752448:rs17720293;rs6905391;rs149949:rs17720293:rs17720293;rs6905391:rs34661691:rs58825580:rs13195402;rs58825580:rs1977199:rs6926677:rs9379850	18	no
BIP	ENSG00000198327	HIST1H4F	6	26240561	26240976	1	protein_coding	554313	HIST1H4F	0.181985	1.06312	0	0	0	NA	NA	NA	NA	5.751e-15	rs13195402:rs6940116:rs17693963:rs17693963;rs17720293;rs149949;rs7752448:rs34661691:rs6914824:rs13195402;rs17693963;rs149949:rs17693963;rs149949:rs149949:rs17693963;rs9393925;rs7752448:rs17720293;rs6905391;rs6905391:rs6905391:rs9379850:rs58825580:rs13195402;rs58825580:rs1977199:rs6926677:rs13195402;rs6914824:rs13195402;rs6914824	18	yes
BIP	ENSG00000124578	HIST1H4G	6	26246886	26247259	-1	protein_coding	8369	HIST1H4G	0.00263	-0.0509409	0	0	0	NA	NA	NA	NA	5.751e-15	rs13195402:rs6940116:rs17693963:rs17693963;rs17720293;rs149949;rs7752448:rs34661691:rs6914824:rs13195402;rs17693963;rs149949:rs17693963;rs149949:rs149949:rs17693963;rs9393925;rs7752448:rs17720293;rs6905391;rs6905391:rs6905391:rs9379850:rs58825580:rs13195402;rs58825580:rs1977199:rs6926677:rs13195402;rs6914824:rs13195402;rs6914824	18	yes
BIP	ENSG00000256316	HIST1H3F	6	26250370	26250835	-1	protein_coding	8968	HIST1H3F	0.0422154	-0.181854	0	0	0	NA	NA	NA	NA	5.751e-15	rs13195402:rs6940116:rs17693963:rs17693963;rs17720293;rs149949;rs7752448:rs34661691:rs6914824:rs13195402;rs17693963;rs149949:rs17693963;rs149949:rs149949:rs17693963;rs9393925;rs7752448:rs17720293;rs6905391;rs6905391:rs6905391:rs9379850:rs58825580:rs13195402;rs58825580:rs1977199:rs6926677:rs13195402;rs6914824:rs13195402;rs6914824	18	yes
BIP	ENSG00000197459	HIST1H2BH	6	26251879	26252303	1	protein_coding	8345	HIST1H2BH	0.00029573	-0.173874	0	0	0	NA	NA	NA	NA	5.751e-15	rs13195402:rs6940116:rs17693963:rs17693963;rs17720293;rs149949;rs7752448:rs34661691:rs6914824:rs13195402;rs17693963;rs149949:rs17693963;rs149949:rs149949:rs17693963;rs9393925;rs7752448:rs17720293;rs6905391;rs6905391:rs6905391:rs9379850:rs58825580:rs13195402;rs58825580:rs1977199:rs6926677:rs13195402;rs6914824:rs13195402;rs6914824	18	yes
BIP	ENSG00000256018	HIST1H3G	6	26271146	26271612	-1	protein_coding	8968	HIST1H3G	1.71006e-05	0.23442	1	2.341	0	NA	NA	NA	NA	5.751e-15	rs13195402;rs13195402:rs6940116:rs17693963:rs17693963;rs17720293;rs149949;rs7752448:rs34661691:rs6914824:rs13195402;rs17693963;rs149949:rs17693963;rs149949:rs149949:rs17693963;rs9393925;rs7752448:rs17720293;rs6905391;rs6905391:rs6905391:rs9379850:rs58825580:rs13195402;rs58825580:rs1977199:rs6926677:rs13195402;rs6914824:rs13195402;rs6914824	18	no
BIP	ENSG00000168242	HIST1H2BI	6	26273144	26273622	1	protein_coding	8347	HIST1H2BI	0.138012	-0.249748	1	2.341	0	NA	NA	NA	NA	5.751e-15	rs13195402;rs13195402:rs6940116:rs17693963:rs17693963;rs17720293;rs149949;rs7752448:rs34661691:rs6914824:rs13195402;rs17693963;rs149949:rs17693963;rs149949:rs149949:rs17693963;rs9393925;rs7752448:rs17720293;rs6905391;rs6905391:rs6905391:rs9379850:rs58825580:rs13195402;rs58825580:rs1977199:rs6926677:rs13195402;rs6914824:rs13195402;rs6914824	18	no
BIP	ENSG00000158406	HIST1H4H	6	26281283	26285762	-1	protein_coding	554313	HIST1H4H	0.00879033	1.05907	0	0	1	7.70137e-05	6.31015e-06	GTEx/v8/Whole_Blood	NA	5.751e-15	rs13195402;rs13195402:rs13195402;rs58825580:rs58825580:rs6940116:rs17693963:rs17693963;rs17720293;rs149949;rs7752448:rs17693963;rs149949:rs17693963;rs149949:rs149949:rs17693963;rs9393925;rs7752448:rs13195402;rs17693963;rs149949:rs6926677:rs6914824:rs13195402;rs6914824:rs13195402;rs6914824:rs17720293;rs6905391;rs149949:rs1233393;rs9257805;rs7752448:rs9257805:rs1233393;rs7752448:rs34661691:rs937985…	18	yes
BIP	ENSG00000186470	BTN3A2	6	26365387	26378546	1	protein_coding	11118	BTN3A2	0.000124519	2.20791	77	9.653	359	8.94648e-141	3.78623e-120	GTEx/v8/Cells_EBV-transformed_lymphocytes:GTEx/v8/Whole_Blood:GTEx/v8/Brain_Amygdala:GTEx/v8/Brain_Anterior_cingulate_cortex_BA24:GTEx/v8/Brain_Caudate_basal_ganglia:GTEx/v8/Brain_Cerebellar_Hemisphere:GTEx/v8/Brain_Cerebellum:GTEx/v8/Brain_Cortex:GTEx/v8/Brain_Frontal_Cortex_BA9:GTEx/v8/Brain_Hippocampus:GTEx/v8/Brain_Hypothalamus:GTEx/v8/Brain_Nucleus_accumbens_basal_ganglia:GTEx/v8/Brain_Putam…	+	5.751e-15	rs58825580;rs1977199;rs13195402;rs9379850;rs6926677;rs17693963;rs6914824;rs149949;rs17720293;rs7752448;rs34661691;rs7746199;rs58825580:rs58825580:rs17693963;rs7752448:rs6940116:rs17693963;rs149949:rs17693963:rs17693963;rs149949:rs17693963;rs9393925;rs7752448:rs17720293;rs6905391;rs149949:rs17720293:rs17720293;rs6905391:rs13195402:rs1977199:rs6926677:rs9379850:rs6914824:rs13195402;rs149949:rs149949	18	no
BIP	ENSG00000124508	BTN2A2	6	26383324	26395102	1	protein_coding	10385	BTN2A2	0.000150288	1.01572	27	8.783	242	6.81187e-12	1.16266e-15	GTEx/v8/Brain_Caudate_basal_ganglia:GTEx/v8/Brain_Nucleus_accumbens_basal_ganglia:GTEx/v8/Liver:GTEx/v8/Pancreas:GTEx/v8/Skin_Sun_Exposed_Lower_leg	+	5.751e-15	rs58825580;rs1977199;rs6926677;rs6914824;rs13195402;rs17693963;rs149949;rs17720293;rs7752448;rs9379850;rs58825580:rs58825580:rs17693963;rs7752448:rs6940116:rs17693963;rs149949:rs17693963:rs17693963;rs149949:rs17693963;rs9393925;rs7752448:rs17720293;rs6905391;rs149949:rs17720293:rs17720293;rs6905391:rs13195402:rs1977199:rs6926677:rs9379850:rs6914824:rs13195402;rs149949:rs149949	18	no
BIP	ENSG00000026950	BTN3A1	6	26402465	26415444	1	protein_coding	11119	BTN3A1	8.65114e-07	1.62791	11	6.448	10	1.42056e-05	6.09418e-23	GTEx/v8/Brain_Cerebellum:GTEx/v8/Esophagus_Mucosa:GTEx/v8/Skin_Not_Sun_Exposed_Suprapubic	-	5.751e-15	rs58825580;rs13195402;rs9379850;rs6926677;rs13195402:rs58825580:rs13195402;rs58825580:rs1977199:rs6926677:rs9379850	18	no
BIP	ENSG00000111801	BTN3A3	6	26440700	26453643	1	protein_coding	10384	BTN3A3	7.19025e-10	1.09011	14	23.7	214	3.97778e-07	5.53443e-10	GTEx/v8/Brain_Cerebellar_Hemisphere:GTEx/v8/Brain_Cerebellum:GTEx/v8/Brain_Cortex:GTEx/v8/Pancreas:GTEx/v8/Skin_Sun_Exposed_Lower_leg	-	5.751e-15	rs58825580;rs13195402;rs9379850;rs1977199;rs6926677;rs17693963;rs6914824;rs17720293;rs149949;rs7752448;rs13195402:rs9379850:rs58825580:rs1977199:rs13195402;rs58825580:rs6940116:rs17693963:rs17693963;rs7752448:rs34661691:rs6926677:rs6914824:rs13195402;rs149949:rs17693963;rs9393925;rs7752448:rs17720293;rs6905391;rs149949:rs17720293:rs17720293;rs6905391:rs17693963;rs149949:rs149949:rs17693963	18	no
BIP	ENSG00000112763	BTN2A1	6	26458150	26476849	1	protein_coding	11120	BTN2A1	1.07468e-18	0.260571	42	23.7	32	2.2695e-05	2.124e-50	GTEx/v8/Whole_Blood:GTEx/v8/Brain_Nucleus_accumbens_basal_ganglia	-	5.751e-15	rs13195402;rs58825580;rs1977199;rs6926677;rs13195402:rs9379850:rs58825580:rs1977199:rs13195402;rs58825580:rs6940116:rs17693963:rs17693963;rs17720293;rs149949;rs7752448:rs34661691:rs6926677:rs6914824:rs13195402;rs17693963;rs149949:rs17693963;rs9393925;rs7752448:rs17720293;rs6905391;rs149949:rs17720293:rs17720293;rs6905391:rs17693963;rs149949:rs149949:rs17693963	18	no
BIP	ENSG00000124557	BTN1A1	6	26501449	26510650	1	protein_coding	696	BTN1A1	1.14088e-09	-0.329705	15	9.839	0	NA	NA	NA	NA	5.751e-15	rs6926677;rs13195402;rs58825580;rs13195402:rs9379850:rs58825580:rs1977199:rs13195402;rs58825580:rs6926677:rs6914824:rs13195402;rs17693963;rs149949:rs34661691:rs6940116:rs17693963;rs17720293;rs149949;rs7752448:rs17693963;rs149949:rs149949:rs17693963:rs17693963;rs149949:rs17693963;rs9393925;rs7752448	18	no
BIP	ENSG00000182952	HMGN4	6	26538633	26546482	1	protein_coding	10473	HMGN4	0.557082	-0.351003	7	7.526	92	8.65996e-14	2.51544e-34	GTEx/v8/Whole_Blood:GTEx/v8/Breast_Mammary_Tissue:GTEx/v8/Colon_Transverse:GTEx/v8/Esophagus_Mucosa:GTEx/v8/Liver:GTEx/v8/Skin_Not_Sun_Exposed_Suprapubic:GTEx/v8/Skin_Sun_Exposed_Lower_leg:GTEx/v8/Stomach	+	5.751e-15	rs13195402;rs58825580;rs9379850;rs1977199;rs6926677;rs6914824;rs17693963;rs13195402:rs9379850:rs58825580:rs1977199:rs13195402;rs149949:rs17693963;rs17720293;rs149949:rs6940116:rs17693963:rs17693963;rs149949;rs7752448:rs17693963;rs9393925;rs7752448:rs6905391:rs7752448:rs6905391;rs7752448:rs149949;rs7752448:rs13195402;rs58825580:rs6926677:rs6914824:rs17693963;rs149949:rs149949:rs34661691:rs1233393;…	18	no
BIP	ENSG00000146109	ABT1	6	26597180	26600278	1	protein_coding	29777	ABT1	0.0271056	0.104221	19	13.55	53	3.87793e-06	4.15662e-17	GTEx/v8/Whole_Blood	-	3.515e-14	rs13195402;rs58825580;rs9379850;rs6926677;rs6914824;rs13195402:rs13195402;rs17693963;rs149949:rs17693963;rs17720293;rs149949:rs9379850:rs58825580:rs6940116:rs17693963:rs17693963;rs149949;rs7752448:rs17693963;rs149949:rs149949:rs17693963;rs9393925;rs7752448:rs34661691:rs1977199:rs13195402;rs58825580:rs13195402;rs6914824:rs13195402;rs6914824:rs6914824:rs1233393;rs7752448:rs1233393;rs9257805;rs77524…	18	no
BIP	ENSG00000181315	ZNF322	6	26636518	26659980	-1	protein_coding	79692	ZNF322	NA	-1.14047	5	19.82	3	3.45223e-07	4.9594e-58	GTEx/v8/Brain_Frontal_Cortex_BA9:GTEx/v8/Breast_Mammary_Tissue:GTEx/v8/Esophagus_Mucosa:GTEx/v8/Pancreas:GTEx/v8/Minor_Salivary_Gland:GTEx/v8/Skin_Not_Sun_Exposed_Suprapubic:GTEx/v8/Skin_Sun_Exposed_Lower_leg:GTEx/v8/Spleen:GTEx/v8/Stomach:GTEx/v8/Thyroid	-	3.515e-14	rs13195402;rs58825580;rs1977199;rs13195402:rs13195402;rs6914824:rs13195402;rs17693963;rs6914824:rs6940116:rs17693963:rs17693963;rs17720293;rs149949;rs7752448:rs17693963;rs149949:rs17693963;rs149949:rs149949:rs17693963;rs9393925;rs7752448:rs1233393;rs9257805;rs7752448:rs6914824:rs13195402;rs149949:rs13195402;rs7752448:rs9379850:rs58825580:rs13195402;rs17693963:rs13195402	18	no
BIP	ENSG00000124635	HIST1H2BJ	6	27093676	27100541	-1	protein_coding	8970	HIST1H2BJ	0.478842	0.308582	4	4	18	0.000192468	0.0125512	GTEx/v8/Whole_Blood	+	5.751e-15	rs6914824;rs13195402;rs17693963;rs149949;rs58825580;rs13195402:rs34661691:rs13195402;rs149949:rs17693963;rs17720293;rs149949:rs6940116:rs17693963:rs17693963;rs7752448:rs17693963;rs149949:rs149949:rs17693963;rs9393925;rs7752448:rs17720293;rs6905391;rs149949:rs17720293:rs17720293;rs6905391:rs6905391:rs7752448:rs6905391;rs7752448:rs149949;rs9257805;rs7752448:rs9379850:rs58825580:rs13195402;rs5882558…	18	no
BIP	ENSG00000196787	HIST1H2AG	6	27100832	27103070	1	protein_coding	85235	HIST1H2AG	0.000610464	-0.741637	4	4	0	NA	NA	NA	NA	5.751e-15	rs6914824;rs13195402;rs17693963;rs149949;rs13195402:rs34661691:rs13195402;rs149949:rs17693963;rs17720293;rs149949:rs6940116:rs17693963:rs17693963;rs7752448:rs17693963;rs149949:rs149949:rs17693963;rs9393925;rs7752448:rs17720293;rs6905391;rs149949:rs17720293:rs17720293;rs6905391:rs6905391:rs7752448:rs6905391;rs7752448:rs149949;rs9257805;rs7752448:rs9379850:rs58825580:rs13195402;rs58825580:rs6914824…	18	no
BIP	ENSG00000197903	HIST1H2BK	6	27106073	27114619	-1	protein_coding	85236	HIST1H2BK	0.490754	-0.0430523	2	3.931	99	2.81342e-06	0.00258992	GTEx/v8/Brain_Cerebellum:GTEx/v8/Breast_Mammary_Tissue:GTEx/v8/Esophagus_Mucosa:GTEx/v8/Skin_Sun_Exposed_Lower_leg:GTEx/v8/Thyroid	-	5.751e-15	rs6914824;rs13195402;rs58825580;rs17693963;rs6926677;rs6940116;rs13195402:rs34661691:rs13195402;rs149949:rs17693963;rs17720293;rs149949:rs6940116:rs17693963:rs17693963;rs149949;rs7752448:rs17693963;rs149949:rs149949:rs17693963;rs9393925;rs7752448:rs17720293;rs6905391;rs149949:rs17720293:rs17720293;rs6905391:rs6905391:rs7752448:rs6905391;rs7752448:rs149949;rs9257805;rs7752448:rs9379850:rs58825580:…	18	no
BIP	ENSG00000198339	HIST1H4I	6	27107076	27108418	1	protein_coding	554313	HIST1H4I	0.446296	-0.468005	2	3.931	0	NA	NA	NA	NA	5.751e-15	rs6914824;rs13195402:rs34661691:rs13195402;rs17693963;rs149949:rs17693963;rs17720293;rs149949:rs6940116:rs17693963:rs17693963;rs149949;rs7752448:rs17693963;rs149949:rs149949:rs17693963;rs9393925;rs7752448:rs17720293;rs6905391;rs149949:rs17720293:rs17720293;rs6905391:rs6905391:rs7752448:rs6905391;rs7752448:rs149949;rs9257805;rs7752448:rs9379850:rs58825580:rs13195402;rs58825580:rs6914824:rs1233393;…	18	no
BIP	ENSG00000184825	HIST1H2AH	6	27114861	27115317	1	protein_coding	85235	HIST1H2AH	6.29508e-05	0.19492	2	3.931	0	NA	NA	NA	NA	5.751e-15	rs6914824;rs13195402:rs34661691:rs13195402;rs17693963;rs149949:rs17693963;rs17720293;rs149949:rs6940116:rs17693963:rs17693963;rs149949;rs7752448:rs17693963;rs149949:rs149949:rs17693963;rs9393925;rs7752448:rs17720293;rs6905391;rs149949:rs17720293:rs17720293;rs6905391:rs6905391:rs7752448:rs6905391;rs7752448:rs149949;rs9257805;rs7752448:rs9379850:rs58825580:rs13195402;rs58825580:rs6914824:rs1233393;…	18	no
BIP	ENSG00000112812	PRSS16	6	27215480	27224403	1	protein_coding	10279	PRSS16	2.23792e-06	0.00884812	4	15.96	560	7.73314e-19	1.1671e-13	GTEx/v8/Whole_Blood:GTEx/v8/Brain_Cerebellar_Hemisphere:GTEx/v8/Brain_Cerebellum:GTEx/v8/Brain_Cortex:GTEx/v8/Brain_Frontal_Cortex_BA9:GTEx/v8/Brain_Nucleus_accumbens_basal_ganglia:GTEx/v8/Breast_Mammary_Tissue:GTEx/v8/Esophagus_Mucosa:GTEx/v8/Ovary:GTEx/v8/Skin_Not_Sun_Exposed_Suprapubic:GTEx/v8/Skin_Sun_Exposed_Lower_leg:GTEx/v8/Spleen:GTEx/v8/Thyroid:GTEx/v8/Uterus	-	5.751e-15	rs6914824;rs13195402;rs9379850;rs6926677;rs17693963;rs149949;rs17720293;rs58825580;rs1977199;rs7746199;rs7752448;rs6940116;rs9393925;rs6905391;rs149949:rs17693963;rs149949:rs6940116:rs17693963:rs17693963;rs7752448:rs17693963;rs149949:rs149949:rs17693963;rs7752448:rs13195402;rs6914824:rs6914824:rs13195402;rs6914824:rs13195402;rs149949:rs7746199:rs13195402;rs7752448:rs17720293;rs149949:rs17720293:r…	18	no
BIP	ENSG00000158553	POM121L2	6	27253682	27279949	-1	protein_coding	94026	POM121L2	NA	0.313408	11	19.9	0	NA	NA	NA	NA	5.836e-14	rs13195402;rs17693963;rs17720293;rs149949;rs7746199;rs9393925;rs7752448:rs17720293;rs6905391;rs149949:rs17720293:rs17720293;rs6905391:rs1233393;rs9257805:rs1233393;rs9257805:rs6940116:rs17693963:rs17693963;rs7752448:rs13195402;rs149949:rs17693963;rs149949:rs13195402;rs6914824:rs6914824:rs13195402:rs17693963;rs1233393;rs9257805;rs7752448:rs17693963;rs7752448:rs9257805;rs6914824:rs17693963;rs149949…	18	no
BIP	ENSG00000124613	ZNF391	6	27342394	27371683	1	protein_coding	346157	ZNF391	9.25869e-07	1.23172	10	8.5	345	6.37451e-12	2.2412e-60	GTEx/v8/Whole_Blood:GTEx/v8/Brain_Cerebellar_Hemisphere:GTEx/v8/Brain_Nucleus_accumbens_basal_ganglia:GTEx/v8/Breast_Mammary_Tissue:GTEx/v8/Colon_Transverse:GTEx/v8/Esophagus_Mucosa:GTEx/v8/Ovary:GTEx/v8/Pancreas:GTEx/v8/Skin_Not_Sun_Exposed_Suprapubic:GTEx/v8/Skin_Sun_Exposed_Lower_leg:GTEx/v8/Spleen:GTEx/v8/Thyroid:GTEx/v8/Uterus	-	5.751e-15	rs13195402;rs17693963;rs17720293;rs149949;rs7752448;rs7746199;rs6914824;rs6940116;rs58825580;rs9393925;rs149949:rs6940116:rs17693963:rs17693963;rs7752448:rs6914824:rs13195402;rs149949:rs13195402;rs6914824:rs13195402;rs7752448:rs13195402;rs149949:rs13195402:rs17693963;rs149949:rs17693963;rs7752448:rs1233393;rs9257805;rs9257805:rs1233393;rs9257805:rs9257805:rs7746199:rs1233393	18	no
BIP	ENSG00000096654	ZNF184	6	27418522	27440897	-1	protein_coding	7738	ZNF184	0.133749	-0.545662	9	10.07	12	0.000214238	0.000449227	GTEx/v8/Brain_Caudate_basal_ganglia	-	5.836e-14	rs13195402;rs17693963;rs17720293;rs149949;rs7752448;rs6914824;rs6914824:rs13195402;rs149949:rs13195402;rs6914824:rs13195402:rs17693963;rs149949:rs17693963;rs149949:rs6940116:rs17693963:rs17693963;rs7752448:rs149949:rs17693963;rs9393925;rs7752448:rs1233393;rs9257805;rs7752448:rs34661691:rs9379850:rs58825580:rs13195402;rs58825580:rs6926677:rs17693963;rs1233393;rs7752448:rs9393925:rs17693963;rs77524…	18	no
BIP	ENSG00000185130	HIST1H2BL	6	27775257	27775709	-1	protein_coding	8340	HIST1H2BL	0.00286755	-0.030111	22	16.23	0	NA	NA	NA	NA	6.947e-14	rs17693963;rs17720293;rs149949;rs7752448;rs6940116;rs34661691:rs13195402:rs6914824:rs13195402;rs149949:rs17693963;rs7752448:rs17693963;rs149949:rs149949:rs17693963;rs9393925;rs7752448:rs58825580:rs1977199:rs13195402;rs58825580:rs13195402;rs6914824:rs13195402;rs6914824:rs17693963;rs149949:rs6940116:rs17693963:rs9379850:rs13195402;rs149949:rs7746199:rs17720293;rs6905391;rs149949:rs1233393;rs7752448…	18	no
BIP	ENSG00000196747	HIST1H2AI	6	27775899	27776429	1	protein_coding	85235	HIST1H2AI	0.581587	-0.0583265	23	16.23	0	NA	NA	NA	NA	6.947e-14	rs17693963;rs17720293;rs149949;rs7752448;rs6940116;rs34661691:rs13195402:rs6914824:rs13195402;rs149949:rs17693963;rs7752448:rs17693963;rs149949:rs149949:rs17693963;rs9393925;rs7752448:rs58825580:rs1977199:rs13195402;rs58825580:rs13195402;rs6914824:rs13195402;rs6914824:rs17693963;rs149949:rs6940116:rs17693963:rs9379850:rs13195402;rs149949:rs7746199:rs17720293;rs6905391;rs149949:rs1233393;rs7752448…	18	no
BIP	ENSG00000203813	HIST1H3H	6	27777842	27778314	1	protein_coding	8968	HIST1H3H	0.0249392	-0.177817	21	16.23	0	NA	NA	NA	NA	6.947e-14	rs6940116;rs17693963;rs17720293;rs149949;rs7752448;rs34661691:rs13195402:rs6914824:rs13195402;rs149949:rs17693963;rs7752448:rs17693963;rs149949:rs149949:rs17693963;rs9393925;rs7752448:rs58825580:rs1977199:rs13195402;rs58825580:rs13195402;rs6914824:rs13195402;rs6914824:rs17693963;rs149949:rs6940116:rs17693963:rs9379850:rs13195402;rs149949:rs7746199:rs17720293;rs6905391;rs149949:rs1233393;rs7752448…	18	no
BIP	ENSG00000182611	HIST1H2AJ	6	27782112	27782607	-1	protein_coding	8331	HIST1H2AJ	0.191198	0.615054	18	16.23	0	NA	NA	NA	NA	6.947e-14	rs17693963;rs149949;rs17720293;rs7752448;rs6940116;rs34661691:rs13195402:rs6914824:rs13195402;rs149949:rs17693963;rs7752448:rs17693963;rs149949:rs149949:rs17693963;rs9393925;rs7752448:rs58825580:rs1977199:rs13195402;rs58825580:rs13195402;rs6914824:rs13195402;rs6914824:rs17693963;rs149949:rs6940116:rs17693963:rs9379850:rs13195402;rs149949:rs7746199:rs17720293;rs6905391;rs149949:rs1233393;rs7752448…	18	no
BIP	ENSG00000196374	HIST1H2BM	6	27782822	27783267	1	protein_coding	8342	HIST1H2BM	0.00275346	-0.27562	19	16.23	0	NA	NA	NA	NA	6.947e-14	rs17693963;rs149949;rs17720293;rs7752448;rs6940116;rs34661691:rs13195402:rs6914824:rs13195402;rs149949:rs17693963;rs7752448:rs17693963;rs149949:rs149949:rs17693963;rs9393925;rs7752448:rs58825580:rs1977199:rs13195402;rs58825580:rs13195402;rs6914824:rs13195402;rs6914824:rs17693963;rs149949:rs6940116:rs17693963:rs9379850:rs13195402;rs149949:rs7746199:rs17720293;rs6905391;rs149949:rs1233393;rs7752448…	18	no
BIP	ENSG00000197238	HIST1H4J	6	27791884	27792257	1	protein_coding	554313	HIST1H4J	0.423754	0.59845	22	9.571	0	NA	NA	NA	NA	6.947e-14	rs17693963;rs149949;rs17720293;rs7752448;rs6940116;rs34661691:rs13195402:rs6914824:rs13195402;rs149949:rs17693963;rs7752448:rs17693963;rs149949:rs149949:rs17693963;rs9393925;rs7752448:rs58825580:rs1977199:rs13195402;rs58825580:rs13195402;rs6914824:rs13195402;rs6914824:rs17693963;rs149949:rs6940116:rs17693963:rs9379850:rs13195402;rs149949:rs7746199:rs17720293;rs6905391;rs149949:rs1233393;rs7752448…	18	no
BIP	ENSG00000197914	HIST1H4K	6	27798952	27799305	-1	protein_coding	554313	HIST1H4K	0.429119	0.387416	20	12.22	0	NA	NA	NA	NA	6.947e-14	rs17693963;rs149949;rs17720293;rs7752448;rs6940116;rs34661691:rs13195402:rs6914824:rs13195402;rs149949:rs17693963;rs7752448:rs17693963;rs149949:rs149949:rs17693963;rs9393925;rs7752448:rs58825580:rs1977199:rs13195402;rs58825580:rs13195402;rs6914824:rs13195402;rs6914824:rs17693963;rs149949:rs6940116:rs17693963:rs9379850:rs13195402;rs149949:rs7746199:rs17720293;rs6905391;rs149949:rs1233393;rs7752448…	18	no
BIP	ENSG00000184348	HIST1H2AK	6	27805658	27806117	-1	protein_coding	85235	HIST1H2AK	0.0684285	-0.0412441	23	12.22	0	NA	NA	NA	NA	5.751e-15	rs17693963;rs149949;rs17720293;rs7752448;rs6940116;rs13195402:rs6914824:rs13195402;rs149949:rs17693963;rs149949:rs34661691:rs13195402;rs6914824:rs13195402;rs6914824:rs17693963;rs149949:rs6940116:rs17693963:rs17693963;rs7752448:rs13195402;rs58825580:rs58825580:rs149949:rs17693963;rs9393925;rs7752448:rs9379850:rs17720293;rs6905391;rs149949:rs1233393;rs7752448:rs1233393;rs9257805;rs7752448:rs3132379…	18	no
BIP	ENSG00000233822	HIST1H2BN	6	27806323	27823487	1	protein_coding	8341	HIST1H2BN	0.139775	0.145508	29	15.9	51	0.000117147	0.0155928	GTEx/v8/Skin_Not_Sun_Exposed_Suprapubic	+	5.751e-15	rs17693963;rs149949;rs17720293;rs7752448;rs6940116;rs13195402;rs9393925;rs9257805;rs1233393;rs13195402:rs6914824:rs13195402;rs149949:rs17693963;rs149949:rs34661691:rs13195402;rs6914824:rs13195402;rs6914824:rs17693963;rs149949:rs6940116:rs17693963:rs17693963;rs7752448:rs13195402;rs58825580:rs58825580:rs149949:rs17693963;rs7752448:rs9379850:rs17720293;rs6905391;rs149949:rs1233393;rs7752448:rs123339…	18	no
BIP	ENSG00000198374	HIST1H2AL	6	27833034	27833606	1	protein_coding	85235	HIST1H2AL	0.0624869	-0.360341	16	16.41	0	NA	NA	NA	NA	5.751e-15	rs17693963;rs149949;rs17720293;rs6940116;rs7752448;rs13195402:rs6914824:rs13195402;rs149949:rs17693963;rs149949:rs34661691:rs13195402;rs6914824:rs13195402;rs6914824:rs17693963;rs149949:rs6940116:rs17693963:rs17693963;rs7752448:rs13195402;rs58825580:rs58825580:rs149949:rs17693963;rs9393925;rs7752448:rs9379850:rs17720293;rs6905391;rs149949:rs1233393;rs7752448:rs1233393;rs9257805;rs7752448:rs3132379…	18	no
BIP	ENSG00000184357	HIST1H1B	6	27834570	27835359	-1	protein_coding	3009	HIST1H1B	0.509139	-0.0898951	17	16.41	310	4.83112e-06	0.00401805	GTEx/v8/Skin_Not_Sun_Exposed_Suprapubic	+	5.751e-15	rs17693963;rs149949;rs17720293;rs6940116;rs7752448;rs13195402;rs58825580;rs6926677;rs6914824;rs7746199;rs9393925;rs6905391;rs9257805;rs1233393;rs13195402:rs6914824:rs13195402;rs149949:rs17693963;rs149949:rs34661691:rs13195402;rs6914824:rs13195402;rs6914824:rs17693963;rs149949:rs6940116:rs17693963:rs17693963;rs7752448:rs13195402;rs58825580:rs58825580:rs149949:rs17693963;rs7752448:rs9379850:rs17720…	18	no
BIP	ENSG00000182572	HIST1H3I	6	27839623	27840099	-1	protein_coding	8968	HIST1H3I	0.36088	-0.232438	17	16.41	0	NA	NA	NA	NA	5.751e-15	rs17693963;rs149949;rs17720293;rs6940116;rs7752448;rs13195402:rs6914824:rs13195402;rs149949:rs17693963;rs149949:rs6940116:rs17693963:rs17693963;rs7752448:rs17693963;rs149949:rs34661691:rs13195402;rs58825580:rs13195402;rs6914824:rs13195402;rs6914824:rs58825580:rs149949:rs17693963;rs9393925;rs7752448:rs6926677:rs9379850:rs17720293;rs6905391;rs149949:rs1233393;rs7752448:rs1233393;rs9257805;rs7752448…	18	no
BIP	ENSG00000198558	HIST1H4L	6	27840926	27841289	-1	protein_coding	554313	HIST1H4L	0.191235	0.42689	17	16.41	0	NA	NA	NA	NA	4.074e-14	rs17693963;rs149949;rs17720293;rs6940116;rs7752448;rs13195402:rs6914824:rs13195402;rs149949:rs17693963;rs149949:rs6940116:rs17693963:rs17693963;rs7752448:rs17693963;rs149949:rs34661691:rs13195402;rs58825580:rs13195402;rs6914824:rs13195402;rs6914824:rs58825580:rs149949:rs6926677:rs9379850:rs17693963;rs9393925;rs7752448:rs17720293;rs6905391;rs149949:rs17720293;rs6905391:rs17720293:rs17720293;rs9257…	18	no
BIP	ENSG00000197153	HIST1H3J	6	27858093	27860884	-1	protein_coding	8968	HIST1H3J	0.695884	-0.189708	6	10.73	0	NA	NA	NA	NA	4.074e-14	rs17693963;rs149949;rs17720293;rs7752448;rs9393925;rs13195402:rs6914824:rs13195402;rs149949:rs17693963;rs149949:rs6940116:rs17693963:rs17693963;rs7752448:rs17693963;rs149949:rs34661691:rs13195402;rs58825580:rs13195402;rs6914824:rs13195402;rs6914824:rs58825580:rs149949:rs6926677:rs9379850:rs17693963;rs7752448:rs17720293;rs6905391;rs149949:rs17720293;rs6905391:rs17720293:rs17720293;rs9257805;rs1233…	18	no
BIP	ENSG00000233224	HIST1H2AM	6	27860477	27860963	-1	protein_coding	85235	HIST1H2AM	0.000856482	-0.225135	6	10.73	0	NA	NA	NA	NA	4.074e-14	rs17693963;rs149949;rs17720293;rs7752448;rs9393925;rs13195402:rs6914824:rs13195402;rs149949:rs17693963;rs149949:rs6940116:rs17693963:rs17693963;rs7752448:rs17693963;rs149949:rs34661691:rs13195402;rs58825580:rs13195402;rs6914824:rs13195402;rs6914824:rs58825580:rs149949:rs6926677:rs9379850:rs17693963;rs7752448:rs17720293;rs6905391;rs149949:rs17720293;rs6905391:rs17720293:rs17720293;rs9257805;rs1233…	18	no
BIP	ENSG00000196331	HIST1H2BO	6	27861203	27861669	1	protein_coding	8348	HIST1H2BO	3.07278e-05	-0.223063	5	5.694	0	NA	NA	NA	NA	4.074e-14	rs149949;rs17693963;rs17720293;rs7752448;rs9393925;rs13195402:rs6914824:rs13195402;rs149949:rs17693963;rs149949:rs6940116:rs17693963:rs17693963;rs7752448:rs17693963;rs149949:rs34661691:rs13195402;rs58825580:rs13195402;rs6914824:rs13195402;rs6914824:rs58825580:rs149949:rs6926677:rs9379850:rs17693963;rs7752448:rs17720293;rs6905391;rs149949:rs17720293;rs6905391:rs17720293:rs17720293;rs9257805;rs1233…	18	no
BIP	ENSG00000168131	OR2B2	6	27878963	27880174	-1	protein_coding	81697	OR2B2	6.8672e-05	-0.212076	6	23.2	0	NA	NA	NA	NA	4.074e-14	rs17693963;rs149949;rs9393925;rs17720293;rs7752448;rs13195402:rs6914824:rs13195402;rs149949:rs17693963;rs149949:rs6940116:rs17693963:rs17693963;rs7752448:rs17693963;rs149949:rs34661691:rs13195402;rs58825580:rs13195402;rs6914824:rs13195402;rs6914824:rs58825580:rs149949:rs6926677:rs9379850:rs17693963;rs7752448:rs17720293;rs6905391;rs149949:rs17720293;rs6905391:rs17720293:rs17720293;rs9257805;rs1233…	18	no
BIP	ENSG00000124657	OR2B6	6	27925019	27925960	1	protein_coding	26212	OR2B6	0.0407309	-0.0981731	1	0.002	0	NA	NA	NA	NA	6.947e-14	rs17693963;rs9393925;rs17720293;rs149949;rs7752448;rs13195402:rs13195402;rs58825580:rs13195402;rs6914824:rs6914824:rs13195402;rs6914824:rs17693963;rs149949:rs17693963;rs7752448:rs1233393;rs9257805;rs7752448:rs3132379:rs17693963;rs7752448:rs149949:rs17720293;rs6905391;rs149949:rs17720293:rs17720293;rs7752448:rs17720293;rs6905391:rs58825580:rs13195402;rs149949:rs7746199:rs13195402;rs7752448:rs13195…	18	no
BIP	ENSG00000197279	ZNF165	6	28048753	28057341	1	protein_coding	7718	ZNF165	0.000563292	0.227981	8	10.67	257	2.12487e-07	9.79009e-08	GTEx/v8/Esophagus_Mucosa:GTEx/v8/Stomach:GTEx/v8/Thyroid	+	5.836e-14	rs17693963;rs9393925;rs17720293;rs149949;rs7752448;rs6905391;rs13195402;rs6940116;rs1233393;rs9257805;rs7752448:rs17720293;rs149949:rs17720293:rs17720293;rs6905391:rs17693963;rs7752448:rs17693963;rs149949:rs149949:rs17693963;rs7752448:rs13195402:rs1233393	18	no
BIP	ENSG00000196812	ZSCAN16	6	28092338	28097860	1	protein_coding	80345	ZSCAN16	2.67303e-06	0.184187	8	5.996	55	0.000104325	0.0283935	GTEx/v8/Thyroid	-	6.947e-14	rs17720293;rs6905391;rs149949;rs17693963;rs9393925;rs7752448;rs6914824;rs13195402;rs7752448:rs17720293;rs149949:rs17720293:rs17720293;rs6905391:rs6905391:rs7752448:rs6905391;rs7752448:rs149949;rs7752448:rs13195402:rs17693963;rs9257805;rs7752448:rs6914824:rs13195402;rs149949:rs34661691:rs17693963;rs149949:rs6940116:rs17693963:rs17693963;rs7752448:rs17693963;rs149949:rs149949:rs9379850:rs58825580:r…	18	no
BIP	ENSG00000198315	ZKSCAN8	6	28109688	28127250	1	protein_coding	7745	ZKSCAN8	0.000231595	-0.142528	14	13.42	420	2.2313e-08	3.82047e-07	GTEx/v8/Brain_Caudate_basal_ganglia:GTEx/v8/Brain_Cerebellar_Hemisphere:GTEx/v8/Brain_Cerebellum:GTEx/v8/Brain_Cortex:GTEx/v8/Brain_Frontal_Cortex_BA9:GTEx/v8/Brain_Hippocampus:GTEx/v8/Brain_Nucleus_accumbens_basal_ganglia:GTEx/v8/Colon_Transverse:GTEx/v8/Thyroid	+	5.836e-14	rs17720293;rs6905391;rs149949;rs17693963;rs9393925;rs7752448;rs6940116;rs13195402;rs9257805;rs1233393;rs3132379;rs7752448:rs17720293;rs149949:rs17720293:rs17720293;rs6905391:rs6905391:rs7752448:rs6905391;rs7752448:rs149949;rs7752448:rs13195402:rs17693963;rs7752448:rs6914824:rs13195402;rs149949:rs34661691:rs17693963;rs149949:rs6940116:rs17693963:rs17693963;rs7752448:rs17693963;rs149949:rs149949:rs…	18	no
BIP	ENSG00000137185	ZSCAN9	6	28192664	28201260	1	protein_coding	7746	ZSCAN9	4.10249e-08	0.461166	9	7.251	554	8.92785e-09	1.32027e-06	GTEx/v8/Brain_Cerebellar_Hemisphere:GTEx/v8/Brain_Cerebellum:GTEx/v8/Brain_Cortex:GTEx/v8/Brain_Hippocampus:GTEx/v8/Colon_Transverse:GTEx/v8/Thyroid	-	5.836e-14	rs17720293;rs6905391;rs149949;rs17693963;rs9393925;rs7752448;rs13195402;rs9257805;rs1233393;rs6940116;rs3132379;rs6914824;rs13195402:rs17693963;rs7752448:rs17693963;rs7752448:rs17720293;rs149949:rs17720293:rs17720293;rs6905391:rs17693963;rs149949:rs149949:rs6905391:rs7752448:rs6905391;rs7752448:rs149949	18	no
BIP	ENSG00000187626	ZKSCAN4	6	28212401	28227011	-1	protein_coding	387032	ZKSCAN4	6.74288e-05	0.661631	18	22.3	510	7.59297e-10	1.0086e-09	GTEx/v8/Whole_Blood:GTEx/v8/Spleen	-	5.751e-15	rs17693963;rs9393925;rs17720293;rs149949;rs7752448;rs6905391;rs13195402;rs9257805;rs1233393;rs3132379;rs6940116;rs7752448:rs17693963;rs7752448:rs17720293;rs149949:rs6905391:rs7752448:rs6905391;rs7752448:rs149949;rs7752448:rs34661691:rs58825580:rs1977199:rs6914824:rs13195402;rs149949:rs13195402;rs149949:rs7746199:rs17720293;rs6905391:rs17720293;rs7752448:rs13195402;rs6914824:rs13195402;rs6914824:r…	18	no
BIP	ENSG00000189134	NKAPL	6	28227098	28228736	1	protein_coding	222698	NKAPL	0.000165621	0.0513426	14	22.3	0	NA	NA	NA	NA	5.751e-15	rs17720293;rs6905391;rs7752448;rs17693963;rs9393925;rs149949;rs7752448:rs17693963;rs7752448:rs17720293;rs149949:rs6905391:rs7752448:rs6905391;rs7752448:rs149949;rs9257805;rs7752448:rs34661691:rs58825580:rs1977199:rs6914824:rs13195402;rs149949:rs13195402;rs149949:rs7746199:rs17720293;rs6905391:rs17720293;rs7752448:rs13195402;rs6914824:rs13195402;rs6914824:rs13195402:rs17693963;rs149949:rs149949:rs…	18	no
BIP	ENSG00000137338	PGBD1	6	28249314	28270326	1	protein_coding	84547	PGBD1	1.46735e-05	-0.0800605	19	14.75	299	2.27832e-08	9.81173e-05	GTEx/v8/Brain_Caudate_basal_ganglia:GTEx/v8/Brain_Cerebellar_Hemisphere:GTEx/v8/Brain_Cerebellum:GTEx/v8/Brain_Spinal_cord_cervical_c-1:GTEx/v8/Breast_Mammary_Tissue:GTEx/v8/Pancreas:GTEx/v8/Skin_Not_Sun_Exposed_Suprapubic:GTEx/v8/Skin_Sun_Exposed_Lower_leg:GTEx/v8/Spleen:GTEx/v8/Thyroid	-	5.836e-14	rs17720293;rs6905391;rs7752448;rs17693963;rs9393925;rs149949;rs6940116;rs9257805;rs1233393;rs13195402:rs13195402;rs17693963:rs13195402;rs6914824:rs17693963;rs7752448:rs17693963;rs7752448:rs17720293;rs149949:rs17720293:rs17720293;rs6905391:rs6905391:rs7752448:rs6905391;rs7752448:rs149949;rs7752448:rs13195402;rs6914824:rs6914824:rs17693963;rs149949:rs149949	18	no
BIP	ENSG00000235109	ZSCAN31	6	28292470	28324048	-1	protein_coding	64288	ZSCAN31	3.77127e-09	1.10713	23	13.57	581	3.71606e-30	7.04604e-48	GTEx/v8/Brain_Amygdala:GTEx/v8/Brain_Anterior_cingulate_cortex_BA24:GTEx/v8/Brain_Caudate_basal_ganglia:GTEx/v8/Brain_Cortex:GTEx/v8/Brain_Frontal_Cortex_BA9:GTEx/v8/Brain_Hippocampus:GTEx/v8/Brain_Hypothalamus:GTEx/v8/Brain_Nucleus_accumbens_basal_ganglia:GTEx/v8/Brain_Putamen_basal_ganglia:GTEx/v8/Brain_Spinal_cord_cervical_c-1:GTEx/v8/Brain_Substantia_nigra:GTEx/v8/Breast_Mammary_Tissue:GTEx/v…	-	5.836e-14	rs17693963;rs9393925;rs17720293;rs149949;rs7752448;rs6905391;rs6940116;rs3132379;rs13195402;rs9257805;rs1233393;rs7752448:rs17720293;rs149949:rs17720293:rs17720293;rs6905391:rs13195402:rs17693963;rs7752448:rs17693963;rs149949:rs149949:rs6914824:rs13195402;rs149949:rs17693963;rs7752448:rs13195402;rs6914824:rs13195402;rs6914824	18	no
BIP	ENSG00000189298	ZKSCAN3	6	28317691	28336947	1	protein_coding	80317	ZKSCAN3	0.000122608	-0.652443	7	13.57	581	3.53986e-14	4.19486e-16	GTEx/v8/Whole_Blood:GTEx/v8/Brain_Frontal_Cortex_BA9:GTEx/v8/Breast_Mammary_Tissue:GTEx/v8/Esophagus_Mucosa:GTEx/v8/Ovary:GTEx/v8/Pancreas:GTEx/v8/Skin_Not_Sun_Exposed_Suprapubic:GTEx/v8/Skin_Sun_Exposed_Lower_leg:GTEx/v8/Stomach:GTEx/v8/Thyroid	+	5.836e-14	rs17693963;rs9393925;rs17720293;rs149949;rs7752448;rs3132379;rs13195402;rs6905391;rs9257805;rs1233393;rs6940116;rs7752448:rs17693963;rs7752448:rs17720293;rs149949:rs17720293:rs17720293;rs6905391:rs13195402;rs58825580:rs58825580:rs6914824:rs13195402;rs149949:rs13195402;rs6914824:rs13195402;rs6914824:rs6905391	18	no
BIP	ENSG00000158691	ZSCAN12	6	28346732	28367511	-1	protein_coding	9753	ZSCAN12	1.43992e-05	NA	11	9.552	1	0.000323683	6.45566e-06	GTEx/v8/Skin_Sun_Exposed_Lower_leg	+	8.603e-14	rs17693963;rs9393925;rs17720293;rs149949;rs7752448;rs9257805;rs6914824:rs13195402;rs149949:rs13195402;rs6914824:rs17693963;rs7752448:rs17693963;rs7752448:rs17720293;rs6905391;rs149949:rs17720293;rs6905391:rs17693963;rs149949:rs149949:rs17720293:rs17720293;rs149949:rs1233393;rs9257805:rs1233393;rs9257805:rs13195402:rs1233393;rs7752448:rs1233393:rs1233393	18	no
BIP	ENSG00000187987	ZSCAN23	6	28399707	28411279	-1	protein_coding	222696	ZSCAN23	0.00270295	0.0706565	3	2.102	570	5.05292e-11	1.0207e-38	GTEx/v8/Brain_Cerebellar_Hemisphere:GTEx/v8/Brain_Cerebellum:GTEx/v8/Brain_Cortex:GTEx/v8/Brain_Hypothalamus:GTEx/v8/Brain_Spinal_cord_cervical_c-1:GTEx/v8/Breast_Mammary_Tissue:GTEx/v8/Colon_Transverse:GTEx/v8/Esophagus_Mucosa:GTEx/v8/Minor_Salivary_Gland:GTEx/v8/Skin_Not_Sun_Exposed_Suprapubic:GTEx/v8/Skin_Sun_Exposed_Lower_leg:GTEx/v8/Stomach:GTEx/v8/Thyroid:GTEx/v8/Uterus	-	5.836e-14	rs17693963;rs9393925;rs17720293;rs149949;rs9257805;rs7752448;rs6940116;rs1233393;rs3132379;rs6905391;rs13195402;rs7752448:rs1233393;rs9257805:rs1233393:rs1233393	18	no
BIP	ENSG00000198704	GPX6	6	28471073	28495992	-1	protein_coding	257202	GPX6	3.13758e-05	0.718703	1	0.984	0	NA	NA	NA	NA	3.057e-13	rs17693963;rs9393925;rs17720293;rs149949;rs9257805;rs7752448;rs13195402;rs6914824:rs6914824:rs13195402;rs6914824:rs7746199:rs13195402;rs149949:rs13195402;rs7752448:rs17693963;rs7752448:rs17720293;rs6905391;rs149949:rs17693963;rs7752448:rs13195402:rs13195402;rs17693963:rs17693963;rs149949:rs6940116:rs17693963:rs149949:rs17693963;rs1233393;rs7752448:rs1233393;rs9257805:rs1233393;rs9257805:rs1772029…	18	no
BIP	ENSG00000224586	GPX5	6	28493702	28502729	1	protein_coding	2880	GPX5	0.00888468	0.354876	0	0	0	NA	NA	NA	NA	3.057e-13	rs13195402;rs17693963;rs6914824:rs6914824:rs13195402;rs6914824:rs7746199:rs13195402;rs149949:rs13195402;rs17720293;rs149949;rs7752448:rs17693963;rs9393925;rs7752448:rs17720293;rs6905391;rs149949:rs17693963;rs9257805;rs7752448:rs13195402:rs13195402;rs17693963:rs17693963;rs149949:rs6940116:rs17693963:rs149949:rs17693963;rs1233393;rs7752448:rs1233393;rs9257805:rs1233393;rs9257805:rs17720293;rs690539…	18	yes
BIP	ENSG00000232040	SCAND3	6	28539407	28583989	-1	protein_coding	114821	SCAND3	9.70724e-09	-0.785031	2	10.48	0	NA	NA	NA	NA	9.232e-13	rs17693963;rs1233393;rs9393925;rs17720293;rs149949;rs9257805;rs7752448;rs13195402:rs13195402;rs6914824:rs6914824:rs13195402;rs6914824:rs13195402;rs149949:rs17693963;rs149949:rs1233393;rs9257805:rs1233393;rs9257805:rs1233393:rs1233393;rs9393925:rs17693963;rs7752448:rs1233393;rs7752448:rs17693963	18	no
BIP	ENSG00000204713	TRIM27	6	28870779	28891766	-1	protein_coding	5987	TRIM27	0.878752	-0.142068	16	18.69	428	1.0484e-27	7.48015e-55	GTEx/v8/Esophagus_Mucosa:GTEx/v8/Skin_Not_Sun_Exposed_Suprapubic:GTEx/v8/Skin_Sun_Exposed_Lower_leg:GTEx/v8/Stomach	+	6.947e-14	rs1233393;rs9393925;rs17720293;rs149949;rs9257805;rs7752448;rs3132379;rs17693963;rs6905391;rs13195402:rs13195402;rs58825580:rs6940116:rs17693963:rs17693963;rs7752448:rs6914824:rs13195402;rs149949:rs13195402;rs6914824:rs13195402;rs6914824:rs17693963;rs7752448:rs9393925:rs17693963;rs7752448:rs1233393;rs7752448:rs3132379:rs1233393;rs7752448:rs1233393:rs17693963;rs149949:rs17693963;rs149949:rs149949:…	18	no
BIP	ENSG00000204709	C6orf100	6	28911654	28912314	1	protein_coding	NA	C6orf100	NA	NA	8	3.641	3	5.98722e-05	0.00637638	GTEx/v8/Brain_Cortex	-	6.947e-14	rs1233393;rs9393925;rs17720293;rs149949;rs9257805;rs7752448;rs13195402:rs13195402;rs58825580:rs6940116:rs17693963:rs17693963;rs7752448:rs6914824:rs13195402;rs17693963;rs149949:rs13195402;rs6914824:rs13195402;rs6914824:rs17693963;rs7752448:rs9393925:rs17693963;rs7752448:rs1233393;rs7752448:rs3132379:rs1233393;rs7752448:rs1233393:rs17693963;rs149949:rs17693963;rs149949:rs149949:rs17693963;rs7752448…	18	no
BIP	ENSG00000197935	ZNF311	6	28962562	28973093	-1	protein_coding	282890	ZNF311	0.000129446	0.377858	9	11.6	16	0.000291101	1.62208e-19	GTEx/v8/Thyroid	NA	6.947e-14	rs1233393;rs9393925;rs17720293;rs149949;rs9257805;rs7752448;rs3132379;rs13195402;rs17693963;rs149949:rs17693963;rs149949:rs1233393;rs7752448:rs9257805:rs1233393;rs7752448:rs13195402;rs149949:rs13195402;rs7752448:rs1233393;rs7752448:rs3132379:rs1233393;rs9257805:rs1233393:rs1233393;rs9393925:rs17693963;rs9257805:rs17693963;rs7752448:rs17693963;rs7752448:rs9257805;rs7752448:rs9393925:rs13195402:rs1…	18	no
BIP	ENSG00000204704	OR2W1	6	29011990	29013017	-1	protein_coding	26692	OR2W1	0.0865619	0.531528	7	6.576	0	NA	NA	NA	NA	5.758e-12	rs1233393;rs9393925;rs17720293;rs149949;rs9257805;rs7752448;rs9257805:rs1233393;rs9257805:rs1233393:rs1233393	18	no
BIP	ENSG00000204703	OR2B3	6	29053985	29055090	-1	protein_coding	442184	OR2B3	0.00133693	0.45884	3	9.377	0	NA	NA	NA	NA	1.767e-12	rs1233393;rs9393925;rs17720293;rs9257805;rs7752448;rs13195402;rs17693963:rs13195402:rs13195402;rs6914824:rs1233393;rs9257805:rs1233393;rs7752448:rs1233393;rs7752448:rs1233393:rs1233393	18	no
BIP	ENSG00000204702	OR2J1	6	29068386	29069658	1	protein_coding	NA	OR2J1	0.0174945	NA	1	0.549	0	NA	NA	NA	NA	1.767e-12	rs1233393;rs9393925;rs17720293;rs9257805;rs7752448;rs13195402;rs17693963:rs13195402:rs13195402;rs6914824:rs1233393;rs9257805:rs1233393;rs7752448:rs1233393;rs7752448:rs1233393:rs1233393	18	no
BIP	ENSG00000204701	OR2J3	6	29079668	29080603	1	protein_coding	442186	OR2J3	0.0281435	0.112859	2	1.351	0	NA	NA	NA	NA	1.767e-12	rs1233393;rs9393925;rs17720293;rs9257805;rs7752448;rs13195402;rs17693963:rs13195402:rs13195402;rs6914824:rs17693963;rs149949;rs7752448:rs1233393;rs9257805:rs1233393;rs7752448:rs1233393:rs1233393	18	no
BIP	ENSG00000204700	OR2J2	6	29141311	29142351	1	protein_coding	26707	OR2J2	0.0107267	0.271259	7	8.021	0	NA	NA	NA	NA	4.249e-11	rs1233393;rs9393925;rs17720293;rs9257805;rs7752448;rs3132379;rs9257805:rs1233393	18	no
BIP	ENSG00000204695	OR14J1	6	29274403	29275519	1	protein_coding	442191	OR14J1	8.02406e-08	1.33547	3	6.748	0	NA	NA	NA	NA	5.758e-12	rs1233393;rs9393925;rs9257805;rs7752448;rs7752448:rs1233393;rs9257805:rs1233393;rs9257805:rs17693963;rs17720293;rs149949;rs7752448:rs9393925:rs17693963;rs7752448:rs3132379:rs1233393;rs7752448:rs1233393:rs1233393	18	no
BIP	ENSG00000243729	OR5V1	6	29323007	29399744	-1	protein_coding	81696	OR5V1	0.00344262	0.323635	10	11.39	0	NA	NA	NA	NA	5.758e-12	rs1233393;rs9257805;rs9393925;rs17720293;rs149949;rs7752448:rs1233393;rs9257805:rs1233393;rs9257805:rs1233393:rs1233393	18	no
BIP	ENSG00000112462	OR12D3	6	29341200	29343068	-1	protein_coding	81797	OR12D3	1.34136e-05	0.883549	5	11.39	0	NA	NA	NA	NA	3.615e-12	rs1233393;rs9257805;rs9393925;rs13195402;rs17693963;rs17720293;rs149949;rs7752448:rs13195402;rs149949:rs1233393;rs9257805:rs1233393;rs7752448:rs1233393;rs7752448:rs1233393:rs1233393	18	no
BIP	ENSG00000168787	OR12D2	6	29364416	29365448	1	protein_coding	26529	OR12D2	0.601033	0.457835	3	6.779	0	NA	NA	NA	NA	5.758e-12	rs1233393;rs9257805;rs9393925;rs17720293;rs149949;rs7752448:rs1233393;rs9257805:rs1233393;rs9257805:rs1233393:rs1233393	18	no
BIP	ENSG00000204694	OR11A1	6	29393281	29424848	-1	protein_coding	26531	OR11A1	0.0434844	1.23026	4	3.951	0	NA	NA	NA	NA	5.758e-12	rs1233393;rs9393925;rs9257805;rs9257805:rs1233393;rs9257805:rs13195402;rs17693963;rs17720293;rs149949;rs7752448:rs13195402;rs149949:rs1233393:rs1233393	18	no
BIP	ENSG00000206474	OR10C1	6	29407083	29408731	1	protein_coding	442194	OR10C1	0.227592	0.363897	3	1.81	0	NA	NA	NA	NA	5.758e-12	rs1233393;rs9393925;rs9257805;rs9257805:rs1233393;rs9257805:rs13195402;rs17693963;rs17720293;rs149949;rs7752448:rs13195402;rs149949:rs1233393:rs1233393	18	no
BIP	ENSG00000204688	OR2H1	6	29424958	29432105	1	protein_coding	26716	OR2H1	0.0449041	-0.358288	4	3.951	0	NA	NA	NA	NA	5.758e-12	rs1233393;rs9393925;rs9257805;rs9257805:rs1233393;rs9257805:rs13195402;rs17693963;rs17720293;rs149949;rs7752448:rs13195402;rs149949:rs1233393:rs1233393	18	no
BIP	ENSG00000204687	MAS1L	6	29454474	29455738	-1	protein_coding	116511	MAS1L	0.000466206	0.689548	5	8.385	0	NA	NA	NA	NA	4.569e-13	rs1233393;rs9393925;rs9257805;rs9257805:rs1233393;rs9257805:rs6914824:rs13195402;rs17693963;rs17720293;rs149949:rs7746199:rs13195402;rs6914824:rs13195402:rs13195402;rs149949;rs7752448:rs17693963;rs149949:rs6940116:rs17693963;rs149949:rs17693963;rs7752448:rs149949:rs17693963;rs7752448:rs9257805;rs7752448:rs9393925:rs1233393;rs7752448:rs3132379:rs1233393;rs9393925:rs1233393;rs7752448:rs1233393;rs77…	18	no
BIP	ENSG00000213886	UBD	6	29523292	29527702	-1	protein_coding	10537	UBD	0.0798958	0.401531	5	14.02	0	NA	NA	NA	NA	9.232e-13	rs1233393;rs9393925;rs9257805;rs17720293;rs149949;rs7752448:rs13195402;rs17693963;rs149949:rs17693963;rs7752448:rs17693963;rs7752448:rs9257805;rs7752448:rs9393925:rs3132379:rs1233393;rs9257805:rs1233393;rs9257805:rs17693963;rs7752448:rs17720293;rs6905391;rs149949:rs17720293:rs17720293;rs6905391:rs17693963;rs7752448:rs9257805:rs1233393;rs7752448:rs1233393;rs7752448:rs1233393:rs1233393;rs7752448	18	no
BIP	ENSG00000204681	GABBR1	6	29523406	29601753	-1	protein_coding	2550	GABBR1	0.99997	0.238892	11	14.02	73	6.19978e-05	1.26359e-08	GTEx/v8/Whole_Blood	-	5.758e-12	rs1233393;rs9393925;rs9257805;rs3130248;rs17693963;rs17720293;rs149949;rs7752448	18	no
BIP	ENSG00000204657	OR2H2	6	29555683	29556745	1	protein_coding	7932	OR2H2	0.0899459	0.696836	4	3.904	263	2.01187e-05	0.0016227	GTEx/v8/Whole_Blood:GTEx/v8/Esophagus_Mucosa:GTEx/v8/Skin_Not_Sun_Exposed_Suprapubic	-	9.232e-13	rs1233393;rs9393925;rs17693963;rs17720293;rs149949;rs9257805;rs7752448;rs3132379;rs7752448:rs13195402;rs149949:rs17693963;rs7752448:rs17693963;rs7752448:rs9257805;rs7752448:rs9393925:rs3132379:rs1233393;rs9257805:rs1233393;rs9257805:rs17693963;rs7752448:rs17720293;rs6905391;rs149949:rs17720293:rs17720293;rs6905391:rs17693963;rs7752448:rs9257805:rs1233393;rs7752448:rs1233393;rs7752448:rs1233393:rs…	18	no
BIP	ENSG00000172461	FUT9	6	96463860	96663488	1	protein_coding	10690	FUT9	0.0813712	5.37195	0	0	0	NA	NA	NA	NA	4.521e-14	rs62422661:rs17813294:rs1487441:rs6931604	19	yes
BIP	ENSG00000184486	POU3F2	6	99282580	99286660	1	protein_coding	5454	POU3F2	NA	-0.73881	0	0	0	NA	NA	NA	NA	4.521e-14	rs62422661:rs17813294:rs4587178:rs1487441:rs6931604	19	yes
BIP	ENSG00000146267	FAXC	6	99719045	99797938	-1	protein_coding	84553	FAXC	0.872413	2.48349	0	0	0	NA	NA	NA	NA	NA	rs62422661:rs17813294	19	yes
BIP	ENSG00000071242	RPS6KA2	6	166822852	167319939	-1	protein_coding	6196	RPS6KA2	0.0847009	-1.32533	20	5.319	9	2.48989e-06	0.00397174	GTEx/v8/Esophagus_Mucosa	-	4.218e-09	rs6456095;rs10455979	20	no
BIP	ENSG00000269048	Z98049.1	6	166945369	166947709	1	protein_coding	NA	NA	NA	NA	0	0	0	NA	NA	NA	NA	4.218e-09	rs6456095:rs10455979	20	yes
BIP	ENSG00000213066	FGFR1OP	6	167412670	167466201	1	protein_coding	11116	FGFR1OP	0.710818	2.03149	0	0	0	NA	NA	NA	NA	4.218e-09	rs6456095:rs10455979	20	yes
BIP	ENSG00000130396	MLLT4	6	168227602	168372703	1	protein_coding	4301	MLLT4	0.999998	1.20648	0	0	0	NA	NA	NA	NA	3.256e-08	rs10455979;rs6456095:rs6456095	20	yes
BIP	ENSG00000125337	KIF25	6	168396921	168445769	1	protein_coding	3834	KIF25	3.75351e-09	1.1435	0	0	0	NA	NA	NA	NA	4.218e-09	rs6456095:rs10455979	20	yes
BIP	ENSG00000164855	TMEM184A	7	1581871	1600457	-1	protein_coding	101927064	TMEM184A	8.88852e-05	1.72893	0	0	0	NA	NA	NA	NA	1.902e-09	rs12668848	21	yes
BIP	ENSG00000157778	PSMG3	7	1606966	1610641	-1	protein_coding	84262	PSMG3	0.194253	NA	0	0	0	NA	NA	NA	NA	1.902e-09	rs12668848	21	yes
BIP	ENSG00000225968	ELFN1	7	1727755	1787590	1	protein_coding	392617	ELFN1	0.699066	-0.0225181	0	0	0	NA	NA	NA	NA	1.902e-09	rs12668848	21	yes
BIP	ENSG00000205971	AC074389.6	7	1732446	1733961	-1	protein_coding	NA	NA	NA	NA	0	0	0	NA	NA	NA	NA	1.902e-09	rs12668848	21	yes
BIP	ENSG00000002822	MAD1L1	7	1855429	2272878	-1	protein_coding	8379	MAD1L1	2.03781e-10	-0.0844627	233	16.24	204	1.39764e-10	3.67666e-18	GTEx/v8/Whole_Blood:GTEx/v8/Thyroid	+	1.902e-09	rs12668848	21	no
BIP	ENSG00000176349	AC110781.3	7	1878222	1889567	1	protein_coding	100128374	NA	NA	NA	14	16.24	14	1.11003e-07	1.84191e-05	GTEx/v8/Brain_Frontal_Cortex_BA9	+	1.024e-08	rs12668848	21	no
BIP	ENSG00000122687	FTSJ2	7	2273866	2281840	-1	protein_coding	29960	FTSJ2	1.97488e-05	0.0965956	0	0	192	3.27966e-10	8.90338e-22	GTEx/v8/Whole_Blood:GTEx/v8/Brain_Caudate_basal_ganglia:GTEx/v8/Brain_Cerebellar_Hemisphere:GTEx/v8/Brain_Cerebellum:GTEx/v8/Brain_Cortex:GTEx/v8/Brain_Hypothalamus:GTEx/v8/Brain_Nucleus_accumbens_basal_ganglia:GTEx/v8/Brain_Putamen_basal_ganglia:GTEx/v8/Breast_Mammary_Tissue:GTEx/v8/Colon_Transverse:GTEx/v8/Esophagus_Mucosa:GTEx/v8/Pancreas:GTEx/v8/Skin_Not_Sun_Exposed_Suprapubic:GTEx/v8/Skin_Su…	-	1.902e-09	rs12668848	21	yes
BIP	ENSG00000106266	SNX8	7	2291405	2393953	-1	protein_coding	102465503	SNX8	0.165171	-0.451639	0	0	101	1.02654e-08	8.97356e-20	GTEx/v8/Thyroid	+	1.902e-09	rs12668848	21	yes
BIP	ENSG00000106263	EIF3B	7	2393721	2420380	1	protein_coding	8662	EIF3B	0.999971	0.333714	0	0	0	NA	NA	NA	NA	1.902e-09	rs12668848	21	yes
BIP	ENSG00000005108	THSD7A	7	11409984	11871824	-1	protein_coding	221981	THSD7A	0.999281	-0.67517	14	16.3	0	NA	NA	NA	NA	1.423e-13	rs113779084;rs2355766;rs2355766:rs2355766	22	no
BIP	ENSG00000106460	TMEM106B	7	12250867	12282993	1	protein_coding	54664	TMEM106B	0.515078	3.38065	0	0	0	NA	NA	NA	NA	1.423e-13	rs113779084;rs2355766:rs2355766:rs113779084	22	yes
BIP	ENSG00000146530	VWDE	7	12370511	12443567	-1	protein_coding	221806	VWDE	NA	0.87633	0	0	0	NA	NA	NA	NA	1.423e-13	rs113779084;rs2355766:rs2355766:rs113779084	22	yes
BIP	ENSG00000006747	SCIN	7	12610203	12693228	1	protein_coding	85477	SCIN	4.0823e-16	0.0242818	0	0	0	NA	NA	NA	NA	1.423e-13	rs113779084;rs2355766:rs113779084:rs2355766	22	yes
BIP	ENSG00000122644	ARL4A	7	12726481	12730559	1	protein_coding	10124	ARL4A	0.640299	1.81094	0	0	0	NA	NA	NA	NA	1.423e-13	rs113779084;rs2355766:rs113779084:rs2355766	22	yes
BIP	ENSG00000173452	TMEM196	7	19758933	19813221	-1	protein_coding	256130	TMEM196	1.50141e-05	1.93818	0	0	0	NA	NA	NA	NA	3.391e-09	rs6954854	23	yes
BIP	ENSG00000183742	MACC1	7	20174278	20257027	-1	protein_coding	346389	MACC1	7.56012e-17	1.46047	0	0	0	NA	NA	NA	NA	8.452e-09	rs6954854	23	yes
BIP	ENSG00000105855	ITGB8	7	20370325	20455377	1	protein_coding	3696	ITGB8	0.998351	-0.643627	0	0	0	NA	NA	NA	NA	5.936e-10	rs6954854	23	yes
BIP	ENSG00000164651	SP8	7	20823906	20826505	-1	protein_coding	221833	SP8	NA	NA	0	0	0	NA	NA	NA	NA	5.936e-10	rs6954854	23	yes
BIP	ENSG00000105866	SP4	7	21467652	21554440	1	protein_coding	6671	SP4	0.951288	0.671149	53	14.76	41	5.13348e-17	1.16597e-12	GTEx/v8/Brain_Nucleus_accumbens_basal_ganglia:GTEx/v8/Esophagus_Mucosa:GTEx/v8/Ovary:GTEx/v8/Skin_Not_Sun_Exposed_Suprapubic:GTEx/v8/Skin_Sun_Exposed_Lower_leg:GTEx/v8/Thyroid	+	5.936e-10	rs6954854	23	no
BIP	ENSG00000105877	DNAH11	7	21582833	21941457	1	protein_coding	8701	DNAH11	NA	0.456636	0	0	41	2.30822e-16	4.12036e-84	GTEx/v8/Brain_Caudate_basal_ganglia:GTEx/v8/Brain_Frontal_Cortex_BA9:GTEx/v8/Brain_Putamen_basal_ganglia:GTEx/v8/Esophagus_Mucosa:GTEx/v8/Pancreas:GTEx/v8/Skin_Sun_Exposed_Lower_leg:GTEx/v8/Thyroid	+	5.936e-10	rs6954854	23	yes
BIP	ENSG00000164649	CDCA7L	7	21940518	21985702	-1	protein_coding	55536	CDCA7L	0.120661	-0.44904	0	0	0	NA	NA	NA	NA	5.936e-10	rs6954854:rs12672003	23:24:00	yes
BIP	ENSG00000136237	RAPGEF5	7	22157856	22396763	-1	protein_coding	9771	RAPGEF5	0.997816	0.440415	0	0	0	NA	NA	NA	NA	2.718e-09	rs6954854:rs12672003	23:24:00	yes
BIP	ENSG00000122550	KLHL7	7	23145353	23217533	1	protein_coding	55975	KLHL7	0.000319112	-0.739355	0	0	0	NA	NA	NA	NA	2.718e-09	rs12672003:rs6954854	23:24:00	yes
BIP	ENSG00000214871	AC005082.1	7	23210760	23234503	1	protein_coding	NA	NA	NA	NA	0	0	0	NA	NA	NA	NA	2.718e-09	rs12672003	24	yes
BIP	ENSG00000136243	NUPL2	7	23221446	23240630	1	protein_coding	11097	NUPL2	3.67029e-05	0.119395	0	0	0	NA	NA	NA	NA	2.718e-09	rs12672003	24	yes
BIP	ENSG00000156928	MALSU1	7	23338358	23351348	1	protein_coding	115416	MALSU1	1.78046e-08	1.05065	0	0	0	NA	NA	NA	NA	2.718e-09	rs12672003	24	yes
BIP	ENSG00000136231	IGF2BP3	7	23349828	23510086	-1	protein_coding	10643	IGF2BP3	0.999726	0.30335	0	0	0	NA	NA	NA	NA	NA	rs12672003	24	yes
BIP	ENSG00000164548	TRA2A	7	23544399	23571660	-1	protein_coding	29896	TRA2A	0.212372	0.728105	0	0	0	NA	NA	NA	NA	2.718e-09	rs12672003	24	yes
BIP	ENSG00000169193	CCDC126	7	23636998	23684327	1	protein_coding	90693	CCDC126	0.351142	-0.545991	0	0	0	NA	NA	NA	NA	2.718e-09	rs12672003	24	yes
BIP	ENSG00000188732	FAM221A	7	23719749	23742868	1	protein_coding	340277	FAM221A	5.09768e-09	0.100483	0	0	0	NA	NA	NA	NA	2.718e-09	rs6954854:rs12672003	23:24:00	yes
BIP	ENSG00000196335	STK31	7	23749786	23872132	1	protein_coding	56164	STK31	0.233315	-0.131378	0	0	0	NA	NA	NA	NA	2.718e-09	rs12672003	24	yes
BIP	ENSG00000122585	NPY	7	24323782	24331484	1	protein_coding	4852	NPY	0.588186	0.0497221	0	0	0	NA	NA	NA	NA	2.718e-09	rs12672003	24	yes
BIP	ENSG00000105926	MPP6	7	24612887	24733812	1	protein_coding	51678	MPP6	0.930677	-0.191014	16	8.91	46	1.6272e-06	0.00260134	GTEx/v8/Thyroid	-	2.718e-09	rs12672003	24	no
BIP	ENSG00000105928	DFNA5	7	24737972	24809244	-1	protein_coding	1687	DFNA5	1.21683e-05	0.144415	50	14.15	64	2.95872e-08	3.09567e-36	GTEx/v8/Whole_Blood:GTEx/v8/Brain_Hippocampus:GTEx/v8/Brain_Nucleus_accumbens_basal_ganglia:GTEx/v8/Skin_Sun_Exposed_Lower_leg:GTEx/v8/Spleen:GTEx/v8/Thyroid	+	2.718e-09	rs12672003	24	no
BIP	ENSG00000070882	OSBPL3	7	24836158	25021253	-1	protein_coding	26031	OSBPL3	0.00266193	-1.51973	8	5.834	25	5.57046e-05	2.47735e-15	GTEx/v8/Thyroid	-	2.62e-08	rs12672003	24	no
BIP	ENSG00000172115	CYCS	7	25159710	25164980	-1	protein_coding	54205	CYCS	0.583557	-1.38293	0	0	0	NA	NA	NA	NA	2.718e-09	rs12672003	24	yes
BIP	ENSG00000153790	C7orf31	7	25174316	25219975	-1	protein_coding	136895	C7orf31	7.44109e-08	0.0581809	0	0	0	NA	NA	NA	NA	2.718e-09	rs12672003	24	yes
BIP	ENSG00000105997	HOXA3	7	27145803	27192200	-1	protein_coding	3200	HOXA3	0.931754	-0.602348	0	0	0	NA	NA	NA	NA	2.62e-08	rs12672003	24	yes
BIP	ENSG00000197576	HOXA4	7	27168126	27170418	-1	protein_coding	3201	HOXA4	0.00942667	0.361772	0	0	0	NA	NA	NA	NA	2.62e-08	rs12672003	24	yes
BIP	ENSG00000106004	HOXA5	7	27180671	27183287	-1	protein_coding	3202	HOXA5	0.796213	0.0984031	0	0	0	NA	NA	NA	NA	2.62e-08	rs12672003	24	yes
BIP	ENSG00000106006	HOXA6	7	27185015	27190222	-1	protein_coding	3203	HOXA6	1.80043e-05	NA	0	0	0	NA	NA	NA	NA	2.62e-08	rs12672003	24	yes
BIP	ENSG00000122592	HOXA7	7	27193335	27197555	-1	protein_coding	3204	HOXA7	0.00316907	-0.435657	0	0	0	NA	NA	NA	NA	2.62e-08	rs12672003	24	yes
BIP	ENSG00000106049	HIBADH	7	27565061	27702614	-1	protein_coding	11112	HIBADH	0.25072	0.340572	0	0	0	NA	NA	NA	NA	NA	rs12672003	24	yes
BIP	ENSG00000005483	KMT2E	7	104654626	104754808	1	protein_coding	55904	KMT2E	1	-0.608756	0	0	0	NA	NA	NA	NA	3.471e-09	rs11764361	25	yes
BIP	ENSG00000135250	SRPK2	7	104751151	105039755	-1	protein_coding	6733	SRPK2	0.997504	-0.650865	5	14.76	2	2.59023e-05	1.01982e-05	GTEx/v8/Breast_Mammary_Tissue	-	3.471e-09	rs11764361	25	no
BIP	ENSG00000221866	PLXNA4	7	131808091	132333447	-1	protein_coding	91584	PLXNA4	1	3.544	14	10.27	0	NA	NA	NA	NA	3.655e-08	rs6946056	26	no
BIP	ENSG00000155530	LRGUK	7	133812052	133949343	1	protein_coding	136332	LRGUK	1.91691e-08	-0.271387	0	0	0	NA	NA	NA	NA	3.655e-08	rs6946056	26	yes
BIP	ENSG00000146966	DENND2A	7	140218220	140373793	-1	protein_coding	27147	DENND2A	0.972231	NA	0	0	0	NA	NA	NA	NA	2.372e-08	rs10255167:rs73165497	27	yes
BIP	ENSG00000133597	ADCK2	7	140372953	140396061	1	protein_coding	90956	ADCK2	0.000169238	NA	0	0	0	NA	NA	NA	NA	2.372e-08	rs10255167:rs73165497	27	yes
BIP	ENSG00000090266	NDUFB2	7	140390577	140422590	1	protein_coding	4708	NDUFB2	0.0118151	-0.73344	1	21.2	15	3.69599e-06	1.88367e-14	GTEx/v8/Esophagus_Mucosa	NA	2.372e-08	rs73165497;rs10255167;rs10255167:rs73165497	27	no
BIP	ENSG00000157764	BRAF	7	140419127	140624564	-1	protein_coding	673	BRAF	0.999978	NA	7	21.2	0	NA	NA	NA	NA	1.599e-08	rs73165497;rs73165497:rs10255167	27	no
BIP	ENSG00000090263	MRPS33	7	140705854	140715028	-1	protein_coding	51650	MRPS33	0.00339572	0.268393	19	12.35	59	9.35191e-16	1.3678e-11	GTEx/v8/Brain_Caudate_basal_ganglia:GTEx/v8/Brain_Cortex:GTEx/v8/Brain_Putamen_basal_ganglia:GTEx/v8/Breast_Mammary_Tissue:GTEx/v8/Colon_Transverse:GTEx/v8/Esophagus_Mucosa:GTEx/v8/Pancreas:GTEx/v8/Minor_Salivary_Gland:GTEx/v8/Skin_Not_Sun_Exposed_Suprapubic:GTEx/v8/Skin_Sun_Exposed_Lower_leg:GTEx/v8/Stomach:GTEx/v8/Thyroid	+	1.599e-08	rs10255167;rs73165497	27	no
BIP	ENSG00000261115	TMEM178B	7	140774032	141180180	1	protein_coding	100507421	TMEM178B	NA	-0.160109	13	21.5	61	6.20279e-44	1.50198e-36	GTEx/v8/Esophagus_Mucosa:GTEx/v8/Pancreas:GTEx/v8/Minor_Salivary_Gland:GTEx/v8/Skin_Not_Sun_Exposed_Suprapubic:GTEx/v8/Skin_Sun_Exposed_Lower_leg	+	1.599e-08	rs10255167;rs73165497	27	no
BIP	ENSG00000006530	AGK	7	141250989	141355044	1	protein_coding	55750	AGK	2.47068e-06	-0.811016	0	0	0	NA	NA	NA	NA	1.599e-08	rs73165497:rs10255167	27	yes
BIP	ENSG00000257093	KIAA1147	7	141356528	141401953	-1	protein_coding	57189	KIAA1147	0.00204302	-1.54367	0	0	0	NA	NA	NA	NA	2.372e-08	rs73165497:rs10255167	27	yes
BIP	ENSG00000214102	WEE2	7	141408153	141431071	1	protein_coding	494551	WEE2	0.000967997	-0.982065	0	0	0	NA	NA	NA	NA	2.372e-08	rs73165497:rs10255167	27	yes
BIP	ENSG00000106028	SSBP1	7	141438121	141487722	1	protein_coding	6742	SSBP1	0.0584415	-0.215499	0	0	0	NA	NA	NA	NA	2.372e-08	rs73165497:rs10255167	27	yes
BIP	ENSG00000127362	TAS2R3	7	141463897	141464997	1	protein_coding	50831	TAS2R3	0.000144124	0.232125	0	0	0	NA	NA	NA	NA	2.372e-08	rs10255167:rs73165497	27	yes
BIP	ENSG00000127364	TAS2R4	7	141478242	141479235	1	protein_coding	50832	TAS2R4	0.0497384	-0.164715	0	0	0	NA	NA	NA	NA	2.372e-08	rs10255167:rs73165497	27	yes
BIP	ENSG00000127366	TAS2R5	7	141490017	141491166	1	protein_coding	54429	TAS2R5	0.000103903	1.0057	0	0	0	NA	NA	NA	NA	NA	rs73165497	27	yes
BIP	ENSG00000165076	PRSS37	7	141536086	141541287	-1	protein_coding	136242	PRSS37	0.00172708	-0.181047	0	0	1	0.000161886	1.81166e-05	GTEx/v8/Skin_Sun_Exposed_Lower_leg	+	2.372e-08	rs73165497	27	yes
BIP	ENSG00000164816	DEFA5	8	6912831	6914256	-1	protein_coding	1670	DEFA5	0.000100681	0.0213319	0	0	0	NA	NA	NA	NA	1.089e-08	rs661310:rs62489493:rs62489493;rs62488680:rs10100074:rs10100074;rs661310	28	yes
BIP	ENSG00000147324	MFHAS1	8	8640864	8751155	-1	protein_coding	9258	MFHAS1	2.2282e-05	0.955184	0	0	0	NA	NA	NA	NA	5.921e-09	rs661310:rs56662938:rs62489493;rs56662938	28	yes
BIP	ENSG00000104626	ERI1	8	8859657	8974256	1	protein_coding	90459	ERI1	0.000454685	0.94936	0	0	7	3.76177e-05	1.06673e-19	GTEx/v8/Whole_Blood	+	5.311e-10	rs56662938;rs62489493;rs56662938:rs661310:rs62489493	28	yes
BIP	ENSG00000173281	PPP1R3B	8	8993765	9009084	-1	protein_coding	79660	PPP1R3B	0.0229191	3.70853	0	0	1	6.47257e-05	0.00053493	GTEx/v8/Spleen	-	1.503e-08	rs28653100;rs532928	28	yes
BIP	ENSG00000173273	TNKS	8	9413424	9639856	1	protein_coding	8658	TNKS	0.777116	1.63727	0	0	122	9.27785e-09	5.54363e-07	GTEx/v8/Brain_Putamen_basal_ganglia:GTEx/v8/Brain_Spinal_cord_cervical_c-1	-	2.642e-11	rs661310;rs56662938;rs62489493;rs17150950;rs532928;rs28653100;rs28630503	28	yes
BIP	ENSG00000175806	MSRA	8	9911778	10286401	1	protein_coding	4482	MSRA	1.69976e-06	0.60153	54	17.58	49	2.84227e-07	6.45576e-10	GTEx/v8/Esophagus_Mucosa:GTEx/v8/Pancreas:GTEx/v8/Skin_Sun_Exposed_Lower_leg	-	2.642e-11	rs62488680;rs10100074;rs532928;rs28653100;rs28630503;rs17150950;rs661310;rs10100074:rs10100074;rs17150950:rs17150950:rs28653100;rs532928:rs28630503:rs661310:rs56662938:rs62489493;rs56662938:rs62489493:rs62489493;rs62488680:rs10100074;rs661310:rs28653100:rs62488680:rs62489493	28	no
BIP	ENSG00000184647	PRSS55	8	10383056	10411676	1	protein_coding	203074	PRSS55	1.23357e-08	0.255257	0	0	0	NA	NA	NA	NA	3.092e-10	rs661310:rs62489493:rs62489493;rs62488680:rs10100074:rs10100074;rs661310:rs10100074;rs17150950:rs17150950	28	yes
BIP	ENSG00000183638	RP1L1	8	10463859	10569697	-1	protein_coding	94137	RP1L1	NA	1.24497	0	0	21	2.53821e-05	4.43445e-06	GTEx/v8/Thyroid	+	3.682e-10	rs62489493;rs56662938;rs661310;rs62488680;rs10100074;rs661310:rs62489493:rs62489493;rs62488680:rs10100074:rs10100074	28	yes
BIP	ENSG00000171056	SOX7	8	10581278	10697357	-1	protein_coding	83595	SOX7	0.131242	0.63803	0	0	1	9.94325e-05	0.00284014	GTEx/v8/Skin_Not_Sun_Exposed_Suprapubic	NA	2.642e-11	rs661310;rs62489493;rs56662938:rs62489493:rs661310:rs62489493;rs661310:rs62489493;rs62488680:rs10100074:rs10100074	28	yes
BIP	ENSG00000258724	SOX7	8	10582909	10697357	-1	protein_coding	NA	NA	NA	0.63803	0	0	0	NA	NA	NA	NA	2.642e-11	rs62489493;rs56662938:rs62489493:rs661310:rs62489493;rs661310:rs62489493;rs62488680:rs10100074:rs10100074;rs661310	28	yes
BIP	ENSG00000254093	PINX1	8	10622473	10697394	-1	protein_coding	54984	PINX1	4.94279e-09	-0.0639355	0	0	0	NA	NA	NA	NA	2.642e-11	rs62489493;rs56662938:rs62489493:rs661310:rs62489493;rs661310:rs62489493;rs62488680:rs10100074:rs10100074;rs661310	28	yes
BIP	ENSG00000171044	XKR6	8	10753555	11058875	-1	protein_coding	286046	XKR6	0.956777	0.199431	0	0	0	NA	NA	NA	NA	2.642e-11	rs17150950:rs10100074:rs10100074;rs17150950:rs10100074;rs62488680:rs532928:rs62488680:rs28653100;rs532928:rs661310:rs56662938:rs62489493;rs56662938:rs62489493:rs62489493;rs62488680:rs10100074;rs661310:rs28630503:rs62489493;rs661310	28	yes
BIP	ENSG00000104643	MTMR9	8	11141925	11185646	1	protein_coding	66036	MTMR9	0.210866	1.57932	0	0	0	NA	NA	NA	NA	5.921e-09	rs661310:rs56662938:rs62489493;rs56662938:rs62489493:rs62489493;rs62488680:rs10100074:rs10100074;rs661310	28	yes
BIP	ENSG00000177710	SLC35G5	8	11188397	11189717	1	protein_coding	646000	SLC35G5	0.0274846	0.517542	0	0	0	NA	NA	NA	NA	5.921e-09	rs661310:rs62489493:rs62489493;rs62488680:rs10100074:rs10100074;rs661310:rs56662938:rs62489493;rs56662938	28	yes
BIP	ENSG00000157168	NRG1	8	31496902	32622548	1	protein_coding	3084	NRG1	0.947799	NA	0	0	0	NA	NA	NA	NA	NA	rs2953928	29	yes
BIP	ENSG00000156687	UNC5D	8	35092975	35654068	1	protein_coding	137970	UNC5D	0.849202	NA	0	0	1	6.13175e-05	0.00208146	GTEx/v8/Skin_Sun_Exposed_Lower_leg	+	6.58e-09	rs2953928	29	yes
BIP	ENSG00000233863	AC012215.1	8	35649365	35653384	1	protein_coding	NA	NA	NA	NA	0	0	0	NA	NA	NA	NA	6.58e-09	rs2953928	29	yes
BIP	ENSG00000215262	KCNU1	8	36641842	36793646	1	protein_coding	157855	KCNU1	3.90824e-12	-0.351778	0	0	0	NA	NA	NA	NA	6.58e-09	rs2953928	29	yes
BIP	ENSG00000014164	ZC3H3	8	144519825	144623623	-1	protein_coding	23144	ZC3H3	0.964539	0.541837	0	0	12	2.0081e-05	4.03341e-106	GTEx/v8/Whole_Blood	-	1.621e-09	rs6992333;rs11786083	30	yes
BIP	ENSG00000104518	GSDMD	8	144635377	144645232	1	protein_coding	79792	GSDMD	4.80695e-07	NA	0	0	1	8.45635e-05	5.83137e-23	GTEx/v8/Whole_Blood	NA	NA	rs6992333;rs11786083	30	yes
BIP	ENSG00000183309	ZNF623	8	144718183	144735900	1	protein_coding	9831	ZNF623	0.094197	0.8373	0	0	31	2.27132e-05	8.66504e-15	GTEx/v8/Whole_Blood	NA	NA	rs6992333;rs11786083	30	yes
BIP	ENSG00000185189	NRBP2	8	144915764	144924200	-1	protein_coding	102466748	NRBP2	0.00241295	0.0151314	0	0	21	6.06947e-08	1.83808e-07	GTEx/v8/Whole_Blood	-	2.256e-08	rs6992333;rs11786083	30	yes
BIP	ENSG00000178209	PLEC	8	144989321	145050902	-1	protein_coding	5339	PLEC	0.0249363	-0.440444	138	21.6	166	2.28378e-84	2.10009e-73	GTEx/v8/Cells_EBV-transformed_lymphocytes:GTEx/v8/Whole_Blood:GTEx/v8/Brain_Amygdala:GTEx/v8/Brain_Caudate_basal_ganglia:GTEx/v8/Brain_Cerebellar_Hemisphere:GTEx/v8/Brain_Cerebellum:GTEx/v8/Brain_Cortex:GTEx/v8/Brain_Frontal_Cortex_BA9:GTEx/v8/Brain_Hippocampus:GTEx/v8/Brain_Hypothalamus:GTEx/v8/Brain_Nucleus_accumbens_basal_ganglia:GTEx/v8/Brain_Putamen_basal_ganglia:GTEx/v8/Brain_Spinal_cord_ce…	-	1.621e-09	rs6992333;rs11786083	30	no
BIP	ENSG00000178685	PARP10	8	145051321	145086940	-1	protein_coding	84875	PARP10	0.00291132	-0.42865	60	11.97	166	1.63076e-31	4.69064e-34	GTEx/v8/Whole_Blood:GTEx/v8/Breast_Mammary_Tissue:GTEx/v8/Colon_Transverse:GTEx/v8/Esophagus_Mucosa:GTEx/v8/Pancreas:GTEx/v8/Minor_Salivary_Gland:GTEx/v8/Skin_Not_Sun_Exposed_Suprapubic:GTEx/v8/Skin_Sun_Exposed_Lower_leg:GTEx/v8/Spleen:GTEx/v8/Stomach:GTEx/v8/Thyroid:GTEx/v8/Vagina	-	1.621e-09	rs6992333;rs11786083	30	no
BIP	ENSG00000178719	GRINA	8	145064226	145067583	1	protein_coding	2907	GRINA	0.757342	NA	40	11.97	166	9.37087e-15	1.971e-10	GTEx/v8/Whole_Blood:GTEx/v8/Esophagus_Mucosa:GTEx/v8/Skin_Sun_Exposed_Lower_leg:GTEx/v8/Spleen	-	1.621e-09	rs6992333;rs11786083	30	no
BIP	ENSG00000186583	SPATC1	8	145086582	145101933	1	protein_coding	375686	SPATC1	3.59031e-08	0.129497	6	10.1	161	2.98044e-10	1.73715e-06	GTEx/v8/Whole_Blood:GTEx/v8/Colon_Transverse:GTEx/v8/Esophagus_Mucosa:GTEx/v8/Spleen:GTEx/v8/Thyroid	-	1.621e-09	rs6992333;rs11786083	30	no
BIP	ENSG00000178814	OPLAH	8	145106167	145118735	-1	protein_coding	26873	OPLAH	2.99003e-11	NA	0	0	6	4.25785e-05	0.00269247	GTEx/v8/Skin_Not_Sun_Exposed_Suprapubic	+	2.256e-08	rs6992333;rs11786083	30	yes
BIP	ENSG00000178896	EXOSC4	8	145133529	145135550	1	protein_coding	54512	EXOSC4	0.0994502	-0.382152	0	0	0	NA	NA	NA	NA	4.602e-08	rs6992333;rs11786083:rs11786083	30	yes
BIP	ENSG00000197858	GPAA1	8	145137493	145141119	1	protein_coding	8733	GPAA1	2.89309e-07	NA	0	0	0	NA	NA	NA	NA	4.602e-08	rs6992333;rs11786083:rs11786083	30	yes
BIP	ENSG00000179091	CYC1	8	145149930	145152428	1	protein_coding	1537	CYC1	0.979014	NA	0	0	0	NA	NA	NA	NA	4.602e-08	rs6992333;rs11786083:rs11786083	30	yes
BIP	ENSG00000179632	MAF1	8	145159402	145162514	1	protein_coding	84232	MAF1	0.794025	NA	0	0	67	2.23768e-07	1.19921e-30	GTEx/v8/Whole_Blood	-	2.256e-08	rs6992333;rs11786083;rs11786083:rs11786083	30	yes
BIP	ENSG00000179698	KIAA1875	8	145162629	145173218	1	protein_coding	NA	KIAA1875	NA	NA	0	0	163	6.63391e-11	4.75535e-47	GTEx/v8/Whole_Blood:GTEx/v8/Colon_Transverse:GTEx/v8/Esophagus_Mucosa:GTEx/v8/Skin_Not_Sun_Exposed_Suprapubic:GTEx/v8/Spleen:GTEx/v8/Stomach:GTEx/v8/Thyroid	-	1.621e-09	rs6992333;rs11786083	30	yes
BIP	ENSG00000167701	GPT	8	145728356	145732557	1	protein_coding	2875	GPT	2.84324e-15	-0.0118879	0	0	8	1.21767e-05	0.0268066	GTEx/v8/Brain_Caudate_basal_ganglia	+	4.067e-08	rs6992333	30	yes
BIP	ENSG00000167700	MFSD3	8	145734457	145736596	1	protein_coding	113655	MFSD3	2.01615e-08	NA	0	0	3	1.83239e-05	0.0349608	GTEx/v8/Brain_Caudate_basal_ganglia	+	4.067e-08	rs6992333	30	yes
BIP	ENSG00000165985	C1QL3	10	16555742	16564004	-1	protein_coding	389941	C1QL3	0.718803	NA	0	0	0	NA	NA	NA	NA	NA	rs1998820	31	yes
BIP	ENSG00000148484	RSU1	10	16632610	16859527	-1	protein_coding	6251	RSU1	0.0477657	1.43655	0	0	0	NA	NA	NA	NA	NA	rs1998820	31	yes
BIP	ENSG00000107611	CUBN	10	16865963	17171830	-1	protein_coding	8029	CUBN	3.03433e-28	-0.411312	0	0	0	NA	NA	NA	NA	NA	rs1998820	31	yes
BIP	ENSG00000107614	TRDMT1	10	17184253	17244053	-1	protein_coding	1787	TRDMT1	1.67245e-06	0.795331	0	0	0	NA	NA	NA	NA	NA	rs1998820	31	yes
BIP	ENSG00000026025	VIM	10	17270258	17279592	1	protein_coding	7431	VIM	0.959386	0.389167	0	0	0	NA	NA	NA	NA	NA	rs1998820	31	yes
BIP	ENSG00000148488	ST8SIA6	10	17360382	17496329	-1	protein_coding	338596	ST8SIA6	2.70749e-08	0.520921	0	0	0	NA	NA	NA	NA	NA	rs1998820	31	yes
BIP	ENSG00000165996	PTPLA	10	17631958	17659376	-1	protein_coding	9200	PTPLA	0.278082	NA	0	0	0	NA	NA	NA	NA	NA	rs1998820	31	yes
BIP	ENSG00000136738	STAM	10	17686124	17757913	1	protein_coding	8027	STAM	0.902578	0.0256075	0	0	0	NA	NA	NA	NA	NA	rs1998820	31	yes
BIP	ENSG00000148482	SLC39A12	10	18240768	18332221	1	protein_coding	221074	SLC39A12	0.000292986	0.126473	0	0	0	NA	NA	NA	NA	NA	rs1998820	31	yes
BIP	ENSG00000165995	CACNB2	10	18429606	18830798	1	protein_coding	783	CACNB2	0.00182034	-0.0423939	72	17.23	0	NA	NA	NA	NA	4.1e-08	rs1998820	31	no
BIP	ENSG00000241058	NSUN6	10	18834490	18940551	-1	protein_coding	221078	NSUN6	1.72775e-14	-0.298656	0	0	0	NA	NA	NA	NA	NA	rs1998820	31	yes
BIP	ENSG00000271786	RP11-139J15.7	10	18931405	18944123	-1	protein_coding	NA	NA	NA	NA	0	0	0	NA	NA	NA	NA	NA	rs1998820	31	yes
BIP	ENSG00000165997	ARL5B	10	18948334	18970568	1	protein_coding	221079	ARL5B	0.463976	0.319438	0	0	43	2.45824e-06	1.01836e-08	GTEx/v8/Whole_Blood	+	4.1e-08	rs1998820	31	yes
BIP	ENSG00000204740	MALRD1	10	19492779	20079330	1	protein_coding	NA	MALRD1	NA	NA	0	0	0	NA	NA	NA	NA	4.1e-08	rs1998820	31	yes
BIP	ENSG00000120594	PLXDC2	10	20105168	20578785	1	protein_coding	84898	PLXDC2	0.613048	-0.361773	0	0	0	NA	NA	NA	NA	NA	rs1998820	31	yes
BIP	ENSG00000078114	NEBL	10	21068902	21463116	-1	protein_coding	10529	NEBL	5.76984e-24	-0.148103	0	0	0	NA	NA	NA	NA	NA	rs1998820	31	yes
BIP	ENSG00000204683	C10orf113	10	21414692	21435488	-1	protein_coding	387638	C10orf113	0.00753778	-0.171514	0	0	0	NA	NA	NA	NA	NA	rs1998820	31	yes
BIP	ENSG00000072401	UBE2D1	10	60094735	60130513	1	protein_coding	7321	UBE2D1	0.908885	-1.14023	0	0	0	NA	NA	NA	NA	5.437e-11	rs61846516	32	yes
BIP	ENSG00000122870	BICC1	10	60272900	60591195	1	protein_coding	80114	BICC1	0.571303	-0.692871	0	0	0	NA	NA	NA	NA	1.532e-11	rs61846516	32	yes
BIP	ENSG00000165443	PHYHIPL	10	60936350	61007534	1	protein_coding	84457	PHYHIPL	0.40288	-0.645677	0	0	0	NA	NA	NA	NA	1.532e-11	rs61846516	32	yes
BIP	ENSG00000148541	FAM13C	10	61005890	61122939	-1	protein_coding	220965	FAM13C	0.000441696	-0.915199	0	0	0	NA	NA	NA	NA	5.437e-11	rs61846516	32	yes
BIP	ENSG00000165449	SLC16A9	10	61410523	61495760	-1	protein_coding	220963	SLC16A9	0.642449	3.20667	0	0	0	NA	NA	NA	NA	5.437e-11	rs61846516	32	yes
BIP	ENSG00000108091	CCDC6	10	61548521	61666414	-1	protein_coding	8030	CCDC6	0.9678	-0.866998	0	0	0	NA	NA	NA	NA	1.532e-11	rs61846516	32	yes
BIP	ENSG00000235931	C10orf40	10	61715188	61720671	-1	protein_coding	NA	C10orf40	NA	NA	0	0	0	NA	NA	NA	NA	5.437e-11	rs61846516	32	yes
BIP	ENSG00000151150	ANK3	10	61786056	62493248	-1	protein_coding	288	ANK3	1	0.303348	52	21.5	25	7.95909e-08	3.36374e-16	GTEx/v8/Whole_Blood:GTEx/v8/Thyroid	-	1.532e-11	rs61846516	32	no
BIP	ENSG00000170312	CDK1	10	62538089	62554610	1	protein_coding	983	CDK1	0.970572	-0.363031	0	0	0	NA	NA	NA	NA	1.532e-11	rs61846516	32	yes
BIP	ENSG00000072422	RHOBTB1	10	62629196	62761198	-1	protein_coding	9886	RHOBTB1	0.00183823	-0.452042	0	0	0	NA	NA	NA	NA	5.437e-11	rs61846516	32	yes
BIP	ENSG00000196932	TMEM26	10	63166401	63213208	-1	protein_coding	219623	TMEM26	1.73428e-07	-0.427367	0	0	0	NA	NA	NA	NA	1.532e-11	rs61846516	32	yes
BIP	ENSG00000183346	C10orf107	10	63422719	63526524	1	protein_coding	219621	C10orf107	0.00079093	-0.76989	0	0	0	NA	NA	NA	NA	1.532e-11	rs61846516	32	yes
BIP	ENSG00000150347	ARID5B	10	63661059	63856703	1	protein_coding	84159	ARID5B	0.99989	-1.13936	0	0	0	NA	NA	NA	NA	1.532e-11	rs61846516	32	yes
BIP	ENSG00000182010	RTKN2	10	63942794	64028466	-1	protein_coding	219790	RTKN2	1.30977e-14	2.54628	0	0	0	NA	NA	NA	NA	1.532e-11	rs61846516	32	yes
BIP	ENSG00000138311	ZNF365	10	64133951	64431771	1	protein_coding	22891	ZNF365	3.62115e-05	-0.151965	0	0	0	NA	NA	NA	NA	5.437e-11	rs61846516	32	yes
BIP	ENSG00000108018	SORCS1	10	108333421	108924292	-1	protein_coding	114815	SORCS1	0.969566	NA	0	0	0	NA	NA	NA	NA	1.627e-11	rs2273738:rs2273738;rs4595478:rs4595478	33	yes
BIP	ENSG00000108039	XPNPEP1	10	111624524	111683311	-1	protein_coding	7511	XPNPEP1	0.964214	NA	17	14.56	142	5.53814e-07	3.02727e-19	GTEx/v8/Whole_Blood:GTEx/v8/Skin_Not_Sun_Exposed_Suprapubic:GTEx/v8/Skin_Sun_Exposed_Lower_leg:GTEx/v8/Spleen	+	1.627e-11	rs2273738;rs4595478;rs2273738:rs2273738;rs4595478:rs4595478	33	no
BIP	ENSG00000203876	RP11-451M19.3	10	111701029	111713649	-1	protein_coding	NA	NA	NA	NA	49	18.49	0	NA	NA	NA	NA	1.627e-11	rs2273738;rs4595478;rs2273738:rs2273738;rs4595478:rs4595478	33	no
BIP	ENSG00000148700	ADD3	10	111756126	111895323	1	protein_coding	120	ADD3	0.952357	NA	95	20.9	186	5.78232e-36	3.65469e-29	GTEx/v8/Whole_Blood:GTEx/v8/Brain_Caudate_basal_ganglia:GTEx/v8/Brain_Cerebellar_Hemisphere:GTEx/v8/Brain_Cerebellum:GTEx/v8/Brain_Frontal_Cortex_BA9:GTEx/v8/Breast_Mammary_Tissue:GTEx/v8/Colon_Transverse:GTEx/v8/Liver:GTEx/v8/Spleen:GTEx/v8/Stomach:GTEx/v8/Thyroid:GTEx/v8/Uterus	+	1.627e-11	rs2273738;rs4595478;rs4595478:rs2273738	33	no
BIP	ENSG00000119950	MXI1	10	111967363	112047123	1	protein_coding	4601	MXI1	0.70774	-0.185888	0	0	0	NA	NA	NA	NA	1.627e-11	rs2273738:rs2273738;rs4595478:rs4595478	33	yes
BIP	ENSG00000119953	SMNDC1	10	112050488	112064709	-1	protein_coding	10285	SMNDC1	0.275798	-0.89432	0	0	0	NA	NA	NA	NA	1.627e-11	rs2273738:rs2273738;rs4595478:rs4595478	33	yes
BIP	ENSG00000138166	DUSP5	10	112257596	112271302	1	protein_coding	1847	DUSP5	0.0255939	NA	0	0	0	NA	NA	NA	NA	1.627e-11	rs4595478:rs2273738	33	yes
BIP	ENSG00000108055	SMC3	10	112327449	112364394	1	protein_coding	9126	SMC3	1	-0.438874	0	0	0	NA	NA	NA	NA	1.627e-11	rs2273738:rs2273738;rs4595478:rs4595478	33	yes
BIP	ENSG00000203867	RBM20	10	112404155	112599227	1	protein_coding	282996	RBM20	NA	-0.195687	0	0	0	NA	NA	NA	NA	1.627e-11	rs2273738:rs2273738;rs4595478	33	yes
BIP	ENSG00000150593	PDCD4	10	112631565	112659764	1	protein_coding	100616113	PDCD4	0.000577684	0.343355	0	0	14	7.94889e-05	2.135e-15	GTEx/v8/Esophagus_Mucosa	-	2.987e-11	rs2273738;rs4595478;rs4595478:rs2273738	33	yes
BIP	ENSG00000214413	BBIP1	10	112658488	112679032	-1	protein_coding	92482	BBIP1	NA	0.391522	0	0	0	NA	NA	NA	NA	1.627e-11	rs2273738:rs2273738;rs4595478:rs4595478	33	yes
BIP	ENSG00000108061	SHOC2	10	112679301	112773425	1	protein_coding	8036	SHOC2	0.991705	-0.0401785	0	0	0	NA	NA	NA	NA	1.627e-11	rs2273738:rs2273738;rs4595478:rs4595478	33	yes
BIP	ENSG00000119913	TECTB	10	114043493	114064793	1	protein_coding	6975	TECTB	5.94967e-09	0.707836	0	0	0	NA	NA	NA	NA	1.627e-11	rs2273738:rs2273738;rs4595478	33	yes
BIP	ENSG00000006118	TMEM132A	11	60691935	60704631	1	protein_coding	54972	TMEM132A	2.88926e-06	NA	0	0	7	5.44304e-05	0.00322175	GTEx/v8/Spleen	NA	NA	rs174592;rs174575	34	yes
BIP	ENSG00000256713	PGA5	11	61008514	61018920	1	protein_coding	5222	PGA5	0.00127358	0.0513857	0	0	1	0.000103115	0.025554	GTEx/v8/Whole_Blood	+	7.262e-10	rs174592	34	yes
BIP	ENSG00000134780	DAGLA	11	61447905	61514473	1	protein_coding	747	DAGLA	0.953148	-0.966158	0	0	60	1.94097e-07	1.88071e-14	GTEx/v8/Esophagus_Mucosa	-	9.924e-14	rs174592;rs174575	34	yes
BIP	ENSG00000124920	MYRF	11	61520114	61555990	1	protein_coding	745	MYRF	0.999848	-1.65959	15	14.1	67	4.18115e-08	3.77408e-44	GTEx/v8/Whole_Blood:GTEx/v8/Esophagus_Mucosa:GTEx/v8/Liver:GTEx/v8/Thyroid	-	9.924e-14	rs174592;rs174575	34	no
BIP	ENSG00000134825	TMEM258	11	61535973	61560274	-1	protein_coding	746	TMEM258	0.000864646	0.122739	18	14.1	69	3.02506e-12	2.37208e-08	GTEx/v8/Whole_Blood:GTEx/v8/Brain_Frontal_Cortex_BA9:GTEx/v8/Brain_Putamen_basal_ganglia:GTEx/v8/Breast_Mammary_Tissue:GTEx/v8/Esophagus_Mucosa:GTEx/v8/Ovary:GTEx/v8/Skin_Not_Sun_Exposed_Suprapubic:GTEx/v8/Skin_Sun_Exposed_Lower_leg:GTEx/v8/Thyroid	+	9.924e-14	rs174592;rs174575;rs174575:rs174592	34	no
BIP	ENSG00000168496	FEN1	11	61560109	61564716	1	protein_coding	2237	FEN1	3.47774e-05	-0.45994	16	14.1	53	3.10843e-06	0.0045002	GTEx/v8/Skin_Not_Sun_Exposed_Suprapubic	-	9.924e-14	rs174592;rs174575;rs174575:rs174592	34	no
BIP	ENSG00000134824	FADS2	11	61560452	61634826	1	protein_coding	9415	FADS2	0.990052	-0.476246	71	14.1	69	1.36927e-73	4.16138e-129	GTEx/v8/Whole_Blood:GTEx/v8/Breast_Mammary_Tissue:GTEx/v8/Colon_Transverse:GTEx/v8/Esophagus_Mucosa:GTEx/v8/Ovary:GTEx/v8/Pancreas:GTEx/v8/Skin_Not_Sun_Exposed_Suprapubic:GTEx/v8/Skin_Sun_Exposed_Lower_leg:GTEx/v8/Spleen:GTEx/v8/Stomach:GTEx/v8/Thyroid	+	9.924e-14	rs174592;rs174575;rs174575:rs174592	34	no
BIP	ENSG00000149485	FADS1	11	61567099	61596790	-1	protein_coding	100302263	FADS1	0.383801	-0.763753	45	14.1	69	7.61519e-47	5.32071e-39	GTEx/v8/Whole_Blood:GTEx/v8/Brain_Anterior_cingulate_cortex_BA24:GTEx/v8/Brain_Caudate_basal_ganglia:GTEx/v8/Brain_Cerebellar_Hemisphere:GTEx/v8/Brain_Cerebellum:GTEx/v8/Brain_Cortex:GTEx/v8/Brain_Frontal_Cortex_BA9:GTEx/v8/Brain_Hippocampus:GTEx/v8/Brain_Hypothalamus:GTEx/v8/Brain_Putamen_basal_ganglia:GTEx/v8/Brain_Spinal_cord_cervical_c-1:GTEx/v8/Esophagus_Mucosa:GTEx/v8/Liver:GTEx/v8/Pancreas…	-	9.924e-14	rs174592;rs174575;rs174575:rs174592	34	no
BIP	ENSG00000221968	FADS3	11	61640991	61659523	-1	protein_coding	3995	FADS3	0.0488722	NA	0	0	50	1.79311e-11	1.726e-07	GTEx/v8/Brain_Cerebellar_Hemisphere:GTEx/v8/Brain_Cerebellum:GTEx/v8/Liver:GTEx/v8/Skin_Not_Sun_Exposed_Suprapubic	-	9.924e-14	rs174592;rs174575;rs174592:rs174575	34	yes
BIP	ENSG00000167994	RAB3IL1	11	61664773	61687741	-1	protein_coding	5866	RAB3IL1	0.000894541	-0.364568	0	0	0	NA	NA	NA	NA	2.098e-12	rs174592:rs174575	34	yes
BIP	ENSG00000167995	BEST1	11	61717293	61732987	1	protein_coding	7439	BEST1	4.88562e-08	0.261397	0	0	0	NA	NA	NA	NA	2.098e-12	rs174592:rs174575	34	yes
BIP	ENSG00000167996	FTH1	11	61727190	61735132	-1	protein_coding	2495	FTH1	0.918437	NA	0	0	0	NA	NA	NA	NA	2.098e-12	rs174592:rs174575	34	yes
BIP	ENSG00000269089	AP003733.1	11	61735453	61736755	1	protein_coding	NA	NA	NA	NA	0	0	0	NA	NA	NA	NA	2.098e-12	rs174592:rs174575	34	yes
BIP	ENSG00000168515	SCGB1D1	11	61957688	61961011	1	protein_coding	10648	SCGB1D1	1.19496e-05	0.599545	0	0	0	NA	NA	NA	NA	9.924e-14	rs174575:rs174592	34	yes
BIP	ENSG00000124939	SCGB2A1	11	61976140	61981408	1	protein_coding	4246	SCGB2A1	0.0564013	-0.285395	0	0	0	NA	NA	NA	NA	2.098e-12	rs174592:rs174575	34	yes
BIP	ENSG00000124942	AHNAK	11	62201016	62323707	-1	protein_coding	79026	AHNAK	0.344567	-0.479742	0	0	0	NA	NA	NA	NA	2.098e-12	rs174592:rs174575	34	yes
BIP	ENSG00000254772	EEF1G	11	62327073	62342401	-1	protein_coding	100500804	EEF1G	0.998058	-0.55316	0	0	0	NA	NA	NA	NA	2.098e-12	rs174592:rs174575	34	yes
BIP	ENSG00000255508	MIR3654	11	62327075	62359003	-1	protein_coding	100500804	MIR3654	NA	NA	0	0	0	NA	NA	NA	NA	2.098e-12	rs174592:rs174575	34	yes
BIP	ENSG00000149016	TUT1	11	62342517	62359649	-1	protein_coding	64852	TUT1	9.9851e-06	-0.411889	0	0	0	NA	NA	NA	NA	2.098e-12	rs174592:rs174575	34	yes
BIP	ENSG00000149541	B3GAT3	11	62382768	62389647	-1	protein_coding	26229	B3GAT3	0.000286975	-0.288759	0	0	4	5.66585e-05	0.0435735	GTEx/v8/Pancreas	-	2.027e-13	rs174592	34	yes
BIP	ENSG00000089597	GANAB	11	62392298	62414104	-1	protein_coding	23193	GANAB	0.999948	-1.00534	0	0	7	4.0164e-06	0.0180353	GTEx/v8/Liver	NA	NA	rs174575	34	yes
BIP	ENSG00000133316	WDR74	11	62599814	62609281	-1	protein_coding	54663	WDR74	2.46017e-08	1.17895	0	0	0	NA	NA	NA	NA	NA	rs4672	35	yes
BIP	ENSG00000168003	SLC3A2	11	62623518	62656352	1	protein_coding	6520	SLC3A2	0.923234	-0.438387	0	0	0	NA	NA	NA	NA	NA	rs4672	35	yes
BIP	ENSG00000133315	MACROD1	11	63766030	63933578	-1	protein_coding	28992	MACROD1	0.00662477	NA	1	0.992	0	NA	NA	NA	NA	NA	rs4672	35	no
BIP	ENSG00000126500	FLRT1	11	63870660	63886645	1	protein_coding	23769	FLRT1	0.54632	1.0142	0	0	2	2.23884e-05	8.16957e-05	GTEx/v8/Thyroid	+	3.42e-09	rs4672	35	yes
BIP	ENSG00000168439	STIP1	11	63952744	63972015	1	protein_coding	10963	STIP1	0.999888	-0.592397	1	0	0	NA	NA	NA	NA	NA	rs4672	35	no
BIP	ENSG00000149781	FERMT3	11	63974150	63991354	1	protein_coding	83706	FERMT3	0.257005	-0.308938	3	15.99	0	NA	NA	NA	NA	NA	rs4672	35	no
BIP	ENSG00000149743	TRPT1	11	63991271	63993726	-1	protein_coding	83707	TRPT1	0.00867585	0.0178627	2	15.99	4	5.20071e-10	5.51129e-20	GTEx/v8/Colon_Transverse:GTEx/v8/Pancreas:GTEx/v8/Stomach:GTEx/v8/Thyroid	+	3.42e-09	rs4672	35	no
BIP	ENSG00000149761	NUDT22	11	63993413	63998158	1	protein_coding	84304	NUDT22	0.000315497	0.142753	2	15.99	0	NA	NA	NA	NA	NA	rs4672	35	no
BIP	ENSG00000110011	DNAJC4	11	63997750	64001758	1	protein_coding	3338	DNAJC4	6.43771e-06	-0.430888	3	20.5	0	NA	NA	NA	NA	3.42e-09	rs4672	35	no
BIP	ENSG00000173511	VEGFB	11	64002010	64006259	1	protein_coding	7423	VEGFB	1.52262e-06	NA	1	20.5	1	0.000112095	0.0256948	GTEx/v8/Brain_Cerebellar_Hemisphere	NA	3.42e-09	rs4672	35	no
BIP	ENSG00000173486	FKBP2	11	64008475	64011604	1	protein_coding	2286	FKBP2	0.30716	-0.905814	1	20.5	4	1.6956e-11	1.31014e-12	GTEx/v8/Colon_Transverse:GTEx/v8/Esophagus_Mucosa:GTEx/v8/Skin_Not_Sun_Exposed_Suprapubic	+	3.42e-09	rs4672	35	no
BIP	ENSG00000173457	PPP1R14B	11	64011956	64014413	-1	protein_coding	26472	PPP1R14B	0.709204	NA	1	20.5	4	7.16538e-09	7.33881e-16	GTEx/v8/Colon_Transverse:GTEx/v8/Esophagus_Mucosa:GTEx/v8/Pancreas	+	3.42e-09	rs4672	35	no
BIP	ENSG00000149782	PLCB3	11	64018995	64036622	1	protein_coding	5331	PLCB3	0.968377	NA	1	20.5	4	2.86022e-12	9.9834e-25	GTEx/v8/Esophagus_Mucosa	-	3.42e-09	rs4672	35	no
BIP	ENSG00000182450	KCNK4	11	64058774	64067503	1	protein_coding	50801	KCNK4	0.0424812	-0.751016	0	0	1	4.33591e-05	0.0142472	GTEx/v8/Brain_Frontal_Cortex_BA9	+	3.42e-09	rs4672	35	yes
BIP	ENSG00000219435	TEX40	11	64067863	64072242	1	protein_coding	25858	TEX40	0.477043	NA	0	0	4	8.67268e-12	5.89482e-18	GTEx/v8/Brain_Amygdala:GTEx/v8/Brain_Anterior_cingulate_cortex_BA24:GTEx/v8/Brain_Caudate_basal_ganglia:GTEx/v8/Brain_Cerebellum:GTEx/v8/Brain_Cortex:GTEx/v8/Brain_Hippocampus:GTEx/v8/Brain_Nucleus_accumbens_basal_ganglia:GTEx/v8/Brain_Putamen_basal_ganglia:GTEx/v8/Skin_Not_Sun_Exposed_Suprapubic:GTEx/v8/Skin_Sun_Exposed_Lower_leg:GTEx/v8/Thyroid	-	3.42e-09	rs4672	35	yes
BIP	ENSG00000126432	PRDX5	11	64085560	64089283	1	protein_coding	25824	PRDX5	0.00314038	-0.356656	0	0	4	1.90632e-13	3.13229e-21	GTEx/v8/Whole_Blood:GTEx/v8/Brain_Cerebellum:GTEx/v8/Esophagus_Mucosa:GTEx/v8/Liver:GTEx/v8/Skin_Not_Sun_Exposed_Suprapubic:GTEx/v8/Skin_Sun_Exposed_Lower_leg	-	3.42e-09	rs4672	35	yes
BIP	ENSG00000162302	RPS6KA4	11	64126620	64139687	1	protein_coding	8986	RPS6KA4	0.999475	NA	0	0	4	1.06573e-07	3.32534e-33	GTEx/v8/Whole_Blood	-	3.42e-09	rs4672	35	yes
BIP	ENSG00000149823	VPS51	11	64856796	64879332	1	protein_coding	738	VPS51	6.3802e-05	-0.438897	0	0	1	0.000119964	0.0122733	GTEx/v8/Pancreas	NA	NA	rs4672	35	yes
BIP	ENSG00000173327	MAP3K11	11	65365226	65382853	-1	protein_coding	4296	MAP3K11	0.170283	-0.757764	0	0	17	4.63196e-05	4.38622e-17	GTEx/v8/Pancreas	NA	NA	rs475805	36	yes
BIP	ENSG00000254470	AP5B1	11	65543364	65548273	-1	protein_coding	91056	AP5B1	6.97158e-06	0.442298	0	0	0	NA	NA	NA	NA	NA	rs475805	36	yes
BIP	ENSG00000172818	OVOL1	11	65554493	65564690	1	protein_coding	5017	OVOL1	0.676796	-0.557877	0	0	0	NA	NA	NA	NA	NA	rs475805	36	yes
BIP	ENSG00000172803	SNX32	11	65601112	65624367	1	protein_coding	254122	SNX32	2.72867e-13	0.151678	0	0	19	3.96681e-05	1.35074e-66	GTEx/v8/Skin_Not_Sun_Exposed_Suprapubic:GTEx/v8/Skin_Sun_Exposed_Lower_leg	NA	NA	rs475805	36	yes
BIP	ENSG00000172638	EFEMP2	11	65633912	65641063	-1	protein_coding	30008	EFEMP2	0.0283882	NA	0	0	1	8.71395e-05	3.26945e-15	GTEx/v8/Whole_Blood	-	5.705e-09	rs475805	36	yes
BIP	ENSG00000172543	CTSW	11	65647280	65651212	1	protein_coding	1521	CTSW	2.6259e-07	0.389375	0	0	24	2.95524e-05	1.15367e-68	GTEx/v8/Whole_Blood:GTEx/v8/Spleen	NA	NA	rs475805	36	yes
BIP	ENSG00000175376	EIF1AD	11	65764016	65769647	-1	protein_coding	84285	EIF1AD	0.181571	0.402588	0	0	19	7.76792e-07	1.11174e-18	GTEx/v8/Skin_Not_Sun_Exposed_Suprapubic:GTEx/v8/Skin_Sun_Exposed_Lower_leg	NA	NA	rs475805	36	yes
BIP	ENSG00000175334	BANF1	11	65769550	65771620	1	protein_coding	8815	BANF1	0.739287	-0.489761	0	0	77	7.50783e-05	3.90511e-09	GTEx/v8/Whole_Blood:GTEx/v8/Colon_Transverse	NA	NA	rs475805	36	yes
BIP	ENSG00000175294	CATSPER1	11	65784223	65793988	-1	protein_coding	117144	CATSPER1	1.14277e-08	-0.116952	9	13.14	0	NA	NA	NA	NA	NA	rs475805	36	no
BIP	ENSG00000175229	GAL3ST3	11	65809423	65816651	-1	protein_coding	89792	GAL3ST3	1.24669e-06	-0.117015	21	9.17	0	NA	NA	NA	NA	1.991e-09	rs475805	36	no
BIP	ENSG00000087365	SF3B2	11	65818200	65836779	1	protein_coding	10992	SF3B2	0.99946	-0.0687926	15	13.56	115	5.02582e-06	1.88767e-43	GTEx/v8/Whole_Blood:GTEx/v8/Brain_Cerebellum:GTEx/v8/Thyroid	NA	1.991e-09	rs475805	36	no
BIP	ENSG00000255038	RP11-1167A19.2	11	65834748	65837090	-1	protein_coding	NA	NA	NA	NA	13	13.56	130	5.65061e-06	0.000265405	GTEx/v8/Thyroid	+	1.991e-09	rs475805	36	no
BIP	ENSG00000175115	PACS1	11	65837834	66012218	1	protein_coding	55690	PACS1	0.999906	-0.885764	133	13.56	152	1.20769e-19	8.65827e-15	GTEx/v8/Whole_Blood:GTEx/v8/Brain_Cortex:GTEx/v8/Brain_Frontal_Cortex_BA9:GTEx/v8/Brain_Hippocampus:GTEx/v8/Brain_Hypothalamus:GTEx/v8/Brain_Nucleus_accumbens_basal_ganglia:GTEx/v8/Breast_Mammary_Tissue:GTEx/v8/Esophagus_Mucosa:GTEx/v8/Minor_Salivary_Gland:GTEx/v8/Skin_Not_Sun_Exposed_Suprapubic:GTEx/v8/Skin_Sun_Exposed_Lower_leg:GTEx/v8/Spleen:GTEx/v8/Thyroid	+	1.991e-09	rs475805	36	no
BIP	ENSG00000174996	KLC2	11	66024765	66035331	1	protein_coding	64837	KLC2	0.997255	-0.615954	12	16.42	152	1.6333e-33	8.04701e-27	GTEx/v8/Whole_Blood:GTEx/v8/Colon_Transverse:GTEx/v8/Esophagus_Mucosa:GTEx/v8/Liver:GTEx/v8/Skin_Not_Sun_Exposed_Suprapubic:GTEx/v8/Skin_Sun_Exposed_Lower_leg	+	1.991e-09	rs475805	36	no
BIP	ENSG00000174903	RAB1B	11	66036004	66044963	1	protein_coding	81876	RAB1B	0.751684	-0.263685	13	17.48	100	2.9001e-07	0.000411961	GTEx/v8/Whole_Blood	+	1.991e-09	rs475805	36	no
BIP	ENSG00000174871	CNIH2	11	66045661	66052772	1	protein_coding	254263	CNIH2	0.89454	NA	14	22.5	150	3.50091e-09	1.8316e-05	GTEx/v8/Breast_Mammary_Tissue:GTEx/v8/Spleen	-	5.705e-09	rs475805;rs12577917:rs475805	36	no
BIP	ENSG00000174851	YIF1A	11	66052051	66056641	-1	protein_coding	10897	YIF1A	2.08232e-09	NA	12	22.5	152	6.2133e-23	1.55663e-17	GTEx/v8/Whole_Blood:GTEx/v8/Brain_Hypothalamus:GTEx/v8/Colon_Transverse:GTEx/v8/Pancreas:GTEx/v8/Skin_Not_Sun_Exposed_Suprapubic:GTEx/v8/Skin_Sun_Exposed_Lower_leg	+	5.705e-09	rs475805;rs12577917:rs475805	36	no
BIP	ENSG00000179292	TMEM151A	11	66059341	66064135	1	protein_coding	256472	TMEM151A	0.788175	NA	6	22.5	0	NA	NA	NA	NA	3.708e-08	rs475805;rs12577917:rs475805	36	no
BIP	ENSG00000174807	CD248	11	66081958	66084515	-1	protein_coding	57124	CD248	0.541815	NA	0	0	0	NA	NA	NA	NA	3.708e-08	rs475805:rs12577917:rs678397	36	yes
BIP	ENSG00000174791	RIN1	11	66097713	66104311	-1	protein_coding	9610	RIN1	0.000202047	-0.239759	0	0	79	7.15347e-07	5.40783e-79	GTEx/v8/Whole_Blood:GTEx/v8/Brain_Frontal_Cortex_BA9:GTEx/v8/Skin_Sun_Exposed_Lower_leg	-	5.462e-09	rs12577917;rs678397;rs475805;rs475805:rs12577917:rs678397	36	yes
BIP	ENSG00000174744	BRMS1	11	66104804	66112596	-1	protein_coding	25855	BRMS1	0.00107652	-0.593186	0	0	2	0.000171026	0.00114378	GTEx/v8/Esophagus_Mucosa:GTEx/v8/Thyroid	+	3.708e-08	rs678397;rs12577917;rs475805:rs12577917:rs678397	36	yes
BIP	ENSG00000174684	B3GNT1	11	66112843	66115163	-1	protein_coding	11041	B3GNT1	0.15938	NA	0	0	106	2.36404e-05	2.87478e-08	GTEx/v8/Breast_Mammary_Tissue	+	5.705e-09	rs475805;rs475805:rs12577917:rs678397	36	yes
BIP	ENSG00000255468	RP11-867G23.8	11	66115421	66132275	1	protein_coding	NA	NA	0.114175	NA	0	0	61	2.92912e-14	1.89441e-27	GTEx/v8/Brain_Cerebellar_Hemisphere:GTEx/v8/Brain_Cerebellum:GTEx/v8/Breast_Mammary_Tissue:GTEx/v8/Esophagus_Mucosa:GTEx/v8/Minor_Salivary_Gland:GTEx/v8/Thyroid	-	5.462e-09	rs12577917;rs678397;rs475805:rs12577917:rs678397	36	yes
BIP	ENSG00000174669	SLC29A2	11	66129992	66139685	-1	protein_coding	3177	SLC29A2	1.32365e-08	0.0390529	0	0	0	NA	NA	NA	NA	3.708e-08	rs678397:rs12577917	36	yes
BIP	ENSG00000174576	NPAS4	11	66188475	66194178	1	protein_coding	266743	NPAS4	0.424264	-1.06358	2	0.652	0	NA	NA	NA	NA	3.708e-08	rs12577917;rs678397;rs678397:rs475805	36	no
BIP	ENSG00000174547	MRPL11	11	66202546	66234209	-1	protein_coding	65003	MRPL11	2.04236e-05	-0.370835	5	7.022	0	NA	NA	NA	NA	3.708e-08	rs678397;rs678397:rs12577917	36	no
BIP	ENSG00000174516	PELI3	11	66234216	66244808	1	protein_coding	246330	PELI3	0.0273434	-0.197191	5	9.038	61	5.26325e-07	3.65336e-12	GTEx/v8/Whole_Blood:GTEx/v8/Thyroid	+	5.462e-09	rs678397;rs12577917;rs678397:rs12577917	36	no
BIP	ENSG00000254986	DPP3	11	66247484	66277130	1	protein_coding	10072	DPP3	4.36332e-09	0.535185	8	9.038	61	3.10474e-26	6.12881e-33	GTEx/v8/Whole_Blood:GTEx/v8/Esophagus_Mucosa:GTEx/v8/Pancreas:GTEx/v8/Spleen:GTEx/v8/Stomach:GTEx/v8/Thyroid	+	5.462e-09	rs678397;rs12577917	36	no
BIP	ENSG00000256349	CTD-3074O7.11	11	66276550	66301084	1	protein_coding	582	NA	2.03206e-07	NA	7	6.399	0	NA	NA	NA	NA	NA	rs678397	36	no
BIP	ENSG00000174483	BBS1	11	66278077	66301098	1	protein_coding	582	BBS1	1.77867e-07	-0.129795	6	6.399	61	2.62464e-15	3.24232e-16	GTEx/v8/Whole_Blood:GTEx/v8/Brain_Cerebellar_Hemisphere:GTEx/v8/Brain_Cerebellum:GTEx/v8/Brain_Cortex:GTEx/v8/Brain_Nucleus_accumbens_basal_ganglia:GTEx/v8/Brain_Putamen_basal_ganglia:GTEx/v8/Esophagus_Mucosa:GTEx/v8/Skin_Not_Sun_Exposed_Suprapubic:GTEx/v8/Skin_Sun_Exposed_Lower_leg:GTEx/v8/Thyroid	+	5.462e-09	rs678397;rs12577917	36	no
BIP	ENSG00000174165	ZDHHC24	11	66288108	66313709	-1	protein_coding	254359	ZDHHC24	0.00614031	-0.199989	7	6.399	61	1.74284e-09	1.98172e-15	GTEx/v8/Brain_Caudate_basal_ganglia:GTEx/v8/Brain_Cerebellar_Hemisphere:GTEx/v8/Brain_Cerebellum:GTEx/v8/Brain_Cortex:GTEx/v8/Brain_Frontal_Cortex_BA9:GTEx/v8/Brain_Hippocampus:GTEx/v8/Brain_Nucleus_accumbens_basal_ganglia:GTEx/v8/Brain_Putamen_basal_ganglia:GTEx/v8/Skin_Not_Sun_Exposed_Suprapubic:GTEx/v8/Skin_Sun_Exposed_Lower_leg:GTEx/v8/Thyroid	+	5.462e-09	rs678397;rs12577917	36	no
BIP	ENSG00000174080	CTSF	11	66330934	66336312	-1	protein_coding	8722	CTSF	1.32811e-13	0.919673	26	21.3	162	1.00627e-33	3.81499e-30	GTEx/v8/Whole_Blood:GTEx/v8/Brain_Caudate_basal_ganglia:GTEx/v8/Brain_Cerebellum:GTEx/v8/Brain_Frontal_Cortex_BA9:GTEx/v8/Brain_Hypothalamus:GTEx/v8/Brain_Nucleus_accumbens_basal_ganglia:GTEx/v8/Brain_Putamen_basal_ganglia:GTEx/v8/Breast_Mammary_Tissue:GTEx/v8/Colon_Transverse:GTEx/v8/Esophagus_Mucosa:GTEx/v8/Pancreas:GTEx/v8/Skin_Not_Sun_Exposed_Suprapubic:GTEx/v8/Skin_Sun_Exposed_Lower_leg:GTEx…	-	5.462e-09	rs678397;rs475805;rs12577917	36	no
BIP	ENSG00000182791	CCDC87	11	66357640	66360554	-1	protein_coding	55231	CCDC87	3.05913e-06	-0.576764	5	10.89	11	3.83458e-05	0.0137995	GTEx/v8/Pancreas	NA	3.708e-08	rs678397;rs678397:rs12577917	36	no
BIP	ENSG00000173992	CCS	11	66360292	66373490	1	protein_coding	9973	CCS	3.77236e-06	NA	7	10.89	61	4.20267e-24	1.56369e-18	GTEx/v8/Cells_EBV-transformed_lymphocytes:GTEx/v8/Whole_Blood:GTEx/v8/Brain_Nucleus_accumbens_basal_ganglia:GTEx/v8/Colon_Transverse:GTEx/v8/Spleen	+	5.462e-09	rs678397;rs12577917;rs678397:rs12577917	36	no
BIP	ENSG00000239306	RBM14	11	66384053	66394818	1	protein_coding	10432	RBM14	0.987908	-0.617388	6	4.364	0	NA	NA	NA	NA	3.708e-08	rs678397;rs678397:rs12577917	36	no
BIP	ENSG00000173933	RBM4	11	66384097	66434153	1	protein_coding	100526737	RBM4	0.943909	-1.40286	13	5.19	0	NA	NA	NA	NA	3.708e-08	rs678397;rs678397:rs12577917	36	no
BIP	ENSG00000248643	RBM14-RBM4	11	66384097	66413940	1	protein_coding	100526737	RBM14-RBM4	0.918848	-0.610116	10	4.364	0	NA	NA	NA	NA	3.708e-08	rs678397;rs678397:rs12577917	36	no
BIP	ENSG00000173914	RBM4B	11	66432469	66445392	-1	protein_coding	83759	RBM4B	0.442247	-1.11377	5	5.19	0	NA	NA	NA	NA	5.462e-09	rs678397;rs678397:rs12577917:rs475805	36	no
BIP	ENSG00000173898	SPTBN2	11	66452719	66496697	-1	protein_coding	6712	SPTBN2	0.999978	-0.832819	5	9.243	0	NA	NA	NA	NA	1.079e-08	rs678397	36	no
BIP	ENSG00000173715	C11orf80	11	66511922	66610987	1	protein_coding	79703	C11orf80	0.0084626	NA	0	0	16	2.30704e-06	5.42876e-21	GTEx/v8/Esophagus_Mucosa	NA	NA	rs678397	36	yes
BIP	ENSG00000173653	RCE1	11	66610306	66614017	1	protein_coding	79703	RCE1	0.559303	NA	0	0	56	7.25034e-08	1.52522e-05	GTEx/v8/Whole_Blood	+	5.462e-09	rs678397	36	yes
BIP	ENSG00000173599	PC	11	66615704	66725847	-1	protein_coding	5091	PC	0.716436	-0.163689	0	0	19	7.62237e-06	2.28262e-30	GTEx/v8/Brain_Cerebellar_Hemisphere:GTEx/v8/Brain_Cerebellum:GTEx/v8/Esophagus_Mucosa:GTEx/v8/Pancreas	+	5.869e-09	rs678397	36	yes
BIP	ENSG00000173621	LRFN4	11	66624118	66627946	1	protein_coding	78999	LRFN4	0.942092	NA	0	0	167	2.43595e-13	2.16087e-30	GTEx/v8/Whole_Blood:GTEx/v8/Colon_Transverse:GTEx/v8/Pancreas:GTEx/v8/Skin_Not_Sun_Exposed_Suprapubic:GTEx/v8/Skin_Sun_Exposed_Lower_leg:GTEx/v8/Spleen:GTEx/v8/Stomach:GTEx/v8/Thyroid	+	5.462e-09	rs12577917;rs678397;rs475805	36	yes
BIP	ENSG00000173237	C11orf86	11	66742748	66744475	1	protein_coding	254439	C11orf86	NA	-0.264753	0	0	0	NA	NA	NA	NA	NA	rs678397	36	yes
BIP	ENSG00000173227	SYT12	11	66774249	66818334	1	protein_coding	91683	SYT12	1.02517e-05	-0.60933	0	0	0	NA	NA	NA	NA	NA	rs678397	36	yes
BIP	ENSG00000173156	RHOD	11	66824289	66839484	1	protein_coding	29984	RHOD	0.203235	NA	0	0	0	NA	NA	NA	NA	NA	rs678397	36	yes
BIP	ENSG00000173120	KDM2A	11	66886740	67025558	1	protein_coding	22992	KDM2A	1	-1.43384	0	0	0	NA	NA	NA	NA	NA	rs678397	36	yes
BIP	ENSG00000179038	AP001885.1	11	66963391	66964638	-1	protein_coding	NA	NA	NA	NA	0	0	5	7.76108e-06	0.0335209	GTEx/v8/Vagina	NA	NA	rs475805;rs678397	36	yes
BIP	ENSG00000173020	ADRBK1	11	67033881	67054027	1	protein_coding	156	ADRBK1	0.998628	-0.916747	0	0	0	NA	NA	NA	NA	NA	rs678397	36	yes
BIP	ENSG00000172613	RAD9A	11	67159176	67165881	1	protein_coding	5883	RAD9A	0.00232538	-0.124413	0	0	1	0.000277051	2.90343e-21	GTEx/v8/Skin_Not_Sun_Exposed_Suprapubic	NA	NA	rs678397	36	yes
BIP	ENSG00000162105	SHANK2	11	70313961	70963623	-1	protein_coding	22941	SHANK2	0.99992	NA	40	7.903	0	NA	NA	NA	NA	1.243e-10	rs12575685;rs11602121;rs11602121:rs12575685	37	no
BIP	ENSG00000244411	KRTAP5-7	11	71238313	71239210	1	protein_coding	440050	KRTAP5-7	0.581964	0.464766	0	0	0	NA	NA	NA	NA	2.168e-10	rs11602121:rs12575685	37	yes
BIP	ENSG00000137513	NARS2	11	78147007	78285919	-1	protein_coding	79731	NARS2	0.000838256	-0.111868	0	0	0	NA	NA	NA	NA	NA	rs12289486	38	yes
BIP	ENSG00000149256	TENM4	11	78363876	79151992	-1	protein_coding	26011	TENM4	0.999719	-0.693242	34	18.89	12	1.83289e-05	2.79199e-06	GTEx/v8/Skin_Not_Sun_Exposed_Suprapubic:GTEx/v8/Skin_Sun_Exposed_Lower_leg:GTEx/v8/Spleen	+	3.297e-08	rs12289486	38	no
BIP	ENSG00000255874	LINC00346	13	111521578	111522162	-1	protein_coding	NA	LINC00346	NA	NA	0	0	0	NA	NA	NA	NA	5.811e-09	rs35306827	39	yes
BIP	ENSG00000268130	AL137002.1	13	113755563	113756608	-1	protein_coding	NA	NA	NA	NA	0	0	0	NA	NA	NA	NA	3.555e-09	rs35306827	39	yes
BIP	ENSG00000057593	F7	13	113760105	113774995	1	protein_coding	2155	F7	1.33141e-05	-0.233475	0	0	0	NA	NA	NA	NA	3.555e-09	rs35306827	39	yes
BIP	ENSG00000126218	F10	13	113777128	113803843	1	protein_coding	2159	F10	0.160511	0.432217	0	0	89	1.63658e-06	0.0059875	GTEx/v8/Colon_Transverse	+	3.555e-09	rs35306827	39	yes
BIP	ENSG00000126231	PROZ	13	113812968	113826694	1	protein_coding	8858	PROZ	3.84164e-09	-0.0170484	36	9.712	137	1.33739e-47	8.69338e-41	GTEx/v8/Whole_Blood:GTEx/v8/Brain_Cerebellar_Hemisphere:GTEx/v8/Brain_Cerebellum:GTEx/v8/Brain_Hippocampus:GTEx/v8/Breast_Mammary_Tissue:GTEx/v8/Colon_Transverse:GTEx/v8/Esophagus_Mucosa:GTEx/v8/Liver:GTEx/v8/Pancreas:GTEx/v8/Minor_Salivary_Gland:GTEx/v8/Skin_Not_Sun_Exposed_Suprapubic:GTEx/v8/Skin_Sun_Exposed_Lower_leg:GTEx/v8/Spleen:GTEx/v8/Stomach:GTEx/v8/Thyroid:GTEx/v8/Uterus:GTEx/v8/Vagina	+	3.555e-09	rs35306827	39	no
BIP	ENSG00000126226	PCID2	13	113831891	113863029	-1	protein_coding	55795	PCID2	6.36503e-09	-0.422709	57	10.54	0	NA	NA	NA	NA	3.555e-09	rs35306827	39	no
BIP	ENSG00000139842	CUL4A	13	113862552	113919399	1	protein_coding	8451	CUL4A	0.999413	NA	104	17.06	56	8.83233e-08	0.000435856	GTEx/v8/Brain_Cerebellum:GTEx/v8/Esophagus_Mucosa	+	3.555e-09	rs35306827	39	no
BIP	ENSG00000185896	LAMP1	13	113951556	113977987	1	protein_coding	3916	LAMP1	0.978975	NA	0	0	1	3.79786e-05	0.015725	GTEx/v8/Skin_Not_Sun_Exposed_Suprapubic	NA	5.811e-09	rs35306827	39	yes
BIP	ENSG00000139835	GRTP1	13	113978505	114018446	-1	protein_coding	79774	GRTP1	4.7883e-06	NA	0	0	0	NA	NA	NA	NA	5.811e-09	rs35306827	39	yes
BIP	ENSG00000153531	ADPRHL1	13	114076260	114107839	-1	protein_coding	113622	ADPRHL1	2.8796e-07	-0.459331	0	0	0	NA	NA	NA	NA	3.555e-09	rs35306827	39	yes
BIP	ENSG00000150401	DCUN1D2	13	114110134	114145267	-1	protein_coding	55208	DCUN1D2	9.91158e-05	NA	0	0	0	NA	NA	NA	NA	3.555e-09	rs35306827	39	yes
BIP	ENSG00000150403	TMCO3	13	114145310	114204542	1	protein_coding	55002	TMCO3	6.68498e-10	NA	0	0	0	NA	NA	NA	NA	3.555e-09	rs35306827	39	yes
BIP	ENSG00000130177	CDC16	13	115000362	115038198	1	protein_coding	8881	CDC16	0.952255	NA	0	0	0	NA	NA	NA	NA	3.555e-09	rs35306827	39	yes
BIP	ENSG00000140057	AK7	14	96858448	96955764	1	protein_coding	122481	AK7	9.78991e-09	-0.251851	0	0	0	NA	NA	NA	NA	1.961e-08	rs2693698	40	yes
BIP	ENSG00000090060	PAPOLA	14	96967770	97033448	1	protein_coding	10914	PAPOLA	0.999972	-1.31379	0	0	0	NA	NA	NA	NA	1.961e-08	rs2693698	40	yes
BIP	ENSG00000100749	VRK1	14	97263641	97398059	1	protein_coding	7443	VRK1	0.0428984	-0.524568	0	0	0	NA	NA	NA	NA	1.961e-08	rs2693698	40	yes
BIP	ENSG00000258869	RP11-204N11.1	14	98215601	98230326	-1	protein_coding	NA	NA	NA	NA	0	0	0	NA	NA	NA	NA	1.961e-08	rs2693698	40	yes
BIP	ENSG00000246223	C14orf64	14	98391947	98444461	-1	protein_coding	NA	C14orf64	NA	NA	0	0	0	NA	NA	NA	NA	1.961e-08	rs2693698	40	yes
BIP	ENSG00000127152	BCL11B	14	99635624	99737861	-1	protein_coding	64919	BCL11B	0.929785	-2.62425	5	9.655	0	NA	NA	NA	NA	1.961e-08	rs2693698	40	no
BIP	ENSG00000166069	TMCO5A	15	38214140	38259925	1	protein_coding	145942	TMCO5A	0.000421007	-0.185732	0	0	0	NA	NA	NA	NA	3.83e-08	rs35958438	41	yes
BIP	ENSG00000166068	SPRED1	15	38544527	38649450	1	protein_coding	161742	SPRED1	0.868668	-1.00904	0	0	0	NA	NA	NA	NA	3.83e-08	rs35958438	41	yes
BIP	ENSG00000171262	FAM98B	15	38746328	38779911	1	protein_coding	283742	FAM98B	0.394827	0.363388	0	0	0	NA	NA	NA	NA	3.83e-08	rs35958438	41	yes
BIP	ENSG00000172575	RASGRP1	15	38780304	38857776	-1	protein_coding	10125	RASGRP1	0.189677	-0.7689	0	0	0	NA	NA	NA	NA	3.83e-08	rs35958438	41	yes
BIP	ENSG00000175779	C15orf53	15	38988799	38992239	1	protein_coding	400359	C15orf53	0.0936098	1.02773	1	2.243	0	NA	NA	NA	NA	NA	rs35958438	41	no
BIP	ENSG00000175746	C15orf54	15	39542885	39547046	1	protein_coding	400360	C15orf54	0.000115196	1.74172	0	0	0	NA	NA	NA	NA	3.83e-08	rs35958438	41	yes
BIP	ENSG00000137801	THBS1	15	39873280	39891667	1	protein_coding	7057	THBS1	0.999073	0.270686	0	0	0	NA	NA	NA	NA	3.83e-08	rs35958438	41	yes
BIP	ENSG00000150667	FSIP1	15	39892232	40075031	-1	protein_coding	161835	FSIP1	4.51253e-07	0.0658521	0	0	0	NA	NA	NA	NA	3.83e-08	rs35958438	41	yes
BIP	ENSG00000166073	GPR176	15	40091233	40213093	-1	protein_coding	11245	GPR176	0.413263	-0.846706	0	0	0	NA	NA	NA	NA	3.83e-08	rs35958438	41	yes
BIP	ENSG00000128829	EIF2AK4	15	40226347	40327797	1	protein_coding	440275	EIF2AK4	8.32743e-10	0.536402	0	0	0	NA	NA	NA	NA	3.83e-08	rs35958438	41	yes
BIP	ENSG00000140319	SRP14	15	40327940	40331389	-1	protein_coding	6727	SRP14	0.835396	-0.536702	0	0	0	NA	NA	NA	NA	3.83e-08	rs35958438	41	yes
BIP	ENSG00000137843	PAK6	15	40509629	40569688	1	protein_coding	56924	PAK6	0.00128179	0.365067	0	0	0	NA	NA	NA	NA	3.83e-08	rs35958438	41	yes
BIP	ENSG00000259288	RP11-133K1.2	15	40509629	40568597	1	protein_coding	NA	NA	NA	NA	0	0	0	NA	NA	NA	NA	3.83e-08	rs35958438	41	yes
BIP	ENSG00000178997	EXD1	15	41474923	41522941	-1	protein_coding	161829	EXD1	2.03332e-13	-0.270387	0	0	0	NA	NA	NA	NA	NA	rs113583672	42	yes
BIP	ENSG00000187446	CHP1	15	41523037	41574043	1	protein_coding	11261	CHP1	0.228123	-1.39723	0	0	0	NA	NA	NA	NA	NA	rs113583672	42	yes
BIP	ENSG00000104147	OIP5	15	41601466	41624819	-1	protein_coding	11339	OIP5	1.53697e-08	0.0359596	0	0	0	NA	NA	NA	NA	NA	rs113583672	42	yes
BIP	ENSG00000137804	NUSAP1	15	41624892	41673248	1	protein_coding	51203	NUSAP1	0.00510252	0.133431	0	0	0	NA	NA	NA	NA	NA	rs113583672	42	yes
BIP	ENSG00000092445	TYRO3	15	41849873	41871536	1	protein_coding	7301	TYRO3	0.761823	NA	0	0	4	1.42333e-05	0.0497937	GTEx/v8/Vagina	NA	NA	rs113583672	42	yes
BIP	ENSG00000137802	MAPKBP1	15	42066632	42120053	1	protein_coding	23005	MAPKBP1	0.999025	-0.301531	0	0	0	NA	NA	NA	NA	NA	rs113583672	42	yes
BIP	ENSG00000268632	AC073657.1	15	42073346	42076229	-1	protein_coding	NA	NA	NA	NA	0	0	0	NA	NA	NA	NA	NA	rs113583672	42	yes
BIP	ENSG00000137877	SPTBN5	15	42140345	42186275	-1	protein_coding	51332	SPTBN5	1.0901e-70	0.338139	0	0	0	NA	NA	NA	NA	NA	rs113583672	42	yes
BIP	ENSG00000103966	EHD4	15	42190950	42264776	-1	protein_coding	30844	EHD4	0.00149681	0.643878	0	0	0	NA	NA	NA	NA	3.681e-08	rs113583672	42	yes
BIP	ENSG00000188089	PLA2G4E	15	42273780	42343388	-1	protein_coding	123745	PLA2G4E	2.28331e-06	1.16446	0	0	0	NA	NA	NA	NA	2.613e-09	rs113583672:rs4447398:rs4447398;rs113583672	42	yes
BIP	ENSG00000159337	PLA2G4D	15	42359207	42386752	-1	protein_coding	283748	PLA2G4D	6.29228e-10	-0.722812	0	0	0	NA	NA	NA	NA	2.613e-09	rs113583672:rs4447398:rs4447398;rs113583672	42	yes
BIP	ENSG00000168907	PLA2G4F	15	42433332	42448839	-1	protein_coding	255189	PLA2G4F	1.39975e-09	-0.1317	2	9.25	0	NA	NA	NA	NA	2.928e-08	rs113583672;rs113583672:rs4447398	42	no
BIP	ENSG00000166887	VPS39	15	42450899	42500514	-1	protein_coding	23339	VPS39	0.000738265	-1.39601	42	12.87	48	3.52696e-05	0.000601183	GTEx/v8/Brain_Frontal_Cortex_BA9:GTEx/v8/Skin_Not_Sun_Exposed_Suprapubic	NA	2.613e-09	rs113583672;rs113583672:rs4447398:rs4447398	42	no
BIP	ENSG00000103978	TMEM87A	15	42502730	42565861	-1	protein_coding	25963	TMEM87A	0.785703	-0.657842	16	11.77	0	NA	NA	NA	NA	2.613e-09	rs113583672;rs113583672:rs4447398:rs4447398	42	no
BIP	ENSG00000214013	GANC	15	42565431	42645864	1	protein_coding	2595	GANC	2.37915e-21	0.445177	154	13.77	244	3.18617e-08	0.000112938	GTEx/v8/Whole_Blood:GTEx/v8/Brain_Anterior_cingulate_cortex_BA24:GTEx/v8/Brain_Cerebellar_Hemisphere:GTEx/v8/Brain_Cortex:GTEx/v8/Brain_Frontal_Cortex_BA9:GTEx/v8/Brain_Hippocampus:GTEx/v8/Brain_Nucleus_accumbens_basal_ganglia:GTEx/v8/Brain_Putamen_basal_ganglia:GTEx/v8/Brain_Substantia_nigra:GTEx/v8/Esophagus_Mucosa:GTEx/v8/Skin_Sun_Exposed_Lower_leg:GTEx/v8/Spleen	-	2.613e-09	rs113583672;rs113583672:rs4447398:rs4447398	42	no
BIP	ENSG00000092529	CAPN3	15	42640301	42704516	1	protein_coding	825	CAPN3	9.73741e-09	0.246318	122	13.42	257	1.80839e-14	5.65429e-17	GTEx/v8/Whole_Blood:GTEx/v8/Brain_Cerebellar_Hemisphere:GTEx/v8/Brain_Cerebellum:GTEx/v8/Breast_Mammary_Tissue:GTEx/v8/Colon_Transverse:GTEx/v8/Esophagus_Mucosa:GTEx/v8/Pancreas:GTEx/v8/Stomach:GTEx/v8/Thyroid	+	2.613e-09	rs113583672;rs4447398	42	no
BIP	ENSG00000103994	ZNF106	15	42705021	42783321	-1	protein_coding	64397	ZNF106	0.219459	0.941506	27	18.11	0	NA	NA	NA	NA	2.03e-08	rs113583672	42	no
BIP	ENSG00000092531	SNAP23	15	42783431	42837547	1	protein_coding	8773	SNAP23	0.826508	-0.735183	32	9.855	5	0.000192032	0.00060311	GTEx/v8/Skin_Sun_Exposed_Lower_leg	NA	2.03e-08	rs113583672	42	no
BIP	ENSG00000180979	LRRC57	15	42834720	42841000	-1	protein_coding	255252	LRRC57	0.00068689	0.184144	11	6.651	257	5.76662e-46	1.18531e-37	GTEx/v8/Cells_EBV-transformed_lymphocytes:GTEx/v8/Whole_Blood:GTEx/v8/Brain_Caudate_basal_ganglia:GTEx/v8/Brain_Cerebellum:GTEx/v8/Brain_Cortex:GTEx/v8/Brain_Nucleus_accumbens_basal_ganglia:GTEx/v8/Breast_Mammary_Tissue:GTEx/v8/Colon_Transverse:GTEx/v8/Esophagus_Mucosa:GTEx/v8/Liver:GTEx/v8/Ovary:GTEx/v8/Pancreas:GTEx/v8/Minor_Salivary_Gland:GTEx/v8/Skin_Not_Sun_Exposed_Suprapubic:GTEx/v8/Skin_Su…	+	2.613e-09	rs113583672;rs4447398;rs113583672:rs4447398:rs4447398	42	no
BIP	ENSG00000137814	HAUS2	15	42841008	42862192	1	protein_coding	55142	HAUS2	0.00140043	1.07062	18	11.06	5	0.000362395	0.00765039	GTEx/v8/Skin_Sun_Exposed_Lower_leg	NA	2.613e-09	rs113583672;rs113583672:rs4447398:rs4447398	42	no
BIP	ENSG00000159433	STARD9	15	42867857	43013179	1	protein_coding	57519	STARD9	NA	0.425546	19	11.62	0	NA	NA	NA	NA	2.613e-09	rs113583672;rs4447398;rs113583672:rs4447398:rs4447398	42	no
BIP	ENSG00000140326	CDAN1	15	43015757	43029324	-1	protein_coding	146059	CDAN1	0.928144	-0.23397	0	0	11	3.08725e-05	4.45835e-08	GTEx/v8/Brain_Cerebellum	+	2.613e-09	rs4447398;rs113583672;rs113583672:rs4447398:rs4447398	42	yes
BIP	ENSG00000128881	TTBK2	15	43030932	43213007	-1	protein_coding	146057	TTBK2	0.996929	-1.41196	0	0	0	NA	NA	NA	NA	2.613e-09	rs113583672:rs4447398:rs4447398;rs113583672	42	yes
BIP	ENSG00000159459	UBR1	15	43235095	43398311	-1	protein_coding	197131	UBR1	0.31989	-0.761526	0	0	0	NA	NA	NA	NA	2.613e-09	rs113583672:rs4447398:rs4447398;rs113583672	42	yes
BIP	ENSG00000166947	EPB42	15	43398423	43513481	-1	protein_coding	2038	EPB42	1.5618e-07	-0.59571	0	0	0	NA	NA	NA	NA	2.613e-09	rs113583672:rs4447398:rs4447398;rs113583672	42	yes
BIP	ENSG00000104055	TGM5	15	43524793	43559055	-1	protein_coding	9333	TGM5	5.36529e-16	-0.136772	0	0	0	NA	NA	NA	NA	2.613e-09	rs113583672:rs4447398:rs4447398;rs113583672	42	yes
BIP	ENSG00000159495	TGM7	15	43568478	43594453	-1	protein_coding	116179	TGM7	6.34382e-10	-0.0767256	0	0	0	NA	NA	NA	NA	2.613e-09	rs113583672:rs4447398:rs4447398;rs113583672	42	yes
BIP	ENSG00000168803	ADAL	15	43622872	43646096	1	protein_coding	161823	ADAL	8.52496e-09	0.36708	0	0	5	0.000178912	1.6723e-18	GTEx/v8/Brain_Nucleus_accumbens_basal_ganglia	NA	NA	rs113583672	42	yes
BIP	ENSG00000140265	ZSCAN29	15	43650370	43663223	-1	protein_coding	146050	ZSCAN29	2.29379e-06	-1.04456	0	0	11	0.000121921	9.31758e-38	GTEx/v8/Liver:GTEx/v8/Skin_Sun_Exposed_Lower_leg:GTEx/v8/Thyroid	+	2.03e-08	rs113583672	42	yes
BIP	ENSG00000067369	TP53BP1	15	43699407	43802926	-1	protein_coding	7158	TP53BP1	0.999856	-0.588436	0	0	2	0.000273565	0.000766709	GTEx/v8/Thyroid	NA	NA	rs113583672	42	yes
BIP	ENSG00000136379	ABHD17C	15	80972025	81047962	1	protein_coding	58489	ABHD17C	0.840829	0.10123	0	0	0	NA	NA	NA	NA	NA	rs62011709	43	yes
BIP	ENSG00000117899	MESDC2	15	81239667	81282219	-1	protein_coding	23184	MESDC2	0.8462	0.842862	0	0	0	NA	NA	NA	NA	NA	rs62011709	43	yes
BIP	ENSG00000140406	MESDC1	15	81293295	81296342	1	protein_coding	59274	MESDC1	0.683511	NA	0	0	0	NA	NA	NA	NA	NA	rs62011709	43	yes
BIP	ENSG00000156206	C15orf26	15	81299374	81441516	1	protein_coding	161502	C15orf26	0.835174	0.342015	0	0	0	NA	NA	NA	NA	NA	rs62011709	43	yes
BIP	ENSG00000172345	STARD5	15	81601394	81616524	-1	protein_coding	80765	STARD5	0.0615971	0.291058	0	0	0	NA	NA	NA	NA	NA	rs62011709	43	yes
BIP	ENSG00000188869	TMC3	15	81623558	81666554	-1	protein_coding	342125	TMC3	9.78337e-16	-0.555622	0	0	0	NA	NA	NA	NA	NA	rs62011709	43	yes
BIP	ENSG00000183496	MEX3B	15	82334119	82338482	-1	protein_coding	84206	MEX3B	0.201035	NA	0	0	0	NA	NA	NA	NA	NA	rs62011709	43	yes
BIP	ENSG00000140598	EFTUD1	15	82422571	82555104	-1	protein_coding	79631	EFTUD1	0.0336557	-0.603111	0	0	0	NA	NA	NA	NA	NA	rs748455	44	yes
BIP	ENSG00000188659	FAM154B	15	82555151	82577271	1	protein_coding	283726	FAM154B	2.33651e-09	-0.925802	0	0	0	NA	NA	NA	NA	NA	rs748455	44	yes
BIP	ENSG00000197978	GOLGA6L9	15	82722223	82731338	1	protein_coding	101927658	GOLGA6L9	NA	-1.70845	0	0	1	0.000229885	8.98979e-46	GTEx/v8/Thyroid	NA	NA	rs62011709	43	yes
BIP	ENSG00000182774	RPS17L	15	83205504	83209315	-1	protein_coding	100505503	RPS17L	NA	NA	0	0	0	NA	NA	NA	NA	2.056e-08	rs62011709	43	yes
BIP	ENSG00000260836	RP11-152F13.10	15	83208783	83224682	-1	protein_coding	NA	NA	NA	NA	0	0	0	NA	NA	NA	NA	2.056e-08	rs62011709	43	yes
BIP	ENSG00000261086	RP11-379H8.1	15	83209620	83231124	1	protein_coding	NA	NA	NA	NA	0	0	0	NA	NA	NA	NA	2.056e-08	rs62011709	43	yes
BIP	ENSG00000214575	CPEB1	15	83211951	83317612	-1	protein_coding	64506	CPEB1	0.999591	NA	0	0	0	NA	NA	NA	NA	2.056e-08	rs62011709:rs748455	1 day, 19:44:00	yes
BIP	ENSG00000103723	AP3B2	15	83328033	83378666	-1	protein_coding	8120	AP3B2	0.990066	0.133406	0	0	3	5.46604e-05	3.11296e-27	GTEx/v8/Colon_Transverse	NA	NA	rs62011709	43	yes
BIP	ENSG00000186628	FSD2	15	83424114	83474822	-1	protein_coding	123722	FSD2	2.36469e-12	-0.515694	0	0	0	NA	NA	NA	NA	2.986e-08	rs62011709	43	yes
BIP	ENSG00000156232	WHAMM	15	83478380	83503611	1	protein_coding	123720	WHAMM	1.03625e-05	1.44798	0	0	11	1.58192e-05	0.00213059	GTEx/v8/Pancreas:GTEx/v8/Skin_Not_Sun_Exposed_Suprapubic	+	1.433e-08	rs62011709	43	yes
BIP	ENSG00000103942	HOMER2	15	83509838	83654661	-1	protein_coding	9455	HOMER2	0.0545469	NA	19	5.097	172	2.79257e-14	2.03444e-30	GTEx/v8/Skin_Not_Sun_Exposed_Suprapubic:GTEx/v8/Skin_Sun_Exposed_Lower_leg	+	1.433e-08	rs62011709	43	no
BIP	ENSG00000169612	FAM103A1	15	83654959	83659809	1	protein_coding	83640	FAM103A1	0.828445	-0.596271	3	5.756	14	1.35423e-05	1.69321e-08	GTEx/v8/Stomach	-	1.433e-08	rs62011709	43	no
BIP	ENSG00000169609	C15orf40	15	83657193	83680393	-1	protein_coding	123207	C15orf40	0.268493	0.0969307	12	7.622	172	1.86226e-36	5.63552e-65	GTEx/v8/Cells_EBV-transformed_lymphocytes:GTEx/v8/Whole_Blood:GTEx/v8/Brain_Amygdala:GTEx/v8/Brain_Anterior_cingulate_cortex_BA24:GTEx/v8/Brain_Caudate_basal_ganglia:GTEx/v8/Brain_Cerebellar_Hemisphere:GTEx/v8/Brain_Cerebellum:GTEx/v8/Brain_Cortex:GTEx/v8/Brain_Frontal_Cortex_BA9:GTEx/v8/Brain_Hippocampus:GTEx/v8/Brain_Hypothalamus:GTEx/v8/Brain_Nucleus_accumbens_basal_ganglia:GTEx/v8/Brain_Putam…	+	1.433e-08	rs62011709	43	no
BIP	ENSG00000064726	BTBD1	15	83685174	83736106	-1	protein_coding	53339	BTBD1	0.0149464	0.543549	37	11.36	166	8.74772e-07	0.000116971	GTEx/v8/Brain_Frontal_Cortex_BA9:GTEx/v8/Brain_Hippocampus:GTEx/v8/Brain_Nucleus_accumbens_basal_ganglia:GTEx/v8/Brain_Putamen_basal_ganglia:GTEx/v8/Esophagus_Mucosa	+	1.433e-08	rs62011709	43	no
BIP	ENSG00000136404	TM6SF1	15	83776159	83813606	1	protein_coding	53346	TM6SF1	6.46941e-05	NA	25	13.51	0	NA	NA	NA	NA	2.073e-08	rs62011709;rs62011709:rs748455	1 day, 19:44:00	no
BIP	ENSG00000166503	HDGFRP3	15	83784320	83876770	-1	protein_coding	50810	NA	0.939816	NA	85	21.2	172	9.63651e-11	1.54116e-12	GTEx/v8/Esophagus_Mucosa:GTEx/v8/Skin_Not_Sun_Exposed_Suprapubic:GTEx/v8/Skin_Sun_Exposed_Lower_leg	-	1.433e-08	rs62011709;rs62011709:rs748455	1 day, 19:44:00	no
BIP	ENSG00000169594	BNC1	15	83924655	83953466	-1	protein_coding	646	BNC1	0.886169	-0.496635	25	14.15	0	NA	NA	NA	NA	2.073e-08	rs62011709;rs62011709:rs748455	1 day, 19:44:00	no
BIP	ENSG00000140600	SH3GL3	15	84115980	84287495	1	protein_coding	6457	SH3GL3	0.00035935	0.185415	0	0	0	NA	NA	NA	NA	2.073e-08	rs62011709:rs748455	1 day, 19:44:00	yes
BIP	ENSG00000156218	ADAMTSL3	15	84322838	84708594	1	protein_coding	57188	ADAMTSL3	9.55133e-09	-1.01962	6	21.6	1	0.000105344	1.20909e-08	GTEx/v8/Brain_Cerebellar_Hemisphere	+	1.274e-10	rs748455;rs748455:rs62011709	1 day, 19:44:00	no
BIP	ENSG00000259511	UBE2Q2L	15	84841242	84850986	1	protein_coding	100505679	UBE2Q2L	NA	NA	13	6.214	246	6.89515e-18	6.13726e-23	GTEx/v8/Breast_Mammary_Tissue:GTEx/v8/Colon_Transverse:GTEx/v8/Esophagus_Mucosa:GTEx/v8/Ovary:GTEx/v8/Pancreas:GTEx/v8/Minor_Salivary_Gland:GTEx/v8/Skin_Not_Sun_Exposed_Suprapubic:GTEx/v8/Skin_Sun_Exposed_Lower_leg:GTEx/v8/Stomach:GTEx/v8/Thyroid:GTEx/v8/Vagina	+	5.011e-11	rs748455	44	no
BIP	ENSG00000184206	GOLGA6L4	15	84904525	84914120	1	protein_coding	NA	GOLGA6L4	0.389325	NA	14	8.651	240	4.29573e-07	6.5699e-33	GTEx/v8/Esophagus_Mucosa:GTEx/v8/Thyroid	-	5.011e-11	rs748455	44	no
BIP	ENSG00000176371	ZSCAN2	15	85144217	85171027	1	protein_coding	54993	ZSCAN2	0.0182037	-1.50593	20	13.78	10	0.000123899	0.0102428	GTEx/v8/Whole_Blood:GTEx/v8/Thyroid	-	5.011e-11	rs748455	44	no
BIP	ENSG00000177082	WDR73	15	85185999	85197574	-1	protein_coding	84942	WDR73	7.90218e-06	-0.417346	25	13.78	246	5.31898e-43	3.19769e-35	GTEx/v8/Whole_Blood:GTEx/v8/Brain_Caudate_basal_ganglia:GTEx/v8/Brain_Cortex:GTEx/v8/Brain_Frontal_Cortex_BA9:GTEx/v8/Brain_Hippocampus:GTEx/v8/Brain_Nucleus_accumbens_basal_ganglia:GTEx/v8/Breast_Mammary_Tissue:GTEx/v8/Colon_Transverse:GTEx/v8/Esophagus_Mucosa:GTEx/v8/Ovary:GTEx/v8/Pancreas:GTEx/v8/Skin_Not_Sun_Exposed_Suprapubic:GTEx/v8/Skin_Sun_Exposed_Lower_leg:GTEx/v8/Spleen:GTEx/v8/Stomach:…	+	5.011e-11	rs748455	44	no
BIP	ENSG00000197696	NMB	15	85198360	85201794	-1	protein_coding	4828	NMB	0.156904	NA	20	13.99	246	5.52917e-46	9.64517e-38	GTEx/v8/Whole_Blood:GTEx/v8/Brain_Caudate_basal_ganglia:GTEx/v8/Breast_Mammary_Tissue:GTEx/v8/Colon_Transverse:GTEx/v8/Esophagus_Mucosa:GTEx/v8/Kidney_Cortex:GTEx/v8/Liver:GTEx/v8/Pancreas:GTEx/v8/Minor_Salivary_Gland:GTEx/v8/Skin_Not_Sun_Exposed_Suprapubic:GTEx/v8/Skin_Sun_Exposed_Lower_leg:GTEx/v8/Spleen:GTEx/v8/Stomach:GTEx/v8/Thyroid	+	5.011e-11	rs748455	44	no
BIP	ENSG00000140612	SEC11A	15	85212775	85259947	-1	protein_coding	23478	SEC11A	0.173328	-0.758988	34	15.71	0	NA	NA	NA	NA	1.075e-10	rs748455	44	no
BIP	ENSG00000166716	ZNF592	15	85291866	85349659	1	protein_coding	9640	ZNF592	0.949423	-0.880796	45	15.65	52	0.000162173	4.66211e-10	GTEx/v8/Whole_Blood:GTEx/v8/Skin_Sun_Exposed_Lower_leg	+	1.075e-10	rs748455	44	no
BIP	ENSG00000136383	ALPK3	15	85359911	85416713	1	protein_coding	57538	ALPK3	3.54007e-09	1.05641	9	10.99	245	1.26667e-09	3.38204e-06	GTEx/v8/Brain_Cerebellum:GTEx/v8/Skin_Not_Sun_Exposed_Suprapubic:GTEx/v8/Skin_Sun_Exposed_Lower_leg:GTEx/v8/Stomach	-	5.011e-11	rs748455	44	no
BIP	ENSG00000156222	SLC28A1	15	85427885	85518876	1	protein_coding	9154	SLC28A1	6.34799e-07	-0.0357764	0	0	0	NA	NA	NA	NA	1.109e-09	rs748455	44	yes
BIP	ENSG00000073417	PDE8A	15	85523671	85682376	1	protein_coding	5151	PDE8A	0.713477	-0.527365	0	0	0	NA	NA	NA	NA	1.109e-09	rs748455	44	yes
BIP	ENSG00000166748	AGBL1	15	86685227	87572283	1	protein_coding	123624	AGBL1	3.60067e-23	-0.103444	0	0	0	NA	NA	NA	NA	NA	rs62011709	43	yes
BIP	ENSG00000140564	FURIN	15	91411822	91426688	1	protein_coding	5045	FURIN	0.999933	-0.15638	10	17.36	10	2.03583e-18	7.58364e-18	GTEx/v8/Brain_Frontal_Cortex_BA9:GTEx/v8/Esophagus_Mucosa	-	3.518e-09	rs4702	45	no
BIP	ENSG00000182511	FES	15	91426925	91439006	1	protein_coding	2242	FES	2.7739e-05	NA	9	17.36	10	1.58737e-26	1.6003e-42	GTEx/v8/Whole_Blood:GTEx/v8/Breast_Mammary_Tissue:GTEx/v8/Colon_Transverse:GTEx/v8/Pancreas:GTEx/v8/Skin_Not_Sun_Exposed_Suprapubic:GTEx/v8/Skin_Sun_Exposed_Lower_leg:GTEx/v8/Stomach:GTEx/v8/Thyroid	+	3.518e-09	rs4702	45	no
BIP	ENSG00000067365	METTL22	16	8715540	8740081	1	protein_coding	79091	METTL22	3.95723e-08	0.186588	0	0	0	NA	NA	NA	NA	NA	rs7201930	47	yes
BIP	ENSG00000184857	TMEM186	16	8874241	8891505	-1	protein_coding	25880	TMEM186	0.00140985	0.182456	0	0	0	NA	NA	NA	NA	2.626e-10	rs28455634:rs34015112	46	yes
BIP	ENSG00000140650	PMM2	16	8882680	8943188	1	protein_coding	5373	PMM2	4.03083e-10	0.670691	0	0	0	NA	NA	NA	NA	2.626e-10	rs28455634:rs34015112	46	yes
BIP	ENSG00000187555	USP7	16	8985951	9058371	-1	protein_coding	7874	USP7	1	-1.06237	0	0	0	NA	NA	NA	NA	2.626e-10	rs28455634:rs34015112:rs7201930:rs7199910;rs7201930	1 day, 22:47:00	yes
BIP	ENSG00000182831	C16orf72	16	9185505	9215497	1	protein_coding	29035	C16orf72	0.986081	1.24321	2	2.829	0	NA	NA	NA	NA	1.049e-08	rs28455634	46	no
BIP	ENSG00000260362	RP11-297M9.1	16	9760742	9770700	-1	protein_coding	NA	NA	NA	NA	0	0	0	NA	NA	NA	NA	1.663e-08	rs7201930:rs7199910	47	yes
BIP	ENSG00000183454	GRIN2A	16	9852376	10276611	-1	protein_coding	2903	GRIN2A	0.998045	-1.13815	220	17.26	1	1.41107e-05	3.25049e-10	GTEx/v8/Brain_Substantia_nigra	NA	1.663e-08	rs7199910;rs7201930;rs7201930:rs7201930:rs7199910	47	no
BIP	ENSG00000166669	ATF7IP2	16	10420291	10577495	1	protein_coding	80063	ATF7IP2	0.797518	0.119955	0	0	0	NA	NA	NA	NA	NA	rs7199910;rs7201930:rs7201930	47	yes
BIP	ENSG00000213853	EMP2	16	10622279	10674555	-1	protein_coding	2013	EMP2	5.89782e-05	5.27418	0	0	0	NA	NA	NA	NA	2.626e-10	rs28455634:rs34015112:rs7201930:rs7199910;rs7201930	1 day, 22:47:00	yes
BIP	ENSG00000103274	NUBP1	16	10837643	10863208	1	protein_coding	4682	NUBP1	6.6628e-08	-0.294492	0	0	0	NA	NA	NA	NA	2.626e-10	rs28455634:rs34015112:rs7201930	1 day, 22:47:00	yes
BIP	ENSG00000182108	DEXI	16	11022748	11036317	-1	protein_coding	28955	DEXI	0.453688	NA	0	0	0	NA	NA	NA	NA	2.626e-10	rs28455634:rs34015112:rs7201930	1 day, 22:47:00	yes
BIP	ENSG00000038532	CLEC16A	16	11038345	11276046	1	protein_coding	23274	CLEC16A	0.010139	-1.65899	0	0	0	NA	NA	NA	NA	2.626e-10	rs28455634:rs34015112:rs7201930	1 day, 22:47:00	yes
BIP	ENSG00000153066	TXNDC11	16	11772936	11836734	-1	protein_coding	51061	TXNDC11	0.00317801	NA	0	0	0	NA	NA	NA	NA	2.626e-10	rs28455634:rs34015112	46	yes
BIP	ENSG00000237515	SHISA9	16	12995477	13334272	1	protein_coding	729993	SHISA9	NA	NA	0	0	0	NA	NA	NA	NA	NA	rs7201930	47	yes
BIP	ENSG00000185924	RTN4RL1	17	1837971	1928639	-1	protein_coding	146760	RTN4RL1	0.787531	NA	20	12.36	1	1.20248e-05	0.00258335	GTEx/v8/Brain_Cerebellar_Hemisphere	NA	3.141e-08	rs4790841	48	no
BIP	ENSG00000108963	DPH1	17	1933404	1946724	1	protein_coding	1801	DPH1	2.34177e-08	NA	0	0	0	NA	NA	NA	NA	3.141e-08	rs4790841	48	yes
BIP	ENSG00000262664	OVCA2	17	1945327	1946724	1	protein_coding	124641	OVCA2	3.94782e-05	0.5713	0	0	0	NA	NA	NA	NA	3.141e-08	rs4790841	48	yes
BIP	ENSG00000177374	HIC1	17	1957448	1962981	1	protein_coding	3090	HIC1	NA	NA	0	0	0	NA	NA	NA	NA	3.141e-08	rs4790841	48	yes
BIP	ENSG00000070366	SMG6	17	1963133	2207065	-1	protein_coding	23293	SMG6	0.999935	-0.496661	0	0	0	NA	NA	NA	NA	3.141e-08	rs4790841	48	yes
BIP	ENSG00000167720	SRR	17	2206677	2228554	1	protein_coding	63826	SRR	0.179017	NA	0	0	0	NA	NA	NA	NA	3.141e-08	rs4790841	48	yes
BIP	ENSG00000167721	TSR1	17	2225797	2240801	-1	protein_coding	55720	TSR1	8.3329e-20	NA	0	0	0	NA	NA	NA	NA	3.141e-08	rs4790841	48	yes
BIP	ENSG00000141258	SGSM2	17	2240792	2284352	1	protein_coding	9905	SGSM2	5.55963e-08	0.410082	0	0	0	NA	NA	NA	NA	3.141e-08	rs4790841	48	yes
BIP	ENSG00000141750	STAC2	17	37366789	37382125	-1	protein_coding	342667	STAC2	1.6604e-05	0.632375	0	0	2	5.71159e-05	6.28428e-16	GTEx/v8/Skin_Sun_Exposed_Lower_leg	NA	NA	rs61554907	49	yes
BIP	ENSG00000125686	MED1	17	37560538	37607539	-1	protein_coding	5469	MED1	0.999991	-0.214335	0	0	0	NA	NA	NA	NA	2.786e-08	rs11870683	49	yes
BIP	ENSG00000167258	CDK12	17	37617764	37721160	1	protein_coding	51755	CDK12	0.999992	-1.15631	0	0	0	NA	NA	NA	NA	2.786e-08	rs11870683	49	yes
BIP	ENSG00000173991	TCAP	17	37820440	37822808	1	protein_coding	8557	TCAP	0.075771	-0.485443	0	0	0	NA	NA	NA	NA	2.786e-08	rs11870683	49	yes
BIP	ENSG00000141744	PNMT	17	37824234	37826728	1	protein_coding	5409	PNMT	0.00075382	NA	0	0	0	NA	NA	NA	NA	2.786e-08	rs11870683	49	yes
BIP	ENSG00000161395	PGAP3	17	37827375	37853050	-1	protein_coding	93210	PGAP3	0.0909847	-0.304973	0	0	5	6.30982e-06	7.50227e-35	GTEx/v8/Colon_Transverse:GTEx/v8/Thyroid	NA	1.636e-08	rs61554907;rs11870683;rs11870683:rs61554907	49	yes
BIP	ENSG00000141736	ERBB2	17	37844167	37886679	1	protein_coding	2064	ERBB2	0.998895	-0.391042	0	0	0	NA	NA	NA	NA	1.636e-08	rs11870683:rs61554907	49	yes
BIP	ENSG00000141741	MIEN1	17	37884749	37887040	-1	protein_coding	84299	MIEN1	0.773017	-0.25265	0	0	0	NA	NA	NA	NA	2.786e-08	rs11870683	49	yes
BIP	ENSG00000141738	GRB7	17	37894180	37903544	1	protein_coding	2886	GRB7	0.000820006	0.0322768	0	0	0	NA	NA	NA	NA	2.786e-08	rs11870683	49	yes
BIP	ENSG00000161405	IKZF3	17	37921198	38020441	-1	protein_coding	22806	IKZF3	0.994922	-0.206896	0	0	10	7.98915e-05	0.0443673	GTEx/v8/Spleen	NA	2.786e-08	rs11870683	49	yes
BIP	ENSG00000186075	ZPBP2	17	38024417	38034149	1	protein_coding	124626	ZPBP2	0.000986594	-0.156737	0	0	0	NA	NA	NA	NA	2.786e-08	rs11870683	49	yes
BIP	ENSG00000073605	GSDMB	17	38060848	38076107	-1	protein_coding	55876	GSDMB	1.73304e-07	0.288248	0	0	47	9.41844e-07	5.68661e-71	GTEx/v8/Whole_Blood:GTEx/v8/Colon_Transverse:GTEx/v8/Spleen	+	2.786e-08	rs11870683	49	yes
BIP	ENSG00000172057	ORMDL3	17	38077294	38083854	-1	protein_coding	94103	ORMDL3	0.721819	-0.557735	0	0	48	3.20636e-07	1.67772e-47	GTEx/v8/Cells_EBV-transformed_lymphocytes:GTEx/v8/Whole_Blood:GTEx/v8/Breast_Mammary_Tissue:GTEx/v8/Spleen:GTEx/v8/Thyroid	+	2.786e-08	rs11870683	49	yes
BIP	ENSG00000204913	LRRC3C	17	38097727	38101000	1	protein_coding	100505591	LRRC3C	NA	0.0631162	0	0	0	NA	NA	NA	NA	2.786e-08	rs11870683	49	yes
BIP	ENSG00000167914	GSDMA	17	38119226	38134019	1	protein_coding	284110	GSDMA	7.6136e-13	0.516311	15	14.7	52	1.22129e-36	3.68882e-43	GTEx/v8/Brain_Substantia_nigra:GTEx/v8/Breast_Mammary_Tissue:GTEx/v8/Colon_Transverse:GTEx/v8/Esophagus_Mucosa:GTEx/v8/Kidney_Cortex:GTEx/v8/Liver:GTEx/v8/Pancreas:GTEx/v8/Minor_Salivary_Gland:GTEx/v8/Skin_Sun_Exposed_Lower_leg:GTEx/v8/Spleen:GTEx/v8/Stomach:GTEx/v8/Thyroid	-	2.786e-08	rs11870683;rs61554907	49	no
BIP	ENSG00000108344	PSMD3	17	38137050	38154213	1	protein_coding	5709	PSMD3	0.999288	-0.18395	22	14.7	3	1.58535e-05	9.13744e-05	GTEx/v8/Brain_Cerebellum:GTEx/v8/Esophagus_Mucosa	NA	1.636e-08	rs11870683;rs11870683:rs61554907	49	no
BIP	ENSG00000108342	CSF3	17	38171614	38174066	1	protein_coding	1440	CSF3	0.480556	0.254419	18	18.11	3	2.40275e-05	0.0154092	GTEx/v8/Skin_Sun_Exposed_Lower_leg	+	1.636e-08	rs11870683;rs61554907;rs11870683:rs61554907	49	no
BIP	ENSG00000008838	MED24	17	38175350	38217468	-1	protein_coding	102466757	MED24	8.98959e-09	1.2872	46	18.11	55	1.04945e-13	2.25561e-33	GTEx/v8/Whole_Blood:GTEx/v8/Brain_Anterior_cingulate_cortex_BA24:GTEx/v8/Brain_Caudate_basal_ganglia:GTEx/v8/Brain_Cerebellum:GTEx/v8/Brain_Cortex:GTEx/v8/Brain_Frontal_Cortex_BA9:GTEx/v8/Brain_Hippocampus:GTEx/v8/Brain_Hypothalamus:GTEx/v8/Brain_Nucleus_accumbens_basal_ganglia:GTEx/v8/Breast_Mammary_Tissue:GTEx/v8/Colon_Transverse:GTEx/v8/Esophagus_Mucosa:GTEx/v8/Ovary:GTEx/v8/Pancreas:GTEx/v8/S…	+	1.636e-08	rs11870683;rs61554907;rs11870683:rs61554907	49	no
BIP	ENSG00000126351	THRA	17	38214543	38250120	1	protein_coding	7067	THRA	0.167007	NA	16	16.75	0	NA	NA	NA	NA	1.636e-08	rs11870683;rs61554907;rs11870683:rs61554907	49	no
BIP	ENSG00000126368	NR1D1	17	38249040	38256978	-1	protein_coding	9572	NR1D1	0.946085	-0.284473	0	0	0	NA	NA	NA	NA	1.636e-08	rs11870683:rs61554907	49	yes
BIP	ENSG00000188895	MSL1	17	38278551	38293042	1	protein_coding	339287	MSL1	0.984497	NA	0	0	0	NA	NA	NA	NA	1.636e-08	rs11870683:rs61554907	49	yes
BIP	ENSG00000108349	CASC3	17	38296571	38328436	1	protein_coding	102466986	CASC3	0.913675	-0.751378	0	0	1	0.000212925	0.000334424	GTEx/v8/Whole_Blood	-	1.636e-08	rs61554907;rs11870683:rs61554907	49	yes
BIP	ENSG00000108352	RAPGEFL1	17	38333263	38351908	1	protein_coding	51195	RAPGEFL1	0.874146	-0.201649	0	0	0	NA	NA	NA	NA	1.636e-08	rs11870683:rs61554907	49	yes
BIP	ENSG00000171475	WIPF2	17	38375556	38440388	1	protein_coding	147179	WIPF2	0.36673	-2.77581	0	0	0	NA	NA	NA	NA	1.636e-08	rs11870683:rs61554907	49	yes
BIP	ENSG00000094804	CDC6	17	38443885	38459171	1	protein_coding	990	CDC6	1.81284e-06	-1.44101	0	0	0	NA	NA	NA	NA	1.636e-08	rs11870683:rs61554907	49	yes
BIP	ENSG00000131759	RARA	17	38465444	38513094	1	protein_coding	5914	RARA	0.934197	-0.594815	0	0	0	NA	NA	NA	NA	1.636e-08	rs11870683:rs61554907	49	yes
BIP	ENSG00000131747	TOP2A	17	38544768	38574202	-1	protein_coding	7153	TOP2A	0.996224	-0.398755	0	0	0	NA	NA	NA	NA	1.636e-08	rs11870683:rs61554907	49	yes
BIP	ENSG00000141753	IGFBP4	17	38599702	38613983	1	protein_coding	3487	IGFBP4	0.236669	-0.889156	0	0	0	NA	NA	NA	NA	1.636e-08	rs11870683:rs61554907	49	yes
BIP	ENSG00000131746	TNS4	17	38632080	38657849	-1	protein_coding	84951	TNS4	0.000130733	-0.00160549	0	0	0	NA	NA	NA	NA	2.786e-08	rs11870683	49	yes
BIP	ENSG00000126353	CCR7	17	38710021	38721724	-1	protein_coding	1236	CCR7	0.647009	-0.951002	0	0	0	NA	NA	NA	NA	1.636e-08	rs11870683:rs61554907	49	yes
BIP	ENSG00000073584	SMARCE1	17	38781214	38804760	-1	protein_coding	6605	SMARCE1	0.998188	-1.01877	0	0	0	NA	NA	NA	NA	2.786e-08	rs11870683	49	yes
BIP	ENSG00000264058	KRT222	17	38785049	38821393	-1	protein_coding	125113	NA	NA	-0.318308	0	0	0	NA	NA	NA	NA	2.786e-08	rs11870683	49	yes
BIP	ENSG00000213424	KRT222	17	38810917	38821433	-1	protein_coding	125113	KRT222	0.00212668	-0.318308	0	0	0	NA	NA	NA	NA	2.786e-08	rs11870683	49	yes
BIP	ENSG00000204897	KRT25	17	38904273	38911584	-1	protein_coding	147183	KRT25	1.84753e-06	0.0983194	0	0	0	NA	NA	NA	NA	2.786e-08	rs11870683	49	yes
BIP	ENSG00000186393	KRT26	17	38922490	38928414	-1	protein_coding	353288	KRT26	7.22812e-10	0.80256	0	0	0	NA	NA	NA	NA	1.636e-08	rs11870683:rs61554907	49	yes
BIP	ENSG00000171446	KRT27	17	38933060	38938786	-1	protein_coding	342574	KRT27	8.0095e-14	-0.264077	0	0	0	NA	NA	NA	NA	1.636e-08	rs11870683:rs61554907	49	yes
BIP	ENSG00000173908	KRT28	17	38948455	38956211	-1	protein_coding	162605	KRT28	2.06906e-07	0.155294	0	0	0	NA	NA	NA	NA	1.636e-08	rs11870683:rs61554907	49	yes
BIP	ENSG00000173812	EIF1	17	39845137	39848920	1	protein_coding	10209	EIF1	0.764132	-0.215219	0	0	0	NA	NA	NA	NA	1.636e-08	rs11870683:rs61554907	49	yes
BIP	ENSG00000184502	GAST	17	39868578	39872221	1	protein_coding	2520	GAST	0.00317378	0.383455	0	0	0	NA	NA	NA	NA	1.636e-08	rs11870683:rs61554907	49	yes
BIP	ENSG00000173805	HAP1	17	39873994	39890896	-1	protein_coding	9001	HAP1	1.58556e-19	1.91847	0	0	0	NA	NA	NA	NA	1.636e-08	rs11870683:rs61554907	49	yes
BIP	ENSG00000089558	KCNH4	17	40308909	40333296	-1	protein_coding	23415	KCNH4	0.999979	-0.452983	0	0	0	NA	NA	NA	NA	2.786e-08	rs11870683	49	yes
BIP	ENSG00000161610	HCRT	17	40336078	40337470	-1	protein_coding	3060	HCRT	0.50244	-0.292071	0	0	0	NA	NA	NA	NA	2.786e-08	rs11870683	49	yes
BIP	ENSG00000167925	GHDC	17	40340817	40346531	-1	protein_coding	84514	GHDC	2.12125e-05	-0.790743	0	0	0	NA	NA	NA	NA	2.786e-08	rs11870683	49	yes
BIP	ENSG00000131470	PSMC3IP	17	40724333	40729849	-1	protein_coding	29893	PSMC3IP	0.000192545	-0.658299	0	0	0	NA	NA	NA	NA	NA	rs228768	50	yes
BIP	ENSG00000108861	DUSP3	17	41843489	41856356	-1	protein_coding	1845	DUSP3	0.736745	0.986547	0	0	0	NA	NA	NA	NA	2.827e-10	rs228768:rs228768;rs4473241	50	yes
BIP	ENSG00000231256	C17orf105	17	41857803	41864980	1	protein_coding	284067	C17orf105	NA	-0.266736	0	0	0	NA	NA	NA	NA	2.827e-10	rs228768:rs228768;rs4473241	50	yes
BIP	ENSG00000161647	MPP3	17	41878167	41910538	-1	protein_coding	4356	MPP3	1.99786e-05	NA	0	0	0	NA	NA	NA	NA	2.827e-10	rs228768:rs228768;rs4473241	50	yes
BIP	ENSG00000161649	CD300LG	17	41924516	41940997	1	protein_coding	146894	CD300LG	0.0299351	-0.286689	0	0	0	NA	NA	NA	NA	2.827e-10	rs228768:rs228768;rs4473241	50	yes
BIP	ENSG00000108852	MPP2	17	41952725	41987068	-1	protein_coding	4355	MPP2	0.00258051	0.781071	0	0	11	5.01724e-05	1.63915e-79	GTEx/v8/Whole_Blood:GTEx/v8/Skin_Not_Sun_Exposed_Suprapubic:GTEx/v8/Skin_Sun_Exposed_Lower_leg	NA	NA	rs228768;rs4473241;rs9916444	50	yes
BIP	ENSG00000261514	RP11-527L4.2	17	42015731	42016327	1	protein_coding	NA	NA	NA	NA	0	0	1	6.82144e-06	0.0169174	GTEx/v8/Brain_Frontal_Cortex_BA9	NA	NA	rs9916444	50	yes
BIP	ENSG00000131096	PYY	17	42030106	42081837	-1	protein_coding	5697	PYY	0.0544166	-0.0751033	0	0	0	NA	NA	NA	NA	2.827e-10	rs228768:rs228768;rs4473241	50	yes
BIP	ENSG00000161653	NAGS	17	42081914	42086431	1	protein_coding	162417	NAGS	4.88884e-05	-0.0216192	0	0	0	NA	NA	NA	NA	2.827e-10	rs228768:rs228768;rs4473241	50	yes
BIP	ENSG00000091947	TMEM101	17	42088556	42101314	-1	protein_coding	84336	TMEM101	0.161636	-0.333977	0	0	0	NA	NA	NA	NA	2.827e-10	rs228768:rs228768;rs4473241	50	yes
BIP	ENSG00000161654	LSM12	17	42112003	42144987	-1	protein_coding	124801	LSM12	0.931682	-1.27818	0	0	39	2.18227e-05	0.0031428	GTEx/v8/Stomach:GTEx/v8/Thyroid	+	2.827e-10	rs228768;rs4473241;rs228768:rs228768	50	yes
BIP	ENSG00000141349	G6PC3	17	42148103	42153709	1	protein_coding	92579	G6PC3	1.07483e-05	-0.0329476	5	4.47	2	0.000112532	4.67037e-16	GTEx/v8/Whole_Blood:GTEx/v8/Thyroid	+	2.827e-10	rs228768;rs228768:rs228768;rs4473241	50	no
BIP	ENSG00000108840	HDAC5	17	42154114	42201070	-1	protein_coding	10014	HDAC5	0.999808	-0.0806212	50	15.04	100	3.95552e-19	2.69285e-14	GTEx/v8/Brain_Cerebellar_Hemisphere:GTEx/v8/Esophagus_Mucosa	-	2.827e-10	rs228768;rs4473241	50	no
BIP	ENSG00000125319	C17orf53	17	42219274	42239844	1	protein_coding	78995	C17orf53	5.99401e-08	-0.372743	41	14.03	41	1.47589e-06	0.0088245	GTEx/v8/Cells_EBV-transformed_lymphocytes:GTEx/v8/Brain_Cerebellum	-	2.827e-10	rs228768;rs4473241	50	no
BIP	ENSG00000161664	ASB16	17	42247815	42256451	1	protein_coding	92591	ASB16	2.42235e-10	-0.33501	34	22.8	136	2.62738e-18	1.30743e-13	GTEx/v8/Whole_Blood:GTEx/v8/Brain_Cerebellar_Hemisphere:GTEx/v8/Brain_Cerebellum:GTEx/v8/Breast_Mammary_Tissue:GTEx/v8/Esophagus_Mucosa:GTEx/v8/Skin_Not_Sun_Exposed_Suprapubic:GTEx/v8/Skin_Sun_Exposed_Lower_leg:GTEx/v8/Spleen:GTEx/v8/Thyroid	-	2.827e-10	rs228768;rs4473241;rs9916444	50	no
BIP	ENSG00000168591	TMUB2	17	42264338	42269099	1	protein_coding	79089	TMUB2	0.00130114	-0.162669	16	22.8	95	1.36912e-07	0.000179191	GTEx/v8/Brain_Hippocampus:GTEx/v8/Thyroid	+	2.827e-10	rs228768;rs4473241	50	no
BIP	ENSG00000087152	ATXN7L3	17	42269173	42277481	-1	protein_coding	56970	ATXN7L3	0.955239	-0.793286	17	13.19	0	NA	NA	NA	NA	1.695e-09	rs228768;rs4473241	50	no
BIP	ENSG00000108312	UBTF	17	42282401	42298994	-1	protein_coding	7343	UBTF	0.999998	-0.502118	35	19.34	0	NA	NA	NA	NA	1.437e-09	rs4473241;rs9916444	50	no
BIP	ENSG00000004939	SLC4A1	17	42325753	42345509	-1	protein_coding	6521	SLC4A1	0.909484	-0.189689	15	12.26	0	NA	NA	NA	NA	9.613e-10	rs9916444	50	no
BIP	ENSG00000214921	AC003102.1	17	42325758	42327236	-1	protein_coding	NA	NA	NA	NA	15	12.26	0	NA	NA	NA	NA	9.613e-10	rs9916444	50	no
BIP	ENSG00000268413	AC003043.1	17	42335297	42355825	1	protein_coding	NA	NA	NA	NA	4	0.63	0	NA	NA	NA	NA	NA	rs9916444	50	no
BIP	ENSG00000108309	RUNDC3A	17	42385781	42396039	1	protein_coding	10900	RUNDC3A	0.960334	NA	0	0	0	NA	NA	NA	NA	2.827e-10	rs228768:rs228768;rs4473241	50	yes
BIP	ENSG00000013306	SLC25A39	17	42396993	42402238	-1	protein_coding	51629	SLC25A39	0.000102385	NA	0	0	6	6.91298e-05	1.34855e-16	GTEx/v8/Esophagus_Mucosa:GTEx/v8/Skin_Not_Sun_Exposed_Suprapubic:GTEx/v8/Skin_Sun_Exposed_Lower_leg	NA	NA	rs4473241;rs9916444	50	yes
BIP	ENSG00000180340	FZD2	17	42634925	42636907	1	protein_coding	2535	FZD2	NA	NA	0	0	0	NA	NA	NA	NA	2.827e-10	rs228768:rs228768;rs4473241:rs4473241:rs9916444	50	yes
BIP	ENSG00000180336	C17orf104	17	42733762	42767676	1	protein_coding	284071	C17orf104	0.978536	0.492103	0	0	0	NA	NA	NA	NA	2.827e-10	rs228768:rs228768;rs4473241:rs4473241:rs9916444	50	yes
BIP	ENSG00000124193	SRSF6	20	42086568	42092245	1	protein_coding	6431	SRSF6	0.992976	-0.317719	0	0	0	NA	NA	NA	NA	7.978e-10	rs67712855	51	yes
BIP	ENSG00000185513	L3MBTL1	20	42136320	42179590	1	protein_coding	26013	L3MBTL1	2.07855e-07	NA	0	0	0	NA	NA	NA	NA	7.978e-10	rs67712855	51	yes
BIP	ENSG00000101049	SGK2	20	42187608	42216877	1	protein_coding	10110	SGK2	2.93457e-07	0.613865	0	0	0	NA	NA	NA	NA	7.978e-10	rs67712855	51	yes
BIP	ENSG00000149596	JPH2	20	42740335	42816218	-1	protein_coding	57158	JPH2	0.0145044	1.43139	0	0	0	NA	NA	NA	NA	7.978e-10	rs67712855	51	yes
BIP	ENSG00000132823	OSER1	20	42825136	42839431	-1	protein_coding	51526	OSER1	0.00872889	-0.0656243	0	0	0	NA	NA	NA	NA	7.978e-10	rs67712855	51	yes
BIP	ENSG00000124194	GDAP1L1	20	42875887	42909013	1	protein_coding	78997	GDAP1L1	0.353969	-0.354243	0	0	0	NA	NA	NA	NA	7.978e-10	rs67712855	51	yes
BIP	ENSG00000168734	PKIG	20	43160426	43252888	1	protein_coding	11142	PKIG	0.56458	-0.0833975	0	0	0	NA	NA	NA	NA	7.978e-10	rs67712855	51	yes
BIP	ENSG00000269605	Z97053.1	20	43234346	43248126	-1	protein_coding	NA	NA	NA	NA	0	0	0	NA	NA	NA	NA	7.978e-10	rs67712855	51	yes
BIP	ENSG00000196839	ADA	20	43248163	43280874	-1	protein_coding	100	ADA	2.83299e-09	NA	0	0	0	NA	NA	NA	NA	7.978e-10	rs67712855	51	yes
BIP	ENSG00000124249	KCNK15	20	43374421	43379675	1	protein_coding	60598	KCNK15	0.106848	NA	0	0	0	NA	NA	NA	NA	7.978e-10	rs67712855	51	yes
BIP	ENSG00000166913	YWHAB	20	43514317	43537173	1	protein_coding	7529	YWHAB	0.938361	-0.496171	0	0	0	NA	NA	NA	NA	3.158e-10	rs67712855:rs6031991:rs2743246	51	yes
BIP	ENSG00000101104	PABPC1L	20	43538703	43587676	1	protein_coding	80336	PABPC1L	0.99335	-0.0495471	0	0	1	6.59025e-05	2.17766e-11	GTEx/v8/Stomach	NA	4.221e-11	rs67712855;rs67712855:rs734784:rs6031991:rs2743246	51	yes
BIP	ENSG00000025772	TOMM34	20	43570771	43589127	-1	protein_coding	10953	TOMM34	0.721089	-0.0348413	1	13.39	0	NA	NA	NA	NA	4.221e-11	rs67712855;rs67712855:rs2743246:rs734784:rs6031991	51	no
BIP	ENSG00000101109	STK4	20	43595115	43708600	1	protein_coding	6789	STK4	0.118312	-1.13672	61	22.7	45	3.40122e-06	4.83172e-06	GTEx/v8/Skin_Not_Sun_Exposed_Suprapubic:GTEx/v8/Thyroid	-	4.221e-11	rs67712855;rs67712855:rs2743246:rs734784:rs6031991	51	no
BIP	ENSG00000124134	KCNS1	20	43720951	43729753	-1	protein_coding	3787	KCNS1	0.362999	-0.245415	9	8.371	59	2.33824e-07	0.000341168	GTEx/v8/Minor_Salivary_Gland:GTEx/v8/Skin_Not_Sun_Exposed_Suprapubic:GTEx/v8/Skin_Sun_Exposed_Lower_leg	-	4.221e-11	rs67712855;rs734784;rs6031991;rs67712855:rs2743246:rs6031991	51	no
BIP	ENSG00000175121	WFDC5	20	43738093	43743813	-1	protein_coding	149708	WFDC5	5.60174e-05	-0.197385	21	12.67	53	1.45787e-06	3.43604e-18	GTEx/v8/Skin_Not_Sun_Exposed_Suprapubic:GTEx/v8/Skin_Sun_Exposed_Lower_leg	-	4.221e-11	rs6031991;rs67712855;rs734784;rs67712855:rs2743246:rs6031991	51	no
BIP	ENSG00000168703	WFDC12	20	43752066	43753106	-1	protein_coding	128488	WFDC12	0.0568532	0.456685	19	12.67	88	1.86451e-11	6.42948e-08	GTEx/v8/Skin_Not_Sun_Exposed_Suprapubic:GTEx/v8/Skin_Sun_Exposed_Lower_leg	-	4.221e-11	rs6031991;rs67712855;rs2743246;rs67712855:rs2743246:rs6031991	51	no
BIP	ENSG00000124102	PI3	20	43803517	43805185	1	protein_coding	5266	PI3	0.00564031	0.159033	0	0	0	NA	NA	NA	NA	7.978e-10	rs6031991:rs67712855:rs734784	51	yes
BIP	ENSG00000124233	SEMG1	20	43835638	43838413	1	protein_coding	6406	SEMG1	1.94247e-14	-0.0736875	0	0	0	NA	NA	NA	NA	7.978e-10	rs6031991:rs67712855:rs734784	51	yes
BIP	ENSG00000124157	SEMG2	20	43849941	43853099	1	protein_coding	6407	SEMG2	6.7703e-15	-0.33136	0	0	0	NA	NA	NA	NA	4.221e-11	rs6031991:rs67712855:rs734784	51	yes
BIP	ENSG00000124107	SLPI	20	43880880	43883205	-1	protein_coding	6590	SLPI	0.00034794	-0.0280151	0	0	89	2.26281e-19	4.22631e-37	GTEx/v8/Esophagus_Mucosa:GTEx/v8/Skin_Not_Sun_Exposed_Suprapubic:GTEx/v8/Skin_Sun_Exposed_Lower_leg	-	4.221e-11	rs734784;rs6031991;rs2743246;rs67712855;rs6031991:rs67712855:rs734784	51	yes
BIP	ENSG00000124159	MATN4	20	43922085	43937169	-1	protein_coding	8785	MATN4	9.7035e-05	0.0999782	20	12.67	44	4.24162e-13	1.46807e-15	GTEx/v8/Pancreas:GTEx/v8/Minor_Salivary_Gland	+	4.221e-11	rs2743246;rs734784;rs6031991;rs67712855:rs734784:rs6031991	51	no
BIP	ENSG00000124232	RBPJL	20	43935491	43945803	1	protein_coding	11317	RBPJL	1.89368e-11	-0.389229	16	12.67	0	NA	NA	NA	NA	4.221e-11	rs2743246;rs67712855:rs734784:rs6031991	51	no
BIP	ENSG00000124145	SDC4	20	43953928	43977064	-1	protein_coding	6385	SDC4	0.0118035	-0.00807587	2	3.7	0	NA	NA	NA	NA	7.978e-10	rs2743246;rs67712855:rs2743246	51	no
BIP	ENSG00000204070	SYS1	20	43990577	44005438	1	protein_coding	90196	SYS1	0.474141	0.395083	0	0	0	NA	NA	NA	NA	7.978e-10	rs67712855:rs2743246	51	yes
BIP	ENSG00000254806	SYS1-DBNDD2	20	43991840	44039250	1	protein_coding	90196	SYS1-DBNDD2	NA	NA	0	0	0	NA	NA	NA	NA	7.978e-10	rs67712855:rs2743246	51	yes
BIP	ENSG00000124251	TP53TG5	20	44002526	44036529	-1	protein_coding	27296	TP53TG5	3.30244e-06	-0.223844	0	0	0	NA	NA	NA	NA	7.978e-10	rs2743246:rs67712855	51	yes
BIP	ENSG00000244274	DBNDD2	20	44034697	44039250	1	protein_coding	55861	DBNDD2	0.0506089	-0.14216	0	0	0	NA	NA	NA	NA	7.978e-10	rs2743246:rs67712855	51	yes
BIP	ENSG00000124155	PIGT	20	44044717	44054884	1	protein_coding	51604	PIGT	4.6584e-12	-0.451379	0	0	0	NA	NA	NA	NA	7.978e-10	rs67712855:rs2743246	51	yes
BIP	ENSG00000269549	AL031663.2	20	44074071	44077220	1	protein_coding	NA	NA	NA	NA	0	0	0	NA	NA	NA	NA	7.978e-10	rs67712855:rs2743246	51	yes
BIP	ENSG00000268111	AL031663.1	20	44095910	44107452	-1	protein_coding	NA	NA	NA	NA	0	0	0	NA	NA	NA	NA	4.221e-11	rs2743246:rs6031991:rs734784:rs67712855	51	yes
BIP	ENSG00000101443	WFDC2	20	44098346	44110172	1	protein_coding	10406	WFDC2	0.634144	0.09761	0	0	0	NA	NA	NA	NA	4.221e-11	rs2743246:rs6031991:rs734784:rs67712855	51	yes
BIP	ENSG00000101446	SPINT3	20	44141101	44144264	-1	protein_coding	10816	SPINT3	NA	0.192111	0	0	0	NA	NA	NA	NA	4.221e-11	rs2743246:rs6031991:rs67712855:rs734784	51	yes
BIP	ENSG00000158901	WFDC8	20	44179792	44207965	-1	protein_coding	90199	WFDC8	4.97251e-06	0.381953	0	0	0	NA	NA	NA	NA	4.221e-11	rs6031991:rs2743246:rs67712855:rs734784	51	yes
BIP	ENSG00000180205	WFDC9	20	44236578	44259907	-1	protein_coding	259240	WFDC9	0.0108113	-0.158441	0	0	0	NA	NA	NA	NA	1.441e-09	rs6031991:rs2743246	51	yes
BIP	ENSG00000180305	WFDC10A	20	44258165	44259835	1	protein_coding	140832	WFDC10A	0.274663	-0.0287747	0	0	0	NA	NA	NA	NA	1.441e-09	rs6031991:rs2743246	51	yes
BIP	ENSG00000180083	WFDC11	20	44277202	44298909	-1	protein_coding	259239	WFDC11	0.00335014	-0.0857192	0	0	0	NA	NA	NA	NA	4.221e-11	rs67712855:rs6031991:rs2743246:rs734784	51	yes
BIP	ENSG00000182931	WFDC10B	20	44313292	44333658	-1	protein_coding	280664	WFDC10B	0.0148434	0.186956	0	0	0	NA	NA	NA	NA	4.221e-11	rs67712855:rs734784:rs6031991:rs2743246	51	yes
BIP	ENSG00000168634	WFDC13	20	44330655	44337456	1	protein_coding	164237	WFDC13	0.252946	0.49755	0	0	0	NA	NA	NA	NA	4.221e-11	rs67712855:rs734784:rs6031991:rs2743246	51	yes
BIP	ENSG00000149651	SPINT4	20	44350990	44354469	1	protein_coding	391253	SPINT4	0.0933895	1.07232	0	0	0	NA	NA	NA	NA	4.221e-11	rs67712855:rs734784:rs6031991:rs2743246	51	yes
BIP	ENSG00000124116	WFDC3	20	44376583	44420571	-1	protein_coding	140686	WFDC3	0.0192375	-0.0384674	0	0	0	NA	NA	NA	NA	4.221e-11	rs2743246:rs67712855:rs734784:rs6031991	51	yes
BIP	ENSG00000101457	DNTTIP1	20	44420576	44440066	1	protein_coding	116092	DNTTIP1	0.431437	-0.603615	0	0	0	NA	NA	NA	NA	4.221e-11	rs2743246:rs67712855:rs734784:rs6031991	51	yes
BIP	ENSG00000124257	NEURL2	20	44517264	44519926	-1	protein_coding	140825	NEURL2	0.00262021	-0.17182	0	0	0	NA	NA	NA	NA	7.978e-10	rs67712855	51	yes
BIP	ENSG00000100979	PLTP	20	44527399	44540794	-1	protein_coding	5360	PLTP	0.000142042	-0.314791	0	0	0	NA	NA	NA	NA	7.978e-10	rs67712855	51	yes
BIP	ENSG00000100982	PCIF1	20	44563267	44576662	1	protein_coding	63935	PCIF1	0.999962	-0.0689384	0	0	0	NA	NA	NA	NA	7.978e-10	rs67712855	51	yes
BIP	ENSG00000124140	SLC12A5	20	44650356	44688784	1	protein_coding	57468	SLC12A5	0.999987	-1.07818	0	0	0	NA	NA	NA	NA	3.158e-10	rs67712855	51	yes
BIP	ENSG00000124160	NCOA5	20	44689624	44718591	-1	protein_coding	57727	NCOA5	0.9968	-0.349365	0	0	0	NA	NA	NA	NA	7.978e-10	rs67712855	51	yes
BIP	ENSG00000198185	ZNF334	20	45129701	45142198	-1	protein_coding	55713	ZNF334	4.08829e-08	-0.194677	0	0	0	NA	NA	NA	NA	7.978e-10	rs6031991:rs67712855:rs2743246	51	yes
BIP	ENSG00000197496	SLC2A10	20	45338126	45364965	1	protein_coding	81031	SLC2A10	0.00820174	0.593855	0	0	0	NA	NA	NA	NA	7.978e-10	rs67712855	51	yes
BIP	ENSG00000124207	CSE1L	20	47662849	47713489	1	protein_coding	1434	CSE1L	0.999982	0.526895	0	0	5	1.17617e-06	1.16693e-45	GTEx/v8/Thyroid	+	1.322e-08	rs237460;rs579113	52	yes
BIP	ENSG00000124201	ZNFX1	20	47854483	47894963	-1	protein_coding	57169	ZNFX1	0.999981	-0.288128	0	0	0	NA	NA	NA	NA	5.171e-09	rs579113:rs237460:rs237460;rs579113	52	yes
BIP	ENSG00000158445	KCNB1	20	47980414	48099184	-1	protein_coding	3745	KCNB1	0.982588	-3.11667	21	11.43	20	2.33674e-10	1.21449e-06	GTEx/v8/Spleen:GTEx/v8/Thyroid	+	4.253e-09	rs237460;rs579113;rs237460:rs237460;rs579113:rs579113	52	no
BIP	ENSG00000124212	PTGIS	20	48120411	48184683	-1	protein_coding	5740	PTGIS	2.42325e-05	0.0725085	0	0	0	NA	NA	NA	NA	4.253e-09	rs237460:rs237460;rs579113:rs579113	52	yes
BIP	ENSG00000197818	SLC9A8	20	48429250	48508779	1	protein_coding	23315	SLC9A8	2.81662e-05	-1.58662	0	0	0	NA	NA	NA	NA	4.253e-09	rs237460:rs237460;rs579113:rs579113	52	yes
BIP	ENSG00000184402	SS18L1	20	60718822	60757540	1	protein_coding	26039	SS18L1	0.812233	-0.993113	0	0	5	3.95185e-05	4.16547e-07	GTEx/v8/Thyroid	-	3.34e-08	rs13044225	53	yes
BIP	ENSG00000101180	HRH3	20	60790026	60795323	-1	protein_coding	11255	HRH3	0.366881	NA	5	1.432	0	NA	NA	NA	NA	NA	rs13044225	53	no
BIP	ENSG00000130703	OSBPL2	20	60813580	60871268	1	protein_coding	9885	OSBPL2	0.504912	-0.989465	95	11.33	0	NA	NA	NA	NA	8.498e-09	rs13044225	53	no
BIP	ENSG00000130706	ADRM1	20	60877149	60883918	1	protein_coding	11047	ADRM1	0.981918	NA	12	8.72	0	NA	NA	NA	NA	1.694e-08	rs13044225	53	no
BIP	ENSG00000130702	LAMA5	20	60883011	60942368	-1	protein_coding	3911	LAMA5	0.943038	NA	2	1.029	53	5.31448e-07	2.30353e-22	GTEx/v8/Whole_Blood:GTEx/v8/Esophagus_Mucosa	-	3.34e-08	rs13044225	53	no
BIP	ENSG00000100124	ANKRD54	22	38226862	38245334	-1	protein_coding	129138	ANKRD54	0.0153085	-1.01038	0	0	0	NA	NA	NA	NA	4.067e-08	rs5758064	54	yes
BIP	ENSG00000100129	EIF3L	22	38244875	38285414	1	protein_coding	51386	EIF3L	0.938814	-0.839586	0	0	0	NA	NA	NA	NA	4.067e-08	rs5758064	54	yes
BIP	ENSG00000185022	MAFF	22	38597889	38612518	1	protein_coding	23764	MAFF	0.0422011	0.00756749	0	0	0	NA	NA	NA	NA	4.067e-08	rs5758064	54	yes
BIP	ENSG00000100201	DDX17	22	38879445	38903665	-1	protein_coding	10521	DDX17	NA	0.0241458	0	0	0	NA	NA	NA	NA	NA	rs5758064	54	yes
BIP	ENSG00000100221	JOSD1	22	39081548	39097561	-1	protein_coding	9929	JOSD1	0.319905	-1.10562	0	0	0	NA	NA	NA	NA	2.887e-08	rs5758064	54	yes
BIP	ENSG00000100226	GTPBP1	22	39101728	39134304	1	protein_coding	9567	GTPBP1	0.996189	-1.44819	0	0	0	NA	NA	NA	NA	2.887e-08	rs5758064	54	yes
BIP	ENSG00000221890	NPTXR	22	39214457	39239987	-1	protein_coding	23467	NPTXR	NA	-1.0617	0	0	0	NA	NA	NA	NA	4.067e-08	rs5758064	54	yes
BIP	ENSG00000183741	CBX6	22	39257455	39268319	-1	protein_coding	23466	CBX6	0.610925	1.58603	0	0	0	NA	NA	NA	NA	4.067e-08	rs5758064	54	yes
BIP	ENSG00000128383	APOBEC3A	22	39348746	39359188	1	protein_coding	100913187	APOBEC3A	0.226348	-0.0717884	0	0	0	NA	NA	NA	NA	4.067e-08	rs5758064	54	yes
BIP	ENSG00000100321	SYNGR1	22	39745930	39781593	1	protein_coding	9145	SYNGR1	0.58149	0.577759	0	0	0	NA	NA	NA	NA	4.067e-08	rs5758064	54	yes
BIP	ENSG00000100324	TAB1	22	39795746	39833065	1	protein_coding	10454	TAB1	0.00399581	-0.623712	0	0	0	NA	NA	NA	NA	2.887e-08	rs5758064	54	yes
BIP	ENSG00000128268	MGAT3	22	39853349	39888199	1	protein_coding	4248	MGAT3	0.46018	-0.365142	0	0	0	NA	NA	NA	NA	2.887e-08	rs5758064	54	yes
BIP	ENSG00000100335	MIEF1	22	39895437	39914137	1	protein_coding	54471	MIEF1	0.0628938	-0.368026	0	0	0	NA	NA	NA	NA	2.887e-08	rs5758064	54	yes
BIP	ENSG00000128272	ATF4	22	39915700	39918691	1	protein_coding	468	ATF4	0.411468	-0.241367	0	0	0	NA	NA	NA	NA	2.887e-08	rs5758064	54	yes
BIP	ENSG00000187051	RPS19BP1	22	39925098	39928860	-1	protein_coding	91582	RPS19BP1	0.00589798	-0.442571	0	0	0	NA	NA	NA	NA	2.887e-08	rs5758064	54	yes
BIP	ENSG00000100346	CACNA1I	22	39966758	40085742	1	protein_coding	8911	CACNA1I	0.999999	0.144812	0	0	0	NA	NA	NA	NA	2.887e-08	rs5758064	54	yes
BIP	ENSG00000133477	FAM83F	22	40390953	40439533	1	protein_coding	113828	FAM83F	0.000400741	NA	0	0	0	NA	NA	NA	NA	4.067e-08	rs5758064	54	yes
BIP	ENSG00000100354	TNRC6B	22	40440821	40731812	1	protein_coding	23112	TNRC6B	1	-2.91639	0	0	3	0.000215167	0.0122717	GTEx/v8/Thyroid	NA	2.887e-08	rs5758064	54	yes
BIP	ENSG00000239900	ADSL	22	40742507	40786467	1	protein_coding	158	ADSL	0.000212575	-0.459232	0	0	0	NA	NA	NA	NA	2.887e-08	rs5758064	54	yes
BIP	ENSG00000100359	SGSM3	22	40766595	40806293	1	protein_coding	27352	SGSM3	1.00601e-06	-0.227062	0	0	0	NA	NA	NA	NA	2.011e-08	rs5758064	54	yes
BIP	ENSG00000196588	MKL1	22	40806285	41032706	-1	protein_coding	57591	MKL1	0.540324	-0.588524	0	0	0	NA	NA	NA	NA	2.887e-08	rs5758064	54	yes
BIP	ENSG00000128285	MCHR1	22	41074754	41078818	1	protein_coding	2847	MCHR1	0.00114839	-0.0810065	5	2.134	28	1.38023e-08	5.74507e-06	GTEx/v8/Whole_Blood:GTEx/v8/Brain_Cortex:GTEx/v8/Spleen	-	2.011e-08	rs5758064	54	no
BIP	ENSG00000100372	SLC25A17	22	41165634	41215403	-1	protein_coding	10478	SLC25A17	0.0241848	-0.779479	13	7.897	49	6.65407e-11	2.09521e-07	GTEx/v8/Brain_Nucleus_accumbens_basal_ganglia:GTEx/v8/Brain_Putamen_basal_ganglia:GTEx/v8/Esophagus_Mucosa:GTEx/v8/Skin_Not_Sun_Exposed_Suprapubic:GTEx/v8/Skin_Sun_Exposed_Lower_leg:GTEx/v8/Spleen:GTEx/v8/Thyroid	+	2.011e-08	rs5758064	54	no
BIP	ENSG00000100380	ST13	22	41220539	41253026	-1	protein_coding	6767	ST13	0.659424	-1.5853	13	7.897	49	1.66909e-12	1.64105e-10	GTEx/v8/Breast_Mammary_Tissue:GTEx/v8/Colon_Transverse:GTEx/v8/Liver:GTEx/v8/Pancreas:GTEx/v8/Skin_Not_Sun_Exposed_Suprapubic:GTEx/v8/Skin_Sun_Exposed_Lower_leg	+	2.011e-08	rs5758064	54	no
BIP	ENSG00000196236	XPNPEP3	22	41253081	41363838	1	protein_coding	63929	XPNPEP3	8.88349e-06	-0.745194	23	9.483	49	2.27863e-56	1.80118e-46	GTEx/v8/Whole_Blood:GTEx/v8/Brain_Cerebellar_Hemisphere:GTEx/v8/Brain_Cerebellum:GTEx/v8/Brain_Frontal_Cortex_BA9:GTEx/v8/Brain_Hippocampus:GTEx/v8/Brain_Hypothalamus:GTEx/v8/Brain_Nucleus_accumbens_basal_ganglia:GTEx/v8/Brain_Spinal_cord_cervical_c-1:GTEx/v8/Brain_Substantia_nigra:GTEx/v8/Breast_Mammary_Tissue:GTEx/v8/Colon_Transverse:GTEx/v8/Esophagus_Mucosa:GTEx/v8/Ovary:GTEx/v8/Pancreas:GTEx/…	+	2.011e-08	rs5758064	54	no
BIP	ENSG00000172404	DNAJB7	22	41255553	41258130	-1	protein_coding	150353	DNAJB7	2.09351e-11	0.355457	1	0.259	0	NA	NA	NA	NA	2.011e-08	rs5758064	54	no
BIP	ENSG00000100387	RBX1	22	41347351	41369313	1	protein_coding	9978	RBX1	0.940247	-0.356288	10	9.483	0	NA	NA	NA	NA	2.887e-08	rs5758064	54	no
BIP	ENSG00000100393	EP300	22	41487790	41576081	1	protein_coding	2033	EP300	1	NA	0	0	0	NA	NA	NA	NA	2.887e-08	rs5758064	54	yes
BIP	ENSG00000100395	L3MBTL2	22	41601209	41627275	1	protein_coding	83746	L3MBTL2	0.013028	-0.618259	0	0	1	0.000340268	6.80638e-12	GTEx/v8/Skin_Sun_Exposed_Lower_leg	NA	NA	rs5758064	54	yes
BIP	ENSG00000100401	RANGAP1	22	41641615	41682255	-1	protein_coding	5905	RANGAP1	0.132719	-0.376522	0	0	15	4.10338e-05	1.38566e-06	GTEx/v8/Brain_Cerebellum:GTEx/v8/Thyroid	NA	NA	rs5758064	54	yes
BIP	ENSG00000269104	AL035681.1	22	41685388	41685686	-1	protein_coding	NA	NA	NA	NA	0	0	0	NA	NA	NA	NA	NA	rs5758064	54	yes
BIP	ENSG00000100403	ZC3H7B	22	41697526	41756151	1	protein_coding	23264	ZC3H7B	0.990762	-0.628158	0	0	0	NA	NA	NA	NA	NA	rs5758064	54	yes
BIP	ENSG00000167074	TEF	22	41763337	41795330	1	protein_coding	7008	TEF	0.421036	0.114829	0	0	0	NA	NA	NA	NA	NA	rs5758064	54	yes
BIP	ENSG00000183864	TOB2	22	41829496	41843027	-1	protein_coding	10766	TOB2	0.70319	-1.01474	0	0	0	NA	NA	NA	NA	4.067e-08	rs5758064	54	yes
BIP	ENSG00000100410	PHF5A	22	41855721	41864729	-1	protein_coding	84844	PHF5A	0.849501	-0.474224	0	0	0	NA	NA	NA	NA	4.067e-08	rs5758064	54	yes
BIP	ENSG00000100412	ACO2	22	41865129	41924993	1	protein_coding	50	ACO2	0.454378	-0.617412	0	0	0	NA	NA	NA	NA	4.067e-08	rs5758064	54	yes
BIP	ENSG00000100413	POLR3H	22	41921808	41940610	-1	protein_coding	171568	POLR3H	0.00200711	-1.30585	0	0	1	0.000112798	8.23596e-14	GTEx/v8/Brain_Cerebellum	NA	NA	rs5758064	54	yes
BIP	ENSG00000100418	DESI1	22	41994032	42017100	-1	protein_coding	27351	DESI1	0.0937225	-0.0430032	0	0	0	NA	NA	NA	NA	NA	rs5758064	54	yes
BIP	ENSG00000196419	XRCC6	22	42017123	42060044	1	protein_coding	2547	XRCC6	0.996856	-0.128101	0	0	0	NA	NA	NA	NA	NA	rs5758064	54	yes
DEP	ENSG00000121904	CSMD2	1	33979609	34631443	-1	protein_coding	114784	CSMD2	NA	-0.89961	0	0	0	NA	NA	NA	NA	2.782e-11	rs2089358:rs4653218:rs1624214	1	yes
DEP	ENSG00000176256	HMGB4	1	34326076	34330392	1	protein_coding	127540	HMGB4	9.96361e-06	-0.291459	0	0	0	NA	NA	NA	NA	2.782e-11	rs2089358:rs4653218	1	yes
DEP	ENSG00000142698	C1orf94	1	34632484	34684732	1	protein_coding	84970	C1orf94	0.00437226	0.228712	0	0	0	NA	NA	NA	NA	2.782e-11	rs2089358:rs4653218:rs1624214	1	yes
DEP	ENSG00000188910	GJB3	1	35246790	35251970	1	protein_coding	2707	GJB3	0.00273307	0.0965156	0	0	0	NA	NA	NA	NA	2.782e-11	rs2089358:rs4653218	1	yes
DEP	ENSG00000187513	GJA4	1	35258599	35261348	1	protein_coding	2701	GJA4	0.239138	0.254289	0	0	0	NA	NA	NA	NA	2.782e-11	rs2089358:rs4653218	1	yes
DEP	ENSG00000116544	DLGAP3	1	35331037	35395186	-1	protein_coding	58512	DLGAP3	0.999639	NA	0	0	0	NA	NA	NA	NA	1.649e-10	rs4653218:rs1624214	1	yes
DEP	ENSG00000116883	RP11-268J15.5	1	36789335	36794822	1	protein_coding	NA	NA	NA	NA	0	0	3	6.1087e-05	3.07299e-09	GTEx/v8/Breast_Mammary_Tissue	-	3.471e-08	rs1624214	1	yes
DEP	ENSG00000119535	CSF3R	1	36931644	36948879	-1	protein_coding	1441	CSF3R	1.41619e-06	-0.493499	0	0	14	2.13526e-05	0.0308795	GTEx/v8/Spleen	NA	NA	rs2089358	1	yes
DEP	ENSG00000163873	GRIK3	1	37261128	37499730	-1	protein_coding	2899	GRIK3	0.99998	-3.4481	9	16.6	0	NA	NA	NA	NA	2.782e-11	rs1624214;rs2089358:rs4653218:rs1624214	1	no
DEP	ENSG00000163874	ZC3H12A	1	37940153	37949980	1	protein_coding	102465438	ZC3H12A	0.911633	-0.681914	0	0	0	NA	NA	NA	NA	2.782e-11	rs2089358:rs4653218	1	yes
DEP	ENSG00000163875	MEAF6	1	37958176	37980375	-1	protein_coding	64769	MEAF6	0.730388	0.730519	0	0	0	NA	NA	NA	NA	1.576e-08	rs2089358	1	yes
DEP	ENSG00000163877	SNIP1	1	38000050	38019903	-1	protein_coding	79753	SNIP1	0.905058	-1.79424	0	0	0	NA	NA	NA	NA	1.576e-08	rs2089358	1	yes
DEP	ENSG00000163879	DNALI1	1	38022520	38032458	1	protein_coding	7802	DNALI1	6.82032e-08	1.00569	0	0	0	NA	NA	NA	NA	1.576e-08	rs2089358	1	yes
DEP	ENSG00000134697	GNL2	1	38032417	38061536	-1	protein_coding	29889	GNL2	0.453032	0.270727	0	0	0	NA	NA	NA	NA	2.782e-11	rs2089358:rs4653218:rs1624214	1	yes
DEP	ENSG00000169218	RSPO1	1	38076951	38100595	-1	protein_coding	284654	RSPO1	0.00291051	-0.587013	0	0	0	NA	NA	NA	NA	1.576e-08	rs2089358	1	yes
DEP	ENSG00000116922	C1orf109	1	38147242	38157914	-1	protein_coding	54955	C1orf109	6.27363e-08	0.484136	0	0	0	NA	NA	NA	NA	2.782e-11	rs2089358:rs4653218:rs1624214	1	yes
DEP	ENSG00000134690	CDCA8	1	38158090	38175391	1	protein_coding	55143	CDCA8	0.0971532	1.13098	0	0	0	NA	NA	NA	NA	2.782e-11	rs2089358:rs4653218:rs1624214	1	yes
DEP	ENSG00000183317	EPHA10	1	38179552	38230805	-1	protein_coding	284656	EPHA10	3.15992e-18	0.371972	0	0	0	NA	NA	NA	NA	2.782e-11	rs2089358:rs4653218	1	yes
DEP	ENSG00000085831	TTC39A	1	51752930	51810788	-1	protein_coding	22996	TTC39A	0.0983103	0.6347	0	0	26	1.64765e-06	2.06041e-13	GTEx/v8/Thyroid	+	2.792e-12	rs1890946	2	yes
DEP	ENSG00000085832	EPS15	1	51819935	51985000	-1	protein_coding	2060	EPS15	0.241707	0.515123	0	0	0	NA	NA	NA	NA	2.792e-12	rs1890946	2	yes
DEP	ENSG00000117859	OSBPL9	1	52042851	52254889	1	protein_coding	114883	OSBPL9	0.998515	0.292264	0	0	0	NA	NA	NA	NA	3.93e-12	rs1890946	2	yes
DEP	ENSG00000078618	NRD1	1	52254863	52344477	-1	protein_coding	4898	NRD1	0.878722	-0.426817	34	18.36	38	1.93579e-28	8.07589e-23	GTEx/v8/Whole_Blood:GTEx/v8/Brain_Cerebellar_Hemisphere:GTEx/v8/Brain_Cerebellum:GTEx/v8/Colon_Transverse:GTEx/v8/Esophagus_Mucosa:GTEx/v8/Pancreas:GTEx/v8/Skin_Not_Sun_Exposed_Suprapubic:GTEx/v8/Spleen:GTEx/v8/Thyroid	+	2.792e-12	rs1890946	2	no
DEP	ENSG00000169213	RAB3B	1	52373628	52456436	-1	protein_coding	5865	RAB3B	0.156443	-1.51927	4	7.275	18	1.26903e-05	1.02541e-07	GTEx/v8/Brain_Cortex:GTEx/v8/Skin_Sun_Exposed_Lower_leg	-	2.792e-12	rs1890946	2	no
DEP	ENSG00000117862	TXNDC12	1	52485803	52521843	-1	protein_coding	51060	TXNDC12	0.344869	-1.05563	0	0	0	NA	NA	NA	NA	2.792e-12	rs1890946	2	yes
DEP	ENSG00000198841	KTI12	1	52497775	52499488	-1	protein_coding	112970	KTI12	0.0342938	-0.18564	0	0	0	NA	NA	NA	NA	2.792e-12	rs1890946	2	yes
DEP	ENSG00000134717	BTF3L4	1	52521797	52556388	1	protein_coding	91408	BTF3L4	0.4513	-1.14919	0	0	0	NA	NA	NA	NA	2.792e-12	rs1890946	2	yes
DEP	ENSG00000157077	ZFYVE9	1	52608046	52812358	1	protein_coding	9372	ZFYVE9	0.943797	NA	0	0	0	NA	NA	NA	NA	2.792e-12	rs1890946	2	yes
DEP	ENSG00000154222	CC2D1B	1	52811395	52831865	-1	protein_coding	200014	CC2D1B	4.76315e-10	-1.10104	0	0	38	1.30596e-07	1.09933e-37	GTEx/v8/Breast_Mammary_Tissue:GTEx/v8/Esophagus_Mucosa:GTEx/v8/Skin_Not_Sun_Exposed_Suprapubic:GTEx/v8/Skin_Sun_Exposed_Lower_leg	-	2.792e-12	rs1890946	2	yes
DEP	ENSG00000134748	PRPF38A	1	52870236	52886511	1	protein_coding	84950	PRPF38A	0.996468	-1.57278	0	0	1	0.000153909	2.60489e-13	GTEx/v8/Whole_Blood	NA	NA	rs1890946	2	yes
DEP	ENSG00000134744	ZCCHC11	1	52873954	53019159	-1	protein_coding	23318	ZCCHC11	1	-0.187276	0	0	32	3.73977e-06	1.45706e-46	GTEx/v8/Thyroid	-	2.792e-12	rs1890946	2	yes
DEP	ENSG00000116157	GPX7	1	53068044	53074723	1	protein_coding	2882	GPX7	0.000179755	0.204894	0	0	18	1.57405e-07	3.06386e-85	GTEx/v8/Esophagus_Mucosa:GTEx/v8/Pancreas:GTEx/v8/Skin_Not_Sun_Exposed_Suprapubic:GTEx/v8/Skin_Sun_Exposed_Lower_leg:GTEx/v8/Stomach:GTEx/v8/Thyroid	-	2.792e-12	rs1890946	2	yes
DEP	ENSG00000174332	GLIS1	1	53971910	54199877	-1	protein_coding	148979	GLIS1	0.0999809	1.16574	0	0	0	NA	NA	NA	NA	2.792e-12	rs1890946	2	yes
DEP	ENSG00000116652	DLEU2L	1	64014588	64015405	1	protein_coding	NA	DLEU2L	NA	NA	0	0	0	NA	NA	NA	NA	NA	rs2044399	3	yes
DEP	ENSG00000185483	ROR1	1	64239693	64647181	1	protein_coding	4919	ROR1	0.906689	-0.819199	0	0	0	NA	NA	NA	NA	NA	rs2044399	3	yes
DEP	ENSG00000162437	RAVER2	1	65210778	65298915	1	protein_coding	55225	RAVER2	1.85996e-06	-0.746777	0	0	0	NA	NA	NA	NA	4.26e-09	rs2044399:rs672230	3	yes
DEP	ENSG00000162434	JAK1	1	65298912	65432187	-1	protein_coding	3716	JAK1	0.99591	-0.642049	0	0	0	NA	NA	NA	NA	NA	rs2044399	3	yes
DEP	ENSG00000162433	AK4	1	65613232	65697828	1	protein_coding	100507855	AK4	0.236133	-0.422099	0	0	0	NA	NA	NA	NA	NA	rs2044399	3	yes
DEP	ENSG00000116675	DNAJC6	1	65713902	65881552	1	protein_coding	9829	DNAJC6	0.999188	-0.584518	0	0	0	NA	NA	NA	NA	4.26e-09	rs672230;rs2044399:rs672230:rs2044399	3	yes
DEP	ENSG00000116678	LEPR	1	65886248	66107242	1	protein_coding	54741	LEPR	0.999805	0.927492	0	0	0	NA	NA	NA	NA	NA	rs2044399	3	yes
DEP	ENSG00000213625	LEPROT	1	65886270	65901690	1	protein_coding	54741	LEPROT	0.0947894	1.26654	0	0	0	NA	NA	NA	NA	NA	rs2044399	3	yes
DEP	ENSG00000184588	PDE4B	1	66258197	66840259	1	protein_coding	5142	PDE4B	0.709079	-0.830512	0	0	0	NA	NA	NA	NA	4.26e-09	rs2044399:rs672230	3	yes
DEP	ENSG00000118473	SGIP1	1	66999066	67213982	1	protein_coding	84251	SGIP1	0.999651	-0.315319	140	15.14	139	6.27211e-23	7.94307e-21	GTEx/v8/Whole_Blood:GTEx/v8/Brain_Cerebellum:GTEx/v8/Brain_Spinal_cord_cervical_c-1:GTEx/v8/Colon_Transverse:GTEx/v8/Esophagus_Mucosa:GTEx/v8/Skin_Sun_Exposed_Lower_leg:GTEx/v8/Thyroid	+	4.26e-09	rs2044399;rs672230;rs2044399:rs672230	3	no
DEP	ENSG00000248458	AL139147.1	1	67131547	67142710	-1	protein_coding	NA	NA	NA	NA	29	11.88	0	NA	NA	NA	NA	4.26e-09	rs2044399;rs2044399:rs672230	3	no
DEP	ENSG00000152760	TCTEX1D1	1	67218142	67244470	1	protein_coding	200132	TCTEX1D1	0.00642468	-0.383983	14	15.14	138	7.15759e-11	4.18171e-18	GTEx/v8/Brain_Caudate_basal_ganglia:GTEx/v8/Brain_Cerebellum:GTEx/v8/Brain_Cortex:GTEx/v8/Brain_Frontal_Cortex_BA9:GTEx/v8/Brain_Hypothalamus:GTEx/v8/Brain_Nucleus_accumbens_basal_ganglia:GTEx/v8/Brain_Putamen_basal_ganglia:GTEx/v8/Skin_Not_Sun_Exposed_Suprapubic:GTEx/v8/Skin_Sun_Exposed_Lower_leg	-	4.26e-09	rs672230;rs2044399;rs2044399:rs672230	3	no
DEP	ENSG00000172410	INSL5	1	67263424	67266939	-1	protein_coding	10022	INSL5	1.51756e-05	-0.106569	0	0	0	NA	NA	NA	NA	4.26e-09	rs672230;rs2044399:rs672230:rs2044399	3	yes
DEP	ENSG00000152763	WDR78	1	67278568	67390570	-1	protein_coding	79819	WDR78	7.87926e-11	-0.824643	0	0	0	NA	NA	NA	NA	4.26e-09	rs672230;rs2044399:rs672230	3	yes
DEP	ENSG00000198160	MIER1	1	67390578	67454302	1	protein_coding	57708	MIER1	0.966295	-0.699337	0	0	0	NA	NA	NA	NA	4.26e-09	rs672230;rs2044399:rs672230	3	yes
DEP	ENSG00000116704	SLC35D1	1	67465015	67519782	-1	protein_coding	23169	SLC35D1	0.0018542	-1.06354	0	0	0	NA	NA	NA	NA	4.26e-09	rs672230;rs2044399:rs672230:rs2044399	3	yes
DEP	ENSG00000203963	C1orf141	1	67557848	67697536	-1	protein_coding	400757	C1orf141	2.70037e-05	1.31225	0	0	0	NA	NA	NA	NA	4.26e-09	rs672230;rs2044399:rs672230	3	yes
DEP	ENSG00000162594	IL23R	1	67632083	67725662	1	protein_coding	149233	IL23R	0.0064953	-0.125875	0	0	0	NA	NA	NA	NA	4.26e-09	rs672230;rs2044399:rs672230	3	yes
DEP	ENSG00000081985	IL12RB2	1	67773047	67862583	1	protein_coding	3595	IL12RB2	4.50999e-06	-0.052496	0	0	0	NA	NA	NA	NA	4.26e-09	rs672230;rs2044399:rs672230	3	yes
DEP	ENSG00000142864	SERBP1	1	67873493	67896098	-1	protein_coding	26135	SERBP1	0.999863	-1.52725	0	0	0	NA	NA	NA	NA	4.26e-09	rs672230;rs2044399:rs672230	3	yes
DEP	ENSG00000116717	GADD45A	1	68150744	68154021	1	protein_coding	1647	GADD45A	0.109848	-0.56766	0	0	0	NA	NA	NA	NA	4.26e-09	rs2044399:rs672230	3	yes
DEP	ENSG00000116729	WLS	1	68564142	68698803	-1	protein_coding	79971	WLS	0.344541	-0.166008	0	0	0	NA	NA	NA	NA	NA	rs2044399	3	yes
DEP	ENSG00000024526	DEPDC1	1	68939835	68962904	-1	protein_coding	55635	DEPDC1	3.29624e-07	-0.270586	0	0	0	NA	NA	NA	NA	4.26e-09	rs672230;rs2044399:rs672230	3	yes
DEP	ENSG00000033122	LRRC7	1	70034081	70617628	1	protein_coding	57554	LRRC7	0.999999	-0.194368	0	0	0	NA	NA	NA	NA	4.26e-09	rs672230;rs2044399:rs672230:rs2044399	3	yes
DEP	ENSG00000116761	CTH	1	70876901	70905534	1	protein_coding	1491	CTH	4.08793e-05	0.0998082	0	0	0	NA	NA	NA	NA	1.487e-19	rs2126077:rs1620977:rs3101341:rs2492971:rs2126077;rs3101341:rs11209952:rs61771920	4	yes
DEP	ENSG00000050628	PTGER3	1	71318036	71513491	-1	protein_coding	5733	PTGER3	0.787643	0.387856	0	0	0	NA	NA	NA	NA	1.487e-19	rs2126077:rs1620977:rs61771920:rs4562575;rs2341392:rs10890032:rs10890032;rs1572669:rs2341392:rs2341392;rs6424555:rs10749826:rs61765555:rs2126077;rs3101341:rs2492971:rs3101341:rs11209952:rs6424555	4	yes
DEP	ENSG00000132485	ZRANB2	1	71528974	71546980	-1	protein_coding	9406	ZRANB2	0.992881	-1.31738	0	0	0	NA	NA	NA	NA	2.03e-20	rs2126077:rs1620977:rs4562575;rs2341392:rs10890032:rs10890032;rs1572669:rs2341392:rs2126077;rs3101341:rs2492971:rs3101341:rs11209952:rs1599334:rs11209952;rs1599334:rs61771920:rs662655:rs4562575:rs4562575;rs662655:rs1572669:rs2341392;rs1572669:rs10749823:rs61765555:rs10890032;rs2341392;rs1572669:rs2341392;rs6424555:rs10749826:rs6424555	4	yes
DEP	ENSG00000172260	NEGR1	1	71861623	72748417	-1	protein_coding	257194	NEGR1	0.951349	-1.71358	172	17.85	120	2.61368e-09	1.84029e-05	GTEx/v8/Brain_Caudate_basal_ganglia:GTEx/v8/Brain_Nucleus_accumbens_basal_ganglia:GTEx/v8/Brain_Putamen_basal_ganglia	+	2.03e-20	rs1620977;rs2126077;rs3101341;rs2492971;rs11209952;rs1620977:rs2126077:rs2126077;rs3101341:rs2492971:rs3101341:rs61771920:rs4562575:rs4562575;rs662655:rs4562575;rs2341392:rs2341392:rs1599334:rs11209952;rs1599334:rs10890032:rs10890032;rs1572669:rs2341392;rs1572669:rs1572669:rs10749823:rs61765555:rs2341392;rs6424555:rs10749826:rs6424555:rs662655:rs10890032;rs2341392;rs1572669:rs10890045	4	no
DEP	ENSG00000162620	LRRIQ3	1	74491699	74663871	-1	protein_coding	127255	LRRIQ3	3.22227e-15	0.127525	0	0	0	NA	NA	NA	NA	1.487e-19	rs1620977:rs2126077:rs2126077;rs3101341:rs2492971:rs3101341:rs11209952:rs61771920:rs4562575:rs4562575;rs2341392:rs2341392:rs10890032:rs10890032;rs1572669	4	yes
DEP	ENSG00000254685	FPGT	1	74663896	74699770	1	protein_coding	8790	FPGT	5.97096e-08	0.779915	0	0	6	6.48404e-05	4.12222e-16	GTEx/v8/Breast_Mammary_Tissue	-	1.487e-19	rs10890045;rs1620977:rs2126077:rs2126077;rs3101341:rs2492971:rs3101341:rs11209952:rs61771920:rs4562575:rs4562575;rs2341392:rs2341392:rs10890032:rs10890032;rs1572669	4	yes
DEP	ENSG00000259030	FPGT-TNNI3K	1	74663919	75009666	1	protein_coding	100526835	FPGT-TNNI3K	1.84158e-38	0.110264	0	0	0	NA	NA	NA	NA	1.487e-19	rs1620977:rs2126077:rs2126077;rs3101341:rs2492971:rs3101341:rs11209952:rs61771920:rs4562575:rs4562575;rs2341392:rs2341392:rs10890032:rs10890032;rs1572669	4	yes
DEP	ENSG00000116783	TNNI3K	1	74663947	75010112	1	protein_coding	100526835	TNNI3K	1.80292e-38	0.231252	0	0	0	NA	NA	NA	NA	1.487e-19	rs1620977:rs2126077:rs2126077;rs3101341:rs2492971:rs3101341:rs11209952:rs61771920:rs4562575:rs4562575;rs2341392:rs2341392:rs10890032:rs10890032;rs1572669	4	yes
DEP	ENSG00000162621	LRRC53	1	74935562	74978298	-1	protein_coding	NA	LRRC53	NA	NA	0	0	0	NA	NA	NA	NA	1.487e-19	rs1620977:rs2126077:rs61771920:rs4562575:rs4562575;rs662655:rs4562575;rs2341392:rs2341392:rs10890032:rs10890032;rs1572669:rs1572669:rs10749823:rs61765555:rs10890032;rs2341392;rs1572669:rs2341392;rs6424555:rs10749826:rs2492971:rs2126077;rs3101341:rs3101341:rs1599334:rs11209952;rs1599334:rs662655:rs2341392;rs1572669:rs6424555:rs11209952:rs10890045	4	yes
DEP	ENSG00000178965	C1orf173	1	75033795	75139422	-1	protein_coding	127254	C1orf173	4.16253e-32	-0.687768	0	0	0	NA	NA	NA	NA	1.934e-15	rs61771920:rs1572669:rs2341392:rs10749823:rs61765555:rs10890032;rs2341392;rs1572669:rs10890032;rs1572669:rs4562575;rs2341392:rs10890032	4	yes
DEP	ENSG00000116791	CRYZ	1	75171170	75199092	-1	protein_coding	1429	CRYZ	1.14334e-14	0.982332	0	0	0	NA	NA	NA	NA	1.487e-19	rs1620977:rs2126077:rs2492971:rs2126077;rs3101341:rs3101341:rs11209952:rs61771920:rs4562575:rs4562575;rs2341392:rs1599334:rs11209952;rs1599334:rs662655:rs4562575;rs662655:rs2341392:rs10890032:rs10890032;rs1572669:rs2341392;rs1572669:rs1572669:rs10749823:rs61765555:rs10890032;rs2341392;rs6424555:rs10749826:rs6424555	4	yes
DEP	ENSG00000162623	TYW3	1	75198836	75232362	1	protein_coding	127253	TYW3	0.431872	0.69243	0	0	0	NA	NA	NA	NA	1.487e-19	rs1620977:rs2126077:rs2492971:rs2126077;rs3101341:rs3101341:rs11209952:rs61771920:rs4562575:rs4562575;rs2341392:rs1599334:rs11209952;rs1599334:rs662655:rs4562575;rs662655:rs2341392:rs10890032:rs10890032;rs1572669:rs2341392;rs1572669:rs1572669:rs10749823:rs61765555:rs10890032;rs2341392;rs6424555:rs10749826:rs6424555	4	yes
DEP	ENSG00000162624	LHX8	1	75594119	75627218	1	protein_coding	431707	LHX8	0.663323	-0.679266	0	0	0	NA	NA	NA	NA	1.487e-19	rs4562575;rs2341392:rs2341392:rs1572669:rs10749823:rs61765555:rs10890032;rs2341392;rs1572669:rs10890032;rs1572669:rs2126077:rs1620977:rs1599334:rs2492971:rs11209952;rs1599334:rs61771920:rs4562575:rs3101341:rs2126077;rs3101341:rs11209952	4	yes
DEP	ENSG00000117054	ACADM	1	76190036	76253260	1	protein_coding	34	ACADM	8.44477e-10	NA	0	0	0	NA	NA	NA	NA	1.352e-08	rs61771920	4	yes
DEP	ENSG00000117519	CNN3	1	95362507	95392834	-1	protein_coding	1266	CNN3	0.864371	NA	0	0	0	NA	NA	NA	NA	4.509e-08	rs2968485:rs7513962	5	yes
DEP	ENSG00000172339	ALG14	1	95439963	95538501	-1	protein_coding	199857	ALG14	0.000832661	0.123736	0	0	0	NA	NA	NA	NA	4.509e-08	rs7513962	5	yes
DEP	ENSG00000122481	RWDD3	1	95699711	95712781	1	protein_coding	25950	RWDD3	1.52123e-06	NA	0	0	0	NA	NA	NA	NA	3.356e-09	rs2968485:rs7513962	5	yes
DEP	ENSG00000237435	RP11-147C23.1	1	96403457	96488436	1	protein_coding	NA	NA	NA	NA	0	0	0	NA	NA	NA	NA	3.356e-09	rs2968485:rs7513962	5	yes
DEP	ENSG00000117569	PTBP2	1	97187221	97289294	1	protein_coding	58155	PTBP2	0.992693	-0.165757	0	0	45	2.89466e-06	7.77011e-08	GTEx/v8/Breast_Mammary_Tissue:GTEx/v8/Esophagus_Mucosa:GTEx/v8/Skin_Not_Sun_Exposed_Suprapubic:GTEx/v8/Thyroid	NA	3.356e-09	rs7513962;rs2968485:rs7513962	5	yes
DEP	ENSG00000188641	DPYD	1	97543299	98386605	-1	protein_coding	1806	DPYD	4.18972e-09	0.587602	0	0	0	NA	NA	NA	NA	3.356e-09	rs7513962:rs2968485	5	yes
DEP	ENSG00000162627	SNX7	1	99127236	99226056	1	protein_coding	51375	SNX7	0.0288389	NA	0	0	0	NA	NA	NA	NA	4.509e-08	rs2968485:rs7513962	5	yes
DEP	ENSG00000117598	LPPR5	1	99355806	99470588	-1	protein_coding	163404	NA	0.959898	NA	0	0	0	NA	NA	NA	NA	NA	rs2968485	5	yes
DEP	ENSG00000198890	PRMT6	1	107599267	107601916	1	protein_coding	55170	PRMT6	0.0241276	-0.632334	13	22.6	40	8.64885e-118	5.29551e-103	GTEx/v8/Whole_Blood:GTEx/v8/Brain_Anterior_cingulate_cortex_BA24:GTEx/v8/Brain_Caudate_basal_ganglia:GTEx/v8/Brain_Cerebellar_Hemisphere:GTEx/v8/Brain_Cerebellum:GTEx/v8/Brain_Cortex:GTEx/v8/Brain_Frontal_Cortex_BA9:GTEx/v8/Brain_Hippocampus:GTEx/v8/Brain_Hypothalamus:GTEx/v8/Brain_Putamen_basal_ganglia:GTEx/v8/Brain_Spinal_cord_cervical_c-1:GTEx/v8/Brain_Substantia_nigra:GTEx/v8/Breast_Mammary_T…	-	1.097e-08	rs1730864	6	no
DEP	ENSG00000163393	SLC22A15	1	116519119	116612675	1	protein_coding	55356	SLC22A15	8.6599e-06	-0.0594258	0	0	0	NA	NA	NA	NA	NA	rs907662	7	yes
DEP	ENSG00000143061	IGSF3	1	117117031	117210375	-1	protein_coding	3321	IGSF3	0.987085	-1.2336	0	0	0	NA	NA	NA	NA	2.655e-08	rs907662	7	yes
DEP	ENSG00000203864	C1orf137	1	117236734	117249225	1	protein_coding	388667	C1orf137	NA	-0.153797	0	0	0	NA	NA	NA	NA	2.655e-08	rs907662	7	yes
DEP	ENSG00000116824	CD2	1	117297007	117311850	1	protein_coding	914	CD2	0.768324	-0.494368	0	0	0	NA	NA	NA	NA	2.655e-08	rs907662	7	yes
DEP	ENSG00000116830	TTF2	1	117602925	117650075	1	protein_coding	8458	TTF2	7.35153e-16	-0.687658	0	0	0	NA	NA	NA	NA	2.655e-08	rs907662	7	yes
DEP	ENSG00000134253	TRIM45	1	117653682	117665209	-1	protein_coding	80263	TRIM45	1.44831e-06	1.31791	0	0	0	NA	NA	NA	NA	2.655e-08	rs907662	7	yes
DEP	ENSG00000134258	VTCN1	1	117686209	117753556	-1	protein_coding	79679	VTCN1	7.2889e-09	0.140868	0	0	0	NA	NA	NA	NA	2.655e-08	rs907662	7	yes
DEP	ENSG00000198162	MAN1A2	1	117910071	118071494	1	protein_coding	10905	MAN1A2	0.996263	1.85889	57	17.96	63	6.54683e-44	6.02494e-43	GTEx/v8/Esophagus_Mucosa:GTEx/v8/Skin_Not_Sun_Exposed_Suprapubic:GTEx/v8/Skin_Sun_Exposed_Lower_leg	+	2.655e-08	rs907662	7	no
DEP	ENSG00000183508	FAM46C	1	118148556	118170994	1	protein_coding	54855	FAM46C	0.523539	-0.202321	0	0	0	NA	NA	NA	NA	NA	rs907662	7	yes
DEP	ENSG00000196505	GDAP2	1	118406107	118472253	-1	protein_coding	54834	GDAP2	8.51358e-05	0.210291	0	0	0	NA	NA	NA	NA	2.655e-08	rs907662	7	yes
DEP	ENSG00000065183	WDR3	1	118472343	118509165	1	protein_coding	10885	WDR3	3.05076e-07	0.567943	0	0	0	NA	NA	NA	NA	2.655e-08	rs907662	7	yes
DEP	ENSG00000092607	TBX15	1	119425669	119532179	-1	protein_coding	6913	TBX15	0.877334	-0.847695	0	0	0	NA	NA	NA	NA	2.655e-08	rs907662	7	yes
DEP	ENSG00000116882	HAO2	1	119911402	119936753	1	protein_coding	51179	HAO2	4.47633e-08	-0.115931	0	0	0	NA	NA	NA	NA	NA	rs907662	7	yes
DEP	ENSG00000203859	HSD3B2	1	119957554	119965658	1	protein_coding	3284	HSD3B2	1.21147e-06	0.377712	0	0	0	NA	NA	NA	NA	NA	rs907662	7	yes
DEP	ENSG00000092621	PHGDH	1	120202421	120286838	1	protein_coding	26227	PHGDH	0.000436999	-0.0590143	0	0	0	NA	NA	NA	NA	NA	rs907662	7	yes
DEP	ENSG00000117523	PRRC2C	1	171454651	171562650	1	protein_coding	23215	PRRC2C	1	-0.32975	0	0	0	NA	NA	NA	NA	NA	rs57022387	8	yes
DEP	ENSG00000034971	MYOC	1	171604557	171621823	-1	protein_coding	4653	MYOC	5.01978e-08	0.605369	0	0	0	NA	NA	NA	NA	NA	rs57022387	8	yes
DEP	ENSG00000117533	VAMP4	1	171669300	171711387	-1	protein_coding	8674	VAMP4	0.919996	0.978502	0	0	0	NA	NA	NA	NA	8.11e-09	rs57022387	8	yes
DEP	ENSG00000010165	METTL13	1	171750788	171783163	1	protein_coding	51603	METTL13	0.00133198	0.512936	0	0	0	NA	NA	NA	NA	7.87e-09	rs57022387:rs78426824	8	yes
DEP	ENSG00000197959	DNM3	1	171810621	172387606	1	protein_coding	26052	DNM3	0.028277	-0.434631	0	0	0	NA	NA	NA	NA	2.86e-09	rs57022387:rs78426824:rs6691053	8	yes
DEP	ENSG00000135845	PIGC	1	172339329	172413230	-1	protein_coding	5279	PIGC	0.000110183	-0.675062	0	0	0	NA	NA	NA	NA	2.86e-09	rs78426824:rs57022387:rs6691053	8	yes
DEP	ENSG00000180999	C1orf105	1	172389828	172437971	1	protein_coding	92346	C1orf105	0.000319848	-0.148951	0	0	0	NA	NA	NA	NA	8.804e-09	rs57022387:rs78426824	8	yes
DEP	ENSG00000094975	SUCO	1	172501489	172580971	1	protein_coding	51430	SUCO	0.302498	-0.66284	0	0	0	NA	NA	NA	NA	2.86e-09	rs78426824:rs57022387:rs6691053	8	yes
DEP	ENSG00000117560	FASLG	1	172628154	172636014	1	protein_coding	356	FASLG	0.61167	-0.342834	0	0	0	NA	NA	NA	NA	2.86e-09	rs57022387:rs78426824:rs6691053	8	yes
DEP	ENSG00000120337	TNFSF18	1	173009100	173020103	-1	protein_coding	8995	TNFSF18	0.000468356	-0.147218	0	0	0	NA	NA	NA	NA	7.87e-09	rs78426824:rs57022387	8	yes
DEP	ENSG00000117586	TNFSF4	1	173152873	173176452	-1	protein_coding	7292	TNFSF4	0.12523	0.177868	0	0	0	NA	NA	NA	NA	2.86e-09	rs57022387:rs78426824:rs6691053	8	yes
DEP	ENSG00000117592	PRDX6	1	173446405	173457946	1	protein_coding	9588	PRDX6	0.00998977	0.355549	5	8.929	72	2.93548e-07	4.82155e-43	GTEx/v8/Whole_Blood:GTEx/v8/Spleen:GTEx/v8/Thyroid	-	2.86e-09	rs78426824;rs57022387;rs57022387:rs6691053	8	no
DEP	ENSG00000162753	SLC9C2	1	173469603	173572233	-1	protein_coding	284525	SLC9C2	1.18824e-06	-0.306606	10	11.47	0	NA	NA	NA	NA	4.441e-08	rs78426824;rs57022387;rs57022387:rs78426824	8	no
DEP	ENSG00000183831	ANKRD45	1	173578700	173639001	-1	protein_coding	339416	ANKRD45	0.0198873	-0.281297	13	13.36	4	7.38181e-06	0.000169786	GTEx/v8/Breast_Mammary_Tissue:GTEx/v8/Skin_Sun_Exposed_Lower_leg	-	1.064e-08	rs57022387;rs6691053;rs78426824:rs57022387	8	no
DEP	ENSG00000076321	KLHL20	1	173684080	173755840	1	protein_coding	27252	KLHL20	0.0616771	-0.548347	9	5.822	0	NA	NA	NA	NA	8.11e-09	rs57022387;rs78426824:rs57022387	8	no
DEP	ENSG00000120334	CENPL	1	173768688	173793858	-1	protein_coding	91687	CENPL	0.513926	-0.536935	5	6.96	57	5.46738e-06	0.0102732	GTEx/v8/Brain_Frontal_Cortex_BA9:GTEx/v8/Skin_Not_Sun_Exposed_Suprapubic	+	7.87e-09	rs57022387;rs78426824:rs57022387	8	no
DEP	ENSG00000117593	DARS2	1	173793641	173827684	1	protein_coding	55157	DARS2	4.40768e-09	-1.4578	21	14.65	19	0.00030904	3.53567e-10	GTEx/v8/Skin_Sun_Exposed_Lower_leg	-	7.87e-09	rs57022387;rs78426824:rs57022387	8	no
DEP	ENSG00000185278	ZBTB37	1	173837220	173872687	1	protein_coding	84614	ZBTB37	0.734037	-0.469796	31	14.65	9	0.000275572	0.00185581	GTEx/v8/Esophagus_Mucosa	+	2.86e-09	rs57022387;rs6691053;rs78426824:rs57022387	8	no
DEP	ENSG00000117601	SERPINC1	1	173872947	173886516	-1	protein_coding	462	SERPINC1	0.993264	-0.0171347	9	8.191	0	NA	NA	NA	NA	2.86e-09	rs6691053;rs57022387;rs78426824:rs57022387:rs6691053	8	no
DEP	ENSG00000135870	RC3H1	1	173900352	173991435	-1	protein_coding	149041	RC3H1	0.99954	0.5239	13	9.916	41	0.000106577	0.0177486	GTEx/v8/Pancreas	NA	2.86e-09	rs57022387;rs57022387:rs78426824:rs6691053	8	no
DEP	ENSG00000152061	RABGAP1L	1	174128548	174964445	1	protein_coding	9910	RABGAP1L	0.0891727	NA	14	15.89	118	4.97975e-14	4.4303e-18	GTEx/v8/Brain_Cerebellum:GTEx/v8/Breast_Mammary_Tissue:GTEx/v8/Pancreas:GTEx/v8/Skin_Not_Sun_Exposed_Suprapubic:GTEx/v8/Skin_Sun_Exposed_Lower_leg:GTEx/v8/Thyroid	-	2.86e-09	rs57022387;rs6691053;rs78426824;rs57022387:rs78426824:rs6691053	8	no
DEP	ENSG00000116161	CACYBP	1	174968300	174980851	1	protein_coding	27101	CACYBP	0.943387	0.304527	0	0	0	NA	NA	NA	NA	7.87e-09	rs57022387:rs12031733	08:09:00	yes
DEP	ENSG00000120333	MRPS14	1	174979925	174992561	-1	protein_coding	63931	MRPS14	0.00165874	-0.0352662	0	0	0	NA	NA	NA	NA	7.87e-09	rs57022387:rs12031733	08:09:00	yes
DEP	ENSG00000120332	TNN	1	175036994	175117202	1	protein_coding	63923	TNN	5.19248e-15	-0.261805	0	0	0	NA	NA	NA	NA	8.804e-09	rs57022387:rs12031733	08:09:00	yes
DEP	ENSG00000235750	KIAA0040	1	175126123	175162135	-1	protein_coding	9674	KIAA0040	NA	NA	0	0	0	NA	NA	NA	NA	2.088e-08	rs12031733	9	yes
DEP	ENSG00000116147	TNR	1	175284330	175712906	-1	protein_coding	7143	TNR	0.987763	-0.801831	0	0	0	NA	NA	NA	NA	2.088e-08	rs12031733	9	yes
DEP	ENSG00000143207	RFWD2	1	175913967	176176629	-1	protein_coding	64326	RFWD2	0.998566	NA	90	15.3	0	NA	NA	NA	NA	2.088e-08	rs12031733	9	no
DEP	ENSG00000116183	PAPPA2	1	176432307	176814735	1	protein_coding	60676	PAPPA2	0.00125005	0.692747	0	0	0	NA	NA	NA	NA	2.088e-08	rs12031733:rs57022387	08:09:00	yes
DEP	ENSG00000152092	ASTN1	1	176826438	177134109	-1	protein_coding	460	ASTN1	0.999416	-0.346376	0	0	0	NA	NA	NA	NA	2.088e-08	rs12031733	9	yes
DEP	ENSG00000198797	BRINP2	1	177140633	177251558	1	protein_coding	57795	BRINP2	0.999086	-0.807649	0	0	0	NA	NA	NA	NA	2.088e-08	rs12031733	9	yes
DEP	ENSG00000120341	SEC16B	1	177893091	177953438	-1	protein_coding	89866	SEC16B	4.43622e-13	-0.216202	0	0	0	NA	NA	NA	NA	NA	rs12031733	9	yes
DEP	ENSG00000075391	RASAL2	1	178062864	178448644	1	protein_coding	9462	RASAL2	0.22645	NA	0	0	0	NA	NA	NA	NA	NA	rs12031733	9	yes
DEP	ENSG00000134389	CFHR5	1	196946667	196978804	1	protein_coding	81494	CFHR5	9.56874e-22	-0.0155718	0	0	0	NA	NA	NA	NA	7.73e-10	rs76128976;rs7516334:rs10737693:rs76128976	10	yes
DEP	ENSG00000143278	F13B	1	197008321	197036397	-1	protein_coding	2165	F13B	2.1326e-05	-0.0373805	0	0	0	NA	NA	NA	NA	6.07e-11	rs76128976;rs7516334:rs10737693:rs76128976:rs7516334	10	yes
DEP	ENSG00000066279	ASPM	1	197053258	197115824	-1	protein_coding	259266	ASPM	6.16439e-26	-0.0535729	0	0	0	NA	NA	NA	NA	6.07e-11	rs76128976;rs7516334:rs10737693:rs76128976:rs7516334	10	yes
DEP	ENSG00000177888	ZBTB41	1	197122810	197169672	-1	protein_coding	360023	ZBTB41	0.769627	-1.12177	0	0	0	NA	NA	NA	NA	6.07e-11	rs76128976;rs7516334:rs10737693:rs76128976:rs7516334	10	yes
DEP	ENSG00000134376	CRB1	1	197170592	197447585	1	protein_coding	23418	CRB1	3.35698e-09	-0.367869	27	14.79	36	3.12978e-06	0.00600862	GTEx/v8/Brain_Cerebellum:GTEx/v8/Brain_Cortex:GTEx/v8/Brain_Nucleus_accumbens_basal_ganglia	-	6.07e-11	rs10737693;rs76128976;rs7516334;rs7516334:rs10737693:rs76128976:rs7516334	10	no
DEP	ENSG00000213047	DENND1B	1	197473878	197744826	-1	protein_coding	163486	DENND1B	0.636578	-0.145185	87	16.44	142	4.68927e-08	6.08553e-05	GTEx/v8/Whole_Blood:GTEx/v8/Brain_Cerebellum:GTEx/v8/Breast_Mammary_Tissue:GTEx/v8/Esophagus_Mucosa:GTEx/v8/Skin_Sun_Exposed_Lower_leg:GTEx/v8/Stomach:GTEx/v8/Thyroid	-	1.45e-15	rs7516334;rs76128976;rs10737693;rs12145083;rs1553172;rs10801629;rs12138550;rs7516334:rs10737693:rs76128976:rs76128976;rs7516334:rs12145083;rs10737693:rs1553172;rs7516334:rs12145083:rs1553172:rs1553172;rs10801629:rs10801629;rs12138550:rs10801629:rs12138550	10	no
DEP	ENSG00000203724	C1orf53	1	197871777	197876497	1	protein_coding	388722	C1orf53	0.104699	NA	7	10.22	0	NA	NA	NA	NA	6.07e-11	rs10801629;rs12138550;rs1553172;rs76128976:rs10737693:rs7516334:rs76128976;rs7516334	10	no
DEP	ENSG00000143355	LHX9	1	197881037	197904608	1	protein_coding	56956	LHX9	0.941758	-1.0637	0	0	0	NA	NA	NA	NA	6.07e-11	rs76128976:rs10737693:rs7516334:rs76128976;rs7516334	10	yes
DEP	ENSG00000151414	NEK7	1	198126093	198291550	1	protein_coding	140609	NEK7	0.707658	-0.580228	0	0	0	NA	NA	NA	NA	1.45e-15	rs76128976:rs10737693:rs7516334:rs76128976;rs7516334:rs12145083;rs10737693:rs1553172;rs7516334:rs12145083:rs1553172:rs1553172;rs10801629:rs10801629;rs12138550:rs10801629:rs12138550	10	yes
DEP	ENSG00000151418	ATP6V1G3	1	198492352	198510075	-1	protein_coding	127124	ATP6V1G3	0.0305018	0.162907	0	0	0	NA	NA	NA	NA	1.45e-15	rs76128976:rs10737693:rs7516334:rs76128976;rs7516334:rs12145083;rs10737693:rs1553172;rs7516334:rs12145083:rs1553172:rs1553172;rs10801629	10	yes
DEP	ENSG00000081237	PTPRC	1	198607801	198726545	1	protein_coding	5788	PTPRC	0.999941	0.199873	0	0	0	NA	NA	NA	NA	6.07e-11	rs76128976;rs7516334:rs10737693:rs76128976:rs7516334:rs12145083;rs10737693:rs1553172;rs7516334:rs1553172;rs10801629:rs10801629;rs12138550:rs10801629:rs12138550	10	yes
DEP	ENSG00000116833	NR5A2	1	199996730	200146552	1	protein_coding	2494	NR5A2	0.959085	0.000813588	0	0	0	NA	NA	NA	NA	6.07e-11	rs76128976;rs7516334:rs76128976:rs10737693:rs7516334	10	yes
DEP	ENSG00000174606	ANGEL2	1	213165524	213189168	-1	protein_coding	90806	ANGEL2	0.121064	-0.955639	0	0	0	NA	NA	NA	NA	3.711e-08	rs12131852	11	yes
DEP	ENSG00000136643	RPS6KC1	1	213224589	213448116	1	protein_coding	26750	RPS6KC1	0.0204401	-0.735886	0	0	0	NA	NA	NA	NA	3.711e-08	rs12131852	11	yes
DEP	ENSG00000143499	SMYD2	1	214454445	214510474	1	protein_coding	56950	SMYD2	0.00536894	NA	0	0	3	1.39903e-05	4.7236e-13	GTEx/v8/Thyroid	NA	3.711e-08	rs12131852	11	yes
DEP	ENSG00000152104	PTPN14	1	214522039	214725792	-1	protein_coding	5784	PTPN14	0.991959	2.64314	0	0	0	NA	NA	NA	NA	3.711e-08	rs12131852	11	yes
DEP	ENSG00000117724	CENPF	1	214776538	214837931	1	protein_coding	1063	CENPF	2.12598e-25	0.731782	0	0	0	NA	NA	NA	NA	3.711e-08	rs12131852	11	yes
DEP	ENSG00000136636	KCTD3	1	215740735	215795149	1	protein_coding	51133	KCTD3	0.986866	-0.497519	0	0	0	NA	NA	NA	NA	3.711e-08	rs12131852	11	yes
DEP	ENSG00000118961	C2orf43	2	20883788	21022882	-1	protein_coding	60526	C2orf43	0.000647485	-0.605069	0	0	0	NA	NA	NA	NA	9.716e-11	rs59030950:rs10184652:rs67446571:rs67446571;rs57974740;rs10184652:rs13394164:rs57974740	12	yes
DEP	ENSG00000084674	APOB	2	21224301	21266945	-1	protein_coding	338	APOB	5.49085e-16	-0.346892	0	0	0	NA	NA	NA	NA	9.628e-11	rs57974740;rs10184652:rs57974740:rs67446571;rs10184652:rs67446571:rs10184652:rs13394164:rs67446571;rs10184652:rs59030950	12	yes
DEP	ENSG00000218819	TDRD15	2	21346789	21366144	1	protein_coding	NA	TDRD15	NA	NA	0	0	0	NA	NA	NA	NA	9.628e-11	rs57974740;rs10184652:rs57974740:rs67446571;rs10184652:rs67446571:rs10184652:rs67446571;rs10184652:rs59030950:rs13394164	12	yes
DEP	ENSG00000119771	KLHL29	2	23608088	23931481	1	protein_coding	114818	KLHL29	NA	-0.399832	0	0	0	NA	NA	NA	NA	9.628e-11	rs10184652:rs67446571:rs67446571;rs57974740;rs10184652:rs57974740;rs10184652:rs57974740:rs67446571;rs10184652:rs59030950:rs13394164	12	yes
DEP	ENSG00000242441	GTF2A1L	2	48844937	48960287	1	protein_coding	11036	GTF2A1L	5.65247e-07	0.420929	0	0	0	NA	NA	NA	NA	2.95e-08	rs7574611:rs10173817:rs10173817;rs7574611	13	yes
DEP	ENSG00000138039	LHCGR	2	48859428	48982880	-1	protein_coding	3973	LHCGR	2.80154e-08	0.162887	0	0	0	NA	NA	NA	NA	2.95e-08	rs7574611:rs10173817:rs10173817;rs7574611	13	yes
DEP	ENSG00000179915	NRXN1	2	50145643	51259674	-1	protein_coding	9378	NRXN1	0.999949	-0.420818	50	18.33	0	NA	NA	NA	NA	1.12e-08	rs10173817;rs7574611;rs7574611:rs10173817:rs10173817;rs7574611:rs17041599:rs9752762:rs4971586:rs17041599;rs9752762	13:14:00	no
DEP	ENSG00000115239	GPR75-ASB3	2	53759810	54087170	-1	protein_coding	100302652	GPR75-ASB3	0.247642	NA	0	0	0	NA	NA	NA	NA	2.95e-08	rs7574611:rs10173817:rs10173817;rs7574611	13	yes
DEP	ENSG00000270898	ASB3	2	53897430	54087297	-1	protein_coding	100302652	NA	0.247642	NA	0	0	0	NA	NA	NA	NA	2.95e-08	rs7574611:rs10173817:rs10173817;rs7574611	13	yes
DEP	ENSG00000143942	CHAC2	2	53994929	54002333	1	protein_coding	494143	CHAC2	0.00282189	0.535423	0	0	0	NA	NA	NA	NA	1.12e-08	rs10173817:rs7574611:rs10173817;rs7574611:rs17041599:rs9752762:rs4971586	13:14:00	yes
DEP	ENSG00000068912	ERLEC1	2	54014181	54045956	1	protein_coding	27248	ERLEC1	0.000679063	-0.681034	0	0	0	NA	NA	NA	NA	2.95e-08	rs7574611:rs10173817:rs10173817;rs7574611	13	yes
DEP	ENSG00000119737	GPR75	2	54080050	54087126	-1	protein_coding	10936	GPR75	0.0031948	NA	0	0	0	NA	NA	NA	NA	2.95e-08	rs7574611:rs10173817:rs10173817;rs7574611	13	yes
DEP	ENSG00000138041	SMEK2	2	55774428	55846015	-1	protein_coding	57223	SMEK2	0.811197	-0.459625	0	0	0	NA	NA	NA	NA	NA	rs11682175:rs2678923	15	yes
DEP	ENSG00000138035	PNPT1	2	55861400	55921045	-1	protein_coding	87178	PNPT1	0.908267	0.406933	0	0	0	NA	NA	NA	NA	2.48e-08	rs10175979:rs11682175;rs2678923:rs11682175:rs2678923	15	yes
DEP	ENSG00000115380	EFEMP1	2	56093102	56151274	-1	protein_coding	2202	EFEMP1	0.999786	1.00184	0	0	0	NA	NA	NA	NA	NA	rs2678923:rs11682175:rs10175979:rs11682175;rs2678923	15	yes
DEP	ENSG00000055813	CCDC85A	2	56411258	56613308	1	protein_coding	114800	CCDC85A	0.00173521	-0.523734	0	0	0	NA	NA	NA	NA	2.48e-08	rs11682175:rs2678923:rs10175979	15	yes
DEP	ENSG00000028116	VRK2	2	58134786	58387055	1	protein_coding	101927261	VRK2	1.21621e-08	-0.188348	55	24.5	28	7.68136e-07	1.96811e-08	GTEx/v8/Breast_Mammary_Tissue:GTEx/v8/Thyroid	NA	9.645e-09	rs2678923;rs2678923:rs11682175	15	no
DEP	ENSG00000115392	FANCL	2	58386378	58468507	-1	protein_coding	55120	FANCL	2.0996e-08	NA	12	2.946	0	NA	NA	NA	NA	3.365e-08	rs2678923;rs2678923:rs11682175	15	no
DEP	ENSG00000119866	BCL11A	2	60678302	60780702	-1	protein_coding	53335	BCL11A	0.829	-2.0339	0	0	0	NA	NA	NA	NA	9.645e-09	rs10175979:rs11682175:rs2678923:rs11682175;rs2678923	15	yes
DEP	ENSG00000115421	PAPOLG	2	60983365	61029220	1	protein_coding	64895	PAPOLG	0.989888	-0.98637	0	0	0	NA	NA	NA	NA	9.645e-09	rs11682175;rs2678923:rs11682175:rs2678923:rs4671458	15:16:00	yes
DEP	ENSG00000162924	REL	2	61108656	61158745	1	protein_coding	5966	REL	0.969516	-0.604144	0	0	0	NA	NA	NA	NA	NA	rs2678923	15	yes
DEP	ENSG00000162927	PUS10	2	61167357	61245394	-1	protein_coding	150962	PUS10	5.26981e-10	-0.23559	0	0	0	NA	NA	NA	NA	NA	rs4671458	16	yes
DEP	ENSG00000162928	PEX13	2	61244360	61279125	1	protein_coding	5194	PEX13	0.0231397	-0.106839	0	0	0	NA	NA	NA	NA	NA	rs4671458	16	yes
DEP	ENSG00000162929	KIAA1841	2	61293006	61391960	1	protein_coding	84542	KIAA1841	3.32935e-06	0.996966	0	0	0	NA	NA	NA	NA	NA	rs4671458	16	yes
DEP	ENSG00000173209	AHSA2	2	61404553	61418338	1	protein_coding	130872	AHSA2	5.61438e-06	-0.34552	0	0	0	NA	NA	NA	NA	NA	rs4671458	16	yes
DEP	ENSG00000115464	USP34	2	61414598	61697904	-1	protein_coding	9736	USP34	1	NA	0	0	0	NA	NA	NA	NA	NA	rs4671458	16	yes
DEP	ENSG00000170264	FAM161A	2	62051989	62081278	-1	protein_coding	84140	FAM161A	3.02773e-09	0.136737	0	0	0	NA	NA	NA	NA	NA	rs4671458	16	yes
DEP	ENSG00000115484	CCT4	2	62095224	62115939	-1	protein_coding	10575	CCT4	0.999184	-0.245078	0	0	0	NA	NA	NA	NA	NA	rs4671458	16	yes
DEP	ENSG00000173163	COMMD1	2	62115859	62374382	1	protein_coding	150684	COMMD1	0.372794	0.197322	0	0	0	NA	NA	NA	NA	NA	rs4671458	16	yes
DEP	ENSG00000170340	B3GNT2	2	62423248	62451866	1	protein_coding	10678	B3GNT2	0.696954	0.315951	0	0	0	NA	NA	NA	NA	NA	rs4671458	16	yes
DEP	ENSG00000186889	TMEM17	2	62727356	62739029	-1	protein_coding	200728	TMEM17	0.00402396	0.545845	0	0	0	NA	NA	NA	NA	NA	rs4671458	16	yes
DEP	ENSG00000115504	EHBP1	2	62900986	63273622	1	protein_coding	23301	EHBP1	0.999749	-0.55417	1	2.03	0	NA	NA	NA	NA	NA	rs4671458	16	no
DEP	ENSG00000115507	OTX1	2	63277192	63284971	1	protein_coding	5013	OTX1	0.219808	-1.75323	0	0	122	4.18021e-26	6.6793e-22	GTEx/v8/Whole_Blood	-	2.839e-08	rs4671458	16	yes
DEP	ENSG00000143951	WDPCP	2	63348518	64054977	-1	protein_coding	51057	WDPCP	2.32411e-09	-0.884584	81	18.29	126	2.52458e-15	3.02806e-11	GTEx/v8/Brain_Caudate_basal_ganglia:GTEx/v8/Brain_Cerebellum:GTEx/v8/Brain_Nucleus_accumbens_basal_ganglia:GTEx/v8/Brain_Putamen_basal_ganglia:GTEx/v8/Breast_Mammary_Tissue:GTEx/v8/Esophagus_Mucosa:GTEx/v8/Pancreas:GTEx/v8/Skin_Sun_Exposed_Lower_leg:GTEx/v8/Spleen:GTEx/v8/Stomach:GTEx/v8/Thyroid	+	2.839e-08	rs4671458	16	no
DEP	ENSG00000014641	MDH1	2	63815743	63834331	1	protein_coding	4190	MDH1	0.982635	-0.408839	7	8.484	73	1.89933e-06	5.35841e-22	GTEx/v8/Whole_Blood:GTEx/v8/Breast_Mammary_Tissue	NA	NA	rs4671458	16	no
DEP	ENSG00000169764	UGP2	2	64068074	64118696	1	protein_coding	7360	UGP2	0.00102013	-0.307568	15	15.26	37	0.000115987	0.000268744	GTEx/v8/Thyroid	NA	NA	rs4671458	16	no
DEP	ENSG00000143952	VPS54	2	64119280	64246206	-1	protein_coding	51542	VPS54	0.949817	NA	11	15.38	0	NA	NA	NA	NA	NA	rs4671458	16	no
DEP	ENSG00000197329	PELI1	2	64319786	64371588	-1	protein_coding	57162	PELI1	0.909074	-0.685941	0	0	31	5.33924e-05	0.00851614	GTEx/v8/Skin_Sun_Exposed_Lower_leg	-	2.839e-08	rs4671458	16	yes
DEP	ENSG00000119862	LGALSL	2	64681103	64688515	1	protein_coding	29094	LGALSL	0.670765	-0.194915	0	0	33	8.1732e-05	3.04388e-26	GTEx/v8/Whole_Blood	NA	NA	rs4671458	16	yes
DEP	ENSG00000119844	AFTPH	2	64751465	64820139	1	protein_coding	54812	AFTPH	0.996888	-0.102316	0	0	0	NA	NA	NA	NA	NA	rs4671458	16	yes
DEP	ENSG00000179833	SERTAD2	2	64858755	64978139	-1	protein_coding	9792	SERTAD2	0.736975	-0.658829	0	0	0	NA	NA	NA	NA	NA	rs4671458	16	yes
DEP	ENSG00000115902	SLC1A4	2	65215611	65250999	1	protein_coding	6509	SLC1A4	0.242898	-0.150607	0	0	0	NA	NA	NA	NA	NA	rs4671458	16	yes
DEP	ENSG00000011523	CEP68	2	65283500	65314138	1	protein_coding	23177	CEP68	0.371623	0.129389	0	0	0	NA	NA	NA	NA	NA	rs4671458	16	yes
DEP	ENSG00000198369	SPRED2	2	65537985	65659771	-1	protein_coding	200734	SPRED2	0.000973023	-0.117264	0	0	0	NA	NA	NA	NA	NA	rs4671458	16	yes
DEP	ENSG00000155052	CNTNAP5	2	124782864	125672864	1	protein_coding	129684	CNTNAP5	0.0972729	-1.05216	128	11.32	0	NA	NA	NA	NA	1.387e-10	rs62170849;rs780044;rs780026;rs62170849:rs780044;rs780026:rs780044:rs780026:rs62170849	18	no
DEP	ENSG00000237524	AC114783.1	2	127656472	127659673	1	protein_coding	101929926	NA	NA	NA	0	0	0	NA	NA	NA	NA	1.038e-09	rs62170849	18	yes
DEP	ENSG00000144227	NXPH2	2	139428342	139537918	-1	protein_coding	11249	NXPH2	0.798014	NA	0	0	0	NA	NA	NA	NA	1.103e-08	rs6713237	19	yes
DEP	ENSG00000168702	LRP1B	2	140988992	142889270	-1	protein_coding	53353	LRP1B	0.999999	-0.165251	7	5.661	0	NA	NA	NA	NA	1.103e-08	rs6713237	19	no
DEP	ENSG00000115919	KYNU	2	143635067	143799890	1	protein_coding	8942	KYNU	1.82769e-09	0.756469	0	0	0	NA	NA	NA	NA	1.103e-08	rs6713237	19	yes
DEP	ENSG00000075884	ARHGAP15	2	143848931	144525921	1	protein_coding	101928361	ARHGAP15	5.25406e-06	0.0915151	0	0	0	NA	NA	NA	NA	1.103e-08	rs6713237	19	yes
DEP	ENSG00000163331	DAPL1	2	159651829	159719293	1	protein_coding	92196	DAPL1	0.000268263	0.152348	0	0	0	NA	NA	NA	NA	1.945e-10	rs1267079	21	yes
DEP	ENSG00000115183	TANC1	2	159825146	160089170	1	protein_coding	85461	TANC1	0.140686	0.479309	0	0	0	NA	NA	NA	NA	1.945e-10	rs62175963:rs1267079	20:21:00	yes
DEP	ENSG00000196151	WDSUB1	2	160092304	160143310	-1	protein_coding	151525	WDSUB1	1.37628e-06	NA	0	0	0	NA	NA	NA	NA	1.945e-10	rs1267079	21	yes
DEP	ENSG00000123636	BAZ2B	2	160175490	160473203	-1	protein_coding	29994	BAZ2B	0.999921	-0.650522	0	0	1	4.1049e-05	4.03479e-32	GTEx/v8/Whole_Blood	NA	1.945e-10	rs7564151;rs1267079	20:21:00	yes
DEP	ENSG00000136536	2024-03-07	2	160569000	160627538	1	protein_coding	64844	2024-03-07	0.977026	-0.421753	0	0	0	NA	NA	NA	NA	1.945e-10	rs1267079	21	yes
DEP	ENSG00000241399	CD302	2	160625364	160654753	-1	protein_coding	9936	CD302	0.00938529	1.12721	0	0	0	NA	NA	NA	NA	1.597e-08	rs1267079	21	yes
DEP	ENSG00000054219	LY75	2	160628362	160761260	-1	protein_coding	100526664	LY75	3.63213e-27	NA	0	0	21	4.86994e-15	3.82017e-87	GTEx/v8/Whole_Blood:GTEx/v8/Brain_Putamen_basal_ganglia:GTEx/v8/Breast_Mammary_Tissue:GTEx/v8/Esophagus_Mucosa:GTEx/v8/Liver:GTEx/v8/Pancreas:GTEx/v8/Skin_Not_Sun_Exposed_Suprapubic:GTEx/v8/Skin_Sun_Exposed_Lower_leg:GTEx/v8/Spleen:GTEx/v8/Stomach:GTEx/v8/Thyroid	+	1.945e-10	rs62175963;rs7564151;rs1267079	20:21:00	yes
DEP	ENSG00000248672	LY75-CD302	2	160628362	160761221	-1	protein_coding	100526664	LY75-CD302	3.63213e-27	NA	0	0	0	NA	NA	NA	NA	1.945e-10	rs1267079	21	yes
DEP	ENSG00000153246	PLA2R1	2	160788519	160919121	-1	protein_coding	22925	PLA2R1	5.17711e-15	0.994909	0	0	20	9.15633e-16	4.61258e-36	GTEx/v8/Colon_Transverse:GTEx/v8/Esophagus_Mucosa:GTEx/v8/Pancreas:GTEx/v8/Skin_Sun_Exposed_Lower_leg:GTEx/v8/Thyroid	+	1.945e-10	rs62175963;rs7564151;rs1267079:rs62175963	20:21:00	yes
DEP	ENSG00000115221	ITGB6	2	160956177	161128399	-1	protein_coding	100505984	ITGB6	1.90572e-15	0.208852	3	10.69	14	5.15864e-08	1.06587e-14	GTEx/v8/Brain_Hypothalamus:GTEx/v8/Brain_Spinal_cord_cervical_c-1:GTEx/v8/Skin_Not_Sun_Exposed_Suprapubic	+	1.945e-10	rs62175963;rs62175963:rs1267079	20:21:00	no
DEP	ENSG00000153250	RBMS1	2	161128662	161350305	-1	protein_coding	5937	RBMS1	0.996886	-1.34865	20	19.34	0	NA	NA	NA	NA	1.945e-10	rs62175963;rs7564151;rs62175963:rs1267079	20:21:00	no
DEP	ENSG00000136560	TANK	2	161993419	162092732	1	protein_coding	10010	TANK	0.943798	-0.173838	9	20.2	0	NA	NA	NA	NA	1.945e-10	rs1267079;rs62175963:rs1267079	20:21:00	no
DEP	ENSG00000115233	PSMD14	2	162164549	162268228	1	protein_coding	10213	PSMD14	0.790099	-0.816273	0	0	0	NA	NA	NA	NA	1.945e-10	rs1267079:rs62175963	20:21:00	yes
DEP	ENSG00000136535	TBR1	2	162272605	162282381	1	protein_coding	10716	TBR1	0.993588	-1.35576	0	0	0	NA	NA	NA	NA	1.945e-10	rs1267079:rs62175963	20:21:00	yes
DEP	ENSG00000144290	SLC4A10	2	162280843	162841792	1	protein_coding	57282	SLC4A10	0.00263554	-1.24763	0	0	0	NA	NA	NA	NA	1.945e-10	rs1267079:rs62175963	20:21:00	yes
DEP	ENSG00000197635	DPP4	2	162848751	162931052	-1	protein_coding	1803	DPP4	4.05741e-10	-0.56917	0	0	0	NA	NA	NA	NA	1.945e-10	rs1267079:rs62175963	20:21:00	yes
DEP	ENSG00000115263	GCG	2	162999392	163008914	-1	protein_coding	2641	GCG	0.0772035	-0.157599	0	0	0	NA	NA	NA	NA	1.945e-10	rs1267079	21	yes
DEP	ENSG00000115267	IFIH1	2	163123589	163175213	-1	protein_coding	64135	IFIH1	6.00239e-26	-0.0424443	0	0	0	NA	NA	NA	NA	2.3e-10	rs1267079	21	yes
DEP	ENSG00000115271	GCA	2	163175350	163228105	1	protein_coding	25801	GCA	0.000445655	-0.086474	0	0	0	NA	NA	NA	NA	2.3e-10	rs1267079	21	yes
DEP	ENSG00000144354	CDCA7	2	174219548	174233725	1	protein_coding	83879	CDCA7	0.141955	0.582754	0	0	0	NA	NA	NA	NA	2.228e-08	rs112753102	22	yes
DEP	ENSG00000232125	DYTN	2	207516345	207583120	-1	protein_coding	391475	DYTN	2.80413e-15	0.156503	0	0	0	NA	NA	NA	NA	4.987e-12	rs972189	23	yes
DEP	ENSG00000138400	MDH1B	2	207602487	207630271	-1	protein_coding	130752	MDH1B	5.81111e-12	-0.321444	0	0	0	NA	NA	NA	NA	4.987e-12	rs972189	23	yes
DEP	ENSG00000118246	FASTKD2	2	207630081	207657233	1	protein_coding	22868	FASTKD2	4.03134e-06	0.685337	0	0	0	NA	NA	NA	NA	4.987e-12	rs972189	23	yes
DEP	ENSG00000118263	KLF7	2	207938861	208031991	-1	protein_coding	8609	KLF7	0.929931	-2.11539	25	16.35	0	NA	NA	NA	NA	4.987e-12	rs972189	23	no
DEP	ENSG00000118260	CREB1	2	208394461	208468155	1	protein_coding	1385	CREB1	0.969961	-0.523506	0	0	0	NA	NA	NA	NA	4.987e-12	rs972189	23	yes
DEP	ENSG00000144401	METTL21A	2	208445355	208490652	-1	protein_coding	151194	METTL21A	0.0521777	NA	0	0	0	NA	NA	NA	NA	4.499e-11	rs972189	23	yes
DEP	ENSG00000163249	CCNYL1	2	208576264	208626563	1	protein_coding	151195	CCNYL1	0.97777	-0.510205	0	0	0	NA	NA	NA	NA	4.499e-11	rs972189	23	yes
DEP	ENSG00000163251	FZD5	2	208627310	208634287	-1	protein_coding	7855	FZD5	0.898345	-1.06969	0	0	0	NA	NA	NA	NA	4.499e-11	rs972189	23	yes
DEP	ENSG00000178385	PLEKHM3	2	208693027	208890284	-1	protein_coding	389072	PLEKHM3	0.766248	-0.304476	0	0	0	NA	NA	NA	NA	4.499e-11	rs972189	23	yes
DEP	ENSG00000115361	ACADL	2	211052663	211090215	-1	protein_coding	33	ACADL	3.5918e-08	-0.759266	0	0	0	NA	NA	NA	NA	3.138e-08	rs55897719	24	yes
DEP	ENSG00000115365	LANCL1	2	211295973	211342376	-1	protein_coding	10314	LANCL1	9.92098e-06	-0.236721	0	0	0	NA	NA	NA	NA	3.138e-08	rs55897719	24	yes
DEP	ENSG00000021826	CPS1	2	211342406	211543831	1	protein_coding	1373	CPS1	0.0833574	0.929214	0	0	0	NA	NA	NA	NA	3.138e-08	rs55897719	24	yes
DEP	ENSG00000178568	ERBB4	2	212240446	213403565	-1	protein_coding	2066	ERBB4	0.999901	2.80334	39	11.81	0	NA	NA	NA	NA	3.138e-08	rs55897719	24	no
DEP	ENSG00000030419	IKZF2	2	213864429	214017151	-1	protein_coding	22807	IKZF2	0.922957	0.104376	0	0	0	NA	NA	NA	NA	3.138e-08	rs55897719	24	yes
DEP	ENSG00000206560	ANKRD28	3	15708743	15901278	-1	protein_coding	23243	ANKRD28	0.999929	-0.657585	0	0	20	3.74165e-06	0.00609383	GTEx/v8/Pancreas	+	6.798e-11	rs7629352	25	yes
DEP	ENSG00000092345	DAZL	3	16628299	16711813	-1	protein_coding	1618	DAZL	0.961608	0.284062	0	0	0	NA	NA	NA	NA	6.798e-11	rs7629352	25	yes
DEP	ENSG00000154822	PLCL2	3	16844159	17132086	1	protein_coding	23228	PLCL2	0.999119	NA	66	11.88	53	1.08017e-08	6.80537e-16	GTEx/v8/Whole_Blood:GTEx/v8/Skin_Not_Sun_Exposed_Suprapubic:GTEx/v8/Skin_Sun_Exposed_Lower_leg	+	6.798e-11	rs7629352	25	no
DEP	ENSG00000131374	TBC1D5	3	17198654	18486309	-1	protein_coding	9779	TBC1D5	6.51864e-10	0.114586	0	0	0	NA	NA	NA	NA	6.798e-11	rs7629352	25	yes
DEP	ENSG00000182568	SATB1	3	18386879	18487080	-1	protein_coding	6304	SATB1	0.856614	-0.140839	0	0	0	NA	NA	NA	NA	6.798e-11	rs7629352	25	yes
DEP	ENSG00000183960	KCNH8	3	19189946	19577138	1	protein_coding	131096	KCNH8	0.000102484	-0.427209	0	0	0	NA	NA	NA	NA	6.798e-11	rs7629352	25	yes
DEP	ENSG00000182606	TRAK1	3	42055294	42267381	1	protein_coding	22906	TRAK1	9.70917e-05	0.408624	0	0	0	NA	NA	NA	NA	NA	rs56029819	26	yes
DEP	ENSG00000157093	LYZL4	3	42438570	42452092	-1	protein_coding	131375	LYZL4	0.112283	-0.18958	0	0	0	NA	NA	NA	NA	NA	rs35875034:rs1488627;rs35875034	27	yes
DEP	ENSG00000093183	SEC22C	3	42589461	42642572	-1	protein_coding	9117	SEC22C	1.72381e-06	-0.374875	0	0	0	NA	NA	NA	NA	3.267e-10	rs6761985:rs13319803;rs62242564:rs62242564	27	yes
DEP	ENSG00000114857	NKTR	3	42642106	42690227	1	protein_coding	4820	NKTR	0.991878	-0.775756	0	0	0	NA	NA	NA	NA	3.267e-10	rs6761985:rs13319803;rs62242564:rs62242564	27	yes
DEP	ENSG00000244607	CCDC13	3	42734155	42814745	-1	protein_coding	152206	CCDC13	1.15875e-07	-0.284077	0	0	0	NA	NA	NA	NA	NA	rs56029819:rs35875034:rs1488627;rs35875034	1 day, 2:27:00	yes
DEP	ENSG00000182983	ZNF662	3	42947223	42960825	1	protein_coding	389114	ZNF662	3.71817e-10	-0.481976	0	0	0	NA	NA	NA	NA	3.42e-10	rs1488627:rs1488627;rs35875034:rs35875034:rs56029819	1 day, 2:27:00	yes
DEP	ENSG00000144649	FAM198A	3	43020759	43101703	1	protein_coding	729085	FAM198A	NA	0.530081	0	0	0	NA	NA	NA	NA	3.42e-10	rs56029819:rs1488627:rs1488627;rs35875034:rs35875034	1 day, 2:27:00	yes
DEP	ENSG00000144647	POMGNT2	3	43120724	43147568	-1	protein_coding	84892	POMGNT2	0.00772677	NA	0	0	0	NA	NA	NA	NA	3.42e-10	rs56029819:rs1488627:rs1488627;rs35875034:rs35875034	1 day, 2:27:00	yes
DEP	ENSG00000163788	SNRK	3	43328004	43466256	1	protein_coding	54861	SNRK	0.994142	-0.871947	29	11.45	106	1.11369e-09	1.61036e-06	GTEx/v8/Brain_Cerebellum:GTEx/v8/Skin_Not_Sun_Exposed_Suprapubic:GTEx/v8/Skin_Sun_Exposed_Lower_leg	+	3.42e-10	rs56029819;rs56029819:rs1488627:rs1488627;rs35875034:rs35875034	1 day, 2:27:00	no
DEP	ENSG00000160746	ANO10	3	43396351	43733086	-1	protein_coding	55129	ANO10	1.9226e-06	0.104488	48	11.45	52	3.82118e-06	3.33468e-11	GTEx/v8/Whole_Blood	-	3.42e-10	rs56029819;rs56029819:rs1488627:rs1488627;rs35875034:rs35875034	1 day, 2:27:00	no
DEP	ENSG00000011198	ABHD5	3	43731605	43775863	1	protein_coding	51099	ABHD5	3.45366e-05	0.638813	0	0	0	NA	NA	NA	NA	3.42e-10	rs56029819:rs1488627:rs1488627;rs35875034:rs35875034	1 day, 2:27:00	yes
DEP	ENSG00000173769	TOPAZ1	3	44283378	44373590	1	protein_coding	375337	TOPAZ1	NA	-0.376317	117	14.66	0	NA	NA	NA	NA	1.537e-11	rs35875034;rs1488627;rs56029819:rs62242564:rs6441869:rs1488627:rs1488627;rs35875034:rs35875034:rs6761985:rs13319803:rs13319803;rs62242564	1 day, 2:27:00	no
DEP	ENSG00000179152	TCAIM	3	44379611	44450943	1	protein_coding	285343	TCAIM	4.45859e-05	0.313154	67	12.72	329	1.0987e-08	2.31766e-16	GTEx/v8/Whole_Blood:GTEx/v8/Brain_Cortex:GTEx/v8/Brain_Spinal_cord_cervical_c-1:GTEx/v8/Breast_Mammary_Tissue:GTEx/v8/Pancreas:GTEx/v8/Thyroid	+	1.537e-11	rs1488627;rs35875034;rs13319803;rs6761985;rs62242564;rs6761985:rs13319803:rs56029819:rs35875034:rs1488627;rs35875034:rs1488627:rs13319803;rs62242564:rs62242564:rs6441869	1 day, 2:27:00	no
DEP	ENSG00000185219	ZNF445	3	44481262	44519162	-1	protein_coding	353274	ZNF445	0.996478	-1.77738	39	10.1	0	NA	NA	NA	NA	1.37e-10	rs6761985;rs13319803;rs1488627;rs35875034:rs35875034:rs1488627:rs6761985:rs13319803:rs13319803;rs62242564:rs62242564:rs6441869	27	no
DEP	ENSG00000178917	ZNF852	3	44540462	44552128	-1	protein_coding	285346	ZNF852	6.5365e-09	NA	17	11.54	120	1.70338e-05	0.00214637	GTEx/v8/Breast_Mammary_Tissue:GTEx/v8/Esophagus_Mucosa:GTEx/v8/Thyroid	-	1.298e-10	rs6761985;rs13319803;rs35875034;rs62242564;rs1488627;rs35875034:rs35875034	27	no
DEP	ENSG00000196345	ZKSCAN7	3	44596685	44624975	1	protein_coding	55888	ZKSCAN7	1.17628e-05	-0.800781	60	16.88	289	5.71786e-13	1.718e-18	GTEx/v8/Cells_EBV-transformed_lymphocytes:GTEx/v8/Whole_Blood:GTEx/v8/Brain_Cerebellar_Hemisphere:GTEx/v8/Brain_Cerebellum:GTEx/v8/Breast_Mammary_Tissue:GTEx/v8/Skin_Not_Sun_Exposed_Suprapubic:GTEx/v8/Skin_Sun_Exposed_Lower_leg:GTEx/v8/Spleen	-	1.537e-11	rs6761985;rs13319803;rs6441869;rs62242564;rs1488627;rs35875034:rs35875034:rs6761985:rs13319803:rs13319803;rs62242564:rs6441869:rs56029819:rs62242564:rs1488627	1 day, 2:27:00	no
DEP	ENSG00000273303	RP11-944L7.5	3	44607051	44635665	1	protein_coding	NA	NA	NA	NA	49	16.88	0	NA	NA	NA	NA	1.537e-11	rs13319803;rs6761985;rs6761985:rs13319803:rs1488627;rs35875034:rs35875034:rs13319803;rs62242564:rs62242564:rs6441869	27	no
DEP	ENSG00000144792	ZNF660	3	44619715	44641186	1	protein_coding	285349	ZNF660	0.0548051	-1.65843	42	16.88	488	4.75403e-16	4.94731e-136	GTEx/v8/Cells_EBV-transformed_lymphocytes:GTEx/v8/Whole_Blood:GTEx/v8/Brain_Amygdala:GTEx/v8/Brain_Anterior_cingulate_cortex_BA24:GTEx/v8/Brain_Caudate_basal_ganglia:GTEx/v8/Brain_Cerebellar_Hemisphere:GTEx/v8/Brain_Cerebellum:GTEx/v8/Brain_Cortex:GTEx/v8/Brain_Frontal_Cortex_BA9:GTEx/v8/Brain_Hypothalamus:GTEx/v8/Brain_Nucleus_accumbens_basal_ganglia:GTEx/v8/Brain_Putamen_basal_ganglia:GTEx/v8/B…	-	1.537e-11	rs6761985;rs13319803;rs6441869;rs1488627;rs35875034;rs62242564;rs6761985:rs13319803:rs1488627;rs35875034:rs35875034:rs13319803;rs62242564:rs62242564:rs6441869	27	no
DEP	ENSG00000186448	ZNF197	3	44626380	44689963	1	protein_coding	10168	ZNF197	5.95384e-14	0.135916	66	13.83	488	1.18177e-51	3.48138e-44	GTEx/v8/Cells_EBV-transformed_lymphocytes:GTEx/v8/Whole_Blood:GTEx/v8/Brain_Cerebellar_Hemisphere:GTEx/v8/Brain_Cerebellum:GTEx/v8/Brain_Nucleus_accumbens_basal_ganglia:GTEx/v8/Brain_Putamen_basal_ganglia:GTEx/v8/Breast_Mammary_Tissue:GTEx/v8/Colon_Transverse:GTEx/v8/Esophagus_Mucosa:GTEx/v8/Liver:GTEx/v8/Pancreas:GTEx/v8/Skin_Not_Sun_Exposed_Suprapubic:GTEx/v8/Skin_Sun_Exposed_Lower_leg:GTEx/v8/…	-	1.537e-11	rs6761985;rs13319803;rs62242564;rs6441869;rs1488627;rs35875034;rs6761985:rs13319803:rs1488627;rs35875034:rs35875034:rs13319803;rs62242564:rs62242564:rs6441869	27	no
DEP	ENSG00000169981	ZNF35	3	44690219	44702283	1	protein_coding	7584	ZNF35	0.0792906	-0.732337	16	13.72	2	0.00033035	0.00384401	GTEx/v8/Skin_Sun_Exposed_Lower_leg	NA	1.537e-11	rs6761985;rs13319803;rs62242564;rs6761985:rs13319803:rs1488627;rs35875034:rs35875034:rs13319803;rs62242564:rs62242564:rs6441869:rs1488627:rs56029819	1 day, 2:27:00	no
DEP	ENSG00000196653	ZNF502	3	44754135	44765323	1	protein_coding	91392	ZNF502	1.40777e-05	0.252899	23	22.4	488	8.36211e-32	1.5471e-48	GTEx/v8/Cells_EBV-transformed_lymphocytes:GTEx/v8/Whole_Blood:GTEx/v8/Brain_Anterior_cingulate_cortex_BA24:GTEx/v8/Brain_Cerebellar_Hemisphere:GTEx/v8/Brain_Cerebellum:GTEx/v8/Brain_Cortex:GTEx/v8/Brain_Frontal_Cortex_BA9:GTEx/v8/Brain_Hippocampus:GTEx/v8/Brain_Hypothalamus:GTEx/v8/Brain_Putamen_basal_ganglia:GTEx/v8/Breast_Mammary_Tissue:GTEx/v8/Colon_Transverse:GTEx/v8/Esophagus_Mucosa:GTEx/v8/…	-	1.537e-11	rs6761985;rs62242564;rs13319803;rs6441869;rs1488627;rs35875034;rs6761985:rs13319803:rs13319803;rs62242564:rs62242564:rs6441869:rs1488627;rs35875034:rs35875034	27	no
DEP	ENSG00000186446	ZNF501	3	44771088	44778575	1	protein_coding	115560	ZNF501	0.00549806	-0.302345	26	22.4	464	9.0954e-12	5.41867e-22	GTEx/v8/Whole_Blood:GTEx/v8/Brain_Amygdala:GTEx/v8/Brain_Caudate_basal_ganglia:GTEx/v8/Brain_Cerebellar_Hemisphere:GTEx/v8/Brain_Cerebellum:GTEx/v8/Brain_Cortex:GTEx/v8/Brain_Frontal_Cortex_BA9:GTEx/v8/Brain_Hypothalamus:GTEx/v8/Brain_Putamen_basal_ganglia:GTEx/v8/Breast_Mammary_Tissue:GTEx/v8/Skin_Sun_Exposed_Lower_leg:GTEx/v8/Spleen:GTEx/v8/Stomach:GTEx/v8/Thyroid	-	1.537e-11	rs13319803;rs62242564;rs1488627;rs35875034;rs6761985;rs35875034:rs35875034:rs6761985:rs13319803:rs13319803;rs62242564:rs6441869:rs62242564	27	no
DEP	ENSG00000163807	KIAA1143	3	44779153	44803154	-1	protein_coding	57456	KIAA1143	0.0251025	-1.6464	36	13.69	487	1.26082e-58	4.70791e-49	GTEx/v8/Cells_EBV-transformed_lymphocytes:GTEx/v8/Whole_Blood:GTEx/v8/Brain_Cerebellar_Hemisphere:GTEx/v8/Brain_Cerebellum:GTEx/v8/Brain_Cortex:GTEx/v8/Breast_Mammary_Tissue:GTEx/v8/Colon_Transverse:GTEx/v8/Esophagus_Mucosa:GTEx/v8/Ovary:GTEx/v8/Pancreas:GTEx/v8/Minor_Salivary_Gland:GTEx/v8/Skin_Not_Sun_Exposed_Suprapubic:GTEx/v8/Skin_Sun_Exposed_Lower_leg:GTEx/v8/Spleen:GTEx/v8/Stomach:GTEx/v8/T…	+	1.537e-11	rs62242564;rs13319803;rs6441869;rs1488627;rs35875034;rs6761985;rs6761985:rs13319803	27	no
DEP	ENSG00000163808	KIF15	3	44803209	44914868	1	protein_coding	56992	KIF15	7.4695e-13	-0.317071	80	19.05	0	NA	NA	NA	NA	1.537e-11	rs62242564;rs6441869;rs6761985;rs13319803;rs6761985:rs13319803	27	no
DEP	ENSG00000169964	TMEM42	3	44903361	44907162	1	protein_coding	131616	TMEM42	0.306978	-0.0389323	15	5.673	286	2.62518e-07	0.000317089	GTEx/v8/Esophagus_Mucosa:GTEx/v8/Pancreas:GTEx/v8/Skin_Not_Sun_Exposed_Suprapubic:GTEx/v8/Skin_Sun_Exposed_Lower_leg:GTEx/v8/Stomach:GTEx/v8/Thyroid	-	1.537e-11	rs62242564;rs6761985;rs13319803;rs6441869;rs1488627;rs35875034;rs6761985:rs13319803:rs1488627;rs35875034:rs35875034:rs13319803	27	no
DEP	ENSG00000163810	TGM4	3	44916100	44956482	1	protein_coding	7047	TGM4	1.13522e-11	0.329752	12	4.096	6	1.15183e-07	1.2101e-08	GTEx/v8/Skin_Sun_Exposed_Lower_leg	+	1.537e-11	rs6761985;rs62242564;rs13319803;rs6441869;rs6761985:rs13319803:rs1488627;rs35875034:rs35875034:rs13319803	27	no
DEP	ENSG00000163812	ZDHHC3	3	44956749	45017677	-1	protein_coding	51304	ZDHHC3	0.144015	-0.617523	1	4.687	1	0.000291342	0.0118438	GTEx/v8/Esophagus_Mucosa	NA	1.537e-11	rs6441869;rs6761985:rs13319803:rs13319803;rs62242564:rs6441869:rs1488627;rs35875034:rs35875034	27	no
DEP	ENSG00000075914	EXOSC7	3	45016733	45077558	1	protein_coding	23016	EXOSC7	0.0141395	NA	1	4.687	4	8.4709e-08	6.28982e-09	GTEx/v8/Esophagus_Mucosa	-	1.537e-11	rs6441869;rs6761985:rs13319803:rs13319803;rs62242564:rs6441869:rs1488627;rs35875034:rs35875034	27	no
DEP	ENSG00000163814	CDCP1	3	45123770	45187914	-1	protein_coding	64866	CDCP1	0.0211525	1.80557	0	0	1	1.49987e-05	0.0189961	GTEx/v8/Pancreas	-	1.331e-08	rs6441869	27	yes
DEP	ENSG00000144791	LIMD1	3	45596886	45727830	1	protein_coding	8994	LIMD1	0.127771	0.27358	0	0	0	NA	NA	NA	NA	NA	rs6441869	27	yes
DEP	ENSG00000211456	SACM1L	3	45730548	45786916	1	protein_coding	22908	SACM1L	0.721902	-0.340039	0	0	0	NA	NA	NA	NA	1.537e-11	rs6441869:rs6761985:rs13319803	27	yes
DEP	ENSG00000163818	LZTFL1	3	45864808	45957534	-1	protein_coding	54585	LZTFL1	0.194103	-1.16298	0	0	0	NA	NA	NA	NA	NA	rs6441869	27	yes
DEP	ENSG00000173585	CCR9	3	45927996	45944667	1	protein_coding	10803	CCR9	0.00464031	-0.458428	0	0	0	NA	NA	NA	NA	NA	rs6441869	27	yes
DEP	ENSG00000163820	FYCO1	3	45959396	46037316	-1	protein_coding	79443	FYCO1	9.66913e-13	1.65562	0	0	0	NA	NA	NA	NA	1.537e-11	rs6761985:rs13319803:rs6441869:rs62242564	27	yes
DEP	ENSG00000173578	XCR1	3	46058516	46069234	-1	protein_coding	2829	XCR1	0.0978542	-0.145183	0	0	0	NA	NA	NA	NA	NA	rs6441869	27	yes
DEP	ENSG00000164045	CDC25A	3	48198636	48229892	-1	protein_coding	993	CDC25A	0.979698	-0.724001	0	0	119	1.47188e-05	2.03515e-62	GTEx/v8/Brain_Cerebellar_Hemisphere:GTEx/v8/Pancreas:GTEx/v8/Stomach:GTEx/v8/Thyroid	NA	NA	rs11130182;rs7617480	28	yes
DEP	ENSG00000164048	ZNF589	3	48282590	48340743	1	protein_coding	51385	ZNF589	6.50061e-07	-0.372176	0	0	170	7.56185e-07	1.58177e-94	GTEx/v8/Whole_Blood:GTEx/v8/Brain_Cerebellar_Hemisphere:GTEx/v8/Brain_Cortex:GTEx/v8/Breast_Mammary_Tissue:GTEx/v8/Esophagus_Mucosa:GTEx/v8/Skin_Not_Sun_Exposed_Suprapubic:GTEx/v8/Skin_Sun_Exposed_Lower_leg:GTEx/v8/Stomach:GTEx/v8/Thyroid	-	3.523e-17	rs11130182;rs7617480;rs11130182:rs138653738	28	yes
DEP	ENSG00000172113	NME6	3	48334754	48343175	-1	protein_coding	10201	NME6	9.21636e-05	-0.182941	0	0	153	4.3413e-07	1.67432e-35	GTEx/v8/Whole_Blood:GTEx/v8/Skin_Sun_Exposed_Lower_leg:GTEx/v8/Thyroid	+	2.754e-12	rs11130182;rs7617480	28	yes
DEP	ENSG00000164050	PLXNB1	3	48445261	48471594	-1	protein_coding	5364	PLXNB1	0.850195	NA	0	0	0	NA	NA	NA	NA	NA	rs11130182:rs138653738	28	yes
DEP	ENSG00000164051	CCDC51	3	48473574	48481866	-1	protein_coding	79714	CCDC51	1.46056e-06	0.0859331	0	0	0	NA	NA	NA	NA	3.829e-09	rs11130182:rs138653738	28	yes
DEP	ENSG00000232112	TMA7	3	48481667	48485616	1	protein_coding	51372	TMA7	0.0100073	0.321268	0	0	102	1.86282e-05	2.3105e-15	GTEx/v8/Brain_Cerebellar_Hemisphere:GTEx/v8/Brain_Cerebellum:GTEx/v8/Brain_Cortex:GTEx/v8/Skin_Sun_Exposed_Lower_leg:GTEx/v8/Spleen:GTEx/v8/Thyroid	+	7.974e-16	rs7617480;rs9862080;rs11130182:rs138653738	28	yes
DEP	ENSG00000164053	ATRIP	3	48488114	48507115	1	protein_coding	84126	ATRIP	0.00148698	NA	0	0	193	3.77146e-08	1.91092e-31	GTEx/v8/Whole_Blood:GTEx/v8/Esophagus_Mucosa:GTEx/v8/Skin_Not_Sun_Exposed_Suprapubic:GTEx/v8/Skin_Sun_Exposed_Lower_leg	+	6.577e-17	rs11130182;rs7617480;rs138653738;rs11130182:rs138653738	28	yes
DEP	ENSG00000213689	TREX1	3	48506445	48509044	1	protein_coding	84126	TREX1	0.0933407	-0.110328	0	0	248	1.74224e-07	8.91202e-32	GTEx/v8/Whole_Blood:GTEx/v8/Brain_Caudate_basal_ganglia:GTEx/v8/Breast_Mammary_Tissue:GTEx/v8/Colon_Transverse:GTEx/v8/Esophagus_Mucosa:GTEx/v8/Pancreas:GTEx/v8/Spleen:GTEx/v8/Stomach:GTEx/v8/Thyroid	+	2.111e-17	rs11130182;rs7617480;rs138653738;rs9862080;rs11130182:rs138653738	28	yes
DEP	ENSG00000164054	SHISA5	3	48509197	48542259	-1	protein_coding	51246	SHISA5	9.94272e-08	-0.44203	0	0	25	0.000191466	2.57648e-10	GTEx/v8/Skin_Not_Sun_Exposed_Suprapubic:GTEx/v8/Skin_Sun_Exposed_Lower_leg	+	2.826e-15	rs7617480	28	yes
DEP	ENSG00000114268	PFKFB4	3	48555117	48599448	-1	protein_coding	5210	PFKFB4	0.000321134	-0.13132	0	0	1	0.000298349	0.00125114	GTEx/v8/Whole_Blood	NA	NA	rs11130182;rs11130182:rs138653738	28	yes
DEP	ENSG00000145040	UCN2	3	48599160	48601206	-1	protein_coding	90226	UCN2	0.157236	0.00632673	0	0	28	9.97226e-05	0.00573708	GTEx/v8/Brain_Cerebellum:GTEx/v8/Breast_Mammary_Tissue	NA	NA	rs11130182;rs9862080	28	yes
DEP	ENSG00000010256	UQCRC1	3	48636435	48648409	-1	protein_coding	7384	UQCRC1	0.132467	-0.703758	0	0	0	NA	NA	NA	NA	NA	rs138653738:rs11130182	28	yes
DEP	ENSG00000183396	TMEM89	3	48658192	48659288	-1	protein_coding	440955	TMEM89	0.711076	-0.325142	0	0	0	NA	NA	NA	NA	NA	rs138653738:rs11130182	28	yes
DEP	ENSG00000225697	SLC26A6	3	48663156	48672926	-1	protein_coding	102465495	SLC26A6	3.31045e-05	-0.384056	0	0	240	2.49106e-06	3.27944e-18	GTEx/v8/Thyroid	-	1.881e-12	rs11130182;rs9862080;rs138653738:rs11130182	28	yes
DEP	ENSG00000008300	CELSR3	3	48673902	48700348	-1	protein_coding	1951	CELSR3	0.999656	-0.878908	1	8.326	65	0.00015771	0.0299335	GTEx/v8/Colon_Transverse	NA	NA	rs138653738;rs11130182;rs11130182:rs138653738	28	no
DEP	ENSG00000213672	NCKIPSD	3	48701364	48723797	-1	protein_coding	51517	NCKIPSD	0.00713136	-0.551018	4	16.5	339	3.14948e-40	1.72182e-35	GTEx/v8/Whole_Blood:GTEx/v8/Brain_Amygdala:GTEx/v8/Brain_Anterior_cingulate_cortex_BA24:GTEx/v8/Brain_Caudate_basal_ganglia:GTEx/v8/Brain_Cerebellar_Hemisphere:GTEx/v8/Brain_Cerebellum:GTEx/v8/Brain_Cortex:GTEx/v8/Brain_Frontal_Cortex_BA9:GTEx/v8/Brain_Hippocampus:GTEx/v8/Brain_Hypothalamus:GTEx/v8/Brain_Nucleus_accumbens_basal_ganglia:GTEx/v8/Brain_Putamen_basal_ganglia:GTEx/v8/Brain_Spinal_cord…	-	2.111e-17	rs138653738;rs11130182;rs7617480;rs1463728;rs11130182:rs138653738:rs7617480	28	no
DEP	ENSG00000068745	IP6K2	3	48725436	48777786	-1	protein_coding	51447	IP6K2	0.989458	-0.392799	11	16.5	258	1.09927e-09	2.76872e-33	GTEx/v8/Whole_Blood:GTEx/v8/Brain_Cerebellar_Hemisphere:GTEx/v8/Brain_Cerebellum:GTEx/v8/Brain_Hippocampus:GTEx/v8/Breast_Mammary_Tissue:GTEx/v8/Colon_Transverse:GTEx/v8/Esophagus_Mucosa:GTEx/v8/Pancreas:GTEx/v8/Skin_Not_Sun_Exposed_Suprapubic:GTEx/v8/Spleen:GTEx/v8/Stomach:GTEx/v8/Thyroid	+	7.254e-12	rs11130182;rs138653738;rs9862080;rs11130182:rs138653738	28	no
DEP	ENSG00000114302	PRKAR2A	3	48782030	48885279	-1	protein_coding	5576	PRKAR2A	0.983251	-2.8684	40	11.45	116	3.58208e-06	0.00904797	GTEx/v8/Brain_Substantia_nigra:GTEx/v8/Breast_Mammary_Tissue	+	1.188e-15	rs11130182;rs138653738;rs7617480;rs11130182:rs138653738	28	no
DEP	ENSG00000178537	SLC25A20	3	48894369	48936426	-1	protein_coding	788	SLC25A20	2.04567e-07	-0.773546	27	11.65	0	NA	NA	NA	NA	2.242e-09	rs11130182;rs138653738;rs11130182:rs138653738	28	no
DEP	ENSG00000221883	ARIH2OS	3	48955221	48956818	-1	protein_coding	646450	ARIH2OS	0.437613	-0.628346	13	11.63	0	NA	NA	NA	NA	3.829e-09	rs11130182;rs138653738;rs11130182:rs138653738	28	no
DEP	ENSG00000177479	ARIH2	3	48956254	49023815	1	protein_coding	10425	ARIH2	0.987412	-1.69992	38	11.63	381	2.87506e-28	1.96677e-22	GTEx/v8/Whole_Blood:GTEx/v8/Breast_Mammary_Tissue:GTEx/v8/Colon_Transverse:GTEx/v8/Esophagus_Mucosa:GTEx/v8/Liver:GTEx/v8/Pancreas:GTEx/v8/Minor_Salivary_Gland:GTEx/v8/Skin_Not_Sun_Exposed_Suprapubic:GTEx/v8/Skin_Sun_Exposed_Lower_leg:GTEx/v8/Spleen:GTEx/v8/Stomach:GTEx/v8/Thyroid	-	2.111e-17	rs11130182;rs138653738;rs7617480;rs1463728;rs11130182:rs138653738	28	no
DEP	ENSG00000178467	P4HTM	3	49027319	49044587	1	protein_coding	54681	P4HTM	0.0232749	NA	8	13.01	381	2.71424e-24	9.84987e-19	GTEx/v8/Whole_Blood:GTEx/v8/Brain_Caudate_basal_ganglia:GTEx/v8/Brain_Cerebellar_Hemisphere:GTEx/v8/Brain_Cerebellum:GTEx/v8/Brain_Cortex:GTEx/v8/Brain_Frontal_Cortex_BA9:GTEx/v8/Brain_Hippocampus:GTEx/v8/Brain_Hypothalamus:GTEx/v8/Brain_Nucleus_accumbens_basal_ganglia:GTEx/v8/Brain_Putamen_basal_ganglia:GTEx/v8/Brain_Spinal_cord_cervical_c-1:GTEx/v8/Breast_Mammary_Tissue:GTEx/v8/Colon_Transverse…	-	2.111e-17	rs11130182;rs7617480;rs1463728;rs11130182:rs138653738:rs7617480	28	no
DEP	ENSG00000178252	WDR6	3	49044495	49053386	1	protein_coding	11180	WDR6	9.19648e-07	-0.0589495	5	13.01	591	2.2917e-81	1.81688e-102	GTEx/v8/Cells_EBV-transformed_lymphocytes:GTEx/v8/Whole_Blood:GTEx/v8/Brain_Amygdala:GTEx/v8/Brain_Caudate_basal_ganglia:GTEx/v8/Brain_Cerebellar_Hemisphere:GTEx/v8/Brain_Cerebellum:GTEx/v8/Brain_Cortex:GTEx/v8/Brain_Frontal_Cortex_BA9:GTEx/v8/Brain_Hippocampus:GTEx/v8/Brain_Nucleus_accumbens_basal_ganglia:GTEx/v8/Brain_Putamen_basal_ganglia:GTEx/v8/Brain_Spinal_cord_cervical_c-1:GTEx/v8/Brain_Su…	+	2.111e-17	rs11130182;rs7617480;rs1463728;rs9862080;rs7372730;rs11130182:rs138653738:rs7617480	28	no
DEP	ENSG00000178149	DALRD3	3	49052921	49059726	-1	protein_coding	55152	DALRD3	1.84814e-05	0.0723068	3	13.01	381	1.49223e-13	9.49293e-10	GTEx/v8/Brain_Anterior_cingulate_cortex_BA24:GTEx/v8/Brain_Cerebellar_Hemisphere:GTEx/v8/Brain_Cerebellum:GTEx/v8/Brain_Cortex:GTEx/v8/Brain_Frontal_Cortex_BA9:GTEx/v8/Breast_Mammary_Tissue:GTEx/v8/Colon_Transverse:GTEx/v8/Esophagus_Mucosa:GTEx/v8/Liver:GTEx/v8/Pancreas:GTEx/v8/Skin_Not_Sun_Exposed_Suprapubic:GTEx/v8/Skin_Sun_Exposed_Lower_leg:GTEx/v8/Spleen:GTEx/v8/Thyroid	-	2.111e-17	rs11130182;rs7617480;rs1463728;rs11130182:rs138653738:rs7617480	28	no
DEP	ENSG00000178057	NDUFAF3	3	49057892	49060928	1	protein_coding	25915	NDUFAF3	4.85973e-05	-2.09007	1	8.161	185	5.36013e-05	0.029522	GTEx/v8/Skin_Not_Sun_Exposed_Suprapubic:GTEx/v8/Thyroid:GTEx/v8/Vagina	-	7.974e-16	rs11130182;rs7617480;rs11130182:rs138653738:rs7617480	28	no
DEP	ENSG00000178035	IMPDH2	3	49061758	49066841	-1	protein_coding	3615	IMPDH2	0.00135317	-0.509343	6	8.161	0	NA	NA	NA	NA	4.15e-10	rs11130182;rs138653738;rs11130182:rs138653738:rs7617480	28	no
DEP	ENSG00000198218	QRICH1	3	49067140	49131796	-1	protein_coding	54870	QRICH1	0.99607	-0.279294	26	8.588	518	7.86137e-22	2.0928e-17	GTEx/v8/Whole_Blood:GTEx/v8/Brain_Caudate_basal_ganglia:GTEx/v8/Brain_Cerebellar_Hemisphere:GTEx/v8/Brain_Cerebellum:GTEx/v8/Brain_Cortex:GTEx/v8/Brain_Nucleus_accumbens_basal_ganglia:GTEx/v8/Breast_Mammary_Tissue:GTEx/v8/Colon_Transverse:GTEx/v8/Esophagus_Mucosa:GTEx/v8/Liver:GTEx/v8/Ovary:GTEx/v8/Pancreas:GTEx/v8/Minor_Salivary_Gland:GTEx/v8/Skin_Not_Sun_Exposed_Suprapubic:GTEx/v8/Skin_Sun_Expo…	+	2.111e-17	rs11130182;rs138653738;rs7617480;rs9862080;rs1463728;rs62260755;rs7617480:rs11130182:rs138653738:rs9862080	28	no
DEP	ENSG00000172053	QARS	3	49133365	49142553	-1	protein_coding	102465536	QARS	8.7897e-08	-0.634756	13	12.85	0	NA	NA	NA	NA	1.452e-15	rs138653738;rs11130182;rs7617480;rs7617480:rs11130182:rs138653738:rs9862080	28	no
DEP	ENSG00000172046	USP19	3	49145479	49158371	-1	protein_coding	10869	USP19	0.999992	-0.429633	12	32	0	NA	NA	NA	NA	1.452e-15	rs11130182;rs7617480;rs138653738;rs7617480:rs11130182:rs138653738:rs9862080	28	no
DEP	ENSG00000172037	LAMB2	3	49158547	49170551	-1	protein_coding	3913	LAMB2	7.45007e-11	-0.451082	8	32	33	2.94574e-05	0.000329335	GTEx/v8/Whole_Blood	+	1.452e-15	rs7617480;rs11130182;rs138653738;rs138653738:rs11130182:rs7617480	28	no
DEP	ENSG00000177352	CCDC71	3	49199968	49203754	-1	protein_coding	64925	CCDC71	0.0169896	NA	16	15.13	337	9.41635e-20	4.03053e-15	GTEx/v8/Whole_Blood:GTEx/v8/Brain_Amygdala:GTEx/v8/Brain_Caudate_basal_ganglia:GTEx/v8/Brain_Cerebellar_Hemisphere:GTEx/v8/Brain_Cerebellum:GTEx/v8/Brain_Cortex:GTEx/v8/Brain_Frontal_Cortex_BA9:GTEx/v8/Brain_Hippocampus:GTEx/v8/Brain_Nucleus_accumbens_basal_ganglia:GTEx/v8/Brain_Putamen_basal_ganglia:GTEx/v8/Breast_Mammary_Tissue:GTEx/v8/Skin_Not_Sun_Exposed_Suprapubic:GTEx/v8/Skin_Sun_Exposed_Lo…	+	2.111e-17	rs11130182;rs138653738;rs7617480;rs1463728;rs7617480:rs11130182:rs138653738	28	no
DEP	ENSG00000185909	KLHDC8B	3	49209044	49213917	1	protein_coding	200942	KLHDC8B	0.0104214	-0.0773522	18	15.13	611	3.12076e-25	8.98072e-20	GTEx/v8/Cells_EBV-transformed_lymphocytes:GTEx/v8/Brain_Cerebellum:GTEx/v8/Esophagus_Mucosa:GTEx/v8/Ovary:GTEx/v8/Pancreas:GTEx/v8/Skin_Not_Sun_Exposed_Suprapubic:GTEx/v8/Skin_Sun_Exposed_Lower_leg:GTEx/v8/Thyroid:GTEx/v8/Uterus	+	2.111e-17	rs11130182;rs7617480;rs9862080;rs1463728;rs7372730;rs138653738;rs62260755;rs7617480:rs11130182:rs138653738	28	no
DEP	ENSG00000236980	C3orf84	3	49215065	49229291	-1	protein_coding	646498	C3orf84	0.000221292	0.0590497	28	15.24	0	NA	NA	NA	NA	2.111e-17	rs11130182;rs7617480;rs7617480:rs11130182:rs138653738	28	no
DEP	ENSG00000173421	CCDC36	3	49235861	49295537	1	protein_coding	339834	CCDC36	0.509349	-0.452713	47	15.24	303	9.87023e-18	2.78717e-13	GTEx/v8/Breast_Mammary_Tissue:GTEx/v8/Colon_Transverse:GTEx/v8/Esophagus_Mucosa:GTEx/v8/Skin_Not_Sun_Exposed_Suprapubic:GTEx/v8/Skin_Sun_Exposed_Lower_leg:GTEx/v8/Spleen:GTEx/v8/Stomach:GTEx/v8/Thyroid:GTEx/v8/Vagina	-	2.111e-17	rs7617480;rs11130182;rs1463728;rs7617480:rs11130182:rs138653738	28	no
DEP	ENSG00000225399	RP11-3B7.1	3	49297518	49298744	1	protein_coding	NA	NA	NA	NA	9	11.88	271	9.56749e-12	6.65343e-08	GTEx/v8/Brain_Anterior_cingulate_cortex_BA24:GTEx/v8/Colon_Transverse:GTEx/v8/Esophagus_Mucosa:GTEx/v8/Spleen:GTEx/v8/Stomach:GTEx/v8/Vagina	-	2.111e-17	rs11130182;rs7617480;rs1463728;rs138653738:rs11130182:rs7617480:rs9862080:rs1463728	28	no
DEP	ENSG00000188315	C3orf62	3	49306035	49315342	-1	protein_coding	100422952	C3orf62	0.00712466	-1.95031	10	11.88	0	NA	NA	NA	NA	2.111e-17	rs7617480;rs11130182;rs138653738;rs138653738:rs11130182:rs7617480:rs9862080:rs1463728	28	no
DEP	ENSG00000114316	USP4	3	49315264	49378145	-1	protein_coding	7375	USP4	6.20194e-07	NA	26	7.871	95	2.38035e-06	0.00232765	GTEx/v8/Brain_Cerebellum:GTEx/v8/Colon_Transverse	+	6.577e-17	rs7617480;rs138653738;rs11130182;rs9862080;rs1463728	28	no
DEP	ENSG00000233276	GPX1	3	49394609	49396033	-1	protein_coding	2876	GPX1	0.00693165	-0.616399	23	19.22	586	1.24713e-17	2.80503e-13	GTEx/v8/Brain_Anterior_cingulate_cortex_BA24:GTEx/v8/Brain_Caudate_basal_ganglia:GTEx/v8/Brain_Cerebellar_Hemisphere:GTEx/v8/Brain_Cerebellum:GTEx/v8/Brain_Cortex:GTEx/v8/Brain_Frontal_Cortex_BA9:GTEx/v8/Brain_Hippocampus:GTEx/v8/Brain_Nucleus_accumbens_basal_ganglia:GTEx/v8/Brain_Putamen_basal_ganglia:GTEx/v8/Colon_Transverse:GTEx/v8/Esophagus_Mucosa:GTEx/v8/Pancreas:GTEx/v8/Skin_Not_Sun_Exposed…	+	2.111e-17	rs9862080;rs7617480;rs1463728;rs11130182;rs62260755;rs7372730	28	no
DEP	ENSG00000067560	RHOA	3	49396578	49450431	-1	protein_coding	387	RHOA	0.804698	-0.430263	84	19.22	0	NA	NA	NA	NA	1.452e-15	rs7617480;rs9862080;rs1463728;rs138653738:rs11130182:rs7617480	28	no
DEP	ENSG00000145022	TCTA	3	49449639	49453908	1	protein_coding	6988	TCTA	0.0132648	-0.595941	26	19.06	384	2.26426e-12	9.61214e-09	GTEx/v8/Colon_Transverse:GTEx/v8/Esophagus_Mucosa:GTEx/v8/Skin_Not_Sun_Exposed_Suprapubic:GTEx/v8/Skin_Sun_Exposed_Lower_leg:GTEx/v8/Spleen:GTEx/v8/Thyroid	-	2.111e-17	rs7617480;rs9862080;rs138653738;rs11130182;rs1463728;rs62260755;rs138653738:rs11130182:rs7617480	28	no
DEP	ENSG00000145020	AMT	3	49454211	49460186	-1	protein_coding	275	AMT	0.000569475	-0.0226371	24	19.06	639	3.4432e-118	4.60575e-100	GTEx/v8/Cells_EBV-transformed_lymphocytes:GTEx/v8/Whole_Blood:GTEx/v8/Brain_Anterior_cingulate_cortex_BA24:GTEx/v8/Brain_Caudate_basal_ganglia:GTEx/v8/Brain_Cerebellar_Hemisphere:GTEx/v8/Brain_Cerebellum:GTEx/v8/Brain_Cortex:GTEx/v8/Brain_Frontal_Cortex_BA9:GTEx/v8/Brain_Hippocampus:GTEx/v8/Brain_Hypothalamus:GTEx/v8/Brain_Nucleus_accumbens_basal_ganglia:GTEx/v8/Brain_Putamen_basal_ganglia:GTEx/v…	-	2.111e-17	rs7617480;rs9862080;rs138653738;rs1463728;rs11130182;rs7372730;rs62260755;rs138653738:rs11130182:rs7617480	28	no
DEP	ENSG00000145029	NICN1	3	49460379	49466759	-1	protein_coding	84276	NICN1	0.257246	-1.08729	24	19.06	618	5.11553e-75	1.30111e-62	GTEx/v8/Brain_Caudate_basal_ganglia:GTEx/v8/Brain_Cerebellum:GTEx/v8/Brain_Cortex:GTEx/v8/Brain_Frontal_Cortex_BA9:GTEx/v8/Brain_Nucleus_accumbens_basal_ganglia:GTEx/v8/Breast_Mammary_Tissue:GTEx/v8/Colon_Transverse:GTEx/v8/Esophagus_Mucosa:GTEx/v8/Ovary:GTEx/v8/Pancreas:GTEx/v8/Skin_Not_Sun_Exposed_Suprapubic:GTEx/v8/Skin_Sun_Exposed_Lower_leg:GTEx/v8/Stomach:GTEx/v8/Thyroid	-	2.111e-17	rs9862080;rs7617480;rs138653738;rs11130182;rs1463728;rs7372730;rs62260755;rs138653738:rs11130182:rs7617480	28	no
DEP	ENSG00000173402	DAG1	3	49506146	49573048	1	protein_coding	1605	DAG1	0.940922	-0.838742	75	15.6	189	5.74637e-07	3.63685e-07	GTEx/v8/Esophagus_Mucosa	-	1.356e-13	rs7617480;rs9862080;rs138653738;rs7372730	28	no
DEP	ENSG00000164061	BSN	3	49591922	49708978	1	protein_coding	8927	BSN	1	-1.28511	107	13.05	191	4.47671e-05	0.00994404	GTEx/v8/Brain_Cerebellum:GTEx/v8/Brain_Cortex:GTEx/v8/Thyroid	-	2.111e-17	rs7617480;rs9862080;rs1463728;rs7372730;rs1463728:rs9862080:rs138653738:rs11130182:rs7617480:rs7617480;rs1463728:rs7372730	28	no
DEP	ENSG00000164062	APEH	3	49711435	49721396	1	protein_coding	327	APEH	0.0132157	-0.271805	15	21	482	3.30213e-18	2.81907e-17	GTEx/v8/Whole_Blood:GTEx/v8/Brain_Spinal_cord_cervical_c-1:GTEx/v8/Breast_Mammary_Tissue:GTEx/v8/Esophagus_Mucosa:GTEx/v8/Skin_Not_Sun_Exposed_Suprapubic:GTEx/v8/Skin_Sun_Exposed_Lower_leg:GTEx/v8/Spleen	-	2.111e-17	rs9862080;rs1463728;rs7617480;rs7372730;rs11130182;rs7617480:rs9862080:rs138653738:rs1463728:rs11130182:rs7617480	28	no
DEP	ENSG00000173531	MST1	3	49721380	49726934	-1	protein_coding	4485	MST1	1.72736e-10	0.158165	11	21	280	1.04372e-23	2.09399e-18	GTEx/v8/Brain_Amygdala:GTEx/v8/Brain_Anterior_cingulate_cortex_BA24:GTEx/v8/Brain_Caudate_basal_ganglia:GTEx/v8/Brain_Cerebellum:GTEx/v8/Brain_Cortex:GTEx/v8/Brain_Frontal_Cortex_BA9:GTEx/v8/Brain_Hippocampus:GTEx/v8/Brain_Hypothalamus:GTEx/v8/Brain_Nucleus_accumbens_basal_ganglia:GTEx/v8/Breast_Mammary_Tissue:GTEx/v8/Esophagus_Mucosa:GTEx/v8/Skin_Not_Sun_Exposed_Suprapubic:GTEx/v8/Skin_Sun_Expos…	-	7.974e-16	rs9862080;rs1463728;rs7372730;rs7617480	28	no
DEP	ENSG00000164068	RNF123	3	49726932	49758962	1	protein_coding	63891	RNF123	0.969715	-0.461991	34	22.4	467	1.13459e-20	1.00961e-15	GTEx/v8/Cells_EBV-transformed_lymphocytes:GTEx/v8/Brain_Amygdala:GTEx/v8/Brain_Anterior_cingulate_cortex_BA24:GTEx/v8/Brain_Caudate_basal_ganglia:GTEx/v8/Brain_Cerebellar_Hemisphere:GTEx/v8/Brain_Cerebellum:GTEx/v8/Brain_Cortex:GTEx/v8/Brain_Frontal_Cortex_BA9:GTEx/v8/Brain_Hypothalamus:GTEx/v8/Brain_Nucleus_accumbens_basal_ganglia:GTEx/v8/Brain_Putamen_basal_ganglia:GTEx/v8/Brain_Spinal_cord_cer…	+	2.111e-17	rs9862080;rs1463728;rs7372730;rs7617480;rs62260755;rs11130182	28	no
DEP	ENSG00000176020	AMIGO3	3	49754267	49761349	-1	protein_coding	386724	AMIGO3	7.50516e-06	NA	26	22.4	0	NA	NA	NA	NA	1.572e-15	rs7372730;rs1463728;rs7617480:rs9862080:rs138653738:rs7372730:rs1463728:rs62260755	28	no
DEP	ENSG00000173540	GMPPB	3	49754277	49761384	-1	protein_coding	386724	GMPPB	8.24536e-05	-0.659554	26	22.4	631	1.40342e-76	3.6504e-63	GTEx/v8/Whole_Blood:GTEx/v8/Brain_Amygdala:GTEx/v8/Brain_Anterior_cingulate_cortex_BA24:GTEx/v8/Brain_Caudate_basal_ganglia:GTEx/v8/Brain_Cerebellar_Hemisphere:GTEx/v8/Brain_Cerebellum:GTEx/v8/Brain_Cortex:GTEx/v8/Brain_Frontal_Cortex_BA9:GTEx/v8/Brain_Hippocampus:GTEx/v8/Brain_Hypothalamus:GTEx/v8/Brain_Nucleus_accumbens_basal_ganglia:GTEx/v8/Brain_Putamen_basal_ganglia:GTEx/v8/Brain_Spinal_cord…	+	2.111e-17	rs7372730;rs1463728;rs7617480;rs11130182;rs138653738;rs62260755;rs9862080;rs7617480:rs9862080:rs138653738:rs7372730:rs1463728:rs62260755	28	no
DEP	ENSG00000176095	IP6K1	3	49761727	49823975	-1	protein_coding	9807	IP6K1	0.23518	-2.10343	88	22.4	337	1.46637e-05	0.00426955	GTEx/v8/Brain_Cerebellar_Hemisphere:GTEx/v8/Esophagus_Mucosa:GTEx/v8/Skin_Not_Sun_Exposed_Suprapubic:GTEx/v8/Skin_Sun_Exposed_Lower_leg:GTEx/v8/Thyroid	+	2.111e-17	rs1463728;rs7372730;rs62260755;rs11130182;rs7617480	28	no
DEP	ENSG00000187492	CDHR4	3	49828165	49837268	-1	protein_coding	389118	CDHR4	0.0134739	0.0436097	18	18.12	374	1.04655e-06	7.30153e-12	GTEx/v8/Esophagus_Mucosa:GTEx/v8/Skin_Not_Sun_Exposed_Suprapubic:GTEx/v8/Skin_Sun_Exposed_Lower_leg	+	2.111e-17	rs7372730;rs1463728;rs11130182;rs7617480;rs62260755	28	no
DEP	ENSG00000185614	FAM212A	3	49840687	49842463	1	protein_coding	389119	FAM212A	0.000589161	NA	10	18.12	413	5.36068e-45	1.03287e-36	GTEx/v8/Brain_Cerebellar_Hemisphere:GTEx/v8/Brain_Cerebellum:GTEx/v8/Esophagus_Mucosa:GTEx/v8/Skin_Not_Sun_Exposed_Suprapubic:GTEx/v8/Skin_Sun_Exposed_Lower_leg	+	2.111e-17	rs7372730;rs1463728;rs9862080;rs62260755;rs7617480;rs7372730:rs1463728:rs62260755	28	no
DEP	ENSG00000182179	UBA7	3	49842640	49851379	-1	protein_coding	100847079	UBA7	2.68228e-14	-0.315381	14	18.12	472	9.10366e-62	2.47495e-51	GTEx/v8/Whole_Blood:GTEx/v8/Colon_Transverse:GTEx/v8/Esophagus_Mucosa:GTEx/v8/Liver:GTEx/v8/Pancreas:GTEx/v8/Minor_Salivary_Gland:GTEx/v8/Skin_Not_Sun_Exposed_Suprapubic:GTEx/v8/Skin_Sun_Exposed_Lower_leg:GTEx/v8/Spleen:GTEx/v8/Stomach:GTEx/v8/Thyroid	-	2.111e-17	rs1463728;rs7372730;rs7617480;rs9862080;rs62260755;rs138653738;rs7372730:rs1463728:rs62260755	28	no
DEP	ENSG00000183763	TRAIP	3	49866034	49894007	-1	protein_coding	10293	TRAIP	0.125104	-0.132255	38	17.61	12	0.000143329	0.0101474	GTEx/v8/Skin_Not_Sun_Exposed_Suprapubic	NA	8.668e-16	rs7372730;rs1463728;rs62260755;rs7372730:rs1463728:rs62260755	28	no
DEP	ENSG00000164076	CAMKV	3	49895421	49907655	-1	protein_coding	79012	CAMKV	0.996846	-0.638323	17	18.51	122	2.02232e-12	1.46639e-13	GTEx/v8/Stomach	+	8.668e-16	rs1463728;rs7372730;rs62260755;rs7372730:rs1463728:rs62260755	28	no
DEP	ENSG00000164078	MST1R	3	49924435	49941299	-1	protein_coding	4486	MST1R	1.69349e-20	-0.377645	15	18.51	330	4.4181e-21	3.12618e-16	GTEx/v8/Whole_Blood:GTEx/v8/Brain_Anterior_cingulate_cortex_BA24:GTEx/v8/Brain_Caudate_basal_ganglia:GTEx/v8/Brain_Cerebellar_Hemisphere:GTEx/v8/Brain_Cerebellum:GTEx/v8/Brain_Cortex:GTEx/v8/Brain_Nucleus_accumbens_basal_ganglia:GTEx/v8/Brain_Spinal_cord_cervical_c-1:GTEx/v8/Colon_Transverse:GTEx/v8/Esophagus_Mucosa:GTEx/v8/Skin_Not_Sun_Exposed_Suprapubic:GTEx/v8/Skin_Sun_Exposed_Lower_leg:GTEx/v…	+	2.111e-17	rs7372730;rs62260755;rs9862080;rs1463728;rs7617480	28	no
DEP	ENSG00000228008	CTD-2330K9.3	3	49941278	49954370	1	protein_coding	NA	NA	NA	NA	11	11.37	187	1.976e-06	0.000485104	GTEx/v8/Colon_Transverse:GTEx/v8/Stomach:GTEx/v8/Thyroid	+	1.281e-16	rs7372730;rs1463728;rs7617480;rs62260755	28	no
DEP	ENSG00000164077	MON1A	3	49946302	49967606	-1	protein_coding	84315	MON1A	0.00636811	-0.629673	10	11.37	186	2.33296e-07	1.16113e-05	GTEx/v8/Whole_Blood:GTEx/v8/Thyroid	+	8.24e-16	rs7372730;rs62260755;rs9862080;rs1463728	28	no
DEP	ENSG00000004534	RBM6	3	49977440	50137478	1	protein_coding	10180	RBM6	1	-0.685653	24	11.4	477	5.28941e-116	3.30235e-109	GTEx/v8/Cells_EBV-transformed_lymphocytes:GTEx/v8/Whole_Blood:GTEx/v8/Brain_Amygdala:GTEx/v8/Brain_Anterior_cingulate_cortex_BA24:GTEx/v8/Brain_Caudate_basal_ganglia:GTEx/v8/Brain_Cerebellar_Hemisphere:GTEx/v8/Brain_Cerebellum:GTEx/v8/Brain_Cortex:GTEx/v8/Brain_Frontal_Cortex_BA9:GTEx/v8/Brain_Hippocampus:GTEx/v8/Brain_Hypothalamus:GTEx/v8/Brain_Nucleus_accumbens_basal_ganglia:GTEx/v8/Brain_Putam…	-	2.111e-17	rs62260755;rs7372730;rs7617480;rs9862080;rs1463728;rs138653738;rs11130182	28	no
DEP	ENSG00000003756	RBM5	3	50126341	50156454	1	protein_coding	10181	RBM5	0.999999	-0.605889	6	6.95	21	5.73777e-06	0.00272786	GTEx/v8/Esophagus_Mucosa	-	8.668e-16	rs62260755;rs7372730;rs1463728:rs7372730:rs62260755	28	no
DEP	ENSG00000001617	SEMA3F	3	50192478	50226508	1	protein_coding	6405	SEMA3F	0.999918	NA	0	0	47	3.76808e-05	1.1782e-07	GTEx/v8/Brain_Cortex:GTEx/v8/Spleen	-	1.665e-09	rs62260755;rs9862080;rs7372730	28	yes
DEP	ENSG00000114349	GNAT1	3	50229045	50233949	1	protein_coding	2779	GNAT1	2.50523e-06	-0.274733	0	0	0	NA	NA	NA	NA	NA	rs62260755	28	yes
DEP	ENSG00000114353	GNAI2	3	50263724	50296787	1	protein_coding	2771	GNAI2	0.86116	-0.965006	0	0	3	0.000871661	0.0122345	GTEx/v8/Skin_Sun_Exposed_Lower_leg	+	1.572e-15	rs1463728;rs62260755	28	yes
DEP	ENSG00000179564	LSMEM2	3	50316458	50325545	1	protein_coding	132228	LSMEM2	2.89144e-05	-0.548022	0	0	0	NA	NA	NA	NA	NA	rs62260755	28	yes
DEP	ENSG00000186792	HYAL3	3	50330262	50336899	-1	protein_coding	8372	HYAL3	1.52466e-05	-0.35315	0	0	292	1.59778e-14	1.78087e-49	GTEx/v8/Whole_Blood:GTEx/v8/Brain_Caudate_basal_ganglia:GTEx/v8/Brain_Cerebellum:GTEx/v8/Brain_Cortex:GTEx/v8/Brain_Frontal_Cortex_BA9:GTEx/v8/Brain_Hippocampus:GTEx/v8/Brain_Nucleus_accumbens_basal_ganglia:GTEx/v8/Brain_Spinal_cord_cervical_c-1:GTEx/v8/Breast_Mammary_Tissue:GTEx/v8/Colon_Transverse:GTEx/v8/Esophagus_Mucosa:GTEx/v8/Ovary:GTEx/v8/Pancreas:GTEx/v8/Skin_Not_Sun_Exposed_Suprapubic:GT…	-	1.281e-16	rs1463728;rs7617480;rs62260755;rs7372730;rs9862080	28	yes
DEP	ENSG00000243477	NAT6	3	50333833	50336852	-1	protein_coding	24142	NAT6	0.402945	-0.113189	0	0	122	2.69264e-07	1.51016e-13	GTEx/v8/Brain_Anterior_cingulate_cortex_BA24:GTEx/v8/Brain_Cortex:GTEx/v8/Colon_Transverse:GTEx/v8/Esophagus_Mucosa:GTEx/v8/Skin_Not_Sun_Exposed_Suprapubic:GTEx/v8/Skin_Sun_Exposed_Lower_leg	+	1.281e-16	rs7372730;rs62260755;rs1463728;rs7617480	28	yes
DEP	ENSG00000114378	HYAL1	3	50337320	50349812	-1	protein_coding	3373	HYAL1	0.00553671	0.476164	0	0	74	8.10859e-05	3.49963e-17	GTEx/v8/Skin_Sun_Exposed_Lower_leg:GTEx/v8/Spleen	-	7.356e-11	rs7372730;rs9862080	28	yes
DEP	ENSG00000114383	TUSC2	3	50357458	50365682	-1	protein_coding	11334	TUSC2	0.703033	-0.593776	0	0	2	1.96197e-05	0.00671493	GTEx/v8/Skin_Not_Sun_Exposed_Suprapubic	NA	NA	rs138653738	28	yes
DEP	ENSG00000068028	RASSF1	3	50367219	50378411	-1	protein_coding	11186	RASSF1	4.8582e-08	-0.411947	0	0	23	9.99196e-05	2.70638e-09	GTEx/v8/Skin_Not_Sun_Exposed_Suprapubic	NA	NA	rs62260755	28	yes
DEP	ENSG00000007402	CACNA2D2	3	50400233	50541675	-1	protein_coding	9254	CACNA2D2	0.999693	NA	0	0	20	1.25898e-05	0.000168169	GTEx/v8/Pancreas	-	1.262e-08	rs7372730	28	yes
DEP	ENSG00000088543	C3orf18	3	50595462	50608458	-1	protein_coding	51161	C3orf18	0.014308	-1.53819	0	0	1	0.00101635	8.61524e-08	GTEx/v8/Thyroid	-	1.665e-09	rs62260755	28	yes
DEP	ENSG00000114735	HEMK1	3	50606583	50622366	1	protein_coding	51409	HEMK1	8.23153e-05	-2.53452	0	0	3	0.000201168	1.02463e-05	GTEx/v8/Whole_Blood	-	3.431e-09	rs1463728;rs62260755	28	yes
DEP	ENSG00000114738	MAPKAPK3	3	50648951	50686720	1	protein_coding	7867	MAPKAPK3	2.71041e-06	0.0772686	0	0	32	7.49265e-06	9.16107e-48	GTEx/v8/Thyroid	+	1.833e-08	rs9862080;rs7372730	28	yes
DEP	ENSG00000088538	DOCK3	3	50712672	51421629	1	protein_coding	1795	DOCK3	1	-0.836765	0	0	102	4.653e-15	1.06288e-80	GTEx/v8/Skin_Not_Sun_Exposed_Suprapubic:GTEx/v8/Skin_Sun_Exposed_Lower_leg:GTEx/v8/Thyroid	+	7.356e-11	rs9862080;rs7372730;rs62260755	28	yes
DEP	ENSG00000164088	PPM1M	3	52279841	52284613	1	protein_coding	132160	PPM1M	0.0923289	-0.870254	0	0	11	2.77245e-07	4.52819e-24	GTEx/v8/Brain_Cerebellar_Hemisphere:GTEx/v8/Brain_Cerebellum:GTEx/v8/Brain_Frontal_Cortex_BA9:GTEx/v8/Pancreas	NA	NA	rs3774364	29	yes
DEP	ENSG00000168237	GLYCTK	3	52321105	52329272	1	protein_coding	132158	GLYCTK	1.36483e-06	-0.331397	0	0	104	6.71436e-13	4.76175e-27	GTEx/v8/Whole_Blood:GTEx/v8/Brain_Anterior_cingulate_cortex_BA24:GTEx/v8/Brain_Cerebellum:GTEx/v8/Colon_Transverse:GTEx/v8/Esophagus_Mucosa:GTEx/v8/Skin_Not_Sun_Exposed_Suprapubic:GTEx/v8/Skin_Sun_Exposed_Lower_leg:GTEx/v8/Thyroid	+	1.797e-08	rs3774364	29	yes
DEP	ENSG00000114854	TNNC1	3	52485118	52488086	-1	protein_coding	7134	TNNC1	0.510486	-0.0939774	0	0	0	NA	NA	NA	NA	NA	rs3774364	29	yes
DEP	ENSG00000010322	NISCH	3	52489134	52527087	1	protein_coding	11188	NISCH	0.817101	-0.59315	0	0	0	NA	NA	NA	NA	NA	rs3774364	29	yes
DEP	ENSG00000168268	NT5DC2	3	52558386	52569070	-1	protein_coding	64943	NT5DC2	0.00460887	NA	0	0	104	8.90656e-13	4.11703e-37	GTEx/v8/Cells_EBV-transformed_lymphocytes:GTEx/v8/Whole_Blood:GTEx/v8/Breast_Mammary_Tissue:GTEx/v8/Colon_Transverse:GTEx/v8/Skin_Not_Sun_Exposed_Suprapubic:GTEx/v8/Skin_Sun_Exposed_Lower_leg:GTEx/v8/Spleen:GTEx/v8/Thyroid	+	1.797e-08	rs3774364	29	yes
DEP	ENSG00000163939	PBRM1	3	52579368	52719933	-1	protein_coding	55193	PBRM1	1	NA	0	0	104	3.90178e-23	1.84474e-54	GTEx/v8/Esophagus_Mucosa:GTEx/v8/Thyroid	-	1.797e-08	rs3774364;rs3774364:rs62260755	1 day, 4:29:00	yes
DEP	ENSG00000163938	GNL3	3	52715172	52728508	1	protein_coding	100113381	GNL3	1.5396e-09	NA	0	0	104	2.44772e-12	3.14796e-18	GTEx/v8/Brain_Cerebellar_Hemisphere:GTEx/v8/Brain_Cerebellum:GTEx/v8/Brain_Cortex:GTEx/v8/Brain_Frontal_Cortex_BA9:GTEx/v8/Brain_Hypothalamus:GTEx/v8/Brain_Nucleus_accumbens_basal_ganglia:GTEx/v8/Brain_Putamen_basal_ganglia:GTEx/v8/Breast_Mammary_Tissue:GTEx/v8/Colon_Transverse:GTEx/v8/Pancreas:GTEx/v8/Stomach:GTEx/v8/Thyroid	+	1.797e-08	rs3774364;rs3774364:rs62260755	1 day, 4:29:00	yes
DEP	ENSG00000016864	GLT8D1	3	52728505	52740048	-1	protein_coding	55830	GLT8D1	0.00348978	NA	0	0	4	0.000102366	9.6782e-06	GTEx/v8/Pancreas:GTEx/v8/Thyroid	NA	NA	rs3774364	29	yes
DEP	ENSG00000114902	SPCS1	3	52738971	52742182	1	protein_coding	28972	SPCS1	0.118911	NA	0	0	0	NA	NA	NA	NA	NA	rs3774364	29	yes
DEP	ENSG00000114904	NEK4	3	52744800	52804965	-1	protein_coding	6787	NEK4	1.2165e-12	-0.30452	0	0	104	2.26496e-18	3.1631e-21	GTEx/v8/Brain_Cerebellum:GTEx/v8/Breast_Mammary_Tissue:GTEx/v8/Colon_Transverse:GTEx/v8/Esophagus_Mucosa:GTEx/v8/Pancreas:GTEx/v8/Minor_Salivary_Gland:GTEx/v8/Skin_Not_Sun_Exposed_Suprapubic:GTEx/v8/Skin_Sun_Exposed_Lower_leg:GTEx/v8/Stomach:GTEx/v8/Thyroid	+	1.797e-08	rs3774364	29	yes
DEP	ENSG00000055957	ITIH1	3	52811603	52826078	1	protein_coding	3697	ITIH1	4.79132e-18	-0.271541	0	0	0	NA	NA	NA	NA	NA	rs3774364	29	yes
DEP	ENSG00000162267	ITIH3	3	52828784	52843025	1	protein_coding	3699	ITIH3	6.66881e-12	0.023185	8	7.015	104	1.86987e-07	0.000195187	GTEx/v8/Whole_Blood	-	1.797e-08	rs3774364	29	no
DEP	ENSG00000055955	ITIH4	3	52846991	52865495	-1	protein_coding	3700	ITIH4	4.63111e-05	0.372344	27	9.067	104	1.666e-70	1.26275e-76	GTEx/v8/Cells_EBV-transformed_lymphocytes:GTEx/v8/Whole_Blood:GTEx/v8/Brain_Amygdala:GTEx/v8/Brain_Anterior_cingulate_cortex_BA24:GTEx/v8/Brain_Caudate_basal_ganglia:GTEx/v8/Brain_Cerebellar_Hemisphere:GTEx/v8/Brain_Cerebellum:GTEx/v8/Brain_Cortex:GTEx/v8/Brain_Frontal_Cortex_BA9:GTEx/v8/Brain_Hippocampus:GTEx/v8/Brain_Hypothalamus:GTEx/v8/Brain_Nucleus_accumbens_basal_ganglia:GTEx/v8/Brain_Putam…	-	1.797e-08	rs3774364	29	no
DEP	ENSG00000243696	RP5-966M1.6	3	52847298	52869745	-1	protein_coding	NA	NA	NA	NA	29	9.067	0	NA	NA	NA	NA	1.797e-08	rs3774364	29	no
DEP	ENSG00000272573	MUSTN1	3	52867130	52869235	-1	protein_coding	389125	MUSTN1	0.00175219	0.119816	17	9.014	104	2.00918e-19	8.01302e-19	GTEx/v8/Whole_Blood	-	1.797e-08	rs3774364	29	no
DEP	ENSG00000248592	TMEM110-MUSTN1	3	52867137	52931578	-1	protein_coding	100526772	TMEM110-MUSTN1	0.684628	NA	60	12.34	0	NA	NA	NA	NA	1.797e-08	rs3774364	29	no
DEP	ENSG00000213533	TMEM110	3	52870235	52931612	-1	protein_coding	375346	TMEM110	0.901349	0.93292	58	12.34	104	2.09491e-19	1.40666e-16	GTEx/v8/Cells_EBV-transformed_lymphocytes:GTEx/v8/Whole_Blood:GTEx/v8/Breast_Mammary_Tissue:GTEx/v8/Skin_Not_Sun_Exposed_Suprapubic:GTEx/v8/Thyroid	-	1.797e-08	rs3774364	29	no
[truncated: 4,700 more rows]
