# Supplementary material for: Cross-trait genetic architecture between breast cancer and psychiatric disorders
Source: iScience. 2026 Jul 13;29(8):116767. doi: 10.1016/j.isci.2026.116767 (PMC13382130; doi:10.1016/j.isci.2026.116767)
Supplement: Table S11. Candidate pleiotropic genes identified for PLACO results of eight psychiatric disorders and two subtypes of breast cancer using MAGMA and TWAS [file mmc12.xlsx]

## Sheet: Table S11
Table S11. Candidate pleiotropic genes identified for PLACO results of eight psychiatric disorders and two subtypes of breast cancer using MAGMA and TWAS
Note: results of MAGMA analysis on the genes located in or overlapped with the pleiotropic loci based on PLACO outputs. e-MAGMA and Transcriptome-wide association study analysis confirmed the tissue specificity of these pleiotropic genes identified from MAGMA analysis. Cells marked light blue represent P-values that are nominally significant, whereas cells marked dark blue represent P-values that…
Trait pairs	No loci	locus	chr	PP.H4	Locus position	GENE	SYMBOL	Gene position	PPLACO	PPSY	PBC	E-MAGMA	TWAS-PSY	TWAS-BC	H-MAGMA
ADHD-ERNBC	11q13.1	3	11	0.897601	chr11:749452-825777	ENSG00000177600	RPLP2	chr11:803841-832592	2.0169e-08	1.2854e-06	1.77e-05	E14,E16,E17,E21,E22,E23,E25,E26,E29
ADHD-ERNBC	11q13.1	3	11	0.897601	chr11:749452-825777	ENSG00000177595	PIDD1	chr11:794179-814872	2.1296e-08	1.8585e-06	1.1292e-05	E1,E2,E4,E5,E6,E7,E14,E15,E16,E17,E18,E19,E21,E22,E23,E24,E25,E26,E28,E29
ADHD-ERNBC	11q13.1	3	11	0.897601	chr11:749452-825777	ENSG00000288675	PANO1	chr11:792398-804187	9.4843e-09	1.4581e-06	5.7835e-06	E14,E16,E18,E22,E23,E24,E26,E28
ADHD-ERNBC	11q13.1	3	11	0.897601	chr11:749452-825777	ENSG00000177542	SLC25A22	chr11:785475-803269	1.5134e-08	1.3289e-06	1.1039e-05	E3,E6,E10,E22,E23
ADHD-ERNBC	16q21	4	16	0.526687	chr16:61775810-61953413	ENSG00000150394	CDH8	chr16:61676169-62075939	5.6411e-09	5.2756e-11	4.46e-05
ADHD-ERNBC	19p13.11	5	19	0.00608005	chr19:17354825-17440871	ENSG00000105393	BABAM1	chr19:17373200-17395162	1.7253e-07	0.03334	1.165e-29	E18		E22
ADHD-ERNBC	19p13.11	5	19	0.00608005	chr19:17354825-17440871	ENSG00000130312	MRPL34	chr19:17408616-17422652	3.3718e-07	0.0026576	1.3266e-11	E2,E3,E6,E7,E8,E9,E10,E12,E13,E14,E16,E17,E19,E20,E21,E22,E23,E24,E25,E26,E29		E10,E13
ADHD-ERNBC	19p13.11	5	19	0.00608005	chr19:17354825-17440871	ENSG00000127220	ABHD8	chr19:17397940-17419282	8.3365e-07	0.019158	5.7407e-21	E3,E14,E16,E17,E21,E22,E23,E26		E17,E21,E22,E23,E26
ADHD-ERNBC	19p13.11	5	19	0.00608005	chr19:17354825-17440871	ENSG00000130307	USHBP1	chr19:17355537-17380605	1.8176e-06	0.044442	3.7645e-13
ADHD-ERNBC	19p13.11	5	19	0.00608005	chr19:17354825-17440871	ENSG00000130311	DDA1	chr19:17415337-17439107	2.1263e-07	0.021583	4.5753e-12			E16
ADHD-ERNBC	19p13.11	6	19	0.73095	chr19:19358332-19657632	ENSG00000213996	TM6SF2	chr19:19369841-19389074	4.265e-07	2.6256e-05	7.3536e-06	E4,E5,E14,E22,E23,E24,E26	E14
ADHD-ERNBC	19p13.11	6	19	0.73095	chr19:19358332-19657632	ENSG00000129933	MAU2	chr19:19426496-19474563	6.5226e-07	2.3661e-06	0.00024648	E12,E29
ADHD-ERNBC	19p13.11	6	19	0.73095	chr19:19358332-19657632	ENSG00000167491	GATAD2A	chr19:19491642-19624741	4.6084e-07	1.0225e-05	9.3949e-05	E7,E11,E17,E22,E23,E29
ADHD-ERNBC	19p13.11	6	19	0.73095	chr19:19358332-19657632	ENSG00000105705	SUGP1	chr19:19382320-19436321	2.6604e-07	6.0728e-06	2.4203e-05
ADHD-ERNBC	22q13.1	7	22	0.131091	chr22:40816841-41049402	ENSG00000196588	MRTFA	chr22:40801292-41037690	3.6637e-09	0.002281	2.4138e-12	E11,E26		E3,E11,E26
ADHD-ERPBC	1q11	2	1	0.627382	chr1:145588184-145713071	ENSG00000265491	RNF115	chr1:145605990-145694005	1.1563e-07	0.0012867	1.1564e-08	E23			H4,H5
ADHD-ERPBC	1p34.2	1	1	0.279352	chr1:145588184-145713071	ENSG00000126091	ST3GAL3	chr1:44168204-44401837	2.9014e-07	1.7966e-11	0.0068155		E6,E15		H1,H3,H4
ADHD-ERPBC	1p34.2	1	1	0.279352	chr1:44006339-44196945	ENSG00000142949	PTPRF	chr1:43986708-44094343	1.2163e-06	5.7313e-11	0.006699		E15,E18		H1,H2,H4,H5,H6
ADHD-ERPBC	10p12.31	12	10	0.058428	chr10:21768560-22288132	ENSG00000136770	DNAJC1	chr10:22040477-22297679	2.865e-07	0.037886	1.076e-12
ADHD-ERPBC	10p12.31	12	10	0.058428	chr10:21768560-22288132	ENSG00000078403	MLLT10	chr10:21808540-22037559	1.5629e-08	0.037462	3.6362e-15	E22,E23,E26		E23	H1,H2,H3,H4,H5,H6
ADHD-ERPBC	11p15.5	14	11	0.945574	chr11:749452-825777	ENSG00000177225	GATD1	chr11:762222-782501	2.4387e-07	3.4539e-05	1.4924e-05	E4,E26			H1,H2,H3,H6
ADHD-ERPBC	11p15.5	14	11	0.945574	chr11:749452-825777	ENSG00000177600	RPLP2	chr11:803841-832592	2.5016e-09	1.2854e-06	4.6711e-07	E14,E16,E17,E21,E22,E23,E25,E26,E29			H1,H2,H3,H4,H6
ADHD-ERPBC	11p15.5	14	11	0.945574	chr11:749452-825777	ENSG00000177595	PIDD1	chr11:794179-814872	3.9416e-09	1.8585e-06	5.266e-07	E1,E2,E4,E5,E6,E7,E14,E15,E16,E17,E18,E19,E21,E22,E23,E24,E25,E26,E28,E29			H2,H3,H4,H5,H6
ADHD-ERPBC	11p15.5	14	11	0.945574	chr11:749452-825777	ENSG00000177666	PNPLA2	chr11:813901-830573	6.6968e-07	8.8307e-05	4.8167e-05	E1,E2,E3,E4,E5,E6,E7,E10,E11,E20,E21,E24,E29
ADHD-ERPBC	11p15.5	14	11	0.945574	chr11:749452-825777	ENSG00000288675	PANO1	chr11:792398-804187	1.9307e-09	1.4581e-06	2.6369e-07	E14,E16,E17,E18,E22,E23,E24,E26,E28
ADHD-ERPBC	11p15.5	14	11	0.945574	chr11:749452-825777	ENSG00000184524	CEND1	chr11:782110-795126	1.3701e-06	0.00013543	3.3924e-05	E15,E26			H1,H3,H6
ADHD-ERPBC	11p15.5	14	11	0.945574	chr11:749452-825777	ENSG00000177542	SLC25A22	chr11:785475-803269	1.6631e-09	1.3289e-06	2.2432e-07	E3,E6,E10,E22,E23			H2,H3,H4,H5,H6
ADHD-ERPBC	14q32.11	15	14	0.0894488	chr14:91842733-92011796	ENSG00000015133	CCDC88C	chr14:91732667-91889188	4.1803e-07	0.0070988	1.025e-13	E8,E22		E14,E22	H1,H3,H4,H5
ADHD-ERPBC	16q12.1	16	16	0.0259935	chr16:52514841-52532355	ENSG00000103460	TOX3	chr16:52466682-52586714	2.431e-09	0.0087231	1.849e-52
ADHD-ERPBC	19p13.11	17	19	0.148446	chr19:18519226-18650692	ENSG00000105655	ISYNA1	chr19:18540198-18554111	1.1055e-07	0.01356	2.8694e-12	E29			H1,H2,H3,H6
ADHD-ERPBC	19p13.11	17	19	0.148446	chr19:18519226-18650692	ENSG00000130511	SSBP4	chr19:18524679-18550372	1.1715e-09	0.0051365	2.4304e-14	E14,E17,E18,E21,E22,E23,E25,E26,E29		E14,E17,E18,E21,E22,E23,E24,E25,E26,E29	H5
ADHD-ERPBC	19p13.11	17	19	0.148446	chr19:18519226-18650692	ENSG00000105656	ELL	chr19:18548473-18637937	5.7493e-08	0.017283	6.1764e-13	E5,E16,E24,E29		E4,E5,E15,E24,E29	H2,H6
ADHD-ERPBC	19p13.11	18	19	0.782997	chr19:19373689-19657632	ENSG00000213996	TM6SF2	chr19:19369841-19389074	1.6315e-07	2.6256e-05	1.2671e-06	E4,E5,E14,E22,E23,E24,E26	E14	E4,E5,E14,E23,E26	H1,H2,H3,H4,H5,H6
ADHD-ERPBC	19p13.11	18	19	0.782997	chr19:19373689-19657632	ENSG00000129933	MAU2	chr19:19426496-19474563	3.0317e-08	2.3661e-06	2.3598e-06	E12,E29		E7,E12	H1,H2,H3,H4,H5,H6
ADHD-ERPBC	19p13.11	18	19	0.782997	chr19:19373689-19657632	ENSG00000186010	NDUFA13	chr19:19621550-19644858	1.4392e-06	0.0004677	9.5547e-07	E29		E29
ADHD-ERPBC	19p13.11	18	19	0.782997	chr19:19373689-19657632	ENSG00000250067	YJEFN3	chr19:19634670-19653393	1.3294e-06	0.00040346	6.5527e-06	E5,E6,E14,E16,E17,E18,E21,E22,E23,E25	E8	E6,E8	H1,H2,H3,H4,H5
ADHD-ERPBC	19p13.11	18	19	0.782997	chr19:19373689-19657632	ENSG00000167491	GATAD2A	chr19:19491642-19624741	6.8093e-08	1.0225e-05	2.1329e-06	E7,E11,E17,E22,E23,E29		E6,E11,E26,E29	H1,H2,H4,H5
ADHD-ERPBC	19p13.11	18	19	0.782997	chr19:19373689-19657632	ENSG00000105705	SUGP1	chr19:19382320-19436321	4.9147e-08	6.0728e-06	1.8182e-06			E3	H2,H3,H4,H5,H6
ADHD-ERPBC	22q13.1	20	22	0.190429	chr22:40726183-41049402	ENSG00000196588	MRTFA	chr22:40801292-41037690	1.6452e-11	0.002281	4.4709e-19	E11,E26		E3,E11,E26	H1,H2,H4,H5,H6
ADHD-ERPBC	3p13	5	3	0.401615	chr3:71481192-71628286	ENSG00000114861	FOXP1	chr3:70998865-71638140	1.3569e-08	1.8982e-06	3.8639e-07				H6
ADHD-ERPBC	5p12	6	5	0.0038104	chr5:44759849-45121961	ENSG00000112996	MRPS30	chr5:44804027-44820616	3.9748e-08	0.0054075	8.0709e-36	E5,E16,E17		E14	H6
ADHD-ERPBC	9q33.1	11	9	0.0244525	chr9:119144336-119508354	ENSG00000148219	ASTN2	chr9:119182504-120182317	5.8537e-07	0.00013303	4.723e-12
AN-ERNBC	3p21.31	1	3	0.722323	chr3:48446237-50474574	ENSG00000145040	UCN2	chr3:48594151-48606201	2.5615e-06	6.4385e-07	0.00031388	E14	E5		H2
AN-ERNBC	3p21.31	1	3	0.722323	chr3:48446237-50474574	ENSG00000008300	CELSR3	chr3:48668896-48705348	7.5706e-11	3.6388e-12	0.00015285		E16		H1,H2,H3,H4,H5,H6
AN-ERNBC	3p21.31	1	3	0.722323	chr3:48446237-50474574	ENSG00000213672	NCKIPSD	chr3:48695419-48728366	3.5428e-11	9.5132e-13	0.0001527	E2,E3,E5,E6,E7,E10,E11,E16,E17,E21,E24,E25,E26,E29	E1,E2,E3,E4,E5,E6,E7,E8,E9,E10,E11,E12,E14,E16,E17,E18,E19,E20,E21,E22,E23,E24,E25,E26,E28,E29		H1,H2,H3,H4,H5,H6
AN-ERNBC	3p21.31	1	3	0.722323	chr3:48446237-50474574	ENSG00000225697	SLC26A6	chr3:48658156-48677926	3.7815e-09	7.2451e-09	0.00020534	E15,E17,E18,E22,E24,E26,E29	E15,E17,E18,E22,E24,E26		H1,H3,H5,H6
AN-ERNBC	3p21.31	1	3	0.722323	chr3:48446237-50474574	ENSG00000183396	TMEM89	chr3:48653275-48664189	7.5089e-09	1.3152e-07	2.7503e-05	E14,E26,E29			H1,H2,H3
AN-ERNBC	3p21.31	1	3	0.722323	chr3:48446237-50474574	ENSG00000178035	IMPDH2	chr3:49056758-49071875	2.037e-07	1.1839e-09	0.019395				H1,H3
AN-ERNBC	3p21.31	1	3	0.722323	chr3:48446237-50474574	ENSG00000198218	QRICH1	chr3:49062140-49136504	6.3004e-08	3.4336e-10	0.0095985	E7,E23	E20		H1,H2,H3,H4,H5,H6
AN-ERNBC	3p21.31	1	3	0.722323	chr3:48446237-50474574	ENSG00000172037	LAMB2	chr3:49153547-49175599	2.0586e-07	7.5416e-11	0.016585		E29		H4,H5,H6
AN-ERNBC	3p21.31	1	3	0.722323	chr3:48446237-50474574	ENSG00000185909	KLHDC8B	chr3:49203987-49218919	1.1614e-07	4.7154e-10	0.003164	E17,E22,E23	E5,E17	E17	H1,H2,H3,H4,H5,H6
AN-ERNBC	3p21.31	1	3	0.722323	chr3:48446237-50474574	ENSG00000236980	C3orf84	chr3:49210069-49234291	1.7961e-06	1.6214e-08	0.0072742				H1,H2,H3,H4,H5,H6
AN-ERNBC	3p21.31	1	3	0.722323	chr3:48446237-50474574	ENSG00000233276	GPX1	chr3:49389609-49400791	4.4588e-08	1.1451e-05	1.9504e-05	E2,E3,E4,E8,E10,E17,E22,E23	E16,E17,E22,E23		H1,H2,H3,H4,H5,H6
AN-ERNBC	3p21.31	1	3	0.722323	chr3:48446237-50474574	ENSG00000188315	C3orf62	chr3:49301030-49319864	1.0579e-09	4.3662e-11	0.00060081	E5,E26			H1,H2,H3,H4,H5,H6
AN-ERNBC	3p21.31	1	3	0.722323	chr3:48446237-50474574	ENSG00000145020	AMT	chr3:49449211-49465111	1.3842e-08	1.2331e-06	1.6285e-05	E6,E10,E14,E16,E17,E22,E23,E24,E26,E29			H1,H2,H3,H4,H5,H6
AN-ERNBC	3p21.31	1	3	0.722323	chr3:48446237-50474574	ENSG00000145022	TCTA	chr3:49444639-49458909	1.8462e-08	2.9165e-06	9.7684e-06			E24	H1,H2,H3,H4,H5,H6
AN-ERNBC	3p21.31	1	3	0.722323	chr3:48446237-50474574	ENSG00000145029	NICN1	chr3:49454766-49471777	1.0112e-07	2.2094e-06	9.2963e-05	E3,E17,E22,E23,E26	E3,E11,E28	E28
AN-ERNBC	3p21.31	1	3	0.722323	chr3:48446237-50474574	ENSG00000164062	APEH	chr3:49706427-49725936	1.0386e-08	5.7447e-06	2.2953e-06	E12,E14,E17,E22,E23,E24,E29	E12,E24	E12	H2,H3,H4,H5,H6
AN-ERNBC	3p21.31	1	3	0.722323	chr3:48446237-50474574	ENSG00000173531	MST1	chr3:49716380-49731196	6.8392e-09	2.3168e-06	3.2268e-06	E1,E3,E5,E6,E7,E8,E9,E10,E14,E17,E22,E23,E25,E26	E1,E2,E7,E9,E10,E11,E19,E24	E7,E9	H1,H2,H3,H4,H5,H6
AN-ERNBC	3p21.31	1	3	0.722323	chr3:48446237-50474574	ENSG00000173540	GMPPB	chr3:49753909-49766407	2.8764e-07	1.6813e-05	5.4345e-05	E5,E6,E14,E17,E21,E22,E23,E26			H1,H2,H3,H4,H5,H6
AN-ERNBC	3p21.31	1	3	0.722323	chr3:48446237-50474574	ENSG00000164068	RNF123	chr3:49721950-49763962	1.4332e-08	1.8296e-06	3.3104e-06	E1,E2,E3,E4,E5,E6,E7,E9,E10,E11,E12,E14,E15,E16,E17,E20,E21,E22,E24,E26	E15,E17		H2,H4,H5,H6
AN-ERNBC	3p21.31	1	3	0.722323	chr3:48446237-50474574	ENSG00000176020	AMIGO3	chr3:49749267-49762238	2.2799e-07	2.0204e-05	1.4349e-05
AN-ERNBC	3p21.31	1	3	0.722323	chr3:48446237-50474574	ENSG00000183763	TRAIP	chr3:49861028-49898992	1.7446e-06	3.4064e-05	7.8741e-05				H3,H4
AN-ERNBC	3p21.31	1	3	0.722323	chr3:48446237-50474574	ENSG00000164076	CAMKV	chr3:49890414-49912655	1.5593e-06	6.352e-06	0.00056937	E3,E25
AN-ERNBC	3p21.31	1	3	0.722323	chr3:48446237-50474574	ENSG00000185614	INKA1	chr3:49835687-49847463	3.4634e-07	1.712e-05	7.245e-05	E4,E5,E17,E20,E22,E23	E20		H4,H6
AN-ERNBC	3p21.31	1	3	0.722323	chr3:48446237-50474574	ENSG00000177479	ARIH2	chr3:48951265-49027974	2.68e-06	1.2646e-08	0.033565	E16,E22,E23,E26	E14,E16,E17,E18,E19,E21,E22,E23,E25,E26		H1,H3,H4,H5
AN-ERNBC	3p21.31	1	3	0.722323	chr3:48446237-50474574	ENSG00000068745	IP6K2	chr3:48720436-48759711	1.3309e-10	1.1164e-11	0.00018494	E4,E5,E6,E8,E14,E16,E17,E22,E24,E25,E26,E29	E22		H1,H2,H3,H4,H5,H6
AN-ERNBC	3p21.31	1	3	0.722323	chr3:48446237-50474574	ENSG00000067560	RHOA	chr3:49391569-49454526	1.76e-07	9.1427e-06	6.6594e-05				H3,H4
AN-ERNBC	3p21.31	1	3	0.722323	chr3:48446237-50474574	ENSG00000173402	DAG1	chr3:49501136-49578051	1.5833e-08	4.4844e-07	2.8777e-05	E17	E17,E26,E29		H1,H2,H3,H4,H5,H6
AN-ERNBC	3p21.31	1	3	0.722323	chr3:48446237-50474574	ENSG00000164061	BSN	chr3:49586922-49713982	5.2214e-08	2.2327e-05	2.019e-06	E6,E26	E26		H1,H2,H3,H4,H5,H6
AN-ERNBC	3p21.31	1	3	0.722323	chr3:48446237-50474574	ENSG00000176095	IP6K1	chr3:49756728-49828973	9.2518e-08	8.5102e-06	1.0004e-05	E17			H1,H2,H5,H6
AN-ERNBC	3p21.31	1	3	0.722323	chr3:48446237-50474574	ENSG00000173421	IHO1	chr3:49230861-49300636	7.391e-08	2.4696e-10	0.0031142	E16,E17,E24,E26,E28	E16,E17,E24,E25,E26,E28		H1,H2,H3,H4,H5,H6
AN-ERPBC	10q26.13	10	10	0.00714303	chr10:123314462-123464830	ENSG00000066468	FGFR2	chr10:123232844-123362972	5.1086e-09	0.28821	4.9871e-136	E22
AN-ERPBC	16q12.1	11	16	0.0160806	chr16:52537526-52638875	ENSG00000103460	TOX3	chr16:52466682-52586714	1.5368e-10	0.0028234	1.849e-52
AN-ERPBC	3p21.31	2	3	0.00616926	chr3:49322027-49731861	ENSG00000173531	MST1	chr3:49716380-49731196	2.2429e-06	2.3168e-06	0.0022731	E1,E3,E5,E6,E7,E8,E9,E10,E14,E17,E22,E23,E25,E26	E1,E2,E7,E9,E10,E11,E19,E24
AN-ERPBC	3p21.31	2	3	0.00616926	chr3:49322027-49731861	ENSG00000164068	RNF123	chr3:49721950-49763962	1.2368e-07	1.8296e-06	1.7624e-05	E1,E2,E3,E4,E5,E6,E7,E9,E10,E11,E12,E14,E15,E16,E17,E20,E21,E26	E15,E17		H2,H4,H5,H6
AN-ERPBC	5q33.3	4	5	0.0809214	chr5:158204425-158446223	ENSG00000164330	EBF1	chr5:158117916-158531788	9.7274e-14	2.1395e-05	2.9888e-19	E21		E21	H1,H3,H4,H5,H6
ANX-ERNBC	2p23.2	1	2	0.258873	chr2:28985674-29179452	ENSG00000163811	WDR43	chr2:29112533-29176080	2.8285e-07	0.0058042	9.0216e-09			E21	H6
ANX-ERPBC	10q22.3	7	10	0.00954656	chr10:80886061-80891631	ENSG00000108175	ZMIZ1	chr10:80823751-81081285	7.8915e-08	0.10473	3.1602e-24			E5
ANX-ERPBC	14q24.1	9	14	0.00648041	chr14:68362510-68725826	ENSG00000182185	RAD51B	chr14:68281496-69154889	1.1562e-08	0.28295	4.4514e-38				H6
ANX-ERPBC	15q26.1	10	15	0.00258074	chr15:91416550-91429042	ENSG00000140564	FURIN	chr15:91406885-91431687	2.19e-06	0.00020011	1.9104e-05	E7
ANX-ERPBC	16q12.1	11	16	0.00799354	chr16:52514841-52529948	ENSG00000103460	TOX3	chr16:52466682-52586714	7.7671e-07	0.16075	1.849e-52
ANX-ERPBC	19p13.11	14	19	0.0340642	chr19:18519997-18637194	ENSG00000105655	ISYNA1	chr19:18540198-18554111	2.7712e-06	0.071015	2.8694e-12				H1,H2,H3,H6
ANX-ERPBC	19p13.11	14	19	0.0340642	chr19:18519997-18637194	ENSG00000130511	SSBP4	chr19:18524679-18550372	1.782e-07	0.05453	2.4304e-14	E21,E29		E14,E17,E18,E21,E22,E23,E24,E25,E26,E29
ASD-ERNBC	2q33.1	1	2	0.581368	chr2:202114624-202204741	ENSG00000155749	FLACC1	chr2:202148147-202227101	1.5923e-06	5.723e-05	6.0164e-05	E1,E2,E3,E4,E5,E6,E7,E8,E9,E10,E11,E14,E22,E24,E26		E22,E23	H1,H2,H3,H4,H5
ASD-ERNBC	2q33.1	1	2	0.581368	chr2:202114624-202204741	ENSG00000064012	CASP8	chr2:202093166-202157434	4.1589e-07	0.0065425	3.2025e-08	E2,E4,E5,E6,E7,E8,E9,E14,E17,E21,E23,E24,E25		E1,E2,E4,E5,E6,E7,E8,E26	H1,H2,H3,H4,H5
ASD-ERPBC	14q24.1	9	14	0.0223474	chr14:68986639-69035425	ENSG00000182185	RAD51B	chr14:68281496-69154889	6.084e-09	0.073943	4.4514e-38
ASD-ERPBC	17q21.31	10	17	0.343108	chr17:43463493-44865603	ENSG00000159314	ARHGAP27	chr17:43466268-43515282	8.5889e-07	0.00044153	8.4913e-06	E3,E4,E5,E6,E10,E15,E17,E22,E23,E25	E3,E10,E15,E25	E3,E10,E15,E17,E25	H1,H2,H3,H4,H5,H6
ASD-ERPBC	17q21.31	10	17	0.343108	chr17:43463493-44865603	ENSG00000185294	SPPL2C	chr17:43917256-43929438	1.1861e-08	8.5417e-06	1.2738e-06	E4,E5,E7	E4,E5	E4,E5,E6	H1,H2,H3,H4,H5,H6
ASD-ERPBC	17q21.31	10	17	0.343108	chr17:43463493-44865603	ENSG00000256762	STH	chr17:44071616-44082060	1.2742e-08	6.136e-06	1.7408e-06				H1,H2,H3,H4,H5,H6
ASD-ERPBC	17q21.31	10	17	0.343108	chr17:43463493-44865603	ENSG00000108379	WNT3	chr17:44834872-44901126	3.6482e-09	2.1203e-06	2.0202e-06	E14,E15,E16,E17,E19,E20,E21,E24,E25,E26,E28,E29	E21	E4
ASD-ERPBC	17q21.31	10	17	0.343108	chr17:43463493-44865603	ENSG00000120088	CRHR1	chr17:43692710-43918194	1.1659e-08	7.1821e-06	1.4175e-06	E3,E6,E8,E10,E11,E14,E22,E26	E7,E11,E12,E14,E23	E7,E8,E11,E12,E14,E22,E23	H1,H2,H3,H4,H5,H6
ASD-ERPBC	17q21.31	10	17	0.343108	chr17:43463493-44865603	ENSG00000225190	PLEKHM1	chr17:43508266-43573146	5.3145e-07	0.00011764	8.7171e-06	E1,E2,E3,E4,E5,E6,E7,E9,E10,E11,E14,E16,E17,E23,E26,E29		E1,E2,E5,E10,E17,E29	H1,H2,H3,H4,H5,H6
ASD-ERPBC	17q21.31	10	17	0.343108	chr17:43463493-44865603	ENSG00000073969	NSF	chr17:44663035-44839830	1.3566e-06	9.4474e-05	0.00014436	E5,E15,E17,E20,E22,E26			H1,H2,H3,H6
ASD-ERPBC	17q21.31	10	17	0.343108	chr17:43463493-44865603	ENSG00000120071	KANSL1	chr17:44102282-44307740	1.9071e-08	9.7921e-06	2.3616e-06	E3,E4,E5,E15,E16,E17,E19,E20,E22,E23,E29	E17		H1,H2,H3,H4,H5,H6
ASD-ERPBC	17q21.31	10	17	0.343108	chr17:43463493-44865603	ENSG00000186868	MAPT	chr17:43966702-44110700	2.4267e-08	1.073e-05	2.5698e-06	E3,E4,E5,E16,E17,E22,E23,E24,E26	E22,E23,E24,E27	E5,E17,E22,E23,E24,E27	H1,H2,H3,H4,H5,H6
ASD-ERPBC	18q11.2	11	18	0.799112	chr18:24481272-24621447	ENSG00000154080	CHST9	chr18:24489554-24770302	4.3496e-11	9.2906e-05	2.4347e-16				H1
ASD-ERPBC	2q33.1	1	2	0.787031	chr2:202114624-202241907	ENSG00000155749	FLACC1	chr2:202148147-202227101	1.2387e-08	5.723e-05	1.0076e-08	E1,E2,E3,E4,E5,E6,E7,E8,E9,E10,E11,E14,E16,E17,E19,E20,E22,E23,E24,E26,E27,E29		E1,E3,E4,E5,E6,E7,E10,E11,E14,E16,E22,E23,E26,E28	H1,H2,H3,H4,H5
ASD-ERPBC	2q33.1	1	2	0.787031	chr2:202114624-202241907	ENSG00000064012	CASP8	chr2:202093166-202157434	4.6964e-08	0.0065425	7.1121e-11	E2,E4,E5,E6,E7,E8,E9,E14,E16,E17,E18,E21,E22,E23,E24,E25,E26,E29		E1,E2,E3,E4,E5,E6,E7,E8,E14,E16,E17,E18,E19,E21,E22,E23,E24,E25,E26,E28,E29	H1,H2,H3,H4,H5
ASD-ERPBC	3p24.1	2	3	0.0271269	chr3:27038873-27553889	ENSG00000033867	SLC4A7	chr3:27409212-27530911	1.3999e-07	0.028508	1.8312e-20			E14,E17,E18,E26	H1,H2,H4,H5
ASD-ERPBC	5q14.1	4	5	0.658637	chr5:81261923-81679914	ENSG00000152348	ATG10	chr5:81262844-81556958	1.8608e-08	0.0016401	4.0023e-10	E1,E2,E3,E4,E5,E6,E7,E8,E9,E10,E11,E12,E13,E14,E15,E16,E17,E18,E19,E20,E21,E22,E23,E24,E25,E26,E27,E28,E29		E1,E2,E3,E4,E5,E6,E7,E8,E9,E10,E11,E12,E13,E14,E15,E16,E17,E18,E19,E20,E21,E22,E23,E24,E25,E26,E27,E28,E29
ASD-ERPBC	9q33.1	7	9	0.614513	chr9:119144336-119529014	ENSG00000148219	ASTN2	chr9:119182504-120182317	3.1519e-10	0.00011709	4.723e-12
BIP-ERNBC	1q32.1	1	1	0.010816	chr1:204457786-204599461	ENSG00000198625	MDM4	chr1:204480507-204601131	1.285e-07	0.028044	3.6945e-14	E24,E29		E6,E24,E25,E29	H6
BIP-ERNBC	11q12.2	3	11	0.062525	chr11:61542006-61624181	ENSG00000134824	FADS2	chr11:61578675-61639826	3.6872e-08	4.8728e-12	0.0037396	E14,E16,E17,E22,E23,E24,E25,E26,E29	E14,E15,E16,E21,E23,E24,E25,E26,E29		H3,H4
BIP-ERNBC	22q13.2	4	22	0.0188652	chr22:40877004-41062415	ENSG00000196588	MRTFA	chr22:40801292-41037690	1.8808e-07	0.0031746	2.4138e-12	E3,E11,E26		E3,E11,E26	H1,H2,H3,H4,H5,H6
BIP-ERPBC	10p12.31	11	10	0.520863	chr10:21766969-22282044	ENSG00000078403	MLLT10	chr10:21808540-22037559	6.2477e-11	0.00028162	3.6362e-15	E22,E23,E26		E23	H1,H2,H3,H4,H5,H6
BIP-ERPBC	10q21.2	12	10	0.000449268	chr10:64257828-64263402	ENSG00000138311	ZNF365	chr10:64128916-64436771	9.5445e-12	2.2748e-07	2.4871e-19			E15	H1,H6
BIP-ERPBC	11q13.2	14	11	0.0289829	chr11:66335308-66736131	ENSG00000173621	LRFN4	chr11:66619558-66632946	4.8295e-08	1.9816e-06	5.0349e-06	E5,E12,E14,E15,E16,E17,E20,E21,E22,E23,E24,E25,E26,E29	E4,E5,E14,E16,E21,E22,E23,E24,E25,E26,E29	E12
BIP-ERPBC	11q13.2	14	11	0.0289829	chr11:66335308-66736131	ENSG00000173653	RCE1	chr11:66605883-66619003	1.3287e-06	2.0341e-06	7.9801e-05	E22,E23,E29	E29	E22,E23	H1,H2,H3,H4,H5,H6
BIP-ERPBC	11q13.2	14	11	0.0289829	chr11:66335308-66736131	ENSG00000173715	C11orf80	chr11:66507207-66618997	8.2249e-08	3.1814e-07	8.7338e-06	E4,E5,E6,E7,E10,E17,E23			H4,H5
BIP-ERPBC	14q24.1	16	14	0.00530123	chr14:69065366-69068823	ENSG00000182185	RAD51B	chr14:68281496-69154889	5.1536e-07	0.31288	4.4514e-38
BIP-ERPBC	15q26.1	17	15	0.00047694	chr15:91416550-91429042	ENSG00000182511	FES	chr15:91422665-91444006	3.2133e-07	1.1569e-06	0.00014568	E14,E21,E22,E23,E25,E26,E29	E21,E25		H1,H2,H4,H6
BIP-ERPBC	15q26.1	17	15	0.00047694	chr15:91416550-91429042	ENSG00000140564	FURIN	chr15:91406885-91431687	2.1821e-08	8.8991e-08	1.9104e-05	E7,E17	E7		H6
BIP-ERPBC	19p13.11	19	19	0.0348594	chr19:19350103-19657198	ENSG00000130287	NCAN	chr19:19317773-19368061	3.9485e-07	1.5577e-06	3.4328e-05				H1,H2,H3,H5,H6
BIP-ERPBC	19p13.11	19	19	0.0348594	chr19:19350103-19657198	ENSG00000213996	TM6SF2	chr19:19369841-19389074	4.9659e-07	2.2238e-05	1.2671e-06	E4,E26		E4,E5,E14,E23,E26	H6
BIP-ERPBC	19p13.11	19	19	0.0348594	chr19:19350103-19657198	ENSG00000187664	HAPLN4	chr19:19361450-19378596	7.202e-08	2.8808e-07	2.7233e-05	E3,E4,E5,E14,E16,E17,E22,E23,E25,E26	E5,E17,E20	E4,E7,E10,E14,E20,E22,E23,E25,E26	H1,H2,H3,H4,H5,H6
BIP-ERPBC	19p13.11	19	19	0.0348594	chr19:19350103-19657198	ENSG00000129933	MAU2	chr19:19426496-19474563	1.5262e-06	0.00019206	2.3598e-06	E24	E24	E7,E12	H3,H6
BIP-ERPBC	19p13.11	19	19	0.0348594	chr19:19350103-19657198	ENSG00000186010	NDUFA13	chr19:19621550-19644858	3.2423e-07	1.9534e-05	9.5547e-07	E29		E29	H2,H4,H5,H6
BIP-ERPBC	19p13.11	19	19	0.0348594	chr19:19350103-19657198	ENSG00000178093	TSSK6	chr19:19620028-19631469	3.831e-07	9.4502e-06	7.464e-06	E1,E15,E22,E23,E25,E26,E29	E1,E22,E25,E26,E29		H2,H3,H4,H5
BIP-ERPBC	19p13.11	19	19	0.0348594	chr19:19350103-19657198	ENSG00000105705	SUGP1	chr19:19382320-19436321	2.1854e-06	0.00018912	1.8182e-06	E26	E26	E3	H3,H4,H5
BIP-ERPBC	22q13.2	20	22	0.000464658	chr22:40816841-41062415	ENSG00000196588	MRTFA	chr22:40801292-41037690	1.2392e-09	0.0031746	4.4709e-19	E3,E11,E26		E3,E11,E26	H1,H2,H3,H4,H5,H6
BIP-ERPBC	4q24	2	4	0.915635	chr4:106063987-106217155	ENSG00000168769	TET2	chr4:106062032-106205960	2.5875e-08	3.0612e-06	5.2881e-08
BIP-ERPBC	5q31.1	5	5	0.0506369	chr5:132375335-132445760	ENSG00000170606	HSPA4	chr5:132382662-132445709	5.567e-07	0.005166	1.6263e-09	E1,E3,E4,E5,E6,E10,E11,E26,E29		E3,E4,E5,E6,E10,E11,E12,E26,E29
BIP-ERPBC	5q33.3	6	5	0.0114235	chr5:158165641-158363581	ENSG00000164330	EBF1	chr5:158117916-158531788	3.3693e-11	0.0014689	2.9888e-19	E21		E21	H3,H4,H5
DEP-ERNBC	16q12.2	5	16	0.563666	chr16:53797908-53845487	ENSG00000140718	FTO	chr16:53732875-54153379	2.1594e-07	0.0010195	3.8667e-15
DEP-ERNBC	19p13.11	6	19	0.00165703	chr19:17372808-17409949	ENSG00000105393	BABAM1	chr19:17373200-17395162	2.1816e-06	0.011111	1.165e-29	E23		E22
DEP-ERNBC	19p13.11	6	19	0.00165703	chr19:17372808-17409949	ENSG00000130312	MRPL34	chr19:17408616-17422652	4.364e-07	0.00013598	1.3266e-11	E1,E2,E3,E4,E5,E6,E7,E8,E9,E10,E12,E13,E14,E16,E17,E18,E19,E20,E21,E22,E23,E24,E25,E26,E29		E10,E13	H1,H2,H3,H4,H5,H6
DEP-ERNBC	19p13.11	6	19	0.00165703	chr19:17372808-17409949	ENSG00000127220	ABHD8	chr19:17397940-17419282	1.8812e-07	9.7828e-05	5.7407e-21	E3,E14,E16,E17,E21,E22,E23,E26		E17,E21,E22,E23,E26	H1,H2,H3,H4,H5,H6
DEP-ERNBC	3p21.31	1	3	0.001849	chr3:49385350-49960388	ENSG00000233276	GPX1	chr3:49389609-49400791	2.9288e-09	7.9969e-12	1.9504e-05	E2,E3,E4,E5,E6,E7,E8,E10,E17,E22,E23	E2,E3,E4,E5,E6,E7,E8,E9,E10,E11,E26		H1,H2,H3,H4,H5,H6
DEP-ERNBC	3p21.31	1	3	0.001849	chr3:49385350-49960388	ENSG00000145020	AMT	chr3:49449211-49465111	1.9022e-08	1.5564e-10	1.6285e-05	E2,E3,E4,E5,E6,E7,E8,E10,E11,E13,E14,E15,E16,E17,E19,E20,E21,E22,E23,E24,E26,E27,E29	E1,E2,E3,E4,E5,E6,E7,E8,E9,E10,E11,E12,E13,E14,E15,E16,E17,E19,E20,E21,E22,E23,E24,E25,E26,E27,E28,E29		H1,H2,H3,H4,H5,H6
DEP-ERNBC	3p21.31	1	3	0.001849	chr3:49385350-49960388	ENSG00000145022	TCTA	chr3:49444639-49458909	5.6533e-09	4.8371e-11	9.7684e-06	E24	E22,E23,E24,E26	E24	H1,H2,H3,H4,H5,H6
DEP-ERNBC	3p21.31	1	3	0.001849	chr3:49385350-49960388	ENSG00000145029	NICN1	chr3:49454766-49471777	3.1498e-07	5.4606e-10	9.2963e-05	E14,E16,E17,E22,E23,E25,E26	E5,E7,E9,E10,E14,E16,E17,E20,E21,E22,E23,E25,E26,E27,E28	E28
DEP-ERNBC	3p21.31	1	3	0.001849	chr3:49385350-49960388	ENSG00000164062	APEH	chr3:49706427-49725936	2.0356e-10	4.7029e-12	2.2953e-06	E12,E14,E17,E22,E23,E24,E29	E12,E14,E17,E22	E12	H2,H3,H4,H5,H6
DEP-ERNBC	3p21.31	1	3	0.001849	chr3:49385350-49960388	ENSG00000173531	MST1	chr3:49716380-49731196	1.9885e-09	8.0023e-10	3.2268e-06	E1,E3,E5,E6,E7,E8,E9,E10,E14,E17,E22,E23,E25,E26	E9,E24	E7,E9	H1,H2,H3,H4,H5,H6
DEP-ERNBC	3p21.31	1	3	0.001849	chr3:49385350-49960388	ENSG00000173540	GMPPB	chr3:49753909-49766407	7.3328e-09	2.263e-10	5.4345e-05	E1,E2,E3,E4,E5,E6,E7,E8,E9,E10,E11,E12,E13,E14,E16,E17,E18,E19,E20,E21,E22,E23,E24,E25,E26,E27,E28,E29	E1,E2,E3,E4,E5,E6,E7,E8,E9,E10,E11,E12,E13,E14,E16,E17,E18,E19,E20,E21,E23,E24,E25,E26,E27,E28,E29		H1,H2,H3,H4,H5,H6
DEP-ERNBC	3p21.31	1	3	0.001849	chr3:49385350-49960388	ENSG00000164068	RNF123	chr3:49721950-49763962	7.4823e-11	1.0392e-12	3.3104e-06	E1,E2,E3,E4,E5,E6,E7,E9,E10,E11,E12,E14,E15,E16,E17,E20,E21,E22,E23,E24,E25,E26	E1,E2,E4,E5,E6,E7,E9,E10,E11,E12,E14,E15,E16,E17,E20,E21,E22,E23,E24,E26		H2,H3,H4,H5,H6
DEP-ERNBC	3p21.31	1	3	0.001849	chr3:49385350-49960388	ENSG00000176020	AMIGO3	chr3:49749267-49762238	3.5207e-10	2.3958e-12	1.4349e-05
DEP-ERNBC	3p21.31	1	3	0.001849	chr3:49385350-49960388	ENSG00000182179	UBA7	chr3:49837638-49856391	4.6467e-08	1.4355e-11	0.00025384	E16,E17,E18,E19,E21,E22,E23,E24,E25,E26,E29	E3,E16,E17,E18,E21,E22,E23,E24,E25,E26,E28,E29
DEP-ERNBC	3p21.31	1	3	0.001849	chr3:49385350-49960388	ENSG00000183763	TRAIP	chr3:49861028-49898992	5.7995e-09	5.7661e-12	7.8741e-05				H2,H3,H4,H5,H6
DEP-ERNBC	3p21.31	1	3	0.001849	chr3:49385350-49960388	ENSG00000164076	CAMKV	chr3:49890414-49912655	5.0409e-07	4.7697e-10	0.00056937	E25	E25
DEP-ERNBC	3p21.31	1	3	0.001849	chr3:49385350-49960388	ENSG00000187492	CDHR4	chr3:49823165-49842254	5.2093e-10	2.6524e-14	3.6375e-05	E22,E23	E17,E27		H3,H5,H6
DEP-ERNBC	3p21.31	1	3	0.001849	chr3:49385350-49960388	ENSG00000185614	INKA1	chr3:49835687-49847463	5.5644e-08	1.802e-10	7.245e-05	E4,E5,E17,E22,E23	E4,E5,E17,E22,E23		H6
DEP-ERNBC	3p21.31	1	3	0.001849	chr3:49385350-49960388	ENSG00000067560	RHOA	chr3:49391569-49454526	1.9933e-08	3.7109e-12	6.6594e-05		E23		H1,H2,H3,H4,H5,H6
DEP-ERNBC	3p21.31	1	3	0.001849	chr3:49385350-49960388	ENSG00000173402	DAG1	chr3:49501136-49578051	7.4507e-08	1.516e-10	2.8777e-05	E17			H1,H2,H3,H4,H5,H6
DEP-ERNBC	3p21.31	1	3	0.001849	chr3:49385350-49960388	ENSG00000164061	BSN	chr3:49586922-49713982	2.2467e-11	2.8398e-14	2.019e-06	E6,E26	E26		H1,H2,H3,H4,H5,H6
DEP-ERNBC	3p21.31	1	3	0.001849	chr3:49385350-49960388	ENSG00000176095	IP6K1	chr3:49756728-49828973	2.2513e-10	1.1007e-12	1.0004e-05	E17,E22,E23,E26	E17,E22		H1,H2,H3,H4,H5,H6
DEP-ERNBC	7p22.2	4	7	0.825745	chr7:3317189-3718417	ENSG00000146555	SDK1	chr7:3336080-4313632	3.118e-10	2.0015e-15	9.4005e-05	E29	E29
DEP-ERPBC	10p12.31	12	10	0.524305	chr10:21766969-22288132	ENSG00000136770	DNAJC1	chr10:22040477-22297679	1.7866e-06	0.012644	1.076e-12
DEP-ERPBC	10p12.31	12	10	0.524305	chr10:21766969-22288132	ENSG00000078403	MLLT10	chr10:21808540-22037559	5.3592e-10	0.0011874	3.6362e-15	E23,E26		E23	H1,H2,H3,H4,H5,H6
DEP-ERPBC	11q13.1	14	11	0.00485252	chr11:65587905-65664006	ENSG00000175592	FOSL1	chr11:65654616-65672997	2.9627e-07	0.0010435	9.8645e-10	E23		E23	H1,H2,H3
DEP-ERPBC	15q26.1	17	15	0.000517974	chr15:91416550-91429042	ENSG00000182511	FES	chr15:91422665-91444006	2.1943e-06	1.6802e-06	0.00014568	E21,E22,E23,E25,E26,E29	E21,E25		H1,H4,H6
DEP-ERPBC	15q26.1	17	15	0.000517974	chr15:91416550-91429042	ENSG00000140564	FURIN	chr15:91406885-91431687	2.3301e-07	6.4856e-08	1.9104e-05	E7,E17	E7		H6
DEP-ERPBC	16q12.2	18	16	0.630619	chr16:53797908-53845487	ENSG00000140718	FTO	chr16:53732875-54153379	1.2026e-07	0.0010195	3.3942e-14
DEP-ERPBC	19p13.11	20	19	0.0580081	chr19:18519997-18637194	ENSG00000105655	ISYNA1	chr19:18540198-18554111	2.1769e-07	0.011133	2.8694e-12				H1,H2,H3,H6
DEP-ERPBC	19p13.11	20	19	0.0580081	chr19:18519997-18637194	ENSG00000130511	SSBP4	chr19:18524679-18550372	4.4533e-09	0.0047432	2.4304e-14	E14,E17,E18,E21,E22,E23,E25,E26,E29		E14,E17,E18,E21,E22,E23,E24,E25,E26,E29	H5
DEP-ERPBC	19p13.11	20	19	0.0580081	chr19:18519997-18637194	ENSG00000105656	ELL	chr19:18548473-18637937	4.9502e-07	0.023612	6.1764e-13	E5,E16,E24,E29		E4,E5,E15,E24,E29	H1,H2,H6
DEP-ERPBC	20q11.21	21	20	0.982815	chr20:30810276-31091235	ENSG00000197183	NOL4L	chr20:31025862-31177875	2.4632e-06	3.3532e-06	0.00011206
DEP-ERPBC	3p21.31	3	3	0.00441764	chr3:49734229-50160109	ENSG00000173540	GMPPB	chr3:49753909-49766407	1.1041e-07	2.263e-10	0.00019325	E4,E5,E6,E7,E8,E9,E11,E14,E16,E17,E18,E21,E22,E23,E25,E26,E29	E1,E2,E3,E4,E5,E6,E7,E8,E9,E10,E11,E12,E13,E14,E16,E17,E18,E19,E20,E21,E23,E24,E25,E26,E27,E28,E29		H1,H2,H3,H4,H5,H6
DEP-ERPBC	3p21.31	3	3	0.00441764	chr3:49734229-50160109	ENSG00000164068	RNF123	chr3:49721950-49763962	2.2152e-09	1.0392e-12	1.7624e-05	E1,E2,E3,E4,E5,E6,E7,E9,E10,E11,E12,E14,E15,E16,E17,E20,E21,E22,E23,E24,E25,E26	E1,E2,E4,E5,E6,E7,E9,E10,E11,E12,E14,E15,E16,E17,E20,E21,E22,E23,E24,E26		H2,H4,H5,H6
DEP-ERPBC	3p21.31	3	3	0.00441764	chr3:49734229-50160109	ENSG00000176020	AMIGO3	chr3:49749267-49762238	2.4367e-08	2.3958e-12	0.00016081
DEP-ERPBC	3p21.31	3	3	0.00441764	chr3:49734229-50160109	ENSG00000183763	TRAIP	chr3:49861028-49898992	8.1282e-07	5.7661e-12	0.0001765				H2,H4,H5,H6
DEP-ERPBC	3p21.31	3	3	0.00441764	chr3:49734229-50160109	ENSG00000187492	CDHR4	chr3:49823165-49842254	2.9098e-07	2.6524e-14	4.2129e-05	E23	E17,E27		H5,H6
DEP-ERPBC	3p21.31	3	3	0.00441764	chr3:49734229-50160109	ENSG00000185614	INKA1	chr3:49835687-49847463	1.336e-06	1.802e-10	4.1456e-05	E4,E5,E17,E22,E23	E4,E5,E17,E22,E23		H6
DEP-ERPBC	3p21.31	3	3	0.00441764	chr3:49734229-50160109	ENSG00000176095	IP6K1	chr3:49756728-49828973	1.0407e-08	1.1007e-12	6.4254e-05	E17,E26	E17,E22		H1,H2,H3,H4,H5,H6
DEP-ERPBC	3p13	4	3	0.035434	chr3:71481192-71628286	ENSG00000114861	FOXP1	chr3:70998865-71638140	1.3475e-07	8.7433e-13	3.8639e-07				H6
DEP-ERPBC	9q33.1	11	9	0.000101198	chr9:119144336-119508354	ENSG00000148219	ASTN2	chr9:119182504-120182317	5.9432e-09	4.0794e-14	4.723e-12
PTSD-ERNBC	1q32.1	1	1	0.0249158	chr1:204449952-204599461	ENSG00000198625	MDM4	chr1:204480507-204601131	1.7452e-07	0.10991	3.6945e-14	E5,E17,E24,E29		E6,E24,E25,E29	H6
PTSD-ERPBC	10q26.13	3	10	0.0119818	chr10:123352130-123391068	ENSG00000066468	FGFR2	chr10:123232844-123362972	1.0663e-09	0.54317	4.9871e-136
PTSD-ERPBC	14q24.1	4	14	0.0343103	chr14:69037320-69069416	ENSG00000182185	RAD51B	chr14:68281496-69154889	6.9426e-12	0.009886	4.4514e-38
PTSD-ERPBC	16q23.2	5	16	0.0451511	chr16:80641397-80652246	ENSG00000166446	CDYL2	chr16:80632675-80843175	2.3729e-06	0.019887	4.4749e-11
PTSD-ERPBC	17q22	6	17	0.0736054	chr17:52979985-53249679	ENSG00000141198	TOM1L1	chr17:52972880-53044328	1.6047e-07	0.029311	4.6543e-14	E1,E3,E9,E10,E13,E21		E1,E3,E9,E10,E13,E16,E21,E22,E25,E26	H1,H2,H3,H4,H5
PTSD-ERPBC	4q34.1	1	4	0.010177	chr4:175819086-175870676	ENSG00000168594	ADAM29	chr4:175834509-175904331	2.0134e-06	0.2176	1.0058e-24			E10
SCZ-ERNBC	1q32.1	2	1	0.0314318	chr1:204449952-204599461	ENSG00000133056	PIK3C2B	chr1:204386756-204468943	1.6824e-08	3.6287e-05	1.2117e-11	E22,E23		E22,E23	H4,H6
SCZ-ERNBC	1q32.1	2	1	0.0314318	chr1:204449952-204599461	ENSG00000198625	MDM4	chr1:204480507-204601131	1.5302e-09	0.00052133	3.6945e-14	E5,E17,E24,E26,E29		E6,E24,E25,E29	H6
SCZ-ERNBC	15q15.3	4	15	0.579313	chr15:43586110-44227270	ENSG00000159495	TGM7	chr15:43563479-43599453	2.0948e-06	1.2383e-07	0.0014371	E17,E28	E17,E28
SCZ-ERNBC	15q15.3	4	15	0.579313	chr15:43586110-44227270	ENSG00000137822	TUBGCP4	chr15:43658257-43703258	7.7129e-07	9.18e-09	0.0018457	E17			H1,H3,H4,H6
SCZ-ERNBC	15q15.3	4	15	0.579313	chr15:43586110-44227270	ENSG00000166963	MAP1A	chr15:43798165-43828818	4.9747e-07	2.9195e-09	0.0016438				H1,H2,H3,H4,H6
SCZ-ERNBC	15q15.3	4	15	0.579313	chr15:43586110-44227270	ENSG00000166762	CATSPER2	chr15:43917772-43946039	2.5571e-06	1.1284e-07	0.0015553	E17			H1,H3,H5,H6
SCZ-ERNBC	15q15.3	4	15	0.579313	chr15:43586110-44227270	ENSG00000140264	SERF2	chr15:44064294-44093287	5.5465e-07	3.4251e-08	0.0008668
SCZ-ERNBC	15q15.3	4	15	0.579313	chr15:43586110-44227270	ENSG00000128886	ELL3	chr15:44059798-44074502	2.0292e-06	1.0425e-07	0.0019194	E5
SCZ-ERNBC	15q15.3	4	15	0.579313	chr15:43586110-44227270	ENSG00000067369	TP53BP1	chr15:43690262-43807707	2.8131e-06	3.9336e-08	0.0030406	E14	E25		H1,H2,H5,H6
SCZ-ERNBC	15q15.3	4	15	0.579313	chr15:43586110-44227270	ENSG00000140265	ZSCAN29	chr15:43645370-43668226	8.4419e-07	2.0212e-08	0.0011893	E2,E3,E7,E10,E14,E16,E18,E21,E22,E23,E24,E25,E26,E29	E3,E7,E10,E14,E16,E18,E21,E22,E23,E24,E25,E26,E29		H2,H5,H6
SCZ-ERNBC	15q15.3	4	15	0.579313	chr15:43586110-44227270	ENSG00000168803	ADAL	chr15:43617872-43651096	6.8466e-07	9.1779e-09	0.0014117	E1,E2,E3,E4,E5,E6,E9,E10,E13,E14,E16,E18,E20,E21,E22,E23,E24,E25,E26			H1,H2,H3,H4,H5,H6
SCZ-ERNBC	19p13.11	5	19	0.908471	chr19:19354937-19657632	ENSG00000130287	NCAN	chr19:19317773-19368061	2.1588e-07	5.9682e-08	1.9755e-05				H1,H2,H3,H5,H6
SCZ-ERNBC	19p13.11	5	19	0.908471	chr19:19354937-19657632	ENSG00000213996	TM6SF2	chr19:19369841-19389074	5.737e-10	4.1239e-11	7.3536e-06	E4,E5,E14,E22,E23,E24,E26	E4,E5,E14,E22,E23,E26		H1,H2,H3,H4,H5,H6
SCZ-ERNBC	19p13.11	5	19	0.908471	chr19:19354937-19657632	ENSG00000187664	HAPLN4	chr19:19361450-19378596	2.0581e-08	6.9667e-10	0.00012101	E3,E4,E5,E14,E16,E22,E23,E25,E26	E2,E4,E5,E7,E10,E14,E16,E17,E20,E22,E23,E25,E26		H1,H2,H3,H4,H5,H6
SCZ-ERNBC	19p13.11	5	19	0.908471	chr19:19354937-19657632	ENSG00000129933	MAU2	chr19:19426496-19474563	4.5227e-09	1.9355e-11	0.00024648	E12,E29	E7,E12,E24		H1,H2,H3,H5,H6
SCZ-ERNBC	19p13.11	5	19	0.908471	chr19:19354937-19657632	ENSG00000186010	NDUFA13	chr19:19621550-19644858	1.3291e-09	6.8792e-12	3.6342e-05	E29	E29		H2,H6
SCZ-ERNBC	19p13.11	5	19	0.908471	chr19:19354937-19657632	ENSG00000178093	TSSK6	chr19:19620028-19631469	9.81e-08	7.8034e-10	0.00032499	E22,E23,E25,E26,E29	E1,E15,E22,E23,E24,E25,E26,E29		H2,H3,H4,H5
SCZ-ERNBC	19p13.11	5	19	0.908471	chr19:19354937-19657632	ENSG00000250067	YJEFN3	chr19:19634670-19653393	1.5545e-08	4.2891e-11	0.0004158	E4,E5,E6,E14,E16,E17,E18,E21,E22,E23,E24,E25,E26,E29	E4,E5,E6,E8,E14,E15,E16,E17,E18,E20,E21,E22,E23,E24,E25,E26		H1,H2,H3,H4,H5
SCZ-ERNBC	19p13.11	5	19	0.908471	chr19:19354937-19657632	ENSG00000167491	GATAD2A	chr19:19491642-19624741	1.6938e-09	5.9758e-12	9.3949e-05	E7,E11,E17,E22,E23,E29	E6,E7,E11,E17,E26,E29		H1,H2,H3,H4,H5,H6
SCZ-ERNBC	19p13.11	5	19	0.908471	chr19:19354937-19657632	ENSG00000105705	SUGP1	chr19:19382320-19436321	8.1242e-10	1.3029e-11	2.4203e-05		E3,E26		H2,H3,H4,H5,H6
SCZ-ERNBC	22q13.2	6	22	0.00015482	chr22:40877004-41062415	ENSG00000196588	MRTFA	chr22:40801292-41037690	2.3511e-08	0.00051127	2.4138e-12	E3,E11,E26		E3,E11,E26	H1,H2,H3,H4,H5,H6
SCZ-ERPBC	10q26.13	15	10	0.00337129	chr10:123314462-123342707	ENSG00000066468	FGFR2	chr10:123314462-123342707	1.8855e-08	0.54854	4.9871e-136
SCZ-ERPBC	15q26.1	18	15	0.000520482	chr15:91403674-91439417	ENSG00000182511	FES	chr15:91403674-91439417	9.4518e-10	8.6679e-13	0.00014568	E14,E16,E17,E21,E22,E23,E24,E25,E26,E29	E14,E16,E21,E22,E23,E24,E25,E26,E29		H1,H2,H4,H5,H6
SCZ-ERPBC	15q26.1	18	15	0.000520482	chr15:91403674-91439417	ENSG00000140564	FURIN	chr15:91403674-91439417	2.198e-11	3.3992e-14	1.9104e-05	E7,E17	E7,E17		H2,H6
SCZ-ERPBC	16q12.1	19	16	0.00404357	chr16:52514841-52532355	ENSG00000103460	TOX3	chr16:52514841-52532355	7.787e-07	0.21364	1.849e-52
SCZ-ERPBC	17q21.31	20	17	0.294164	chr17:43463493-44865603	ENSG00000159314	ARHGAP27	chr17:43463493-44865603	1.9133e-06	3.708e-05	8.4913e-06	E3,E4,E5,E6,E10,E15,E17,E22,E23,E25	E3,E10,E15,E17,E22,E25	E3,E10,E15,E17,E25	H1,H2,H3,H4,H5,H6
SCZ-ERPBC	17q21.31	20	17	0.294164	chr17:43463493-44865603	ENSG00000185294	SPPL2C	chr17:43463493-44865603	4.1263e-09	3.0505e-08	1.2738e-06	E4,E5,E7	E4,E5,E6	E4,E5,E6	H1,H2,H3,H4,H5,H6
SCZ-ERPBC	17q21.31	20	17	0.294164	chr17:43463493-44865603	ENSG00000256762	STH	chr17:43463493-44865603	4.8098e-09	2.3152e-08	1.7408e-06				H1,H2,H3,H4,H5,H6
SCZ-ERPBC	17q21.31	20	17	0.294164	chr17:43463493-44865603	ENSG00000108379	WNT3	chr17:43463493-44865603	7.9433e-10	6.5584e-10	2.0202e-06	E4,E14,E15,E16,E17,E19,E20,E21,E24,E25,E26,E28,E29	E14,E15,E16,E21,E24,E25,E26	E4
SCZ-ERPBC	17q21.31	20	17	0.294164	chr17:43463493-44865603	ENSG00000120088	CRHR1	chr17:43463493-44865603	3.7517e-09	2.1045e-08	1.4175e-06	E3,E6,E8,E10,E11,E14,E22,E26	E3,E7,E8,E11,E12,E14,E22,E23	E7,E8,E11,E12,E14,E22,E23	H1,H2,H3,H4,H5,H6
SCZ-ERPBC	17q21.31	20	17	0.294164	chr17:43463493-44865603	ENSG00000225190	PLEKHM1	chr17:43463493-44865603	1.0114e-06	8.3819e-06	8.7171e-06	E1,E2,E3,E4,E5,E6,E7,E9,E10,E11,E14,E17,E23,E29	E4,E5,E10,E17,E29	E1,E2,E5,E10,E17,E29	H1,H2,H3,H4,H5,H6
SCZ-ERPBC	17q21.31	20	17	0.294164	chr17:43463493-44865603	ENSG00000073969	NSF	chr17:43463493-44865603	4.8631e-07	4.595e-07	0.00014436	E5,E15,E17,E20,E22,E26	E22		H1,H2,H3,H6
SCZ-ERPBC	17q21.31	20	17	0.294164	chr17:43463493-44865603	ENSG00000120071	KANSL1	chr17:43463493-44865603	7.6467e-09	3.9281e-08	2.3616e-06	E3,E4,E5,E15,E16,E17,E19,E20,E22,E23,E29	E2,E3,E4,E5,E15,E16,E17,E22,E23,E27		H1,H2,H3,H4,H5,H6
SCZ-ERPBC	17q21.31	20	17	0.294164	chr17:43463493-44865603	ENSG00000186868	MAPT	chr17:43463493-44865603	1.0468e-08	5.8699e-08	2.5698e-06	E3,E4,E5,E16,E17,E22,E23,E24,E26,E28	E3,E5,E17,E22,E23,E24,E27	E5,E17,E22,E23,E24,E27	H1,H2,H3,H4,H5,H6
SCZ-ERPBC	17q22	21	17	0.00265598	chr17:52998840-53242899	ENSG00000166263	STXBP4	chr17:52998840-53242899	1.7077e-08	0.00092431	2.3534e-18	E18,E25		E2,E4,E6,E11,E14,E16,E17,E18,E19,E22,E23,E26	H6
SCZ-ERPBC	19p13.11	22	19	0.970319	chr19:19354937-19704915	ENSG00000130287	NCAN	chr19:19354937-19704915	1.0442e-07	5.9682e-08	3.4328e-05				H1,H2,H3,H5,H6
SCZ-ERPBC	19p13.11	22	19	0.970319	chr19:19354937-19704915	ENSG00000213996	TM6SF2	chr19:19354937-19704915	1.5118e-10	4.1239e-11	1.2671e-06	E4,E5,E14,E22,E23,E24,E26	E4,E5,E14,E22,E23,E26	E4,E5,E14,E23,E26	H1,H2,H3,H4,H5,H6
SCZ-ERPBC	19p13.11	22	19	0.970319	chr19:19354937-19704915	ENSG00000187664	HAPLN4	chr19:19354937-19704915	5.5002e-09	6.9667e-10	2.7233e-05	E3,E4,E5,E14,E16,E17,E22,E23,E25,E26	E2,E4,E5,E7,E10,E14,E16,E17,E20,E22,E23,E25,E26	E4,E7,E10,E14,E20,E22,E23,E25,E26	H1,H2,H3,H4,H5,H6
SCZ-ERPBC	19p13.11	22	19	0.970319	chr19:19354937-19704915	ENSG00000129933	MAU2	chr19:19354937-19704915	9.4029e-11	1.9355e-11	2.3598e-06	E12,E24,E29	E7,E12,E24	E7,E12	H1,H2,H3,H4,H5,H6
SCZ-ERPBC	19p13.11	22	19	0.970319	chr19:19354937-19704915	ENSG00000186010	NDUFA13	chr19:19354937-19704915	4.6231e-11	6.8792e-12	9.5547e-07	E29	E29	E29	H2,H4,H5,H6
SCZ-ERPBC	19p13.11	22	19	0.970319	chr19:19354937-19704915	ENSG00000178093	TSSK6	chr19:19354937-19704915	2.8652e-09	7.8034e-10	7.464e-06	E1,E15,E22,E23,E25,E26,E29	E1,E15,E22,E23,E24,E25,E26,E29		H2,H3,H4,H5
SCZ-ERPBC	19p13.11	22	19	0.970319	chr19:19354937-19704915	ENSG00000250067	YJEFN3	chr19:19354937-19704915	4.5598e-10	4.2891e-11	6.5527e-06	E4,E5,E6,E14,E16,E17,E18,E21,E22,E23,E24,E25,E26,E29	E4,E5,E6,E8,E14,E15,E16,E17,E18,E20,E21,E22,E23,E24,E25,E26	E6,E8	H1,H2,H3,H4,H5,H6
SCZ-ERPBC	19p13.11	22	19	0.970319	chr19:19354937-19704915	ENSG00000167491	GATAD2A	chr19:19354937-19704915	8.3414e-11	5.9758e-12	2.1329e-06	E7,E11,E17,E22,E23,E29	E6,E7,E11,E17,E26,E29	E6,E11,E26,E29	H1,H2,H3,H4,H5,H6
SCZ-ERPBC	19p13.11	22	19	0.970319	chr19:19354937-19704915	ENSG00000105705	SUGP1	chr19:19354937-19704915	9.9753e-11	1.3029e-11	1.8182e-06	E26	E3,E26	E3	H2,H3,H4,H5,H6
SCZ-ERPBC	2q33.1	2	2	0.283941	chr2:202114624-202186986	ENSG00000064012	CASP8	chr2:202114624-202186986	4.5049e-07	0.0013641	7.1121e-11			E1,E2,E3,E4,E5,E6,E7,E8,E14,E16,E17,E18,E19,E21,E22,E23,E24,E25,E26,E28,E29	H1,H2,H3
SCZ-ERPBC	21q11.2	23	21	0.00279062	chr21:16330894-16435223	ENSG00000180530	NRIP1	chr21:16330894-16435223	2.376e-06	8.8345e-08	1.1239e-10	E3		E3	H4
SCZ-ERPBC	22q13.1	24	22	0.208554	chr22:38506688-38601430	ENSG00000184381	PLA2G6	chr22:38506688-38601430	9.5697e-08	0.010219	4.2908e-13	E6,E16,E17,E19,E20,E21,E22,E24,E25,E26,E29		E3,E6,E11,E12,E16
SCZ-ERPBC	22q13.1	25	22	2.18488e-05	chr22:40726183-41062415	ENSG00000196588	MRTFA	chr22:40726183-41062415	9.347e-11	0.00051127	4.4709e-19	E3,E11,E26		E3,E11,E26	H1,H2,H3,H4,H5,H6
SCZ-ERPBC	3p14.1	4	3	0.134639	chr3:63820493-64008510	ENSG00000163636	PSMD6	chr3:63820493-64008510	1.4263e-08	9.7709e-09	1.293e-08	E21,E23,E26	E19	E21
SCZ-ERPBC	3p14.1	4	3	0.134639	chr3:63820493-64008510	ENSG00000163634	THOC7	chr3:63820493-64008510	1.4102e-07	8.038e-08	1.0756e-06	E2,E3,E4,E5,E6,E7,E8,E9,E10,E11,E29	E2,E3,E4,E5,E6,E7,E8,E9,E10,E11,E26		H1,H2,H3,H4,H5,H6
SCZ-ERPBC	3p14.1	4	3	0.134639	chr3:63820493-64008510	ENSG00000163635	ATXN7	chr3:63820493-64008510	9.329e-10	5.8457e-10	2.0685e-08	E16,E17,E21,E22,E26	E17,E22	E17,E21	H1,H2,H4,H6
SCZ-ERPBC	3p13	5	3	0.748964	chr3:71481192-71611630	ENSG00000114861	FOXP1	chr3:71481192-71611630	2.1487e-09	4.0234e-18	3.8639e-07				H2,H6
SCZ-ERPBC	4q34.1	6	4	0.00688812	chr4:175819086-175870676	ENSG00000168594	ADAM29	chr4:175819086-175870676	1.9828e-06	0.22101	1.0058e-24			E10	H1,H2,H3
SCZ-ERPBC	5p12	7	5	6.15863e-07	chr5:44440402-46403741	ENSG00000164588	HCN1	chr5:44440402-46403741	9.9275e-14	1.1529e-11	5.8702e-12	E21			H1,H2,H3,H4,H5,H6
SCZ-ERPBC	5q11.1	8	5	0.00723181	chr5:49441601-49884022	ENSG00000170571	EMB	chr5:49441601-49884022	3.9875e-07	4.5646e-07	8.3305e-05	E19,E22,E23,E26,E29	E8,E19,E26	E11	H1,H2,H3,H4,H5,H6
SCZ-ERPBC	6p23	9	6	0.026975	chr6:13600459-13709180	ENSG00000124523	SIRT5	chr6:13600459-13709180	2.6038e-06	0.00057932	3.8975e-08	E2,E3,E4,E5,E6,E14,E16,E17,E21,E22,E23,E24,E25,E26	E24	E2,E3,E4,E5,E6,E7,E10,E16,E21,E22,E23,E24,E25,E26,E28	H4
SCZ-ERPBC	6p23	9	6	0.026975	chr6:13600459-13709180	ENSG00000010017	RANBP9	chr6:13600459-13709180	1.8573e-07	0.0034681	7.1778e-13	E17		E17	H1,H3,H4,H5,H6
SCZ-ERPBC	7p22.3	11	7	0.0796855	chr7:1918208-2171450	ENSG00000002822	MAD1L1	chr7:1918208-2171450	7.7142e-07	4.5878e-18	0.028245	E24	E17,E22,E26,E29		H5
SCZ-ERPBC	8p21.1	12	8	0.726049	chr8:27406353-27453579	ENSG00000120885	CLU	chr8:27406353-27453579	1.7365e-08	4.5995e-09	2.4748e-05
