# Supplementary material for: Cross-trait genetic architecture between breast cancer and psychiatric disorders
Source: iScience. 2026 Jul 13;29(8):116767. doi: 10.1016/j.isci.2026.116767 (PMC13382130; doi:10.1016/j.isci.2026.116767)
Supplement: Table S12. Genomic risk loci identified for results of eight psychiatric disorders and two subtypes of breast cancer using FUMA [file mmc13.xlsx]

## Sheet: Table S12
Table S12 . Genomic risk loci identified for results of eight psychiatric disorders and two subtypes of breast cancer using FUMA
Note: for comparative purposes we report whether the identified loci overlap with the loci identified by condFDR analysis. We therefore defined the locus as 500 kb before and after the position of the index variant. Genomic risk loci association tests are two-sided and significance is determined by surpassing the genome-wide significance threshold, P < 5 x 10-8. Locus = number we assigned to a gi…
Trait pair	rsID	Locus	CHR	BP	P	Start	End	effect_allele	non_effect_allele	nearestGene	dist	func	CADD	RDB	minChrState	commonChrState
ERNBC-ADHD	rs2747652	6	6	152437016	1.60239e-12	152426561	152440522	T	C	ESR1	0	intronic	1.575	4	2	5
ERNBC-ADHD	rs2853669	4	5	1295349	1.49516e-14	1287505	1297918	G	A	TERT	164	upstream	3.025	NA	1	13
ERNBC-ADHD	rs4245739	2	1	204518842	1.41322e-16	204449952	204582730	C	A	MDM4	0	UTR3	1.405	6	4	4
ERNBC-ADHD	rs4528762	3	2	121079515	1.27776e-10	121078236	121080622	C	A	AC012363.13	0	ncRNA_intronic	0.709	3a	5	14
ERNBC-ADHD	rs4784227	7	16	52599188	6.36367e-20	52538040	52635000	T	C	CASC16	0	ncRNA_intronic	4.414	2b	5	15
ERNBC-ADHD	rs4808075	8	19	17390291	5.34413e-26	17354825	17462094	C	T	USHBP1:BABAM1:CTD-2278I10.6	00:00:00	intronic	3.868	5	4	5
ERNBC-ADHD	rs636291	1	1	10556097	1.36847e-14	10523930	10637709	G	A	PEX14	0	intronic	0.122	4	1	5
ERNBC-ADHD	rs9383936	5	6	151944614	2.54826e-26	151914113	152048895	A	G	CCDC170	2285	intergenic	15.32	7	5	15
ERNBC-AN	rs13343778	8	19	17407695	4.3282e-26	17354825	17462094	T	G	ABHD8:MRPL34	00:00:00	intronic	1.813	7	4	5
ERNBC-AN	rs2747652	6	6	152437016	4.09762e-12	152426561	152440522	T	C	ESR1	0	intronic	1.575	4	2	5
ERNBC-AN	rs2853669	4	5	1295349	1.30695e-14	1287505	1297918	G	A	TERT	164	upstream	3.025	NA	1	13
ERNBC-AN	rs4245739	2	1	204518842	2.3488e-16	204449952	204582730	C	A	MDM4	0	UTR3	1.405	6	4	4
ERNBC-AN	rs4528762	3	2	121079515	1.45678e-10	121078236	121089731	C	A	AC012363.13	0	ncRNA_intronic	0.709	3a	5	14
ERNBC-AN	rs4784227	7	16	52599188	5.5658e-20	52538040	52635000	T	C	CASC16	0	ncRNA_intronic	4.414	2b	5	15
ERNBC-AN	rs620405	1	1	10554794	6.65823e-14	10522276	10637709	T	C	PEX14	0	intronic	0.185	4	2	7
ERNBC-AN	rs9397435	5	6	151951220	1.44134e-27	151914113	152048895	G	A	CCDC170	8891	intergenic	0.581	5	5	15
ERNBC-ANX	rs2747652	6	6	152437016	3.20492e-12	152426561	152440522	T	C	ESR1	0	intronic	1.575	4	2	5
ERNBC-ANX	rs2853669	4	5	1295349	9.83662e-15	1287505	1297918	G	A	TERT	164	upstream	3.025	NA	1	13
ERNBC-ANX	rs4245739	2	1	204518842	3.30787e-16	204449952	204582730	C	A	MDM4	0	UTR3	1.405	6	4	4
ERNBC-ANX	rs4528762	3	2	121079515	1.4512e-10	121078236	121089731	C	A	AC012363.13	0	ncRNA_intronic	0.709	3a	5	14
ERNBC-ANX	rs4784227	7	16	52599188	2.35667e-19	52538040	52635000	T	C	CASC16	0	ncRNA_intronic	4.414	2b	5	15
ERNBC-ANX	rs4808075	8	19	17390291	6.42928e-26	17354825	17462094	C	T	USHBP1:BABAM1:CTD-2278I10.6	00:00:00	intronic	3.868	5	4	5
ERNBC-ANX	rs620405	1	1	10554794	8.26241e-14	10522276	10637709	T	C	PEX14	0	intronic	0.185	4	2	7
ERNBC-ANX	rs6913578	5	6	151949806	7.69146e-26	151914113	152072718	C	A	CCDC170	7477	intergenic	1.943	5	2	15
ERNBC-ASD	rs10419397	8	19	17391328	1.61637e-26	17354825	17462094	A	G	USHBP1:BABAM1:CTD-2278I10.6	00:00:00	intronic	0.456	6	5	5
ERNBC-ASD	rs2747652	6	6	152437016	5.53228e-12	152426561	152440522	T	C	ESR1	0	intronic	1.575	4	2	5
ERNBC-ASD	rs2853669	4	5	1295349	1.58008e-14	1287505	1297918	G	A	TERT	164	upstream	3.025	NA	1	13
ERNBC-ASD	rs4245739	2	1	204518842	2.71295e-16	204449952	204582730	C	A	MDM4	0	UTR3	1.405	6	4	4
ERNBC-ASD	rs4528762	3	2	121079515	2.12628e-10	121078236	121089731	C	A	AC012363.13	0	ncRNA_intronic	0.709	3a	5	14
ERNBC-ASD	rs4784227	7	16	52599188	3.35111e-19	52538040	52635000	T	C	CASC16	0	ncRNA_intronic	4.414	2b	5	15
ERNBC-ASD	rs620405	1	1	10554794	8.15198e-14	10522276	10637709	T	C	PEX14	0	intronic	0.185	4	2	7
ERNBC-ASD	rs9371545	5	6	151969740	6.24245e-26	151914113	152048895	A	G	ESR1	8085	intergenic	0.257	5	1	15
ERNBC-BIP	rs2747652	6	6	152437016	3.47811e-12	152426561	152440522	T	C	ESR1	0	intronic	1.575	4	2	5
ERNBC-BIP	rs2853669	4	5	1295349	8.7793e-15	1287505	1297918	G	A	TERT	164	upstream	3.025	NA	1	13
ERNBC-BIP	rs4245739	2	1	204518842	9.83541e-17	204449952	204582730	C	A	MDM4	0	UTR3	1.405	6	4	4
ERNBC-BIP	rs4528762	3	2	121079515	1.87919e-10	121078236	121089731	C	A	AC012363.13	0	ncRNA_intronic	0.709	3a	5	14
ERNBC-BIP	rs4784227	7	16	52599188	2.46756e-20	52536885	52635000	T	C	CASC16	0	ncRNA_intronic	4.414	2b	5	15
ERNBC-BIP	rs6001990	9	22	41034185	3.5843e-08	40877004	41062415	G	A	MKL1	1478	intergenic	1.025	4	1	7
ERNBC-BIP	rs61494113	8	19	17401859	2.55827e-26	17354825	17462094	A	G	ABHD8	1080	intergenic	6.057	5	5	5
ERNBC-BIP	rs636291	1	1	10556097	2.49651e-14	10522276	10637709	G	A	PEX14	0	intronic	0.122	4	1	5
ERNBC-BIP	rs9397435	5	6	151951220	1.8823e-26	151914113	152072718	G	A	CCDC170	8891	intergenic	0.581	5	5	15
ERNBC-DEP	rs13343778	9	19	17407695	9.19097e-26	17354825	17462094	T	G	ABHD8:MRPL34	00:00:00	intronic	1.813	7	4	5
ERNBC-DEP	rs2747652	6	6	152437016	3.28156e-12	152426561	152440522	T	C	ESR1	0	intronic	1.575	4	2	5
ERNBC-DEP	rs2853669	4	5	1295349	9.65947e-15	1287505	1297918	G	A	TERT	164	upstream	3.025	NA	1	13
ERNBC-DEP	rs4245739	2	1	204518842	2.63555e-16	204449952	204582730	C	A	MDM4	0	UTR3	1.405	6	4	4
ERNBC-DEP	rs4528762	3	2	121079515	1.95466e-10	121078236	121080622	C	A	AC012363.13	0	ncRNA_intronic	0.709	3a	5	14
ERNBC-DEP	rs4784227	7	16	52599188	7.70006e-20	52538040	52635000	T	C	CASC16	0	ncRNA_intronic	4.414	2b	5	15
ERNBC-DEP	rs55872725	8	16	53809123	4.67651e-08	53797908	53845169	T	C	FTO	0	intronic	1.565	4	5	7
ERNBC-DEP	rs620405	1	1	10554794	5.58504e-14	10522276	10637709	T	C	PEX14	0	intronic	0.185	4	2	7
ERNBC-DEP	rs9383936	5	6	151944614	5.0404e-26	151914113	152048895	A	G	CCDC170	2285	intergenic	15.32	7	5	15
ERNBC-PTSD	rs13343778	8	19	17407695	5.66832e-26	17354825	17462094	T	G	ABHD8:MRPL34	00:00:00	intronic	1.813	7	4	5
ERNBC-PTSD	rs2747652	6	6	152437016	1.33256e-12	152426561	152440522	T	C	ESR1	0	intronic	1.575	4	2	5
ERNBC-PTSD	rs2853669	4	5	1295349	1.06474e-14	1287505	1297918	G	A	TERT	164	upstream	3.025	NA	1	13
ERNBC-PTSD	rs4245739	2	1	204518842	7.77234e-17	204449952	204582730	C	A	MDM4	0	UTR3	1.405	6	4	4
ERNBC-PTSD	rs4528762	3	2	121079515	2.23956e-10	121078236	121089731	C	A	AC012363.13	0	ncRNA_intronic	0.709	3a	5	14
ERNBC-PTSD	rs4784227	7	16	52599188	4.00983e-19	52538040	52635000	T	C	CASC16	0	ncRNA_intronic	4.414	2b	5	15
ERNBC-PTSD	rs620405	1	1	10554794	6.00104e-14	10522276	10637709	T	C	PEX14	0	intronic	0.185	4	2	7
ERNBC-PTSD	rs9397436	5	6	151952002	1.91615e-26	151914113	152048895	G	A	CCDC170	9673	intergenic	9.443	5	5	15
ERNBC-SCZ	rs113299211	8	19	17400765	4.01705e-26	17354825	17462094	C	T	ABHD8	2174	intergenic	3.418	5	1	5
ERNBC-SCZ	rs2747652	6	6	152437016	4.05098e-12	152426561	152440522	T	C	ESR1	0	intronic	1.575	4	2	5
ERNBC-SCZ	rs2853669	4	5	1295349	5.62071e-15	1287505	1297918	G	A	TERT	164	upstream	3.025	NA	1	13
ERNBC-SCZ	rs4245739	2	1	204518842	2.8399e-17	204449952	204582730	C	A	MDM4	0	UTR3	1.405	6	4	4
ERNBC-SCZ	rs4528762	3	2	121079515	2.36861e-11	121078236	121089731	C	A	AC012363.13	0	ncRNA_intronic	0.709	3a	5	14
ERNBC-SCZ	rs4784227	7	16	52599188	3.85043e-19	52538040	52635000	T	C	CASC16	0	ncRNA_intronic	4.414	2b	5	15
ERNBC-SCZ	rs620405	1	1	10554794	8.68043e-14	10522276	10637709	T	C	PEX14	0	intronic	0.185	4	2	7
ERNBC-SCZ	rs74295874	5	6	151947757	7.39178e-26	151914113	152007199	T	C	CCDC170	5428	intergenic	2.845	7	5	15
AN-ERNBC	rs9873726	1	3	48712367	8.81684e-11	48446237	50103917	T	C	NCKIPSD	0	intronic	3.919	5	3	4
BIP-ERNBC	rs174592	2	11	61618608	2.52366e-08	61542006	61624181	G	A	FADS2	0	intronic	3.01	NA	2	4
BIP-ERNBC	rs9834970	1	3	36856030	4.47973e-11	36834099	36870230	T	C	TRANK1	12280	intergenic	11.17	4	5	15
DEP-ERNBC	rs1021363	5	10	106610839	1.09852e-09	106569253	106640384	A	G	SORCS3	0	intronic	4.373	NA	5	15
DEP-ERNBC	rs11209952	1	1	72837500	3.13764e-10	72748669	72940273	C	T	RPL31P12	69987	intergenic	3.115	4	5	15
DEP-ERNBC	rs30266	4	5	103972357	1.23402e-08	103783801	104082179	A	G	RP11-6N13.1	0	ncRNA_intronic	2.275	NA	15	15
DEP-ERNBC	rs7523829	2	1	73758117	4.86761e-08	73454240	74077588	G	A	RP4-598G3.1	13735	intergenic	0.679	6	9	15
DEP-ERNBC	rs7617480	3	3	49210732	2.12691e-08	49143438	49890967	A	C	KLHDC8B	0	intronic	15.13	1b	1	2
SCZ-ERNBC	rs11191580	7	10	104906211	2.84022e-08	104565199	105059896	C	T	NT5C2	0	intronic	11.89	1f	4	5
SCZ-ERNBC	rs12129573	1	1	73768366	4.14166e-10	73766431	73991651	A	C	RP4-598G3.1	3486	intergenic	5.324	7	9	15
SCZ-ERNBC	rs13107325	4	4	103188709	1.11975e-10	103001649	103198082	T	C	SLC39A8	0	exonic	23.1	5	4	15
SCZ-ERNBC	rs1469713	9	19	19528806	1.10136e-09	19373689	19657632	G	A	GATAD2A	0	intronic	0.175	NA	2	7
SCZ-ERNBC	rs2710323	3	3	52815905	1.86066e-09	52540773	53175017	T	C	ITIH1	0	intronic	7.404	NA	1	15
SCZ-ERNBC	rs2802535	2	1	98508258	1.14851e-10	98325796	98559093	C	T	MIR137HG	0	ncRNA_intronic	0.262	NA	1	14
SCZ-ERNBC	rs4129585	6	8	143312933	9.27983e-09	143308772	143340566	A	C	TSNARE1	0	intronic	6.646	NA	5	15
SCZ-ERNBC	rs4702	8	15	91426560	2.88536e-11	91416550	91429042	G	A	FURIN	0	UTR3	17.36	5	2	5
SCZ-ERNBC	rs58120505	5	7	2029867	5.45073e-13	1877502	2190100	C	T	MAD1L1	0	intronic	0.53	5	4	5
ERPBC-ADHD	rs10097200	20	8	128363652	1.07298e-26	128309591	128396316	C	T	CASC8:RP11-382A18.2	00:00:00	ncRNA_intronic	0.207	5	5	15
ERPBC-ADHD	rs10816528	22	9	110303833	1.0465e-13	110303463	110312294	C	T	RP11-438P9.2	1598	intergenic	4.145	4	5	15
ERPBC-ADHD	rs10995187	26	10	64273026	1.50107e-26	64231739	64304197	A	G	ZNF365	0	intronic	0.455	6	5	15
ERPBC-ADHD	rs11200017	29	10	123339685	7.18295e-27	123092386	123493577	A	G	FGFR2	0	intronic	9.88	2b	2	15
ERPBC-ADHD	rs11205303	3	1	149906413	3.56459e-09	149892872	149995265	C	T	MTMR11	0	exonic	17.03	3a	1	5
ERPBC-ADHD	rs11624164	33	14	68986157	2.56175e-25	68362510	69047006	T	C	RAD51B	0	intronic	17.12	2b	2	7
ERPBC-ADHD	rs12134101	2	1	121213348	1.7478e-26	120759952	121484384	G	A	AL592494.5	8364	intergenic	0.474	NA	5	15
ERPBC-ADHD	rs12250948	28	10	115128491	2.7156e-08	115122266	115166770	T	C	RNU7-165P	15247	intergenic	1.143	5	5	15
ERPBC-ADHD	rs12703654	17	7	139954640	5.12039e-09	139942304	139954640	A	C	RNU1-58P	12807	intergenic	0.404	7	5	15
ERPBC-ADHD	rs13034362	4	2	217929007	1.73321e-26	217856966	217978557	A	G	RP11-574O16.1	67793	intergenic	1.959	5	2	7
ERPBC-ADHD	rs1432679	14	5	158244083	1.29889e-14	158184710	158381663	C	T	EBF1	0	intronic	8.146	7	4	15
ERPBC-ADHD	rs1685191	40	19	44283232	5.28899e-11	44281094	44296906	C	T	KCNN4	0	intronic	3.161	NA	1	2
ERPBC-ADHD	rs170801	38	18	24500899	6.39171e-15	24481272	24624030	A	C	AQP4-AS1:CHST9	00:00:00	ncRNA_intronic	0.681	3a	5	15
ERPBC-ADHD	rs1812715	37	17	53174966	1.14118e-21	52979985	53271918	A	G	STXBP4	0	intronic	1.977	NA	5	15
ERPBC-ADHD	rs2403907	41	21	16574455	2.22368e-25	16488615	16576493	A	C	AF127577.12	134296	intergenic	0.03	7	5	15
ERPBC-ADHD	rs2568176	5	2	218303958	7.7079e-13	218251702	218357382	A	G	DIRC3	0	intergenic	2.35	NA	2	15
ERPBC-ADHD	rs2992756	1	1	18807339	2.24627e-10	18800387	18811668	C	T	KLHDC7A	84	upstream	7.659	NA	1	14
ERPBC-ADHD	rs3112578	34	16	52585440	5.43908e-27	52514841	52650909	C	T	CASC16	561	downstream	4.986	NA	5	14
ERPBC-ADHD	rs3217992	21	9	22003223	7.06414e-09	21997872	22072719	T	C	RP11-145E5.5:CDKN2B-AS1:CDKN2B	00:00:00	ncRNA_intronic	2.642	NA	4	14
ERPBC-ADHD	rs34134147	42	22	29203724	7.7818e-13	28769172	29613520	T	C	CTA-292E10.6	0	ncRNA_intronic	2.546	6	5	5
ERPBC-ADHD	rs35263707	8	3	30684097	2.04073e-10	30670425	30689421	A	G	TGFBR2	0	intronic	4.14	6	2	5
ERPBC-ADHD	rs4820318	43	22	38570313	4.9773e-11	38506688	38614090	A	G	PLA2G6	0	intronic	1.98	7	4	5
ERPBC-ADHD	rs56387622	9	3	46888198	1.12247e-09	46861939	46896499	C	T	MYL3	11163	intergenic	2.965	5	1	2
ERPBC-ADHD	rs6001982	44	22	41019948	1.03007e-15	40676996	41062415	A	C	MKL1	0	intronic	1.639	6	5	15
ERPBC-ADHD	rs62048402	35	16	53803223	2.63299e-10	53797908	53845487	A	G	FTO	0	intronic	7.001	5	2	15
ERPBC-ADHD	rs659713	23	9	110893949	1.83918e-26	110760316	111073347	T	G	CHCHD4P2	33817	intergenic	2.183	4	5	15
ERPBC-ADHD	rs6762558	6	3	4742251	5.75077e-11	4728574	4773465	G	A	ITPR1	0	intronic	10.37	6	4	4
ERPBC-ADHD	rs6912323	15	6	151958612	1.6046e-16	151914113	151989609	T	G	CCDC170	16283	intergenic	1.071	6	5	15
ERPBC-ADHD	rs7029693	24	9	119308184	4.47565e-08	119266695	119467660	T	G	ASTN2:RP11-264C15.2	00:00:00	ncRNA_intronic	1.758	7	2	15
ERPBC-ADHD	rs7072776	25	10	22032942	4.65615e-15	21689036	22684215	A	G	MLLT10	382	downstream	1.518	5	4	4
ERPBC-ADHD	rs7149262	32	14	37136545	7.92954e-13	37091029	37136545	A	C	PAX9	0	intronic	0.651	3a	5	13
ERPBC-ADHD	rs7258465	39	19	18533642	1.56887e-16	18510925	18650692	C	T	SSBP4	0	intronic	0.248	1f	2	5
ERPBC-ADHD	rs72658074	19	8	76313487	1.85256e-14	76230301	76689287	C	T	HNF4G	6661	intergenic	1.669	6	5	14
ERPBC-ADHD	rs7463114	18	8	29507094	1.52009e-12	29479638	29530479	T	C	RPL17P33	16933	intergenic	19.41	5	5	15
ERPBC-ADHD	rs7483477	30	11	1920255	2.76964e-08	1920255	2008366	G	T	LINC01150	3621	intergenic	1.078	NA	5	15
ERPBC-ADHD	rs7500067	36	16	80648296	5.24685e-15	80641397	80675800	G	A	CDYL2	0	intronic	3.001	3a	5	15
ERPBC-ADHD	rs754416	27	10	80852768	6.63383e-21	80834562	80891631	T	G	ZMIZ1	0	intronic	3.766	4	5	7
ERPBC-ADHD	rs7618127	7	3	27207760	6.43044e-27	27038340	27571088	T	C	NEK10	0	intronic	7.366	7	2	15
ERPBC-ADHD	rs7650602	10	3	141147414	2.09652e-09	141087623	141154542	C	T	ZBTB38	0	intronic	2.613	7	4	5
ERPBC-ADHD	rs7716600	12	5	44875005	1.91239e-27	44302177	45393754	A	C	RP11-53O19.3	46310	intergenic	1.276	6	5	15
ERPBC-ADHD	rs77982563	13	5	56193667	1.50429e-26	55983856	56293149	T	C	MAP3K1	1687	intergenic	0.693	6	4	5
ERPBC-ADHD	rs78540526	31	11	69331418	1.00818e-26	69153455	69509669	T	C	AP000439.3	36709	intergenic	0.359	4	5	15
ERPBC-ADHD	rs910416	16	6	152432902	4.14609e-08	152426561	152440522	C	T	ESR1	0	intronic	1.38	5	2	15
ERPBC-ADHD	rs985261	11	4	175821923	3.22477e-22	175818747	175932852	C	T	ADAM29	0	intergenic	3.651	5	9	15
ERPBC-AN	rs10462082	12	5	44800917	2.09719e-27	44302177	45285752	C	A	RP11-53O19.1	0	ncRNA_intronic	0.054	6	5	15
ERPBC-AN	rs10816528	21	9	110303833	6.66812e-14	110303463	110312294	C	T	RP11-438P9.2	1598	intergenic	4.145	4	5	15
ERPBC-AN	rs10828249	23	10	21824727	1.26928e-14	21689036	22684215	A	G	MLLT10	0	intronic	1.888	2b	1	2
ERPBC-AN	rs10886946	27	10	123335866	1.33108e-27	123092386	123493577	C	T	FGFR2	0	intronic	10.25	5	4	15
ERPBC-AN	rs10995191	24	10	64278874	5.41147e-27	64231739	64304197	T	C	ZNF365	0	intronic	2.573	6	5	15
ERPBC-AN	rs11205277	3	1	149892872	1.05698e-08	149892872	149995265	G	A	SF3B4	2336	intergenic	8.548	6	4	5
ERPBC-AN	rs11624164	31	14	68986157	1.41133e-25	68362510	69047006	T	C	RAD51B	0	intronic	17.12	2b	2	7
ERPBC-AN	rs12250948	26	10	115128491	3.66785e-08	115122266	115166770	T	C	RNU7-165P	15247	intergenic	1.143	5	5	15
ERPBC-AN	rs12613955	4	2	217916052	1.11792e-26	217856966	217978557	G	T	RP11-574O16.1	54838	intergenic	7.943	6	5	15
ERPBC-AN	rs12703654	16	7	139954640	2.95588e-09	139942304	139954640	A	C	RNU1-58P	12807	intergenic	0.404	7	5	15
ERPBC-AN	rs12891525	30	14	37121447	1.09456e-12	37091029	37136545	G	A	RP11-964E11.2	0	ncRNA_intronic	13.2	7	13	13
ERPBC-AN	rs13329835	34	16	80650805	2.86089e-15	80641397	80675800	G	A	CDYL2	0	intronic	0.417	4	4	15
ERPBC-AN	rs1685191	38	19	44283232	4.56626e-11	44281094	44296906	C	T	KCNN4	0	intronic	3.161	NA	1	2
ERPBC-AN	rs170801	36	18	24500899	6.61824e-15	24481272	24624030	A	C	AQP4-AS1:CHST9	00:00:00	ncRNA_intronic	0.681	3a	5	15
ERPBC-AN	rs17715065	14	5	158261163	2.05742e-15	158204425	158381663	T	C	EBF1	0	intronic	0.554	7	4	15
ERPBC-AN	rs1812715	35	17	53174966	7.0168e-22	52979985	53271918	A	G	STXBP4	0	intronic	1.977	NA	5	15
ERPBC-AN	rs2403907	39	21	16574455	4.19726e-25	16488615	16576493	A	C	AF127577.12	134296	intergenic	0.03	7	5	15
ERPBC-AN	rs2568176	5	2	218303958	4.26499e-13	218251702	218357382	A	G	DIRC3	0	intergenic	2.35	NA	2	15
ERPBC-AN	rs2992756	1	1	18807339	2.88901e-10	18800387	18811668	C	T	KLHDC7A	84	upstream	7.659	NA	1	14
ERPBC-AN	rs3217992	20	9	22003223	2.36055e-09	21997872	22072719	T	C	RP11-145E5.5:CDKN2B-AS1:CDKN2B	00:00:00	ncRNA_intronic	2.642	NA	4	14
ERPBC-AN	rs34134147	40	22	29203724	8.0118e-13	28769172	29613520	T	C	CTA-292E10.6	0	ncRNA_intronic	2.546	6	5	5
ERPBC-AN	rs35112951	19	8	128370271	1.43062e-26	128309591	128396316	A	G	CASC8:RP11-382A18.2	00:00:00	ncRNA_intronic	1.337	5	5	15
ERPBC-AN	rs35263707	8	3	30684097	2.9348e-10	30670425	30689421	A	G	TGFBR2	0	intronic	4.14	6	2	5
ERPBC-AN	rs4820318	41	22	38570313	4.17784e-11	38506688	38614090	A	G	PLA2G6	0	intronic	1.98	7	4	5
ERPBC-AN	rs56387622	9	3	46888198	1.23284e-09	46861939	46896499	C	T	MYL3	11163	intergenic	2.965	5	1	2
ERPBC-AN	rs6001982	42	22	41019948	4.67151e-15	40676996	41049402	A	C	MKL1	0	intronic	1.639	6	5	15
ERPBC-AN	rs62048402	33	16	53803223	3.50581e-10	53797908	53845487	A	G	FTO	0	intronic	7.001	5	2	15
ERPBC-AN	rs6762558	6	3	4742251	1.21315e-10	4728574	4758244	G	A	ITPR1	0	intronic	10.37	6	4	4
ERPBC-AN	rs6794538	7	3	27345521	1.27839e-26	27038340	27571088	C	T	NEK10	0	intronic	1.857	7	4	15
ERPBC-AN	rs6912323	15	6	151958612	2.83385e-17	151914113	151989609	T	G	CCDC170	16283	intergenic	1.071	6	5	15
ERPBC-AN	rs7258465	37	19	18533642	8.45594e-16	18510925	18650692	C	T	SSBP4	0	intronic	0.248	1f	2	5
ERPBC-AN	rs72658074	18	8	76313487	3.38333e-14	76230301	76689287	C	T	HNF4G	6661	intergenic	1.669	6	5	14
ERPBC-AN	rs72927565	29	11	69289737	1.20071e-26	69153455	69509669	T	C	AP000439.3	2163	intergenic	0.001	5	5	15
ERPBC-AN	rs7463114	17	8	29507094	1.89631e-12	29479638	29530479	T	C	RPL17P33	16933	intergenic	19.41	5	5	15
ERPBC-AN	rs7483477	28	11	1920255	4.7855e-08	1920255	2008366	G	T	LINC01150	3621	intergenic	1.078	NA	5	15
ERPBC-AN	rs754416	25	10	80852768	5.4671e-21	80834562	80891631	T	G	ZMIZ1	0	intronic	3.766	4	5	7
ERPBC-AN	rs7650602	10	3	141147414	4.07346e-09	141087623	141154542	C	T	ZBTB38	0	intronic	2.613	7	4	5
ERPBC-AN	rs77982563	13	5	56193667	1.10013e-26	55983856	56293149	T	C	MAP3K1	1687	intergenic	0.693	6	4	5
ERPBC-AN	rs7848334	22	9	110849525	5.49072e-27	110760316	111073347	G	T	CHCHD4P2	10186	intergenic	0.725	7	5	15
ERPBC-AN	rs8045285	32	16	52579986	6.64513e-27	52514841	52650909	G	A	TOX3	0	intronic	13.64	4	1	1
ERPBC-AN	rs9728991	2	1	121264079	1.71848e-26	120759952	121484236	G	A	EMBP1	0	ncRNA_intronic	5.826	NA	5	15
ERPBC-AN	rs985261	11	4	175821923	1.96041e-22	175818747	175932852	C	T	ADAM29	0	intergenic	3.651	5	9	15
ERPBC-ANX	rs10077814	12	5	44916789	4.52609e-27	44302177	45285752	C	T	RP11-53O19.3	88094	intergenic	12.15	6	9	15
ERPBC-ANX	rs10816528	22	9	110303833	7.80375e-14	110303463	110312294	C	T	RP11-438P9.2	1598	intergenic	4.145	4	5	15
ERPBC-ANX	rs10828249	24	10	21824727	1.31867e-14	21689036	22684215	A	G	MLLT10	0	intronic	1.888	2b	1	2
ERPBC-ANX	rs10995187	25	10	64273026	7.17621e-27	64231739	64304197	A	G	ZNF365	0	intronic	0.455	6	5	15
ERPBC-ANX	rs11200033	28	10	123372931	5.9008e-28	123092386	123493577	A	G	RP11-62L18.3	2007	intergenic	0.147	5	5	15
ERPBC-ANX	rs11205277	3	1	149892872	1.01195e-08	149892872	149995265	G	A	SF3B4	2336	intergenic	8.548	6	4	5
ERPBC-ANX	rs11624164	32	14	68986157	1.8775e-25	68362510	69047006	T	C	RAD51B	0	intronic	17.12	2b	2	7
ERPBC-ANX	rs12134101	2	1	121213348	1.72502e-26	120759952	121484384	G	A	AL592494.5	8364	intergenic	0.474	NA	5	15
ERPBC-ANX	rs12250948	27	10	115128491	3.58499e-08	115122266	115166770	T	C	RNU7-165P	15247	intergenic	1.143	5	5	15
ERPBC-ANX	rs12703654	17	7	139954640	3.38037e-09	139942304	139954640	A	C	RNU1-58P	12807	intergenic	0.404	7	5	15
ERPBC-ANX	rs13412666	4	2	217905779	1.26826e-27	217856966	217978557	A	G	RP11-574O16.1	44565	intergenic	0.455	5	5	15
ERPBC-ANX	rs1432679	14	5	158244083	1.08302e-14	158184710	158381663	C	T	EBF1	0	intronic	8.146	7	4	15
ERPBC-ANX	rs1485995	30	11	69307707	5.91535e-27	69153455	69509669	G	A	AP000439.3	12998	intergenic	0.127	NA	5	15
ERPBC-ANX	rs1685191	40	19	44283232	6.16567e-11	44281094	44296906	C	T	KCNN4	0	intronic	3.161	NA	1	2
ERPBC-ANX	rs170801	38	18	24500899	2.8852e-15	24481272	24624030	A	C	AQP4-AS1:CHST9	00:00:00	ncRNA_intronic	0.681	3a	5	15
ERPBC-ANX	rs1812715	37	17	53174966	9.005e-22	52979985	53271918	A	G	STXBP4	0	intronic	1.977	NA	5	15
ERPBC-ANX	rs186852280	13	5	56087956	6.63967e-28	55983856	56293149	A	G	AC008940.1	19825	intergenic	0.143	7	7	15
ERPBC-ANX	rs2403907	41	21	16574455	3.15528e-25	16488615	16576493	A	C	AF127577.12	134296	intergenic	0.03	7	5	15
ERPBC-ANX	rs2568176	5	2	218303958	4.55224e-13	218251702	218357382	A	G	DIRC3	0	intergenic	2.35	NA	2	15
ERPBC-ANX	rs28539243	35	16	54682064	1.48128e-08	54676323	54683278	A	G	AC079412.1	98755	intergenic	19.95	3a	1	15
ERPBC-ANX	rs2992756	1	1	18807339	2.08597e-10	18800387	18811668	C	T	KLHDC7A	84	upstream	7.659	NA	1	14
ERPBC-ANX	rs3112610	33	16	52648554	1.71776e-27	52514841	52650909	A	G	CASC16	0	ncRNA_intronic	4.905	NA	5	15
ERPBC-ANX	rs3217992	21	9	22003223	6.98929e-09	21997872	22072719	T	C	RP11-145E5.5:CDKN2B-AS1:CDKN2B	00:00:00	ncRNA_intronic	2.642	NA	4	14
ERPBC-ANX	rs34134147	42	22	29203724	4.10061e-13	28769172	29613520	T	C	CTA-292E10.6	0	ncRNA_intronic	2.546	6	5	5
ERPBC-ANX	rs35263707	8	3	30684097	2.79888e-10	30670425	30689421	A	G	TGFBR2	0	intronic	4.14	6	2	5
ERPBC-ANX	rs4820318	43	22	38570313	4.80577e-11	38506688	38614090	A	G	PLA2G6	0	intronic	1.98	7	4	5
ERPBC-ANX	rs559603	23	9	110904737	7.68834e-27	110760316	111073347	C	T	CHCHD4P2	44605	intergenic	14.88	3a	2	7
ERPBC-ANX	rs6001982	44	22	41019948	4.14399e-15	40676996	41062415	A	C	MKL1	0	intronic	1.639	6	5	15
ERPBC-ANX	rs62048402	34	16	53803223	5.98923e-10	53797908	53845487	A	G	FTO	0	intronic	7.001	5	2	15
ERPBC-ANX	rs62255653	7	3	27369820	2.65235e-27	27038340	27571088	C	T	NEK10	0	intronic	1.228	4	4	15
ERPBC-ANX	rs6762558	6	3	4742251	1.21873e-10	4728574	4758244	G	A	ITPR1	0	intronic	10.37	6	4	4
ERPBC-ANX	rs6787229	9	3	46889187	9.49167e-10	46857913	46896499	A	G	MYL3	10174	intergenic	19.77	5	2	15
ERPBC-ANX	rs6912323	15	6	151958612	1.44789e-16	151914113	151989609	T	G	CCDC170	16283	intergenic	1.071	6	5	15
ERPBC-ANX	rs7149262	31	14	37136545	1.13916e-12	37091029	37136545	A	C	PAX9	0	intronic	0.651	3a	5	13
ERPBC-ANX	rs7258465	39	19	18533642	2.53801e-16	18510925	18650692	C	T	SSBP4	0	intronic	0.248	1f	2	5
ERPBC-ANX	rs72658074	19	8	76313487	2.64381e-14	76230301	76689287	C	T	HNF4G	6661	intergenic	1.669	6	5	14
ERPBC-ANX	rs7463114	18	8	29507094	2.02292e-12	29479638	29530479	T	C	RPL17P33	16933	intergenic	19.41	5	5	15
ERPBC-ANX	rs7483477	29	11	1920255	4.83344e-08	1920255	2008366	G	T	LINC01150	3621	intergenic	1.078	NA	5	15
ERPBC-ANX	rs7500067	36	16	80648296	2.73847e-15	80641397	80675800	G	A	CDYL2	0	intronic	3.001	3a	5	15
ERPBC-ANX	rs754416	26	10	80852768	6.22603e-21	80834562	80891631	T	G	ZMIZ1	0	intronic	3.766	4	5	7
ERPBC-ANX	rs7650602	10	3	141147414	4.1434e-09	141087623	141154542	C	T	ZBTB38	0	intronic	2.613	7	4	5
ERPBC-ANX	rs7697216	11	4	175828036	1.66192e-22	175818747	175932852	T	C	ADAM29	0	intergenic	0.378	7	9	15
ERPBC-ANX	rs910416	16	6	152432902	4.94022e-08	152426561	152440522	C	T	ESR1	0	intronic	1.38	5	2	15
ERPBC-ANX	rs9692890	20	8	128377774	4.45094e-27	128309591	128396316	A	G	CASC8:RP11-382A18.2	00:00:00	ncRNA_intronic	1.221	5	5	15
ERPBC-ASD	rs10816528	23	9	110303833	1.08094e-13	110303463	110312294	C	T	RP11-438P9.2	1598	intergenic	4.145	4	5	15
ERPBC-ASD	rs10828249	26	10	21824727	8.25833e-15	21689036	22684215	A	G	MLLT10	0	intronic	1.888	2b	1	2
ERPBC-ASD	rs10995190	27	10	64278682	1.05014e-26	64231739	64304197	A	G	ZNF365	0	intronic	8.846	4	5	15
ERPBC-ASD	rs11205303	3	1	149906413	8.05206e-09	149892872	149995265	C	T	MTMR11	0	exonic	17.03	3a	1	5
ERPBC-ASD	rs11624164	33	14	68986157	9.5137e-26	68362510	69047006	T	C	RAD51B	0	intronic	17.12	2b	2	7
ERPBC-ASD	rs11746980	13	5	44777878	1.36072e-26	44302177	45285752	A	G	RP11-53O19.1	0	ncRNA_intronic	7.852	7	4	15
ERPBC-ASD	rs12250948	29	10	115128491	3.28843e-08	115122266	115166770	T	C	RNU7-165P	15247	intergenic	1.143	5	5	15
ERPBC-ASD	rs12495041	8	3	27197869	1.89148e-27	27038340	27571088	A	G	NEK10	0	intronic	3.157	7	5	15
ERPBC-ASD	rs13235624	18	7	139943267	1.40209e-09	139938412	139954640	T	C	RNU1-58P	1434	intergenic	8.75	7	1	15
ERPBC-ASD	rs1432679	16	5	158244083	1.09925e-14	158184710	158381663	C	T	EBF1	0	intronic	8.146	7	4	15
ERPBC-ASD	rs1685191	40	19	44283232	5.91168e-11	44281094	44296906	C	T	KCNN4	0	intronic	3.161	NA	1	2
ERPBC-ASD	rs170801	38	18	24500899	2.30067e-16	24481272	24624030	A	C	AQP4-AS1:CHST9	00:00:00	ncRNA_intronic	0.681	3a	5	15
ERPBC-ASD	rs1812715	37	17	53174966	7.23333e-22	52979985	53271918	A	G	STXBP4	0	intronic	1.977	NA	5	15
ERPBC-ASD	rs2252488	5	2	217857450	9.26766e-27	217856966	217978557	T	C	AC007563.5	0	ncRNA_intronic	5.734	5	5	15
ERPBC-ASD	rs2403907	41	21	16574455	3.40346e-25	16488615	16576493	A	C	AF127577.12	134296	intergenic	0.03	7	5	15
ERPBC-ASD	rs2568176	6	2	218303958	6.49244e-13	218251702	218357382	A	G	DIRC3	0	intergenic	2.35	NA	2	15
ERPBC-ASD	rs2992756	1	1	18807339	2.46523e-10	18800387	18811668	C	T	KLHDC7A	84	upstream	7.659	NA	1	14
ERPBC-ASD	rs3104766	34	16	52624535	1.43375e-26	52514841	52650909	A	C	CASC16	0	ncRNA_intronic	0.324	6	5	15
ERPBC-ASD	rs3217992	22	9	22003223	6.46836e-09	21997872	22072719	T	C	RP11-145E5.5:CDKN2B-AS1:CDKN2B	00:00:00	ncRNA_intronic	2.642	NA	4	14
ERPBC-ASD	rs34134147	42	22	29203724	5.56323e-13	28769172	29613520	T	C	CTA-292E10.6	0	ncRNA_intronic	2.546	6	5	5
ERPBC-ASD	rs35263707	9	3	30684097	1.94489e-10	30670425	30689421	A	G	TGFBR2	0	intronic	4.14	6	2	5
ERPBC-ASD	rs3750817	30	10	123332577	3.74946e-27	123092386	123493577	T	C	FGFR2	0	intronic	12.99	4	1	15
ERPBC-ASD	rs3769821	4	2	202123430	9.67226e-09	202114624	202186986	C	T	CASP8	0	intronic	2.385	NA	1	1
ERPBC-ASD	rs432470	21	8	128339044	1.39339e-26	128309591	128396316	C	T	CASC8	0	ncRNA_intronic	0.523	NA	5	15
ERPBC-ASD	rs4703870	15	5	81492643	1.41795e-08	81261923	81679914	G	A	ATG10	0	intronic	0.02	6	5	15
ERPBC-ASD	rs4820318	43	22	38570313	3.33445e-11	38506688	38614090	A	G	PLA2G6	0	intronic	1.98	7	4	5
ERPBC-ASD	rs56387622	10	3	46888198	1.14162e-09	46861939	46896499	C	T	MYL3	11163	intergenic	2.965	5	1	2
ERPBC-ASD	rs59587250	31	11	69284867	5.53786e-27	69153455	69509669	T	C	AP000439.5	393	downstream	3.756	4	5	15
ERPBC-ASD	rs6001982	44	22	41019948	4.01688e-15	40726183	41049402	A	C	MKL1	0	intronic	1.639	6	5	15
ERPBC-ASD	rs62048402	35	16	53803223	5.37167e-10	53797908	53845487	A	G	FTO	0	intronic	7.001	5	2	15
ERPBC-ASD	rs641002	24	9	110900018	8.86746e-27	110760316	111073347	A	G	CHCHD4P2	39886	intergenic	3.954	5	5	15
ERPBC-ASD	rs6762558	7	3	4742251	8.71412e-11	4728574	4773465	G	A	ITPR1	0	intronic	10.37	6	4	4
ERPBC-ASD	rs6912323	17	6	151958612	1.46119e-16	151914113	151989609	T	G	CCDC170	16283	intergenic	1.071	6	5	15
ERPBC-ASD	rs7029693	25	9	119308184	4.73841e-09	119266695	119467660	T	G	ASTN2:RP11-264C15.2	00:00:00	ncRNA_intronic	1.758	7	2	15
ERPBC-ASD	rs7149262	32	14	37136545	8.59608e-13	37091029	37136545	A	C	PAX9	0	intronic	0.651	3a	5	13
ERPBC-ASD	rs7258465	39	19	18533642	7.69822e-16	18510925	18650692	C	T	SSBP4	0	intronic	0.248	1f	2	5
ERPBC-ASD	rs72658074	20	8	76313487	3.34319e-14	76230301	76689287	C	T	HNF4G	6661	intergenic	1.669	6	5	14
ERPBC-ASD	rs7463114	19	8	29507094	1.87806e-12	29479638	29530479	T	C	RPL17P33	16933	intergenic	19.41	5	5	15
ERPBC-ASD	rs7500067	36	16	80648296	4.0823e-15	80641397	80675800	G	A	CDYL2	0	intronic	3.001	3a	5	15
ERPBC-ASD	rs754416	28	10	80852768	9.24704e-21	80834562	80891631	T	G	ZMIZ1	0	intronic	3.766	4	5	7
ERPBC-ASD	rs7650602	11	3	141147414	3.84888e-09	141087623	141154542	C	T	ZBTB38	0	intronic	2.613	7	4	5
ERPBC-ASD	rs7697216	12	4	175828036	2.0332e-22	175818747	175932852	T	C	ADAM29	0	intergenic	0.378	7	9	15
ERPBC-ASD	rs77982563	14	5	56193667	1.63934e-27	55983856	56293149	T	C	MAP3K1	1687	intergenic	0.693	6	4	5
ERPBC-ASD	rs9728991	2	1	121264079	1.62589e-26	120759952	121484384	G	A	EMBP1	0	ncRNA_intronic	5.826	NA	5	15
ERPBC-BIP	rs10816528	21	9	110303833	8.46401e-14	110303463	110312294	C	T	RP11-438P9.2	1598	intergenic	4.145	4	5	15
ERPBC-BIP	rs10828249	23	10	21824727	1.12457e-15	21689036	22684215	A	G	MLLT10	0	intronic	1.888	2b	1	2
ERPBC-BIP	rs11205277	3	1	149892872	8.25386e-09	149892872	149995265	G	A	SF3B4	2336	intergenic	8.548	6	4	5
ERPBC-BIP	rs11524313	24	10	64283656	1.32676e-26	64231739	64304197	A	G	ZNF365	0	intronic	0.237	6	9	15
ERPBC-BIP	rs11624164	30	14	68986157	2.26072e-25	68362510	69047006	T	C	RAD51B	0	intronic	17.12	2b	2	7
ERPBC-BIP	rs11957920	12	5	44905086	3.79109e-28	44302177	45393754	T	C	RP11-53O19.3	76391	intergenic	3.171	7	5	15
ERPBC-BIP	rs12242201	27	10	123422858	3.96261e-27	123092386	123493577	T	C	RP11-62L18.3	47504	intergenic	0.089	4	5	15
ERPBC-BIP	rs12250948	26	10	115128491	2.68507e-08	115122266	115166770	T	C	RNU7-165P	15247	intergenic	1.143	5	5	15
ERPBC-BIP	rs12703654	16	7	139954640	5.04245e-09	139942304	139954640	A	C	RNU1-58P	12807	intergenic	0.404	7	5	15
ERPBC-BIP	rs1432679	14	5	158244083	5.98804e-15	158184710	158381663	C	T	EBF1	0	intronic	8.146	7	4	15
ERPBC-BIP	rs1685191	37	19	44283232	3.005e-11	44281094	44296906	C	T	KCNN4	0	intronic	3.161	NA	1	2
ERPBC-BIP	rs170801	35	18	24500899	6.15282e-15	24481272	24624030	A	C	AQP4-AS1:CHST9	00:00:00	ncRNA_intronic	0.681	3a	5	15
ERPBC-BIP	rs1812715	34	17	53174966	6.10717e-22	52979985	53271918	A	G	STXBP4	0	intronic	1.977	NA	5	15
ERPBC-BIP	rs2403907	38	21	16574455	2.52904e-25	16488615	16576493	A	C	AF127577.12	134296	intergenic	0.03	7	5	15
ERPBC-BIP	rs252907	13	5	56120646	4.60626e-27	55983856	56293149	G	A	MAP3K1	0	intronic	3.502	5	5	5
ERPBC-BIP	rs2568176	5	2	218303958	4.99128e-13	218251702	218357382	A	G	DIRC3	0	intergenic	2.35	NA	2	15
ERPBC-BIP	rs2992756	1	1	18807339	1.89675e-10	18800387	18811668	C	T	KLHDC7A	84	upstream	7.659	NA	1	14
ERPBC-BIP	rs3217992	20	9	22003223	7.43772e-09	21997872	22072719	T	C	RP11-145E5.5:CDKN2B-AS1:CDKN2B	00:00:00	ncRNA_intronic	2.642	NA	4	14
ERPBC-BIP	rs34134147	39	22	29203724	6.62251e-13	28769172	29613520	T	C	CTA-292E10.6	0	ncRNA_intronic	2.546	6	5	5
ERPBC-BIP	rs35263707	8	3	30684097	3.01268e-10	30670425	30689421	A	G	TGFBR2	0	intronic	4.14	6	2	5
ERPBC-BIP	rs4784220	31	16	52535810	1.48326e-27	52514841	52650909	C	T	TOX3	0	intronic	2.561	5	5	15
ERPBC-BIP	rs4820318	40	22	38570313	4.98167e-11	38506688	38614090	A	G	PLA2G6	0	intronic	1.98	7	4	5
ERPBC-BIP	rs56269701	4	2	217930533	6.12036e-27	217856966	217978557	G	A	RP11-574O16.1	69319	intergenic	0.052	5	5	15
ERPBC-BIP	rs56387622	9	3	46888198	1.11105e-09	46861939	46896499	C	T	MYL3	11163	intergenic	2.965	5	1	2
ERPBC-BIP	rs575270	22	9	110902100	3.08098e-27	110760316	111073347	T	C	CHCHD4P2	41968	intergenic	3.651	7	5	15
ERPBC-BIP	rs6001982	41	22	41019948	1.83202e-15	40676996	41062415	A	C	MKL1	0	intronic	1.639	6	5	15
ERPBC-BIP	rs62048402	32	16	53803223	4.28052e-10	53797908	53845487	A	G	FTO	0	intronic	7.001	5	2	15
ERPBC-BIP	rs6762558	6	3	4742251	1.20839e-10	4728574	4758244	G	A	ITPR1	0	intronic	10.37	6	4	4
ERPBC-BIP	rs6912323	15	6	151958612	9.18979e-17	151914113	151989609	T	G	CCDC170	16283	intergenic	1.071	6	5	15
ERPBC-BIP	rs7149262	29	14	37136545	1.18956e-12	37091029	37136545	A	C	PAX9	0	intronic	0.651	3a	5	13
ERPBC-BIP	rs7258465	36	19	18533642	5.34841e-16	18510925	18650692	C	T	SSBP4	0	intronic	0.248	1f	2	5
ERPBC-BIP	rs72658081	18	8	76328331	1.67623e-14	76230301	76689287	A	G	HNF4G	0	intronic	0.028	6	5	15
ERPBC-BIP	rs7463114	17	8	29507094	1.79834e-12	29479638	29530479	T	C	RPL17P33	16933	intergenic	19.41	5	5	15
ERPBC-BIP	rs7500067	33	16	80648296	5.06123e-15	80641397	80675800	G	A	CDYL2	0	intronic	3.001	3a	5	15
ERPBC-BIP	rs75296154	28	11	69343815	1.15796e-26	69153455	69509669	T	C	AP000439.3	49106	intergenic	0.038	5	5	15
ERPBC-BIP	rs754416	25	10	80852768	5.59637e-21	80834562	80891631	T	G	ZMIZ1	0	intronic	3.766	4	5	7
ERPBC-BIP	rs7650602	10	3	141147414	2.2351e-09	141087623	141154542	C	T	ZBTB38	0	intronic	2.613	7	4	5
ERPBC-BIP	rs77443176	7	3	27286238	3.36285e-27	27038340	27571088	T	G	NEK10	0	intronic	0.661	5	5	15
ERPBC-BIP	rs7826557	19	8	128345731	9.92124e-27	128309591	128396316	A	C	CASC8	0	ncRNA_intronic	2.663	5	5	15
ERPBC-BIP	rs9728991	2	1	121264079	1.12285e-26	120759952	121484384	G	A	EMBP1	0	ncRNA_intronic	5.826	NA	5	15
ERPBC-BIP	rs985261	11	4	175821923	9.42275e-23	175818747	175932852	C	T	ADAM29	0	intergenic	3.651	5	9	15
ERPBC-DEP	rs10816528	21	9	110303833	1.96192e-14	110303463	110312294	C	T	RP11-438P9.2	1598	intergenic	4.145	4	5	15
ERPBC-DEP	rs10828248	24	10	21824619	1.2136e-15	21689036	22684215	G	A	MLLT10	0	intronic	3.906	4	1	2
ERPBC-DEP	rs10995187	25	10	64273026	1.202e-26	64231739	64304197	A	G	ZNF365	0	intronic	0.455	6	5	15
ERPBC-DEP	rs11205277	3	1	149892872	1.00276e-08	149892872	149995265	G	A	SF3B4	2336	intergenic	8.548	6	4	5
ERPBC-DEP	rs11624164	32	14	68986157	1.62596e-25	68362510	69047006	T	C	RAD51B	0	intronic	17.12	2b	2	7
ERPBC-DEP	rs12134101	2	1	121213348	1.69762e-26	120759952	121484384	G	A	AL592494.5	8364	intergenic	0.474	NA	5	15
ERPBC-DEP	rs12250948	27	10	115128491	2.23887e-08	115122266	115166770	T	C	RNU7-165P	15247	intergenic	1.143	5	5	15
ERPBC-DEP	rs12703654	16	7	139954640	4.72908e-09	139942304	139954640	A	C	RNU1-58P	12807	intergenic	0.404	7	5	15
ERPBC-DEP	rs12804411	30	11	69284200	1.25946e-26	69153455	69509669	T	C	AP000439.5	0	ncRNA_exonic	0.111	4	2	15
ERPBC-DEP	rs12891525	31	14	37121447	9.16097e-13	37086961	37141990	G	A	RP11-964E11.2	0	ncRNA_intronic	13.2	7	13	13
ERPBC-DEP	rs13098500	7	3	27223710	1.58505e-27	27038340	27571088	T	C	NEK10	0	intronic	3.961	6	5	15
ERPBC-DEP	rs1432679	14	5	158244083	1.08025e-14	158184710	158381663	C	T	EBF1	0	intronic	8.146	7	4	15
ERPBC-DEP	rs1685191	41	19	44283232	5.87369e-11	44281094	44296906	C	T	KCNN4	0	intronic	3.161	NA	1	2
ERPBC-DEP	rs170801	38	18	24500899	4.36998e-15	24481272	24624030	A	C	AQP4-AS1:CHST9	00:00:00	ncRNA_intronic	0.681	3a	5	15
ERPBC-DEP	rs1812715	37	17	53174966	8.98107e-22	52979985	53271918	A	G	STXBP4	0	intronic	1.977	NA	5	15
ERPBC-DEP	rs2403907	42	21	16574455	2.41209e-26	16488615	16576493	A	C	AF127577.12	134296	intergenic	0.03	7	5	15
ERPBC-DEP	rs2568176	5	2	218303958	7.08874e-13	218251702	218357382	A	G	DIRC3	0	intergenic	2.35	NA	2	15
ERPBC-DEP	rs28539243	35	16	54682064	2.51142e-08	54676323	54683278	A	G	AC079412.1	98755	intergenic	19.95	3a	1	15
ERPBC-DEP	rs2992756	1	1	18807339	2.67112e-10	18800387	18811668	C	T	KLHDC7A	84	upstream	7.659	NA	1	14
ERPBC-DEP	rs3112578	33	16	52585440	5.43889e-27	52514841	52650909	C	T	CASC16	561	downstream	4.986	NA	5	14
ERPBC-DEP	rs3217992	20	9	22003223	4.00219e-09	21997872	22072719	T	C	RP11-145E5.5:CDKN2B-AS1:CDKN2B	00:00:00	ncRNA_intronic	2.642	NA	4	14
ERPBC-DEP	rs34134147	43	22	29203724	3.79768e-13	28769172	29613520	T	C	CTA-292E10.6	0	ncRNA_intronic	2.546	6	5	5
ERPBC-DEP	rs35263707	8	3	30684097	1.74512e-10	30670425	30689421	A	G	TGFBR2	0	intronic	4.14	6	2	5
ERPBC-DEP	rs4237533	28	10	123332352	1.04013e-26	123092386	123493577	A	G	FGFR2	0	intronic	0.639	4	2	15
ERPBC-DEP	rs4820318	44	22	38570313	4.76387e-11	38506688	38614090	A	G	PLA2G6	0	intronic	1.98	7	4	5
ERPBC-DEP	rs56387622	9	3	46888198	1.11197e-09	46861939	46896499	C	T	MYL3	11163	intergenic	2.965	5	1	2
ERPBC-DEP	rs6001982	45	22	41019948	3.90762e-15	40726183	41062415	A	C	MKL1	0	intronic	1.639	6	5	15
ERPBC-DEP	rs62048402	34	16	53803223	7.01532e-11	53797908	53845487	A	G	FTO	0	intronic	7.001	5	2	15
ERPBC-DEP	rs62355944	13	5	56112698	1.93558e-27	55983856	56293149	T	C	MAP3K1	0	intronic	20.5	2a	1	1
ERPBC-DEP	rs630965	22	9	110885479	4.90646e-27	110760316	111073347	C	T	CHCHD4P2	25347	intergenic	0.264	6	5	15
ERPBC-DEP	rs6721996	4	2	217909463	1.01305e-26	217856966	217978557	A	G	RP11-574O16.1	48249	intergenic	0.688	7	5	15
ERPBC-DEP	rs6762558	6	3	4742251	1.03172e-10	4728574	4758244	G	A	ITPR1	0	intronic	10.37	6	4	4
ERPBC-DEP	rs688201	19	8	128344402	5.04693e-27	128309591	128396316	T	G	CASC8	0	ncRNA_intronic	3.411	NA	5	15
ERPBC-DEP	rs6912323	15	6	151958612	1.48698e-16	151914113	151989609	T	G	CCDC170	16283	intergenic	1.071	6	5	15
ERPBC-DEP	rs7029693	23	9	119308184	1.92576e-08	119266695	119467660	T	G	ASTN2:RP11-264C15.2	00:00:00	ncRNA_intronic	1.758	7	2	15
ERPBC-DEP	rs7258465	40	19	18533642	1.83279e-16	18510925	18650692	C	T	SSBP4	0	intronic	0.248	1f	2	5
ERPBC-DEP	rs72658084	18	8	76333056	2.77471e-14	76230301	76689287	T	C	HNF4G	0	intronic	0.254	4	5	15
ERPBC-DEP	rs7463114	17	8	29507094	1.78484e-12	29479638	29530479	T	C	RPL17P33	16933	intergenic	19.41	5	5	15
ERPBC-DEP	rs7483477	29	11	1920255	3.33978e-08	1920255	2008366	G	T	LINC01150	3621	intergenic	1.078	NA	5	15
ERPBC-DEP	rs7500067	36	16	80648296	1.35869e-15	80641296	80675800	G	A	CDYL2	0	intronic	3.001	3a	5	15
ERPBC-DEP	rs754416	26	10	80852768	3.84282e-21	80834562	80891631	T	G	ZMIZ1	0	intronic	3.766	4	5	7
ERPBC-DEP	rs7650602	10	3	141147414	2.17877e-09	141087623	141154542	C	T	ZBTB38	0	intronic	2.613	7	4	5
ERPBC-DEP	rs7697216	11	4	175828036	2.97506e-22	175818747	175932852	T	C	ADAM29	0	intergenic	0.378	7	9	15
ERPBC-DEP	rs78955132	39	18	42411651	4.8379e-08	42370807	42416240	G	A	SETBP1	0	intronic	3.8	7	5	15
ERPBC-DEP	rs930395	12	5	44822458	1.27553e-26	44302177	45285752	A	G	MRPS30	1927	intergenic	0.674	NA	4	5
ERPBC-PTSD	rs10816528	21	9	110303833	1.13237e-13	110303463	110312294	C	T	RP11-438P9.2	1598	intergenic	4.145	4	5	15
ERPBC-PTSD	rs10828249	23	10	21824727	1.19545e-14	21689036	22684215	A	G	MLLT10	0	intronic	1.888	2b	1	2
ERPBC-PTSD	rs10941679	12	5	44706498	1.10142e-26	44302177	45285752	G	A	RP11-503D12.1	5587	intergenic	4.526	6	14	15
ERPBC-PTSD	rs10995189	24	10	64278181	1.91499e-26	64231739	64304197	A	G	ZNF365	0	intronic	6.666	7	5	15
ERPBC-PTSD	rs11205303	3	1	149906413	1.17386e-08	149892872	149995265	C	T	MTMR11	0	exonic	17.03	3a	1	5
ERPBC-PTSD	rs11624164	31	14	68986157	9.10456e-26	68362510	69047006	T	C	RAD51B	0	intronic	17.12	2b	2	7
ERPBC-PTSD	rs12134101	2	1	121213348	2.0019e-26	120759952	121484384	G	A	AL592494.5	8364	intergenic	0.474	NA	5	15
ERPBC-PTSD	rs12250948	26	10	115128491	3.31583e-08	115122266	115166770	T	C	RNU7-165P	15247	intergenic	1.143	5	5	15
ERPBC-PTSD	rs12657615	13	5	56064133	2.03636e-27	55983856	56293149	C	T	AC008940.1	2492	intergenic	3.786	6	5	15
ERPBC-PTSD	rs12703654	16	7	139954640	5.188e-09	139942304	139954640	A	C	RNU1-58P	12807	intergenic	0.404	7	5	15
ERPBC-PTSD	rs13249993	19	8	128350515	1.09518e-26	128309591	128396316	G	A	CASC8	0	ncRNA_intronic	0.364	5	5	15
ERPBC-PTSD	rs13329835	34	16	80650805	2.54824e-15	80641397	80675800	G	A	CDYL2	0	intronic	0.417	4	4	15
ERPBC-PTSD	rs1432679	14	5	158244083	1.1604e-14	158184710	158381663	C	T	EBF1	0	intronic	8.146	7	4	15
ERPBC-PTSD	rs1685191	38	19	44283232	5.77339e-11	44281094	44296906	C	T	KCNN4	0	intronic	3.161	NA	1	2
ERPBC-PTSD	rs170801	36	18	24500899	6.68296e-15	24481272	24624030	A	C	AQP4-AS1:CHST9	00:00:00	ncRNA_intronic	0.681	3a	5	15
ERPBC-PTSD	rs1812715	35	17	53174966	2.46708e-22	52979985	53271918	A	G	STXBP4	0	intronic	1.977	NA	5	15
ERPBC-PTSD	rs2403907	39	21	16574455	7.74387e-26	16488615	16576493	A	C	AF127577.12	134296	intergenic	0.03	7	5	15
ERPBC-PTSD	rs2568176	5	2	218303958	7.14425e-13	218251702	218357382	A	G	DIRC3	0	intergenic	2.35	NA	2	15
ERPBC-PTSD	rs2992756	1	1	18807339	2.78338e-10	18800387	18811668	C	T	KLHDC7A	84	upstream	7.659	NA	1	14
ERPBC-PTSD	rs3112606	32	16	52650909	1.42502e-26	52514841	52650909	C	T	CASC16	0	ncRNA_intronic	6.827	NA	5	15
ERPBC-PTSD	rs3217992	20	9	22003223	6.77693e-09	21997872	22072719	T	C	RP11-145E5.5:CDKN2B-AS1:CDKN2B	00:00:00	ncRNA_intronic	2.642	NA	4	14
ERPBC-PTSD	rs34005590	4	2	217963060	1.64658e-26	217856966	217978557	A	C	AC010887.1	78160	intergenic	0.013	7	5	15
ERPBC-PTSD	rs34134147	40	22	29203724	7.63055e-13	28769172	29613520	T	C	CTA-292E10.6	0	ncRNA_intronic	2.546	6	5	5
ERPBC-PTSD	rs35263707	8	3	30684097	2.87089e-10	30670425	30689421	A	G	TGFBR2	0	intronic	4.14	6	2	5
ERPBC-PTSD	rs45631586	27	10	123347153	6.83419e-27	123092386	123493577	G	A	FGFR2	0	intronic	4.441	6	4	15
ERPBC-PTSD	rs4820318	41	22	38570313	4.54115e-11	38506688	38614090	A	G	PLA2G6	0	intronic	1.98	7	4	5
ERPBC-PTSD	rs56387622	9	3	46888198	1.14317e-09	46861939	46896499	C	T	MYL3	11163	intergenic	2.965	5	1	2
ERPBC-PTSD	rs6001982	42	22	41019948	4.46706e-15	40726183	41049402	A	C	MKL1	0	intronic	1.639	6	5	15
ERPBC-PTSD	rs62048402	33	16	53803223	5.63015e-10	53797908	53845487	A	G	FTO	0	intronic	7.001	5	2	15
ERPBC-PTSD	rs6762558	6	3	4742251	1.14909e-10	4728574	4758244	G	A	ITPR1	0	intronic	10.37	6	4	4
ERPBC-PTSD	rs680618	29	11	69316881	8.02565e-27	69153455	69509669	C	T	AP000439.3	22172	intergenic	0.954	5	5	15
ERPBC-PTSD	rs6912323	15	6	151958612	1.17523e-16	151914113	151989609	T	G	CCDC170	16283	intergenic	1.071	6	5	15
ERPBC-PTSD	rs7149262	30	14	37136545	1.02034e-12	37091029	37136545	A	C	PAX9	0	intronic	0.651	3a	5	13
ERPBC-PTSD	rs7258465	37	19	18533642	8.16309e-16	18510925	18650692	C	T	SSBP4	0	intronic	0.248	1f	2	5
ERPBC-PTSD	rs72658074	18	8	76313487	3.44161e-14	76230301	76689287	C	T	HNF4G	6661	intergenic	1.669	6	5	14
ERPBC-PTSD	rs73046176	7	3	27436868	5.02139e-27	27038340	27571088	T	C	SLC4A7	0	intronic	1.083	5	4	4
ERPBC-PTSD	rs7463114	17	8	29507094	1.94238e-12	29479638	29530479	T	C	RPL17P33	16933	intergenic	19.41	5	5	15
ERPBC-PTSD	rs7483477	28	11	1920255	4.99387e-08	1920255	2008366	G	T	LINC01150	3621	intergenic	1.078	NA	5	15
ERPBC-PTSD	rs754416	25	10	80852768	9.92435e-21	80834562	80891631	T	G	ZMIZ1	0	intronic	3.766	4	5	7
ERPBC-PTSD	rs7650602	10	3	141147414	4.04735e-09	141087623	141154542	C	T	ZBTB38	0	intronic	2.613	7	4	5
ERPBC-PTSD	rs7697216	11	4	175828036	2.87839e-22	175818747	175932852	T	C	ADAM29	0	intergenic	0.378	7	9	15
ERPBC-PTSD	rs7848334	22	9	110849525	9.34463e-27	110760316	111073347	G	T	CHCHD4P2	10186	intergenic	0.725	7	5	15
ERPBC-SCZ	rs10462082	12	5	44800917	4.76878e-28	44302177	45393754	C	A	RP11-53O19.1	0	ncRNA_intronic	0.054	6	5	15
ERPBC-SCZ	rs10816528	21	9	110303833	1.16377e-13	110303463	110312294	C	T	RP11-438P9.2	1598	intergenic	4.145	4	5	15
ERPBC-SCZ	rs10828249	23	10	21824727	1.1468e-14	21689036	22684215	A	G	MLLT10	0	intronic	1.888	2b	1	2
ERPBC-SCZ	rs10995182	24	10	64268764	3.71397e-27	64231739	64304197	C	T	ZNF365	0	intronic	9.645	6	5	15
ERPBC-SCZ	rs11200017	27	10	123339685	1.02359e-26	123092386	123493577	A	G	FGFR2	0	intronic	9.88	2b	2	15
ERPBC-SCZ	rs11205303	3	1	149906413	1.17457e-08	149892872	149995265	C	T	MTMR11	0	exonic	17.03	3a	1	5
ERPBC-SCZ	rs11624164	30	14	68986157	1.91188e-25	68362510	69047006	T	C	RAD51B	0	intronic	17.12	2b	2	7
ERPBC-SCZ	rs12134101	2	1	121213348	1.62441e-26	120759952	121484384	G	A	AL592494.5	8364	intergenic	0.474	NA	5	15
ERPBC-SCZ	rs12250948	26	10	115128491	3.03192e-08	115122266	115166770	T	C	RNU7-165P	15247	intergenic	1.143	5	5	15
ERPBC-SCZ	rs12703654	16	7	139954640	5.14445e-09	139942304	139954640	A	C	RNU1-58P	12807	intergenic	0.404	7	5	15
ERPBC-SCZ	rs13426489	4	2	217906246	2.85371e-27	217856966	217978557	G	T	RP11-574O16.1	45032	intergenic	1.542	7	5	15
ERPBC-SCZ	rs1432679	14	5	158244083	1.22922e-14	158184710	158381663	C	T	EBF1	0	intronic	8.146	7	4	15
ERPBC-SCZ	rs1685191	37	19	44283232	6.38148e-11	44281094	44296906	C	T	KCNN4	0	intronic	3.161	NA	1	2
ERPBC-SCZ	rs170801	35	18	24500899	6.62592e-15	24481272	24624030	A	C	AQP4-AS1:CHST9	00:00:00	ncRNA_intronic	0.681	3a	5	15
ERPBC-SCZ	rs17465052	19	8	128354080	5.67831e-27	128309591	128396316	A	G	CASC8:RP11-382A18.2	00:00:00	ncRNA_intronic	1.223	4	7	15
ERPBC-SCZ	rs1812715	34	17	53174966	8.21135e-22	52979985	53271918	A	G	STXBP4	0	intronic	1.977	NA	5	15
ERPBC-SCZ	rs2403907	38	21	16574455	2.84346e-25	16488615	16576493	A	C	AF127577.12	134296	intergenic	0.03	7	5	15
ERPBC-SCZ	rs2568176	5	2	218303958	6.97048e-13	218251702	218357382	A	G	DIRC3	0	intergenic	2.35	NA	2	15
ERPBC-SCZ	rs2992756	1	1	18807339	2.32066e-10	18800387	18811668	C	T	KLHDC7A	84	upstream	7.659	NA	1	14
ERPBC-SCZ	rs3217992	20	9	22003223	4.70706e-09	21997872	22072719	T	C	RP11-145E5.5:CDKN2B-AS1:CDKN2B	00:00:00	ncRNA_intronic	2.642	NA	4	14
ERPBC-SCZ	rs34134147	39	22	29203724	7.86926e-13	28769172	29613520	T	C	CTA-292E10.6	0	ncRNA_intronic	2.546	6	5	5
ERPBC-SCZ	rs35263707	8	3	30684097	3.06727e-10	30670425	30689421	A	G	TGFBR2	0	intronic	4.14	6	2	5
ERPBC-SCZ	rs4784220	31	16	52535810	6.37759e-27	52514841	52650909	C	T	TOX3	0	intronic	2.561	5	5	15
ERPBC-SCZ	rs4820318	40	22	38570313	1.11042e-11	38506688	38614090	A	G	PLA2G6	0	intronic	1.98	7	4	5
ERPBC-SCZ	rs4973766	7	3	27413566	6.84827e-27	27038340	27571088	T	C	SLC4A7	647	downstream	0.907	6	4	5
ERPBC-SCZ	rs56387622	9	3	46888198	1.1877e-09	46861939	46896499	C	T	MYL3	11163	intergenic	2.965	5	1	2
ERPBC-SCZ	rs6001982	41	22	41019948	1.67674e-15	40726183	41062415	A	C	MKL1	0	intronic	1.639	6	5	15
ERPBC-SCZ	rs62048402	32	16	53803223	5.61801e-10	53797908	53845487	A	G	FTO	0	intronic	7.001	5	2	15
ERPBC-SCZ	rs66893416	13	5	56051596	5.11789e-27	55983856	56293149	A	G	AC008940.1	15029	intergenic	4.311	6	5	15
ERPBC-SCZ	rs6762558	6	3	4742251	1.04168e-10	4728574	4758244	G	A	ITPR1	0	intronic	10.37	6	4	4
ERPBC-SCZ	rs676256	22	9	110895353	1.13407e-26	110760316	111073347	C	T	CHCHD4P2	35221	intergenic	1.966	7	5	15
ERPBC-SCZ	rs6912323	15	6	151958612	1.51511e-16	151914113	151989609	T	G	CCDC170	16283	intergenic	1.071	6	5	15
ERPBC-SCZ	rs7118560	28	11	69285785	1.41797e-26	69153455	69509669	T	C	AP000439.5	1311	intergenic	9.105	5	5	15
ERPBC-SCZ	rs7149262	29	14	37136545	1.2072e-12	37091029	37136545	A	C	PAX9	0	intronic	0.651	3a	5	13
ERPBC-SCZ	rs7258465	36	19	18533642	3.81092e-16	18510925	18650692	C	T	SSBP4	0	intronic	0.248	1f	2	5
ERPBC-SCZ	rs72658074	18	8	76313487	2.94676e-14	76230301	76689287	C	T	HNF4G	6661	intergenic	1.669	6	5	14
ERPBC-SCZ	rs7463114	17	8	29507094	2.09232e-12	29479638	29530479	T	C	RPL17P33	16933	intergenic	19.41	5	5	15
ERPBC-SCZ	rs7500067	33	16	80648296	5.66736e-15	80641397	80675800	G	A	CDYL2	0	intronic	3.001	3a	5	15
ERPBC-SCZ	rs754416	25	10	80852768	1.03104e-20	80834562	80891631	T	G	ZMIZ1	0	intronic	3.766	4	5	7
ERPBC-SCZ	rs7650602	10	3	141147414	3.71983e-09	141087623	141154542	C	T	ZBTB38	0	intronic	2.613	7	4	5
ERPBC-SCZ	rs7697216	11	4	175828036	2.46844e-22	175818747	175932852	T	C	ADAM29	0	intergenic	0.378	7	9	15
ADHD-ERPBC	rs2004899	1	1	44045465	7.55181e-09	44006339	44196945	A	G	PTPRF	0	intronic	5.834	7	4	4
AN-ERPBC	rs9812977	1	3	48720303	1.66055e-08	48446237	49651970	A	G	NCKIPSD	0	UTR5	0.305	5	3	5
BIP-ERPBC	rs9834970	1	3	36856030	3.29169e-11	36834099	36870230	T	C	TRANK1	12280	intergenic	11.17	4	5	15
DEP-ERPBC	rs1021363	4	10	106610839	1.0595e-08	106569253	106830537	A	G	SORCS3	0	intronic	4.373	NA	5	15
DEP-ERPBC	rs11209952	1	1	72837500	5.61962e-11	72748669	72940273	C	T	RPL31P12	69987	intergenic	3.115	4	5	15
DEP-ERPBC	rs12658032	3	5	103904226	6.78224e-09	103723455	104082179	A	G	RP11-6N13.1	0	ncRNA_intronic	4.238	7	9	15
DEP-ERPBC	rs17602038	5	11	113364691	1.39255e-08	113317745	113413565	C	T	DRD2	18277	intergenic	6.288	6	5	15
DEP-ERPBC	rs4632195	6	18	50746748	4.55565e-08	50620087	50907127	T	C	DCC	0	intronic	0.324	5	9	15
DEP-ERPBC	rs7617480	2	3	49210732	4.7208e-08	49143438	49616053	A	C	KLHDC8B	0	intronic	15.13	1b	1	2
SCZ-ERPBC	rs12129573	1	1	73768366	1.18735e-08	73766431	73991651	A	C	RP4-598G3.1	3486	intergenic	5.324	7	9	15
SCZ-ERPBC	rs12154473	7	7	1982181	2.29323e-14	1877502	2184673	A	G	MAD1L1	0	intronic	1.355	4	5	5
SCZ-ERPBC	rs12285419	9	11	46343189	3.95662e-08	46339597	46751495	A	C	CREB3L1	216	downstream	2.158	7	2	15
SCZ-ERPBC	rs13107325	6	4	103188709	3.09953e-11	103001649	103198082	T	C	SLC39A8	0	exonic	23.1	5	4	15
SCZ-ERPBC	rs1451488	3	2	199990107	2.15299e-09	199908378	200131695	A	G	AC018717.2	15295	intergenic	12.94	NA	5	15
SCZ-ERPBC	rs1469713	11	19	19528806	1.73519e-09	19373689	19657632	G	A	GATAD2A	0	intronic	0.175	NA	2	7
SCZ-ERPBC	rs2710323	5	3	52815905	2.66135e-10	52540773	53175017	T	C	ITIH1	0	intronic	7.404	NA	1	15
SCZ-ERPBC	rs2802535	2	1	98508258	1.90512e-10	98325796	98559093	C	T	MIR137HG	0	ncRNA_intronic	0.262	NA	1	14
SCZ-ERPBC	rs4129585	8	8	143312933	1.71818e-08	143308772	143340566	A	C	TSNARE1	0	intronic	6.646	NA	5	15
SCZ-ERPBC	rs4702	10	15	91426560	3.97063e-13	91416550	91429042	G	A	FURIN	0	UTR3	17.36	5	2	5
SCZ-ERPBC	rs938575	4	2	233768788	3.05746e-08	233562197	233806771	A	G	NGEF	0	intronic	0.318	NA	4	15
