# Supplementary material for: Cross-trait genetic architecture between breast cancer and psychiatric disorders
Source: iScience. 2026 Jul 13;29(8):116767. doi: 10.1016/j.isci.2026.116767 (PMC13382130; doi:10.1016/j.isci.2026.116767)
Supplement: Table S13. S-LDSC-based heritability enrichment estimates in 49 tissue types or 489 functional categories for PLACO results between eight psychiatric disorders and two subtypes of breast cancer using LDSC-SEG [file mmc14.xlsx]

## Sheet: Table S13
Table S13. S-LDSC-based heritability enrichment estimates in 49 tissue types or 489 functional categories for PLACO results between eight psychiatric disorders and two subtypes of breast cancer using LDSC-SEG
Note: P-values of SNP-based heritability enrichment tests of 49 tissue types or 489 functional categories were tested using stratified LD Score regression. All reported p-values in dark blue are significant after false discovery rate (FDR) correction for multiple testing (FDR <0.05). Tests are two sided.
A) Results from multiple-tissue analysis of gene expression using LDSC-SEG
Tissue	ADHD	FDR (ADHD)	AN	FDR (ANX)	ANX	FDR (ANX)	ASD	FDR (ASD)	BIP	FDR (BIP)	DEP	FDR (DEP)	PTSD	FDR (PTSD)	SCZ	FDR (SCZ)	ERNBC	FDR (ERNBC)	ERPBC	FDR (ERPBC)
Adipose_Subcutaneous	0.52678	0.998999	0.965692	0.997503	0.72961	0.998846	0.619458	0.87069	0.999083	0.999978	0.997491	0.999999	0.90476	0.98697	0.79185	0.999969	0.19502	0.66674	0.630376	0.998883
Adipose_Visceral_(Omentum)	0.657106	0.998999	0.967711	0.997503	0.886487	0.998846	0.497976	0.857145	0.999978	0.999978	0.997996	0.999999	0.715942	0.941347	0.917936	0.999969	0.499469	0.921161	0.925278	0.998883
Adrenal_Gland	0.901636	0.998999	0.988018	0.997503	0.841062	0.998846	0.930566	0.987462	0.56293	0.999978	0.955696	0.999999	0.978668	0.98697	0.929087	0.999969	0.217711	0.66674	0.900771	0.998883
Artery_Aorta	0.995838	0.998999	0.91629	0.997503	0.91036	0.998846	0.942545	0.987462	0.534855	0.999978	0.977806	0.999999	0.252353	0.650806	0.412174	0.999969	0.906813	0.945401	0.819079	0.998883
Artery_Coronary	0.993244	0.998999	0.760937	0.997503	0.949806	0.998846	0.986937	0.987462	0.840657	0.999978	0.989598	0.999999	0.588004	0.844054	0.313441	0.938355	0.618813	0.921161	0.948398	0.998883
Artery_Tibial	0.885876	0.998999	0.53862	0.997503	0.259513	0.794759	0.773955	0.972405	0.50196	0.999978	0.782916	0.999999	0.115293	0.5674	0.121972	0.426902	0.728824	0.921161	0.864677	0.998883
Brain_Amygdala	0.0246179	0.134031	0.0221245	0.193059	5.64513e-05	0.000395159	0.0949326	0.422882	2.2335e-07	2.73604e-06	4.71902e-06	3.30332e-05	0.178672	0.614418	2.30431e-12	2.25822e-11	0.780001	0.921161	0.998499	0.998883
Brain_Anterior_cingulate_cortex_(BA24)	0.00140286	0.0386172	0.00448783	0.193059	2.91906e-06	7.1517e-05	0.120262	0.429172	5.44151e-10	8.8878e-09	9.86258e-08	1.61089e-06	0.0158217	0.299165	1.63033e-16	2.66288e-15	0.810005	0.921161	0.991335	0.998883
Brain_Caudate_(basal_ganglia)	0.0115874	0.0811117	0.0385912	0.210108	9.34616e-05	0.000457962	0.146003	0.429172	2.4584e-06	1.33846e-05	3.39253e-05	0.000166234	0.356516	0.778313	2.06743e-10	1.4472e-09	0.692586	0.921161	0.998061	0.998883
Brain_Cerebellar_Hemisphere	0.112462	0.423897	0.0441016	0.216098	0.00107358	0.00438377	0.0537612	0.373267	1.61075e-06	9.86585e-06	1.46971e-05	8.00177e-05	0.293189	0.718314	1.95629e-09	1.06509e-08	0.594124	0.921161	0.99828	0.998883
Brain_Cerebellum	0.0475989	0.194362	0.094527	0.356294	0.00205272	0.00773718	0.0231808	0.283964	5.79857e-07	4.9304e-06	9.80439e-05	0.000436741	0.429871	0.842547	1.53128e-08	6.82117e-08	0.687883	0.921161	0.986641	0.998883
Brain_Cortex	0.00157621	0.0386172	0.0205635	0.193059	3.4462e-05	0.000359783	0.118996	0.429172	3.4124e-10	8.36038e-09	1.89626e-08	7.55365e-07	0.0183166	0.299165	9.00249e-18	2.6647e-16	0.806614	0.921161	0.998244	0.998883
Brain_Frontal_Cortex_(BA9)	0.00282207	0.0460939	0.0283885	0.193059	1.15785e-06	5.67349e-05	0.0455978	0.372382	3.306e-10	8.36038e-09	3.08312e-08	7.55365e-07	0.0892498	0.5674	1.08763e-17	2.6647e-16	0.809284	0.921161	0.998502	0.998883
Brain_Hippocampus	0.00782521	0.076687	0.0315199	0.193059	8.56656e-05	0.000457962	0.269988	0.696284	1.14717e-06	8.03019e-06	2.64407e-06	2.15933e-05	0.12977	0.578065	4.03531e-13	4.94325e-12	0.496381	0.921161	0.997661	0.998883
Brain_Hypothalamus	0.00615007	0.0753384	0.0106492	0.193059	8.6151e-05	0.000457962	0.0104369	0.264826	1.18736e-05	5.28917e-05	3.2598e-07	3.99326e-06	0.15226	0.614418	5.02427e-08	2.05158e-07	0.412473	0.91869	0.992354	0.998883
Brain_Nucleus_accumbens_(basal_ganglia)	0.0155214	0.0950685	0.0187777	0.193059	4.3015e-05	0.000359783	0.0803403	0.422882	3.34836e-06	1.6407e-05	6.79715e-07	6.6612e-06	0.241621	0.650806	1.16263e-10	9.49482e-10	0.782171	0.921161	0.998883	0.998883
Brain_Putamen_(basal_ganglia)	0.0106625	0.0811117	0.0882291	0.356294	1.32069e-05	0.000215713	0.0876473	0.422882	6.03722e-07	4.9304e-06	5.88042e-06	3.60176e-05	0.227096	0.650806	2.57085e-10	1.57464e-09	0.826985	0.921161	0.995237	0.998883
Brain_Spinal_cord_(cervical_c-1)	0.0391212	0.174267	0.471513	0.997503	0.000337431	0.0015031	0.0117727	0.264826	0.00636466	0.0239899	0.0306647	0.115582	0.606632	0.844054	2.11013e-05	7.95358e-05	0.864763	0.921161	0.996474	0.998883
Brain_Substantia_nigra	0.0274544	0.134526	0.132558	0.433023	4.4055e-05	0.000359783	0.0162138	0.264826	1.81129e-05	7.39608e-05	0.000133764	0.000546202	0.199393	0.614418	3.58043e-09	1.75441e-08	0.594336	0.921161	0.987061	0.998883
Breast_Mammary_Tissue	0.316705	0.91175	0.835681	0.997503	0.922001	0.998846	0.455283	0.857145	0.999424	0.999978	0.996882	0.999999	0.732212	0.941347	0.879762	0.999969	0.0037843	0.185431	0.000244273	0.0119694
Cells_EBV-transformed_lymphocytes	0.693683	0.998999	0.590104	0.997503	0.713727	0.998846	0.959212	0.987462	0.172051	0.602178	0.988794	0.999999	0.530115	0.844054	0.969489	0.999969	0.0556626	0.545493	0.458941	0.998883
Cells_Transformed_fibroblasts	0.978112	0.998999	0.181241	0.55505	0.952524	0.998846	0.439399	0.857145	0.999877	0.999978	0.985571	0.999999	0.36533	0.778313	0.938731	0.999969	0.638233	0.921161	0.982002	0.998883
Colon_Sigmoid	0.850866	0.998999	0.814063	0.997503	0.445576	0.998846	0.390553	0.857145	0.973695	0.999978	0.848394	0.999999	0.620121	0.844054	0.513625	0.999969	0.840745	0.921161	0.625826	0.998883
Colon_Transverse	0.547038	0.998999	0.977801	0.997503	0.624094	0.998846	0.0609416	0.373267	0.995732	0.999978	0.999811	0.999999	0.597305	0.844054	0.779105	0.999969	0.193324	0.66674	0.0757592	0.440294
Esophagus_Gastroesophageal_Junction	0.766198	0.998999	0.908865	0.997503	0.697649	0.998846	0.981416	0.987462	0.979856	0.999978	0.926363	0.999999	0.818945	0.955436	0.722755	0.999969	0.936878	0.956396	0.760953	0.998883
Esophagus_Mucosa	0.809276	0.998999	0.965608	0.997503	0.958351	0.998846	0.407613	0.857145	0.979989	0.999978	0.991703	0.999999	0.38995	0.796149	0.884897	0.999969	0.276817	0.734867	0.107933	0.480791
Esophagus_Muscularis	0.505838	0.998999	0.939654	0.997503	0.851244	0.998846	0.923692	0.987462	0.786307	0.999978	0.946837	0.999999	0.749236	0.941347	0.499337	0.999969	0.974477	0.974477	0.957749	0.998883
Heart_Atrial_Appendage	0.690133	0.998999	0.68112	0.997503	0.561036	0.998846	0.909516	0.987462	0.37209	0.999978	0.893672	0.999999	0.507712	0.844054	0.752684	0.999969	0.209572	0.66674	0.494711	0.998883
Heart_Left_Ventricle	0.561261	0.998999	0.68396	0.997503	0.772767	0.998846	0.447249	0.857145	0.28997	0.947237	0.431939	0.999999	0.568126	0.844054	0.584852	0.999969	0.477241	0.921161	0.684975	0.998883
Kidney_Cortex	0.348881	0.91175	0.94843	0.997503	0.995311	0.998846	0.540747	0.857145	0.998193	0.999978	0.954366	0.999999	0.970309	0.98697	0.998792	0.999969	0.0413171	0.510068	0.455687	0.998883
Liver	0.960245	0.998999	0.381373	0.997503	0.950874	0.998846	0.554474	0.857145	0.98952	0.999978	0.73298	0.999999	0.98697	0.98697	0.99974	0.999969	0.284948	0.734867	0.266084	0.962765
Lung	0.516395	0.998999	0.961873	0.997503	0.996856	0.998846	0.749123	0.965974	0.997801	0.999978	0.999922	0.999999	0.10692	0.5674	0.937456	0.999969	0.704038	0.921161	0.899077	0.998883
Minor_Salivary_Gland	0.240931	0.787041	0.997503	0.997503	0.932118	0.998846	0.0351766	0.34473	0.999713	0.999978	0.996732	0.999999	0.818187	0.955436	0.998205	0.999969	0.120448	0.66674	0.0208259	0.204094
Muscle_Skeletal	0.593983	0.998999	0.0693348	0.308855	0.746899	0.998846	0.13506	0.429172	0.84798	0.999978	0.890111	0.999999	0.326012	0.760695	0.158016	0.516185	0.579008	0.921161	0.525791	0.998883
Nerve_Tibial	0.998999	0.998999	0.860297	0.997503	0.998846	0.998846	0.885503	0.987462	0.97761	0.999978	0.965756	0.999999	0.878498	0.98697	0.974666	0.999969	0.855811	0.921161	0.793574	0.998883
Ovary	0.952157	0.998999	0.1036	0.362599	0.8726	0.998846	0.639691	0.87069	0.467506	0.999978	0.548628	0.999999	0.00854494	0.299165	0.689088	0.999969	0.18937	0.66674	0.0888523	0.440294
Pancreas	0.739488	0.998999	0.552192	0.997503	0.997773	0.998846	0.53789	0.857145	0.999936	0.999978	0.999999	0.999999	0.962942	0.98697	0.999969	0.999969	0.561382	0.921161	0.0864947	0.440294
Pituitary	0.45179	0.998999	0.989516	0.997503	0.416569	0.998846	0.57928	0.860143	0.536594	0.999978	0.472354	0.999999	0.115796	0.5674	0.325552	0.938355	0.562894	0.921161	0.93083	0.998883
Prostate	0.197897	0.692638	0.580104	0.997503	0.0788409	0.275943	0.230685	0.627977	0.694745	0.999978	0.339539	0.999999	0.494107	0.844054	0.535342	0.999969	0.170818	0.66674	0.0898559	0.440294
Skin_Not_Sun_Exposed_(Suprapubic)	0.709535	0.998999	0.936043	0.997503	0.674226	0.998846	0.148896	0.429172	0.977357	0.999978	0.991149	0.999999	0.165044	0.614418	0.715749	0.999969	0.0416382	0.510068	0.00814421	0.0997666
Skin_Sun_Exposed_(Lower_leg)	0.372143	0.91175	0.83036	0.997503	0.592621	0.998846	0.346876	0.849847	0.893065	0.999978	0.964879	0.999999	0.0846028	0.5674	0.561792	0.999969	0.0965379	0.66674	0.0434225	0.354617
Small_Intestine_Terminal_Ileum	0.474638	0.998999	0.931622	0.997503	0.69313	0.998846	0.869177	0.987462	0.846602	0.999978	0.998713	0.999999	0.449417	0.844054	0.999774	0.999969	0.399416	0.91869	0.275076	0.962765
Spleen	0.361624	0.91175	0.568756	0.997503	0.408478	0.998846	0.505233	0.857145	0.6744	0.999978	0.474008	0.999999	0.534187	0.844054	0.604804	0.999969	0.188751	0.66674	0.917227	0.998883
Stomach	0.833905	0.998999	0.523809	0.997503	0.983464	0.998846	0.481998	0.857145	0.994317	0.999978	0.995145	0.999999	0.929974	0.98697	0.999517	0.999969	0.0185816	0.45525	0.307606	0.998883
Testis	0.326888	0.91175	0.0300776	0.193059	0.151378	0.494502	0.148312	0.429172	0.505973	0.999978	0.522515	0.999999	0.200626	0.614418	0.73164	0.999969	0.793651	0.921161	0.533912	0.998883
Thyroid	0.667537	0.998999	0.770116	0.997503	0.552476	0.998846	0.987462	0.987462	0.721478	0.999978	0.747966	0.999999	0.579369	0.844054	0.875995	0.999969	0.146241	0.66674	0.129628	0.529316
Uterus	0.956448	0.998999	0.336773	0.970699	0.517581	0.998846	0.559768	0.857145	0.609496	0.999978	0.808379	0.999999	0.0248513	0.299165	0.784609	0.999969	0.0736115	0.60116	0.00246538	0.0604017
Vagina	0.959375	0.998999	0.743828	0.997503	0.775149	0.998846	0.627578	0.87069	0.996016	0.999978	0.938118	0.999999	0.030527	0.299165	0.978439	0.999969	0.254603	0.733857	0.00382884	0.0625377
Whole_Blood	0.960644	0.998999	0.89352	0.997503	0.927981	0.998846	0.744544	0.965974	0.815329	0.999978	0.982855	0.999999	0.775744	0.950286	0.959907	0.999969	0.339936	0.832843	0.961613	0.998883
B) Results from multiple-tissue analysis of chromatin data (validation) using LDSC-SEG
Tissue	ADHD	FDR (ADHD)	AN	FDR (AN)	ANX	FDR (ANX)	ASD	FDR (ASD)	BIP	FDR (BIP)	DEP	FDR (DEP)	PTSD	FDR (PTSD)	SCZ	FDR (SCZ)	ERNBC	FDR (ERNBC)	ERPBC	FDR (ERPBC)
Adipose_Nuclei__H3K27ac	0.924819	1	0.40113	0.999544	0.440074	0.999833	0.721638	0.999771	0.955293	1	0.99768	1	0.988393	0.999812	0.947724	1	0.0705415	0.664534	0.0484334	0.408344
Adipose_Nuclei__H3K36me3	0.957865	1	0.285749	0.999544	0.359101	0.999833	0.82489	0.999771	0.794441	1	0.976367	1	0.8718	0.999812	0.990097	1	0.0641614	0.664534	0.255279	0.717347
Adipose_Nuclei__H3K4me1	0.908837	1	0.658825	0.999544	0.816584	0.999833	0.902168	0.999771	0.996302	1	0.996735	1	0.984171	0.999812	0.995957	1	0.0855415	0.685735	0.0231746	0.259416
Adipose_Nuclei__H3K4me3	0.999643	1	0.986569	0.999544	0.714769	0.999833	0.969847	0.999771	0.989847	1	0.99942	1	0.972345	0.999812	0.998298	1	0.118334	0.705676	0.345931	0.790468
Adipose_Nuclei__H3K9ac	0.887353	1	0.368376	0.999544	0.481583	0.999833	0.567639	0.999771	0.954383	1	0.975942	1	0.995875	0.999812	0.975618	1	0.117576	0.705676	0.0499361	0.413877
Adrenal_gland_ENTEX__H3K27ac	0.351271	0.993388	0.142089	0.867981	0.0557992	0.489076	0.458336	0.996473	0.527813	1	0.0420894	0.298285	0.594313	0.981822	0.205965	0.793807	0.501334	0.999148	0.866181	0.999977
Adrenal_gland_ENTEX__H3K36me3	0.978087	1	0.473526	0.999544	0.159286	0.920766	0.724604	0.999771	0.938285	1	0.912844	1	0.958857	0.999812	0.434127	1	0.125598	0.708517	0.0417731	0.385416
Adrenal_gland_ENTEX__H3K4me1	0.934482	1	0.131217	0.867981	0.466973	0.999833	0.636952	0.999771	0.852006	1	0.327821	1	0.68018	0.999812	0.440133	1	0.590741	0.999148	0.912418	0.999977
Adrenal_gland_ENTEX__H3K4me3	0.344466	0.985053	0.696318	0.999544	0.272216	0.999833	0.527026	0.999771	0.99317	1	0.467912	1	0.679033	0.999812	0.894292	1	0.449531	0.98225	0.890342	0.999977
Aorta__H3K27ac	0.997047	1	0.977462	0.999544	0.570073	0.999833	0.97443	0.999771	0.403044	1	0.991865	1	0.457466	0.939919	0.826165	1	0.241377	0.832541	0.430536	0.884792
Aorta__H3K36me3	0.999676	1	0.897884	0.999544	0.944386	0.999833	0.788271	0.999771	0.983841	1	0.998462	1	0.32468	0.890789	0.996766	1	0.071265	0.664534	0.18277	0.637292
Aorta__H3K4me1	0.967028	1	0.911466	0.999544	0.787703	0.999833	0.905526	0.999771	0.0502881	0.364642	0.996059	1	0.427629	0.937716	0.20184	0.793807	0.161139	0.742595	0.255384	0.717347
Aorta__H3K4me3	0.582026	1	0.144414	0.867981	0.799666	0.999833	0.959226	0.999771	0.185669	0.796424	0.505557	1	0.449317	0.939919	0.631955	1	0.678149	0.999148	0.374201	0.835545
Aorta_ENTEX__H3K27ac	0.76951	1	0.442822	0.999544	0.27603	0.999833	0.899621	0.999771	0.0570989	0.392014	0.784799	1	0.0907383	0.752051	0.241212	0.8673	0.565413	0.999148	0.943871	0.999977
Aorta_ENTEX__H3K36me3	0.804759	1	0.70879	0.999544	0.941682	0.999833	0.590561	0.999771	0.518211	1	0.187205	0.814051	0.438544	0.939919	0.16404	0.703647	0.0691513	0.664534	0.393973	0.860056
Aorta_ENTEX__H3K4me1	0.599634	1	0.28262	0.999544	0.1119	0.759984	0.722161	0.999771	0.040625	0.3104	0.669773	1	0.0339582	0.683391	0.129482	0.580887	0.439481	0.981662	0.803848	0.999977
Aorta_ENTEX__H3K4me3	0.384892	1	0.531818	0.999544	0.252628	0.999833	0.996093	0.999771	0.221988	0.889773	0.837339	1	0.0569606	0.683391	0.224709	0.820022	0.424074	0.973564	0.975832	0.999977
Artery-Coronary_ENTEX__H3K27ac	0.509901	1	0.528784	0.999544	0.114264	0.765414	0.787386	0.999771	0.147416	0.737996	0.538284	1	0.118509	0.759675	0.434702	1	0.174892	0.742595	0.677187	0.999977
Artery-Coronary_ENTEX__H3K4me3	0.0279705	0.266565	0.645058	0.999544	0.0897213	0.67361	0.989862	0.999771	0.326244	1	0.647558	1	0.351559	0.890789	0.531504	1	0.309121	0.916121	0.830018	0.999977
Artery-Tibial_ENTEX__H3K36me3	0.78839	1	0.665707	0.999544	0.925376	0.999833	0.601849	0.999771	0.680882	1	0.25894	0.924246	0.0793375	0.736519	0.408356	1	0.108622	0.705676	0.212759	0.693596
Artery-Tibial_ENTEX__H3K4me1	0.684771	1	0.161504	0.875272	0.261673	0.999833	0.994583	0.999771	0.403113	1	0.967285	1	0.208141	0.814247	0.948962	1	0.175734	0.742595	0.129151	0.577511
Brain_Angular_Gyrus__H3K27ac	0.000307613	0.0088484	0.0408364	0.543817	8.22876e-07	5.74837e-05	0.00448731	0.219429	1.90359e-14	2.25713e-12	1.50844e-11	1.02202e-09	0.0382781	0.683391	2.05979e-12	1.67873e-10	0.721281	0.999148	0.999864	0.999977
Brain_Angular_Gyrus__H3K36me3	0.069916	0.40662	0.363606	0.999544	0.036947	0.376398	0.209387	0.842115	1.91309e-05	0.000322586	0.0405808	0.296179	0.0233572	0.683391	1.27426e-05	0.000183268	0.0814751	0.664534	0.671313	0.999977
Brain_Angular_Gyrus__H3K4me1	0.00328245	0.055349	0.0393038	0.543817	4.17457e-06	0.000204136	0.0297194	0.500893	1.44286e-07	3.91978e-06	7.80547e-08	2.12049e-06	0.451691	0.939919	1.17472e-11	6.34002e-10	0.785366	0.999148	0.999547	0.999977
Brain_Angular_Gyrus__H3K4me3	0.0010632	0.0214395	0.000419207	0.0186356	0.000263292	0.00476851	0.334414	0.908991	7.51711e-09	2.62562e-07	1.4967e-08	4.30521e-07	0.26221	0.849145	6.54663e-11	2.41838e-09	0.74786	0.999148	0.999661	0.999977
Brain_Angular_Gyrus__H3K9ac	1.88826e-05	0.00109133	0.0349789	0.543817	0.000152372	0.00323955	0.00644966	0.246902	1.93978e-07	4.75282e-06	4.80396e-09	1.67795e-07	0.306966	0.873437	3.47962e-10	9.45297e-09	0.85161	0.999148	0.999472	0.999977
Brain_Anterior_Caudate__H3K27ac	2.53129e-05	0.00109133	0.000775886	0.0316174	1.26129e-05	0.00047444	0.0675483	0.674105	2.83564e-11	1.38663e-09	1.55334e-07	3.79791e-06	0.21246	0.818054	2.97589e-11	1.21267e-09	0.847094	0.999148	0.996071	0.999977
Brain_Anterior_Caudate__H3K36me3	0.313667	0.929595	0.363956	0.999544	0.0485773	0.465606	0.178425	0.81001	6.69793e-05	0.000992512	0.0461352	0.322287	0.00850623	0.468574	0.000495228	0.0059065	0.0711411	0.664534	0.473331	0.92282
Brain_Anterior_Caudate__H3K4me1	0.0029486	0.0514952	0.0108064	0.240197	0.000176684	0.00359994	0.00599914	0.246902	4.40178e-08	1.26616e-06	1.31602e-05	0.000229834	0.339375	0.890789	2.09424e-11	9.30984e-10	0.51587	0.999148	0.994382	0.999977
Brain_Anterior_Caudate__H3K4me3	0.000594206	0.0153208	0.00172415	0.0495946	0.000108869	0.00253509	0.240107	0.885577	2.33711e-06	4.76186e-05	1.1726e-06	2.45092e-05	0.824984	0.999812	2.25518e-08	4.61589e-07	0.929426	0.999148	0.99475	0.999977
Brain_Anterior_Caudate__H3K9ac	0.000703852	0.0163897	0.00385128	0.0991198	3.09603e-05	0.00100931	0.0350684	0.506693	1.48592e-08	4.84411e-07	1.00924e-08	3.29012e-07	0.518032	0.960537	8.75952e-11	2.67713e-09	0.925677	0.999148	0.968804	0.999977
Brain_Cingulate_Gyrus__H3K27ac	0.00534619	0.0768908	0.00682698	0.16692	5.89817e-05	0.001518	0.031754	0.500893	1.94389e-07	4.75282e-06	9.17922e-08	2.36244e-06	0.164271	0.807918	1.00326e-07	1.96238e-06	0.694903	0.999148	0.999319	0.999977
Brain_Cingulate_Gyrus__H3K36me3	0.106894	0.503381	0.369361	0.999544	0.0461756	0.451597	0.058797	0.657329	0.00169334	0.018401	0.0240254	0.192597	0.001157	0.20206	0.000808684	0.00919642	0.193473	0.755223	0.967149	0.999977
Brain_Cingulate_Gyrus__H3K4me1	0.0643772	0.403595	0.0453396	0.569487	3.99117e-05	0.00114805	0.0567774	0.657329	2.23499e-05	0.000364303	1.11365e-05	0.000201694	0.305896	0.873437	2.26547e-08	4.61589e-07	0.783379	0.999148	0.999281	0.999977
Brain_Cingulate_Gyrus__H3K4me3	0.0127591	0.148553	0.0511513	0.610073	0.00011714	0.00260369	0.287481	0.906574	8.42135e-06	0.00015252	1.20291e-06	2.45092e-05	0.4163	0.923825	1.96466e-08	4.36689e-07	0.814794	0.999148	0.999005	0.999977
Brain_Cingulate_Gyrus__H3K9ac	2.87137e-05	0.00109133	0.0219341	0.383064	8.16234e-05	0.00199569	0.131203	0.802027	2.76865e-06	5.41548e-05	1.39627e-10	6.20707e-09	0.163556	0.807918	4.20419e-10	1.08203e-08	0.699189	0.999148	0.997928	0.999977
Brain_Dorsolateral_Prefrontal_Cortex__H3K27ac	2.50535e-05	0.00109133	0.0769402	0.750676	2.43724e-07	2.97953e-05	0.010336	0.336955	1.24669e-16	2.03211e-14	7.74493e-15	1.26242e-12	0.0138356	0.638318	4.85873e-13	5.40967e-11	0.81126	0.999148	0.999957	0.999977
Brain_Dorsolateral_Prefrontal_Cortex__H3K36me3	0.0109548	0.133923	0.508581	0.999544	0.0504644	0.465606	0.122523	0.802027	8.51198e-07	1.98208e-05	0.00198552	0.0248954	0.00165284	0.20206	5.36668e-06	8.20096e-05	0.297079	0.892991	0.947616	0.999977
Brain_Dorsolateral_Prefrontal_Cortex__H3K4me1	0.000937448	0.019931	0.137709	0.867981	9.08213e-06	0.000370097	0.0150478	0.347587	3.65758e-12	2.55508e-10	2.0893e-09	8.5139e-08	0.0466146	0.683391	9.74267e-11	2.80245e-09	0.699757	0.999148	0.999909	0.999977
Brain_Dorsolateral_Prefrontal_Cortex__H3K4me3	0.00109609	0.0214395	0.011664	0.247986	3.52727e-05	0.00107802	0.50147	0.999771	1.69795e-13	1.38383e-11	1.24429e-08	3.80285e-07	0.411602	0.923825	1.16728e-11	6.34002e-10	0.957434	0.999148	0.997043	0.999977
Brain_Dorsolateral_Prefrontal_Cortex__H3K9ac	5.47707e-05	0.00178553	0.205131	0.911898	5.07824e-05	0.00137959	0.0818422	0.71726	5.63996e-12	3.44742e-10	9.74579e-11	4.76569e-09	0.065539	0.728377	8.11089e-11	2.64415e-09	0.968866	0.999148	0.999965	0.999977
Brain_Germinal_Matrix__H3K36me3	0.0251281	0.255993	0.11328	0.867981	0.0766233	0.62448	0.46626	0.999771	0.000526447	0.00643581	0.00357661	0.0426576	0.134957	0.795106	8.5679e-07	1.49632e-05	0.243463	0.832541	0.888199	0.999977
Brain_Germinal_Matrix__H3K4me1	1.64658e-05	0.00109133	6.9277e-05	0.00504276	0.000447906	0.00782237	2.03934e-05	0.00332412	1.44517e-06	3.21222e-05	7.67234e-07	1.70535e-05	0.0978521	0.754361	1.31055e-06	2.13619e-05	0.648474	0.999148	0.951007	0.999977
Brain_Germinal_Matrix__H3K4me3	4.77721e-06	0.000467211	1.91008e-06	0.00069771	1.9418e-06	0.000118692	0.000978003	0.0797072	1.54394e-10	6.29157e-09	9.47673e-12	7.72353e-10	0.231179	0.819179	6.92378e-11	2.41838e-09	0.3786	0.951101	0.195968	0.651893
Brain_Hippocampus_Middle__H3K27ac	0.0270761	0.264804	0.0659989	0.717188	0.00124316	0.0202636	0.207753	0.842115	0.00075689	0.00881236	5.43985e-05	0.000917271	0.377754	0.909959	0.000131823	0.0017422	0.629193	0.999148	0.996917	0.999977
Brain_Hippocampus_Middle__H3K36me3	0.480851	1	0.183785	0.877806	0.323768	0.999833	0.085132	0.71726	0.00826042	0.0762141	0.28638	0.965792	0.00148274	0.20206	0.00185265	0.018527	0.00804898	0.664534	0.970091	0.999977
Brain_Hippocampus_Middle__H3K4me1	0.0735951	0.40662	0.0207986	0.376685	0.000225778	0.00424635	0.0221695	0.416957	0.000347492	0.00459254	0.000176105	0.00269111	0.385832	0.912137	9.88943e-07	1.66756e-05	0.619452	0.999148	0.998012	0.999977
Brain_Hippocampus_Middle__H3K4me3	0.00422165	0.0665931	0.0782914	0.750676	0.00949196	0.116039	0.502544	0.999771	0.00210547	0.0223821	0.0012638	0.0166702	0.775762	0.999812	2.0791e-05	0.00029048	0.754918	0.999148	0.99379	0.999977
Brain_Inferior_Temporal_Lobe__H3K27ac	2.82297e-05	0.00109133	0.0576488	0.656841	2.99591e-06	0.000162778	0.00302288	0.184773	2.30791e-14	2.25713e-12	2.23592e-12	2.61525e-10	0.0431276	0.683391	3.31285e-12	2.31426e-10	0.829169	0.999148	0.999977	0.999977
Brain_Inferior_Temporal_Lobe__H3K36me3	0.0446242	0.34566	0.266048	0.996217	0.0103983	0.124019	0.0198297	0.387868	3.91763e-05	0.000617974	0.0215436	0.17558	0.00122383	0.20206	0.000180409	0.00226205	0.104124	0.705676	0.941674	0.999977
Brain_Inferior_Temporal_Lobe__H3K4me1	0.0489424	0.345868	0.0361282	0.543817	0.000193809	0.0037909	0.0853698	0.71726	0.000224663	0.00313886	0.000123508	0.00194824	0.222343	0.819179	3.9375e-06	6.21108e-05	0.470605	0.994287	0.999007	0.999977
Brain_Inferior_Temporal_Lobe__H3K4me3	0.000595288	0.0153208	0.00153693	0.0469724	5.97811e-06	0.000265754	0.165557	0.81001	1.59548e-09	6.00144e-08	2.74107e-09	1.03106e-07	0.832521	0.999812	1.29653e-11	6.34002e-10	0.677578	0.999148	0.996141	0.999977
Brain_Inferior_Temporal_Lobe__H3K9ac	2.90128e-05	0.00109133	0.0706895	0.746659	0.00132308	0.0208706	0.0772554	0.706387	4.58147e-06	8.61668e-05	2.79993e-07	6.51984e-06	0.114151	0.754361	2.22405e-07	4.18293e-06	0.730392	0.999148	0.999967	0.999977
Brain_Substantia_Nigra__H3K27ac	0.0737705	0.40662	0.0332126	0.541366	0.0030356	0.0460003	0.129014	0.802027	0.0577198	0.392014	0.00579001	0.0615503	0.666898	0.999812	0.00790845	0.0655463	0.683542	0.999148	0.991024	0.999977
Brain_Substantia_Nigra__H3K36me3	0.546019	1	0.545069	0.999544	0.157849	0.920766	0.286162	0.906574	0.125151	0.704905	0.441549	1	0.153473	0.807918	0.0349695	0.213751	0.0163987	0.664534	0.832745	0.999977
Brain_Substantia_Nigra__H3K4me1	0.251362	0.82494	0.019613	0.374558	0.00476466	0.0665691	0.0880074	0.71726	0.0219546	0.1851	0.00408872	0.0476044	0.722699	0.999812	0.000178513	0.00226205	0.510746	0.999148	0.993753	0.999977
Brain_Substantia_Nigra__H3K4me3	0.0713175	0.40662	0.010762	0.240197	0.0077229	0.0968333	0.213349	0.842115	0.0765319	0.505731	0.00902616	0.0882758	0.278899	0.869665	0.00574964	0.0514657	0.897458	0.999148	0.993245	0.999977
Brain_Substantia_Nigra__H3K9ac	0.0368132	0.321458	0.00131011	0.0427096	0.0161248	0.183372	0.16201	0.81001	0.0168831	0.144839	0.000118245	0.00192739	0.512604	0.960396	0.00132208	0.0140543	0.599774	0.999148	0.973327	0.999977
Breast_Myoepithelial_Primary_Cells__H3K36me3	0.962144	1	0.939658	0.999544	0.950708	0.999833	0.805512	0.999771	0.969838	1	0.50404	1	0.0560088	0.683391	0.585367	1	0.228515	0.815648	0.32768	0.777843
Breast_Myoepithelial_Primary_Cells__H3K4me1	0.865521	1	0.801609	0.999544	0.519576	0.999833	0.88059	0.999771	0.382363	1	0.581142	1	0.0319458	0.683391	0.993801	1	0.0213316	0.664534	0.0170258	0.249654
Breast_Myoepithelial_Primary_Cells__H3K4me3	0.688185	1	0.995462	0.999544	0.615606	0.999833	0.82704	0.999771	0.66645	1	0.252057	0.924246	0.361067	0.890789	0.830302	1	0.0357416	0.664534	0.117019	0.577511
Breast_Myoepithelial_Primary_Cells__H3K9ac	0.405889	1	0.315146	0.999544	0.644833	0.999833	0.976259	0.999771	0.996405	1	0.28902	0.968019	0.190026	0.807918	0.399601	1	0.839351	0.999148	0.713815	0.999977
Breast_variant_Human_Mammary_Epithelial_Cells_(vHMEC)__DNase	0.999586	1	0.982627	0.999544	0.998886	0.999833	0.935202	0.999771	0.786858	1	0.868308	1	0.143716	0.806998	0.97637	1	0.155569	0.742595	0.467402	0.92161
Breast_variant_Human_Mammary_Epithelial_Cells_(vHMEC)__H3K36me3	0.999965	1	0.796387	0.999544	0.526152	0.999833	0.689732	0.999771	0.942143	1	0.856491	1	0.655177	0.999812	0.430836	1	0.569566	0.999148	0.120853	0.577511
Breast_variant_Human_Mammary_Epithelial_Cells_(vHMEC)__H3K4me1	0.977999	1	0.990943	0.999544	0.964795	0.999833	0.892559	0.999771	0.835987	1	0.795266	1	0.228373	0.819179	0.949496	1	0.0815379	0.664534	0.475564	0.92282
Breast_variant_Human_Mammary_Epithelial_Cells_(vHMEC)__H3K4me3	0.9853	1	0.734741	0.999544	0.954434	0.999833	0.524813	0.999771	0.958215	1	0.639282	1	0.242247	0.83653	0.977265	1	0.645011	0.999148	0.305682	0.742953
Colon_Smooth_Muscle__H3K27ac	0.84002	1	0.941676	0.999544	0.820696	0.999833	0.294776	0.906574	0.938393	1	0.964491	1	0.83876	0.999812	0.999443	1	0.566412	0.999148	0.118402	0.577511
Colon_Smooth_Muscle__H3K36me3	0.432795	1	0.902575	0.999544	0.38596	0.999833	0.230761	0.874743	0.835625	1	0.437251	1	0.128529	0.784979	0.818646	1	0.0113984	0.664534	0.0895804	0.51329
Colon_Smooth_Muscle__H3K4me1	0.955959	1	0.919678	0.999544	0.878887	0.999833	0.697874	0.999771	0.981907	1	0.931533	1	0.788601	0.999812	0.993128	1	0.486163	0.995543	0.143901	0.591324
Colon_Smooth_Muscle__H3K4me3	0.980512	1	0.996172	0.999544	0.935309	0.999833	0.855304	0.999771	0.99986	1	0.999835	1	0.909456	0.999812	0.999986	1	0.145449	0.72928	0.149514	0.594068
Colon_Smooth_Muscle__H3K9ac	0.807328	1	0.826258	0.999544	0.589843	0.999833	0.233264	0.87743	0.990782	1	0.928766	1	0.546765	0.979989	0.995082	1	0.57207	0.999148	0.661025	0.999977
Colonic_Mucosa__H3K27ac	0.816079	1	0.849175	0.999544	0.905687	0.999833	0.762281	0.999771	1	1	0.999997	1	0.727697	0.999812	0.999999	1	0.0524574	0.664534	0.00717329	0.233849
Colonic_Mucosa__H3K36me3	0.0212476	0.230891	0.922962	0.999544	0.364656	0.999833	0.21284	0.842115	0.652838	1	0.949515	1	0.74284	0.999812	0.872109	1	0.211932	0.803461	0.823944	0.999977
Colonic_Mucosa__H3K4me1	0.503479	1	0.814821	0.999544	0.685219	0.999833	0.709701	0.999771	0.999316	1	0.994131	1	0.87981	0.999812	0.999706	1	0.439654	0.981662	0.0901777	0.51329
Colonic_Mucosa__H3K4me3	0.771018	1	0.979165	0.999544	0.887502	0.999833	0.26301	0.889082	0.966148	1	0.998857	1	0.567525	0.981822	0.999997	1	0.165337	0.742595	0.110255	0.577511
Colonic_Mucosa__H3K9ac	0.166684	0.631849	0.949122	0.999544	0.563733	0.999833	0.633808	0.999771	0.977395	1	0.986828	1	0.821353	0.999812	0.997325	1	0.379274	0.951101	0.0651344	0.437757
Colon-Sigm_ENTEX__H3K27ac	0.01156	0.137874	0.508978	0.999544	0.232546	0.999833	0.0154625	0.347587	0.00528555	0.0527476	0.202601	0.814051	0.362947	0.890789	0.0313596	0.199154	0.999148	0.999148	0.999536	0.999977
Colon-Sigm_ENTEX__H3K36me3	0.102939	0.498388	0.354172	0.999544	0.0587339	0.503875	0.340038	0.908991	0.0867523	0.536986	0.388193	1	0.0817804	0.736519	0.0574696	0.298964	0.0107857	0.664534	0.293959	0.742953
Colon-Sigm_ENTEX__H3K4me1	0.876299	1	0.739266	0.999544	0.404628	0.999833	0.180648	0.81001	0.745313	1	0.823499	1	0.551118	0.979989	0.993883	1	0.794298	0.999148	0.127335	0.577511
Colon-Sigm_ENTEX__H3K4me3	0.859607	1	0.167827	0.875272	0.933892	0.999833	0.299154	0.90861	0.787753	1	0.761526	1	0.192013	0.807918	0.743973	1	0.989593	0.999148	0.919455	0.999977
Colon-TV_ENTEX__H3K27ac	0.398529	1	0.95961	0.999544	0.817984	0.999833	0.283419	0.906574	0.994907	1	0.978553	1	0.480078	0.946498	0.972738	1	0.615434	0.999148	0.222813	0.697518
Colon-TV_ENTEX__H3K36me3	0.664952	1	0.931423	0.999544	0.676332	0.999833	0.647534	0.999771	0.458104	1	0.999567	1	0.094231	0.754361	0.739532	1	0.539055	0.999148	0.341376	0.785483
Colon-TV_ENTEX__H3K4me1	0.967089	1	0.78084	0.999544	0.65213	0.999833	0.50119	0.999771	0.831529	1	0.810534	1	0.767863	0.999812	0.169657	0.709081	0.838611	0.999148	0.142198	0.591324
Colon-TV_ENTEX__H3K4me3	0.948841	1	0.543433	0.999544	0.93855	0.999833	0.12553	0.802027	0.976976	1	0.997905	1	0.359088	0.890789	0.998799	1	0.170648	0.742595	0.304286	0.742953
Cortex_derived_primary_cultured_neurospheres__H3K36me3	0.789263	1	0.149042	0.867981	0.214702	0.999833	0.192764	0.819666	0.014127	0.127927	0.0332671	0.254181	0.0459811	0.683391	0.0016806	0.0174854	0.145429	0.72928	0.42232	0.878785
Cortex_derived_primary_cultured_neurospheres__H3K4me1	0.000825213	0.0183422	0.000256489	0.0125423	0.00310431	0.0460003	0.00444595	0.219429	0.000807395	0.00918177	0.000570222	0.00796681	0.683074	0.999812	0.00131242	0.0140543	0.846512	0.999148	0.779168	0.999977
Cortex_derived_primary_cultured_neurospheres__H3K4me3	0.00187326	0.0352317	7.21868e-05	0.00504276	0.000532533	0.0089796	0.0364173	0.508802	2.00942e-06	4.27221e-05	1.57797e-06	3.0865e-05	0.222404	0.819179	7.4243e-06	0.000110015	0.541626	0.999148	0.580974	0.999977
Duodenum_Mucosa__H3K36me3	0.352651	0.993388	0.998287	0.999544	0.917652	0.999833	0.0102502	0.336955	0.919674	1	0.9926	1	0.925957	0.999812	0.996667	1	0.266287	0.868096	0.0555235	0.424636
Duodenum_Mucosa__H3K4me1	0.923681	1	0.411777	0.999544	0.994656	0.999833	0.964914	0.999771	0.999971	1	0.999998	1	0.992076	0.999812	0.999855	1	0.125212	0.708517	0.0207635	0.259416
Duodenum_Mucosa__H3K4me3	0.999859	1	0.851512	0.999544	0.915395	0.999833	0.925088	0.999771	0.999894	1	0.999929	1	0.882359	0.999812	0.999974	1	0.0152647	0.664534	0.181095	0.637089
Duodenum_Mucosa__H3K9ac	0.979258	1	0.845194	0.999544	0.98084	0.999833	0.821753	0.999771	0.999184	1	1	1	0.58097	0.981822	1	1	0.227241	0.815648	0.416217	0.878785
Duodenum_Smooth_Muscle__H3K27ac	0.995761	1	0.966286	0.999544	0.682314	0.999833	0.911413	0.999771	0.973731	1	0.992386	1	0.964193	0.999812	0.997374	1	0.340295	0.933411	0.227794	0.697518
Duodenum_Smooth_Muscle__H3K36me3	0.989762	1	0.552581	0.999544	0.976423	0.999833	0.685693	0.999771	0.972007	1	0.999653	1	0.547483	0.979989	0.954962	1	0.0781861	0.664534	0.0561584	0.424636
Duodenum_Smooth_Muscle__H3K4me1	0.716337	1	0.848363	0.999544	0.380192	0.999833	0.850219	0.999771	0.789597	1	0.816322	1	0.864173	0.999812	0.890743	1	0.292941	0.892991	0.036748	0.345573
Duodenum_Smooth_Muscle__H3K4me3	0.996097	1	0.999544	0.999544	0.662994	0.999833	0.996165	0.999771	0.995131	1	0.999994	1	0.944288	0.999812	0.877033	1	0.110458	0.705676	0.160621	0.600978
Esophagus__H3K27ac	0.999747	1	0.997875	0.999544	0.990925	0.999833	0.990688	0.999771	0.940065	1	0.997977	1	0.405466	0.922194	0.999457	1	0.129048	0.708517	0.00362002	0.153577
Esophagus__H3K36me3	0.174464	0.65139	0.927141	0.999544	0.746358	0.999833	0.644991	0.999771	0.953785	1	0.589545	1	0.162622	0.807918	0.799908	1	0.936549	0.999148	0.888054	0.999977
Esophagus__H3K4me1	0.739518	1	0.969549	0.999544	0.867943	0.999833	0.93931	0.999771	0.771379	1	0.987478	1	0.17847	0.807918	0.996209	1	0.241637	0.832541	0.0434402	0.386935
Esophagus__H3K4me3	0.914885	1	0.88437	0.999544	0.941933	0.999833	0.776383	0.999771	0.320295	1	0.866902	1	0.741739	0.999812	0.996435	1	0.725606	0.999148	0.184222	0.637292
Esoph-GJ_ENTEX__H3K27ac	0.00241587	0.043754	0.727862	0.999544	0.291962	0.999833	0.0160438	0.347587	0.000145837	0.00209748	0.123781	0.634269	0.329982	0.890789	0.0253804	0.17987	0.997893	0.999148	0.999215	0.999977
Esoph-GJ_ENTEX__H3K4me1	0.121023	0.529986	0.770555	0.999544	0.415622	0.999833	0.498714	0.999771	0.176591	0.787113	0.543852	1	0.34693	0.890789	0.512123	1	0.860138	0.999148	0.957722	0.999977
Esoph-GJ_ENTEX__H3K4me3	0.0242576	0.252383	0.515737	0.999544	0.887319	0.999833	0.385262	0.925328	0.00394399	0.0401794	0.0901125	0.524583	0.8526	0.999812	0.00614832	0.053688	0.998232	0.999148	0.979384	0.999977
Esoph-Mucosa_ENTEX__H3K27ac	0.851481	1	0.83614	0.999544	0.935052	0.999833	0.8153	0.999771	0.170235	0.770787	0.86993	1	0.304606	0.873437	0.847468	1	0.223418	0.814975	0.0101287	0.246397
Esoph-Mucosa_ENTEX__H3K36me3	0.488183	1	0.104172	0.867981	0.278799	0.999833	0.675746	0.999771	0.15912	0.770787	0.49531	1	0.0473883	0.683391	0.0660685	0.336536	0.317751	0.925679	0.707007	0.999977
Esoph-Mucosa_ENTEX__H3K4me1	0.854704	1	0.800282	0.999544	0.957399	0.999833	0.312155	0.908991	0.847869	1	0.916037	1	0.583941	0.981822	0.755899	1	0.171505	0.742595	0.000510936	0.0624619
Esoph-Mucosa_ENTEX__H3K4me3	0.154794	0.611524	0.780236	0.999544	0.666731	0.999833	0.852629	0.999771	0.132031	0.717369	0.267365	0.941519	0.491637	0.946498	0.656396	1	0.832272	0.999148	0.331104	0.782174
Esoph-Muscularis_ENTEX__H3K27ac	0.00773458	0.105061	0.436956	0.999544	0.313805	0.999833	0.0441096	0.567621	0.000458851	0.00575329	0.0974364	0.535353	0.310871	0.873655	0.0340545	0.210793	0.99808	0.999148	0.991409	0.999977
Esoph-Muscularis_ENTEX__H3K36me3	0.0953036	0.480448	0.350503	0.999544	0.263751	0.999833	0.568541	0.999771	0.123469	0.704905	0.0138718	0.125617	0.719057	0.999812	0.419456	1	0.530815	0.999148	0.999091	0.999977
Esoph-Muscularis_ENTEX__H3K4me1	0.0558512	0.36415	0.346162	0.999544	0.632822	0.999833	0.306308	0.908991	0.00268334	0.0279182	0.0121616	0.112208	0.303462	0.873437	0.0402064	0.236879	0.486574	0.995543	0.999883	0.999977
Esoph-Muscularis_ENTEX__H3K4me3	0.0689694	0.40662	0.149841	0.867981	0.702701	0.999833	0.16653	0.81001	0.134576	0.723161	0.0156799	0.139409	0.687111	0.999812	0.0204767	0.147252	0.939367	0.999148	0.955758	0.999977
Fetal_Adrenal_Gland__DNase	0.0101867	0.127726	0.00325174	0.0883388	0.1828	0.999833	0.197758	0.833652	0.328192	1	0.00879343	0.0877548	0.586303	0.981822	0.0331016	0.207522	0.69559	0.999148	0.957379	0.999977
Fetal_Adrenal_Gland__H3K27ac	0.261483	0.830293	0.179491	0.877806	0.482681	0.999833	0.555462	0.999771	0.990837	1	0.471405	1	0.463506	0.940033	0.603126	1	0.687618	0.999148	0.956984	0.999977
Fetal_Adrenal_Gland__H3K36me3	0.139983	0.585059	0.248132	0.978734	0.133364	0.846946	0.492816	0.999771	0.663166	1	0.237897	0.921541	0.0843457	0.736519	0.335254	1	0.471893	0.994287	0.702205	0.999977
Fetal_Adrenal_Gland__H3K4me1	0.11475	0.514143	0.186063	0.877806	0.371923	0.999833	0.817786	0.999771	0.936561	1	0.523929	1	0.640444	0.999812	0.90861	1	0.433327	0.981004	0.493655	0.942958
Fetal_Adrenal_Gland__H3K4me3	0.0771292	0.409959	0.521363	0.999544	0.805545	0.999833	0.261877	0.889082	0.403425	1	0.295262	0.969014	0.902248	0.999812	0.489915	1	0.181104	0.747096	0.246941	0.711304
Fetal_Brain_Female__DNase	3.31557e-15	1.62131e-12	5.54796e-05	0.00504276	9.09063e-09	2.22266e-06	5.06068e-06	0.00123734	9.87991e-21	2.41564e-18	2.77219e-16	6.77801e-14	0.0713557	0.731367	3.71138e-18	9.07433e-16	0.902453	0.999148	0.999925	0.999977
Fetal_Brain_Female__H3K36me3	0.0436712	0.34566	0.131275	0.867981	0.0279648	0.290953	0.18407	0.81001	0.000372948	0.00479925	0.00504532	0.0562904	0.0320544	0.683391	1.42975e-08	3.32926e-07	0.282901	0.891091	0.909504	0.999977
Fetal_Brain_Female__H3K4me1	4.12092e-09	5.03783e-07	0.000182439	0.0099125	4.68107e-07	3.81507e-05	2.75165e-05	0.00336389	2.31598e-08	7.07822e-07	1.88102e-11	1.02202e-09	0.00776674	0.468574	1.22569e-09	2.99681e-08	0.94395	0.999148	0.9967	0.999977
Fetal_Brain_Female__H3K4me3	8.28178e-06	0.000674965	2.85362e-06	0.00069771	4.97133e-08	8.10327e-06	0.00189774	0.132571	1.86991e-11	1.01599e-09	1.70257e-11	1.02202e-09	0.17367	0.807918	5.53136e-13	5.40967e-11	0.592207	0.999148	0.685776	0.999977
Fetal_Brain_Male__DNase	1.05392e-10	2.57683e-08	1.14965e-05	0.00154791	2.73153e-10	1.33572e-07	2.94829e-07	0.000144171	1.69473e-21	8.28723e-19	6.71556e-20	3.28391e-17	0.00610603	0.468574	6.01544e-22	2.94155e-19	0.886587	0.999148	0.998895	0.999977
Fetal_Brain_Male__H3K36me3	0.886858	1	0.150877	0.867981	0.38131	0.999833	0.322217	0.908991	0.495343	1	0.996903	1	0.393554	0.912137	0.0299763	0.197217	0.0554298	0.664534	0.271602	0.740484
Fetal_Brain_Male__H3K4me1	2.29601e-10	3.74249e-08	0.00124482	0.0427096	3.32356e-07	3.25044e-05	5.0611e-05	0.00494975	9.10556e-11	4.04783e-09	2.67408e-12	2.61525e-10	0.0152874	0.638318	7.90703e-16	1.28885e-13	0.988978	0.999148	0.999839	0.999977
Fetal_Brain_Male__H3K4me3	0.501064	1	0.0199152	0.374558	0.155634	0.920766	0.0618346	0.657329	0.000899523	0.00999698	0.003569	0.0426576	0.229393	0.819179	0.00380183	0.0364528	0.286716	0.891091	0.564075	0.999977
Fetal_Heart__DNase	0.888177	1	0.113515	0.867981	0.516156	0.999833	0.762959	0.999771	0.160851	0.770787	0.909335	1	0.653176	0.999812	0.472356	1	0.377787	0.951101	0.459782	0.916691
Fetal_Heart__H3K36me3	0.998376	1	0.857937	0.999544	0.830696	0.999833	0.743716	0.999771	0.956733	1	0.925561	1	0.415232	0.923825	0.530374	1	0.00962831	0.664534	0.0780015	0.48282
Fetal_Heart__H3K4me1	0.979272	1	0.188289	0.877806	0.896504	0.999833	0.865823	0.999771	0.371298	1	0.9847	1	0.272112	0.864045	0.728602	1	0.158665	0.742595	0.455152	0.916691
Fetal_Heart__H3K4me3	0.973951	1	0.166718	0.875272	0.971903	0.999833	0.805701	0.999771	0.949856	1	0.997809	1	0.248051	0.83653	0.988229	1	0.39517	0.956186	0.618307	0.999977
Fetal_Heart__H3K9ac	0.817105	1	0.533144	0.999544	0.846576	0.999833	0.576726	0.999771	0.75694	1	0.982487	1	0.544456	0.979989	0.72426	1	0.341246	0.933411	0.123042	0.577511
Fetal_Intestine_Large__DNase	0.954826	1	0.899051	0.999544	0.998354	0.999833	0.864065	0.999771	0.999954	1	0.999882	1	0.40735	0.922194	0.999987	1	0.108323	0.705676	0.0115892	0.246397
Fetal_Intestine_Large__H3K27ac	0.968128	1	0.916853	0.999544	0.999018	0.999833	0.786207	0.999771	0.999662	1	0.999988	1	0.627315	0.999812	0.999984	1	0.1333	0.708517	0.0136512	0.249654
Fetal_Intestine_Large__H3K36me3	0.397239	1	0.61786	0.999544	0.575094	0.999833	0.0780059	0.706387	0.907456	1	0.994889	1	0.868858	0.999812	0.973096	1	0.167475	0.742595	0.318041	0.758643
Fetal_Intestine_Large__H3K4me1	0.982879	1	0.872927	0.999544	0.986673	0.999833	0.996011	0.999771	0.99992	1	0.999999	1	0.981011	0.999812	0.999981	1	0.0441072	0.664534	0.00140363	0.0980539
Fetal_Intestine_Large__H3K4me3	0.864807	1	0.998801	0.999544	0.927841	0.999833	0.864238	0.999771	0.999228	1	0.977417	1	0.457287	0.939919	0.999761	1	0.0246193	0.664534	0.0143142	0.249654
Fetal_Intestine_Small__DNase	0.520377	1	0.897478	0.999544	0.908667	0.999833	0.722941	0.999771	0.999568	1	1	1	0.673467	0.999812	0.999917	1	0.176157	0.742595	0.234786	0.697518
Fetal_Intestine_Small__H3K27ac	0.892439	1	0.911634	0.999544	0.997617	0.999833	0.632681	0.999771	0.999998	1	0.999993	1	0.563012	0.981822	0.999998	1	0.131984	0.708517	0.0199237	0.256386
Fetal_Intestine_Small__H3K36me3	0.0234165	0.248928	0.473024	0.999544	0.630593	0.999833	0.322834	0.908991	0.967958	1	0.754157	1	0.253576	0.838278	0.866313	1	0.115333	0.705676	0.279315	0.742953
Fetal_Intestine_Small__H3K4me1	0.972349	1	0.78179	0.999544	0.994589	0.999833	0.945752	0.999771	1	1	1	1	0.922126	0.999812	0.999976	1	0.0529079	0.664534	0.000730418	0.068908
Fetal_Intestine_Small__H3K4me3	0.78087	1	0.994633	0.999544	0.996621	0.999833	0.613632	0.999771	0.998968	1	0.995638	1	0.582654	0.981822	0.99998	1	0.0291167	0.664534	0.0141485	0.249654
Fetal_Kidney__DNase	0.0880667	0.453312	0.686538	0.999544	0.840972	0.999833	0.312705	0.908991	0.896322	1	0.496048	1	0.947724	0.999812	0.688327	1	0.186632	0.747096	0.0728251	0.468572
Fetal_Kidney__H3K36me3	0.878553	1	0.666662	0.999544	0.0909441	0.67361	0.940711	0.999771	0.573429	1	0.912044	1	0.201566	0.807918	0.18604	0.764484	0.0513609	0.664534	0.0170699	0.249654
Fetal_Kidney__H3K4me1	0.994223	1	0.603403	0.999544	0.943692	0.999833	0.327563	0.908991	0.999559	1	0.986117	1	0.869949	0.999812	0.999974	1	0.369738	0.951101	0.0164094	0.249654
Fetal_Kidney__H3K4me3	0.447399	1	0.968142	0.999544	0.83146	0.999833	0.830539	0.999771	0.985405	1	0.840967	1	0.738798	0.999812	1	1	0.0945088	0.705676	0.133444	0.577511
Fetal_Kidney__H3K9ac	0.851554	1	0.738221	0.999544	0.78282	0.999833	0.663564	0.999771	0.997329	1	0.958812	1	0.818415	0.999812	1	1	0.156205	0.742595	0.222604	0.697518
Fetal_Lung__DNase	0.975707	1	0.988313	0.999544	0.71693	0.999833	0.889454	0.999771	0.999901	1	0.972298	1	0.621479	0.999812	0.999818	1	0.782091	0.999148	0.0233421	0.259416
Fetal_Lung__H3K36me3	0.995004	1	0.54868	0.999544	0.479893	0.999833	0.936766	0.999771	0.96781	1	0.972894	1	0.385264	0.912137	0.670455	1	0.387043	0.956186	0.409249	0.877732
Fetal_Lung__H3K4me1	0.989374	1	0.976348	0.999544	0.934281	0.999833	0.950161	0.999771	0.996719	1	0.999272	1	0.519327	0.960537	0.999972	1	0.796479	0.999148	0.0849795	0.507068
Fetal_Lung__H3K4me3	0.992104	1	0.98424	0.999544	0.792119	0.999833	0.935879	0.999771	0.926596	1	0.997169	1	0.755948	0.999812	0.999916	1	0.45093	0.98225	0.662132	0.999977
Fetal_Lung__H3K9ac	0.998688	1	0.897301	0.999544	0.775824	0.999833	0.994588	0.999771	0.989485	1	0.988779	1	0.227917	0.819179	0.999972	1	0.699234	0.999148	0.0573129	0.424636
Fetal_Muscle_Leg__DNase	0.880401	1	0.633842	0.999544	0.531102	0.999833	0.73381	0.999771	0.998818	1	0.938766	1	0.535418	0.976937	0.999965	1	0.242926	0.832541	0.0530857	0.424636
Fetal_Muscle_Leg__H3K27ac	0.99294	1	0.641384	0.999544	0.84339	0.999833	0.789824	0.999771	0.996866	1	0.970756	1	0.567415	0.981822	0.998696	1	0.398379	0.956186	0.0648368	0.437757
Fetal_Muscle_Leg__H3K36me3	0.887862	1	0.227252	0.933835	0.0524467	0.474934	0.708157	0.999771	0.76508	1	0.0413916	0.297654	0.0212269	0.683391	0.903099	1	0.0250191	0.664534	0.747263	0.999977
Fetal_Muscle_Leg__H3K4me1	0.910926	1	0.846835	0.999544	0.933239	0.999833	0.943646	0.999771	0.994676	1	0.983828	1	0.323402	0.890789	0.999937	1	0.220583	0.814975	0.129818	0.577511
Fetal_Muscle_Leg__H3K4me3	0.240923	0.806926	0.77006	0.999544	0.334186	0.999833	0.430566	0.987337	0.618894	1	0.567657	1	0.967524	0.999812	0.963946	1	0.332487	0.928332	0.132182	0.577511
Fetal_Muscle_Trunk__DNase	0.933863	1	0.444574	0.999544	0.812029	0.999833	0.8561	0.999771	0.996251	1	0.724894	1	0.226592	0.819179	0.988333	1	0.111139	0.705676	0.0364641	0.345573
Fetal_Muscle_Trunk__H3K27ac	0.967855	1	0.588251	0.999544	0.821639	0.999833	0.639354	0.999771	0.981647	1	0.886322	1	0.533774	0.976937	0.992308	1	0.42092	0.973564	0.0902719	0.51329
Fetal_Muscle_Trunk__H3K36me3	0.930297	1	0.250188	0.978734	0.049916	0.465606	0.505829	0.999771	0.584312	1	0.0599325	0.39076	0.00862407	0.468574	0.717427	1	0.03585	0.664534	0.925154	0.999977
Fetal_Muscle_Trunk__H3K4me1	0.380535	1	0.751867	0.999544	0.797909	0.999833	0.779543	0.999771	0.93971	1	0.419812	1	0.349729	0.890789	0.984631	1	0.282987	0.891091	0.47902	0.925853
Fetal_Muscle_Trunk__H3K4me3	0.671835	1	0.331385	0.999544	0.646574	0.999833	0.213225	0.842115	0.321804	1	0.57341	1	0.660774	0.999812	0.942911	1	0.259332	0.857253	0.135564	0.581497
Fetal_Stomach__DNase	0.861507	1	0.888737	0.999544	0.875575	0.999833	0.966049	0.999771	0.999993	1	0.995784	1	0.778558	0.999812	0.999814	1	0.106258	0.705676	9.12854e-05	0.019146
Fetal_Stomach__H3K27ac	0.996891	1	0.859319	0.999544	0.995071	0.999833	0.855794	0.999771	0.998417	1	0.998319	1	0.711353	0.999812	1	1	0.055193	0.664534	0.0180344	0.249654
Fetal_Stomach__H3K36me3	0.161405	0.616618	0.315327	0.999544	0.188645	0.999833	0.95835	0.999771	0.754142	1	0.200205	0.814051	0.00241404	0.236093	0.636008	1	0.466699	0.994287	0.89505	0.999977
Fetal_Stomach__H3K4me1	0.996701	1	0.881166	0.999544	0.996552	0.999833	0.927038	0.999771	0.998554	1	0.950596	1	0.301769	0.873437	0.999882	1	0.101012	0.705676	0.044893	0.386935
Fetal_Stomach__H3K4me3	0.855625	1	0.897312	0.999544	0.95103	0.999833	0.912006	0.999771	0.645305	1	0.836724	1	0.855387	0.999812	0.982704	1	0.0657427	0.664534	0.0240053	0.260857
Fetal_Thymus__DNase	0.0639441	0.403595	0.947764	0.999544	0.797108	0.999833	0.242637	0.885577	0.463507	1	0.947731	1	0.329938	0.890789	0.221494	0.820022	0.899091	0.999148	0.926721	0.999977
Fetal_Thymus__H3K27ac	0.20845	0.753837	0.903631	0.999544	0.969638	0.999833	0.262552	0.889082	0.702412	1	0.958655	1	0.334159	0.890789	0.646625	1	0.923244	0.999148	0.544282	0.999977
Fetal_Thymus__H3K36me3	0.0537752	0.36022	0.351039	0.999544	0.630054	0.999833	0.141817	0.803908	0.00722316	0.0692573	0.203097	0.814051	0.965448	0.999812	0.0824902	0.403377	0.644609	0.999148	0.272693	0.740484
Fetal_Thymus__H3K4me1	0.25906	0.827975	0.973872	0.999544	0.978265	0.999833	0.238407	0.885577	0.83125	1	0.991933	1	0.589708	0.981822	0.928282	1	0.881616	0.999148	0.865707	0.999977
Fetal_Thymus__H3K4me3	0.54596	1	0.87746	0.999544	0.921236	0.999833	0.386026	0.925328	0.681452	1	0.998155	1	0.193337	0.807918	0.99786	1	0.194597	0.755223	0.361012	0.813524
Foreskin_Fibroblast_Primary_Cells_skin01__DNase	0.878659	1	0.243097	0.974382	0.362074	0.999833	0.208997	0.842115	0.139892	0.735562	0.657771	1	0.206747	0.814247	0.7367	1	0.931229	0.999148	0.585561	0.999977
Foreskin_Fibroblast_Primary_Cells_skin01__H3K27ac	0.499794	1	0.178558	0.877806	0.0978089	0.693167	0.910915	0.999771	0.234575	0.917659	0.376463	1	0.519628	0.960537	0.96459	1	0.943368	0.999148	0.701731	0.999977
Foreskin_Fibroblast_Primary_Cells_skin01__H3K36me3	0.816652	1	0.400644	0.999544	0.399168	0.999833	0.964833	0.999771	0.816756	1	0.352915	1	0.308452	0.873437	0.933465	1	0.583289	0.999148	0.91866	0.999977
Foreskin_Fibroblast_Primary_Cells_skin01__H3K4me1	0.983236	1	0.724034	0.999544	0.414998	0.999833	0.855507	0.999771	0.284441	1	0.895877	1	0.53772	0.977492	0.980645	1	0.587446	0.999148	0.822113	0.999977
Foreskin_Fibroblast_Primary_Cells_skin01__H3K4me3	0.379433	1	0.105481	0.867981	0.123154	0.799455	0.808149	0.999771	0.0468727	0.347284	0.136976	0.669813	0.145176	0.806998	0.835789	1	0.851579	0.999148	0.926771	0.999977
Foreskin_Fibroblast_Primary_Cells_skin02__DNase	0.983445	1	0.680363	0.999544	0.863955	0.999833	0.256917	0.889082	0.16916	0.770787	0.377399	1	0.472807	0.946498	0.9613	1	0.879654	0.999148	0.766847	0.999977
Foreskin_Fibroblast_Primary_Cells_skin02__H3K27ac	0.174503	0.65139	0.222828	0.923416	0.288527	0.999833	0.947202	0.999771	0.147901	0.737996	0.243425	0.921541	0.261814	0.849145	0.697673	1	0.960998	0.999148	0.827466	0.999977
Foreskin_Fibroblast_Primary_Cells_skin02__H3K36me3	0.246371	0.817689	0.559885	0.999544	0.435428	0.999833	0.990146	0.999771	0.751557	1	0.100065	0.537756	0.191884	0.807918	0.81042	1	0.794493	0.999148	0.952976	0.999977
Foreskin_Fibroblast_Primary_Cells_skin02__H3K4me1	0.520115	1	0.461147	0.999544	0.216878	0.999833	0.96747	0.999771	0.338242	1	0.633966	1	0.559688	0.981822	0.993326	1	0.617832	0.999148	0.627157	0.999977
Foreskin_Fibroblast_Primary_Cells_skin02__H3K4me3	0.0099247	0.127715	0.0976973	0.867981	0.142786	0.862003	0.581637	0.999771	0.00741986	0.0697752	0.0078036	0.0794992	0.102655	0.754361	0.146681	0.640421	0.767823	0.999148	0.624014	0.999977
Foreskin_Keratinocyte_Primary_Cells_skin02__DNase	0.996017	1	0.990097	0.999544	0.998608	0.999833	0.605693	0.999771	0.600037	1	0.884468	1	0.0523868	0.683391	0.724896	1	0.363566	0.951101	0.625931	0.999977
Foreskin_Keratinocyte_Primary_Cells_skin02__H3K36me3	0.449956	1	0.702194	0.999544	0.376429	0.999833	0.945421	0.999771	0.994983	1	0.056429	0.372889	0.0520531	0.683391	0.67894	1	0.832966	0.999148	0.917181	0.999977
Foreskin_Keratinocyte_Primary_Cells_skin02__H3K4me1	0.864834	1	0.877884	0.999544	0.955818	0.999833	0.960716	0.999771	0.791095	1	0.888686	1	0.0784296	0.736519	0.747447	1	0.106393	0.705676	0.302766	0.742953
Foreskin_Keratinocyte_Primary_Cells_skin02__H3K4me3	0.720219	1	0.742777	0.999544	0.482116	0.999833	0.703987	0.999771	0.56097	1	0.306265	0.981358	0.0721971	0.731367	0.64689	1	0.0591467	0.664534	0.216012	0.694932
Foreskin_Keratinocyte_Primary_Cells_skin03__H3K27ac	0.976718	1	0.947402	0.999544	0.966823	0.999833	0.937149	0.999771	0.708863	1	0.925117	1	0.145227	0.806998	0.957056	1	0.16862	0.742595	0.242183	0.709146
Foreskin_Keratinocyte_Primary_Cells_skin03__H3K36me3	0.63053	1	0.559969	0.999544	0.614688	0.999833	0.550673	0.999771	0.994455	1	0.471502	1	0.437637	0.939919	0.862819	1	0.866265	0.999148	0.307055	0.742953
Foreskin_Keratinocyte_Primary_Cells_skin03__H3K4me1	0.943802	1	0.820681	0.999544	0.943877	0.999833	0.92517	0.999771	0.38838	1	0.966785	1	0.0445424	0.683391	0.931641	1	0.116868	0.705676	0.407315	0.877432
Foreskin_Keratinocyte_Primary_Cells_skin03__H3K4me3	0.829288	1	0.649959	0.999544	0.366225	0.999833	0.872831	0.999771	0.395858	1	0.200257	0.814051	0.106907	0.754361	0.836117	1	0.0775285	0.664534	0.356786	0.807724
Foreskin_Melanocyte_Primary_Cells_skin01__DNase	0.490691	1	0.392835	0.999544	0.189223	0.999833	0.522684	0.999771	0.392944	1	0.98421	1	0.964804	0.999812	0.921645	1	0.788511	0.999148	0.602261	0.999977
Foreskin_Melanocyte_Primary_Cells_skin01__H3K27ac	0.0185699	0.206379	0.668737	0.999544	0.0188689	0.20141	0.838658	0.999771	0.167387	0.770787	0.00506498	0.0562904	0.476826	0.946498	0.766622	1	0.989698	0.999148	0.946192	0.999977
Foreskin_Melanocyte_Primary_Cells_skin01__H3K36me3	0.201579	0.735611	0.171291	0.877806	0.470407	0.999833	0.189801	0.814147	0.244633	0.941932	0.0543707	0.365168	0.0502275	0.683391	0.36905	1	0.554465	0.999148	0.91723	0.999977
Foreskin_Melanocyte_Primary_Cells_skin01__H3K4me1	0.101695	0.498388	0.70913	0.999544	0.0998303	0.697386	0.668283	0.999771	0.41831	1	0.955821	1	0.882465	0.999812	0.979489	1	0.891567	0.999148	0.355763	0.807724
Foreskin_Melanocyte_Primary_Cells_skin01__H3K4me3	0.0283464	0.266565	0.268149	0.996217	0.334764	0.999833	0.0750786	0.706387	0.298942	1	0.0924437	0.525639	0.182266	0.807918	0.484859	1	0.782539	0.999148	0.732119	0.999977
Foreskin_Melanocyte_Primary_Cells_skin03__H3K27ac	0.0785833	0.413196	0.163257	0.875272	0.101291	0.697623	0.431803	0.987337	0.214136	0.876207	0.516778	1	0.628586	0.999812	0.926738	1	0.951929	0.999148	0.772826	0.999977
Foreskin_Melanocyte_Primary_Cells_skin03__H3K36me3	0.361645	0.99912	0.45177	0.999544	0.404347	0.999833	0.339241	0.908991	0.567918	1	0.372159	1	0.417516	0.923825	0.718656	1	0.690401	0.999148	0.463826	0.918263
Foreskin_Melanocyte_Primary_Cells_skin03__H3K4me1	0.377196	1	0.452372	0.999544	0.121476	0.799455	0.729466	0.999771	0.524995	1	0.977152	1	0.897299	0.999812	0.97183	1	0.683868	0.999148	0.675227	0.999977
Foreskin_Melanocyte_Primary_Cells_skin03__H3K4me3	0.0659576	0.40662	0.407196	0.999544	0.187176	0.999833	0.117068	0.802027	0.179386	0.790267	0.107061	0.562934	0.200757	0.807918	0.459768	1	0.875293	0.999148	0.93503	0.999977
Ganglion_Eminence_derived_primary_cultured_neurospheres__H3K36me3	0.597853	1	0.0646083	0.717188	0.135785	0.851269	0.0751169	0.706387	0.0320436	0.258989	0.0545139	0.365168	0.0390252	0.683391	0.00099873	0.0110995	0.113106	0.705676	0.723011	0.999977
Ganglion_Eminence_derived_primary_cultured_neurospheres__H3K4me1	3.1622e-05	0.00110451	0.000151726	0.00927422	0.00681467	0.0900641	0.0116978	0.345138	0.000242579	0.00329503	0.000247706	0.00367055	0.817297	0.999812	7.00614e-05	0.000951667	0.631995	0.999148	0.399645	0.864718
Ganglion_Eminence_derived_primary_cultured_neurospheres__H3K4me3	0.000173099	0.00529035	1.26618e-05	0.00154791	1.85e-05	0.000646177	0.100421	0.767278	1.42626e-05	0.000249087	4.85757e-06	9.13596e-05	0.380772	0.912137	7.74532e-07	1.40276e-05	0.418269	0.973564	0.52591	0.989116
Gastric__DNase	0.953094	1	0.572732	0.999544	0.890215	0.999833	0.868622	0.999771	0.977754	1	0.997675	1	0.911289	0.999812	0.993514	1	0.14587	0.72928	0.017589	0.249654
Gastric__H3K27ac	0.997234	1	0.406829	0.999544	0.980197	0.999833	0.996804	0.999771	0.998297	1	1	1	0.985641	0.999812	0.994315	1	0.18366	0.747096	0.00439957	0.165491
Gastric__H3K36me3	0.00354354	0.0577597	0.878453	0.999544	0.338924	0.999833	0.365297	0.925328	0.417628	1	0.254991	0.924246	0.177511	0.807918	0.723175	1	0.897967	0.999148	0.971035	0.999977
Gastric__H3K4me1	0.730232	1	0.273933	0.999544	0.785533	0.999833	0.990382	0.999771	0.721721	1	0.999746	1	0.882268	0.999812	0.991278	1	0.341678	0.933411	0.142913	0.591324
Gastric__H3K4me3	0.641183	1	0.889828	0.999544	0.94047	0.999833	0.711031	0.999771	0.0789342	0.514651	0.689295	1	0.243662	0.83653	0.121956	0.557351	0.654061	0.999148	0.82644	0.999977
Heart-Atrial_ENTEX__H3K27ac	0.593078	1	0.483764	0.999544	0.396632	0.999833	0.39868	0.946381	0.0278281	0.230643	0.0264206	0.208382	0.305923	0.873437	0.00578857	0.0514657	0.852041	0.999148	0.970298	0.999977
Heart-Atrial_ENTEX__H3K36me3	0.546327	1	0.289982	0.999544	0.362189	0.999833	0.953059	0.999771	0.680455	1	0.00552947	0.0600869	0.338841	0.890789	0.201987	0.793807	0.937262	0.999148	0.969662	0.999977
Heart-Atrial_ENTEX__H3K4me1	0.994062	1	0.575861	0.999544	0.509336	0.999833	0.996543	0.999771	0.861677	1	0.767551	1	0.733151	0.999812	0.487266	1	0.722359	0.999148	0.432215	0.884792
Heart-Atrial_ENTEX__H3K4me3	0.490589	1	0.276761	0.999544	0.195122	0.999833	0.0999536	0.767278	0.168204	0.770787	0.465716	1	0.589728	0.981822	0.00734278	0.0619072	0.700846	0.999148	0.905786	0.999977
Heart-LV_ENTEX__H3K27ac	0.0927326	0.472356	0.564349	0.999544	0.590468	0.999833	0.153661	0.80796	0.0562726	0.392014	0.066581	0.415957	0.289811	0.873437	0.264484	0.917253	0.987549	0.999148	0.96878	0.999977
Heart-LV_ENTEX__H3K36me3	0.111337	0.504111	0.391552	0.999544	0.359458	0.999833	0.368959	0.925328	0.527223	1	0.0104021	0.0978195	0.661818	0.999812	0.535194	1	0.392103	0.956186	0.918653	0.999977
Heart-LV_ENTEX__H3K4me1	0.0495108	0.345868	0.339954	0.999544	0.393674	0.999833	0.44995	0.996473	5.90978e-05	0.000903089	0.0210911	0.174806	0.50293	0.953229	0.0113765	0.0869235	0.845422	0.999148	0.993754	0.999977
Heart-LV_ENTEX__H3K4me3	0.417814	1	0.455784	0.999544	0.0112987	0.131549	0.086917	0.71726	0.378708	1	0.17636	0.798519	0.891012	0.999812	0.00643254	0.0551844	0.90441	0.999148	0.915011	0.999977
HMEC_Mammary_Epithelial_Primary_Cells__DNase	0.996377	1	0.979689	0.999544	0.914869	0.999833	0.709378	0.999771	0.529507	1	0.382665	1	0.510923	0.960396	0.575885	1	0.259739	0.857253	0.784199	0.999977
HMEC_Mammary_Epithelial_Primary_Cells__H3K27ac	0.967251	1	0.974405	0.999544	0.978615	0.999833	0.780615	0.999771	0.899709	1	0.732644	1	0.247948	0.83653	0.900946	1	0.06602	0.664534	0.292385	0.742953
HMEC_Mammary_Epithelial_Primary_Cells__H3K36me3	0.996267	1	0.614429	0.999544	0.75344	0.999833	0.757371	0.999771	0.996157	1	0.390718	1	0.283692	0.869665	0.85057	1	0.532636	0.999148	0.246327	0.711304
HMEC_Mammary_Epithelial_Primary_Cells__H3K4me1	0.874681	1	0.991667	0.999544	0.963106	0.999833	0.923604	0.999771	0.812698	1	0.621417	1	0.196218	0.807918	0.79182	1	0.0370082	0.664534	0.232584	0.697518
HMEC_Mammary_Epithelial_Primary_Cells__H3K4me3	0.980679	1	0.982069	0.999544	0.804317	0.999833	0.989817	0.999771	0.790869	1	0.679334	1	0.141491	0.806998	0.969922	1	0.218648	0.814975	0.555926	0.999977
HMEC_Mammary_Epithelial_Primary_Cells__H3K9ac	0.985463	1	0.943395	0.999544	0.996586	0.999833	0.96402	0.999771	0.915773	1	0.858167	1	0.490005	0.946498	0.978538	1	0.196834	0.757889	0.060908	0.437036
Left_Ventricle__H3K27ac	0.965713	1	0.681628	0.999544	0.840621	0.999833	0.375345	0.925328	0.211979	0.876207	0.75391	1	0.920375	0.999812	0.365007	1	0.673875	0.999148	0.461157	0.916691
Left_Ventricle__H3K36me3	0.999665	1	0.663718	0.999544	0.931096	0.999833	0.975545	0.999771	0.997521	1	0.979392	1	0.543667	0.979989	0.993388	1	0.0280199	0.664534	0.282495	0.742953
Left_Ventricle__H3K4me1	0.975347	1	0.790154	0.999544	0.945296	0.999833	0.812934	0.999771	0.403339	1	0.857064	1	0.3917	0.912137	0.919766	1	0.11075	0.705676	0.380761	0.838703
Left_Ventricle__H3K4me3	0.594394	1	0.146898	0.867981	0.549988	0.999833	0.343652	0.908991	0.855264	1	0.877141	1	0.773649	0.999812	0.612562	1	0.404652	0.965243	0.546746	0.999977
Liver__H3K27ac	0.950621	1	0.903696	0.999544	0.82794	0.999833	0.889275	0.999771	0.996515	1	0.988637	1	0.871029	0.999812	0.996514	1	0.29949	0.892991	0.103501	0.556173
Liver__H3K36me3	0.858719	1	0.530712	0.999544	0.367223	0.999833	0.693653	0.999771	0.834973	1	0.957099	1	0.995496	0.999812	0.918529	1	0.334123	0.928332	0.159489	0.600978
Liver__H3K4me1	0.98375	1	0.658211	0.999544	0.904486	0.999833	0.675883	0.999771	0.999109	1	0.992514	1	0.957216	0.999812	0.999859	1	0.2537	0.857253	0.0439388	0.386935
Liver__H3K4me3	1	1	0.961297	0.999544	0.921119	0.999833	0.93764	0.999771	0.999991	1	0.999999	1	0.66838	0.999812	0.999755	1	0.0343094	0.664534	0.0101343	0.246397
Liver__H3K9ac	0.998695	1	0.885501	0.999544	0.936378	0.999833	0.935917	0.999771	0.992479	1	0.999118	1	0.807357	0.999812	0.993743	1	0.390731	0.956186	0.0108842	0.246397
liver_ENTEX__H3K27ac	0.881188	1	0.590343	0.999544	0.914338	0.999833	0.691682	0.999771	0.991669	1	0.959299	1	0.825747	0.999812	0.853195	1	0.327406	0.928332	0.305484	0.742953
liver_ENTEX__H3K36me3	0.269931	0.851589	0.788977	0.999544	0.631675	0.999833	0.272247	0.899518	0.802486	1	0.999776	1	0.945022	0.999812	0.380629	1	0.59109	0.999148	0.45736	0.916691
liver_ENTEX__H3K4me1	0.997915	1	0.55261	0.999544	0.564946	0.999833	0.66969	0.999771	0.996422	1	0.995275	1	0.670628	0.999812	0.69577	1	0.729288	0.999148	0.0263997	0.280641
liver_ENTEX__H3K4me3	0.994199	1	0.808699	0.999544	0.904157	0.999833	0.540483	0.999771	0.999206	1	0.994252	1	0.657217	0.999812	0.993943	1	0.0565929	0.664534	0.0545931	0.424636
Lung__H3K27ac	0.961524	1	0.999271	0.999544	0.991244	0.999833	0.897278	0.999771	0.782326	1	0.999991	1	0.874128	0.999812	0.99686	1	0.364906	0.951101	0.0366751	0.345573
Lung__H3K36me3	0.0486938	0.345868	0.514296	0.999544	0.160051	0.920766	0.755357	0.999771	0.604929	1	0.626822	1	0.233052	0.819873	0.618631	1	0.356783	0.951101	0.990454	0.999977
Lung__H3K4me1	0.736916	1	0.982152	0.999544	0.930582	0.999833	0.996604	0.999771	0.798641	1	0.859097	1	0.525815	0.966629	0.999673	1	0.287579	0.891091	0.124206	0.577511
Lung__H3K4me3	0.93652	1	0.791522	0.999544	0.909902	0.999833	0.694956	0.999771	0.441791	1	0.660991	1	0.170986	0.807918	0.545949	1	0.742726	0.999148	0.618826	0.999977
Lung_ENTEX__H3K27ac	0.102927	0.498388	0.915021	0.999544	0.795088	0.999833	0.4585	0.996473	0.773568	1	0.93477	1	0.280484	0.869665	0.273234	0.931396	0.441648	0.981662	0.968485	0.999977
Lung_ENTEX__H3K36me3	0.00477643	0.070778	0.427258	0.999544	0.280108	0.999833	0.914809	0.999771	0.16728	0.770787	0.502287	1	0.244706	0.83653	0.263877	0.917253	0.456261	0.98722	0.935058	0.999977
Lung_ENTEX__H3K4me1	0.147849	0.595547	0.989317	0.999544	0.90605	0.999833	0.256692	0.889082	0.600744	1	0.847085	1	0.574733	0.981822	0.316872	1	0.788147	0.999148	0.898696	0.999977
Lung_ENTEX__H3K4me3	0.838913	1	0.132815	0.867981	0.832823	0.999833	0.503588	0.999771	0.333317	1	0.976835	1	0.130913	0.784979	0.597828	1	0.553704	0.999148	0.648208	0.999977
Mammary_ENTEX__H3K27ac	0.596322	1	0.750356	0.999544	0.339899	0.999833	0.529068	0.999771	0.981742	1	0.519172	1	0.451271	0.939919	0.999207	1	0.000437338	0.213858	2.98847e-09	1.46136e-06
Mammary_ENTEX__H3K36me3	0.0305771	0.282117	0.355953	0.999544	0.712538	0.999833	0.785824	0.999771	0.360136	1	0.0320606	0.248851	0.0224575	0.683391	0.223943	0.820022	0.495001	0.999148	0.718073	0.999977
Mammary_ENTEX__H3K4me1	0.743903	1	0.549951	0.999544	0.767187	0.999833	0.769477	0.999771	0.521989	1	0.986177	1	0.112472	0.754361	0.502998	1	0.0249019	0.664534	0.00011746	0.019146
Mammary_ENTEX__H3K4me3	0.530907	1	0.992126	0.999544	0.817936	0.999833	0.942882	0.999771	0.748624	1	0.628263	1	0.484638	0.946498	0.804835	1	0.00605522	0.664534	0.000845497	0.068908
Nerve-Tibial_ENTEX__H3K27ac	0.581728	1	0.125829	0.867981	0.782607	0.999833	0.799754	0.999771	0.125178	0.704905	0.185427	0.814051	0.982416	0.999812	0.8997	1	0.852497	0.999148	0.934863	0.999977
Nerve-Tibial_ENTEX__H3K36me3	0.999943	1	0.452593	0.999544	0.335643	0.999833	0.542352	0.999771	0.984461	1	0.995333	1	0.376783	0.909959	0.938763	1	0.504461	0.999148	0.178923	0.63401
Nerve-Tibial_ENTEX__H3K4me1	0.357486	0.998919	0.258626	0.996217	0.200178	0.999833	0.899736	0.999771	0.0801817	0.515906	0.0530113	0.365106	0.92866	0.999812	0.799828	1	0.716276	0.999148	0.730795	0.999977
Nerve-Tibial_ENTEX__H3K4me3	0.301078	0.910667	0.0177252	0.361152	0.141946	0.862003	0.472885	0.999771	0.0144236	0.128239	0.184485	0.814051	0.719686	0.999812	0.341102	1	0.821822	0.999148	0.552416	0.999977
NHDF-Ad_Adult_Dermal_Fibroblast_Primary_Cells__DNase	0.982039	1	0.32336	0.999544	0.972722	0.999833	0.945111	0.999771	0.842154	1	0.818932	1	0.977242	0.999812	0.996549	1	0.0378199	0.664534	0.133453	0.577511
NHDF-Ad_Adult_Dermal_Fibroblast_Primary_Cells__H3K27ac	0.391427	1	0.283976	0.999544	0.394099	0.999833	0.996981	0.999771	0.608292	1	0.957331	1	0.454495	0.939919	0.99479	1	0.450167	0.98225	0.969855	0.999977
NHDF-Ad_Adult_Dermal_Fibroblast_Primary_Cells__H3K36me3	0.929028	1	0.473033	0.999544	0.726507	0.999833	0.514192	0.999771	0.778708	1	0.995517	1	0.243687	0.83653	0.770316	1	0.104184	0.705676	0.302563	0.742953
NHDF-Ad_Adult_Dermal_Fibroblast_Primary_Cells__H3K4me1	0.900628	1	0.610558	0.999544	0.528088	0.999833	0.990013	0.999771	0.714874	1	0.982488	1	0.499806	0.952535	0.995918	1	0.0986915	0.705676	0.965792	0.999977
NHDF-Ad_Adult_Dermal_Fibroblast_Primary_Cells__H3K4me3	0.926384	1	0.377508	0.999544	0.799997	0.999833	0.952515	0.999771	0.59001	1	0.382622	1	0.364331	0.890789	0.848175	1	0.8071	0.999148	0.976518	0.999977
NHDF-Ad_Adult_Dermal_Fibroblast_Primary_Cells__H3K9ac	0.387938	1	0.549205	0.999544	0.632025	0.999833	0.966379	0.999771	0.495914	1	0.546558	1	0.34329	0.890789	0.99408	1	0.395188	0.956186	0.746817	0.999977
NHEK-Epidermal_Keratinocyte_Primary_Cells__DNase	0.961114	1	0.940884	0.999544	0.461353	0.999833	0.720446	0.999771	0.421673	1	0.49404	1	0.0522156	0.683391	0.65017	1	0.378875	0.951101	0.926649	0.999977
NHEK-Epidermal_Keratinocyte_Primary_Cells__H3K27ac	0.955013	1	0.851603	0.999544	0.966401	0.999833	0.503551	0.999771	0.577191	1	0.85336	1	0.0904552	0.752051	0.796823	1	0.211956	0.803461	0.308424	0.742953
NHEK-Epidermal_Keratinocyte_Primary_Cells__H3K36me3	0.673846	1	0.677109	0.999544	0.340506	0.999833	0.628952	0.999771	0.992082	1	0.376694	1	0.355301	0.890789	0.473492	1	0.851342	0.999148	0.669583	0.999977
NHEK-Epidermal_Keratinocyte_Primary_Cells__H3K4me1	0.958227	1	0.912318	0.999544	0.98491	0.999833	0.895439	0.999771	0.685635	1	0.938508	1	0.119622	0.759675	0.786828	1	0.0426361	0.664534	0.43851	0.890919
NHEK-Epidermal_Keratinocyte_Primary_Cells__H3K4me3	0.996082	1	0.932958	0.999544	0.849194	0.999833	0.869321	0.999771	0.545428	1	0.708655	1	0.0351257	0.683391	0.921504	1	0.051078	0.664534	0.269638	0.740484
NHEK-Epidermal_Keratinocyte_Primary_Cells__H3K9ac	0.987583	1	0.9236	0.999544	0.975318	0.999833	0.667749	0.999771	0.630311	1	0.977792	1	0.0959621	0.754361	0.981751	1	0.0886697	0.699347	0.228346	0.697518
NHLF_Lung_Fibroblast_Primary_Cells__DNase	0.369719	1	0.128861	0.867981	0.741499	0.999833	0.4857	0.999771	0.308489	1	0.278076	0.9576	0.219987	0.819179	0.0411267	0.239416	0.911493	0.999148	0.985504	0.999977
NHLF_Lung_Fibroblast_Primary_Cells__H3K27ac	0.799965	1	0.470496	0.999544	0.275006	0.999833	0.815452	0.999771	0.21502	0.876207	0.795472	1	0.491516	0.946498	0.877624	1	0.912171	0.999148	0.960774	0.999977
NHLF_Lung_Fibroblast_Primary_Cells__H3K36me3	0.374171	1	0.727989	0.999544	0.360153	0.999833	0.587331	0.999771	0.736679	1	0.136249	0.669813	0.198164	0.807918	0.989843	1	0.698601	0.999148	0.945903	0.999977
NHLF_Lung_Fibroblast_Primary_Cells__H3K4me1	0.997119	1	0.69918	0.999544	0.421829	0.999833	0.915817	0.999771	0.312879	1	0.972829	1	0.555128	0.981822	0.986916	1	0.426059	0.973564	0.974263	0.999977
NHLF_Lung_Fibroblast_Primary_Cells__H3K4me3	0.837369	1	0.59719	0.999544	0.770539	0.999833	0.738001	0.999771	0.787323	1	0.594678	1	0.111242	0.754361	0.728764	1	0.990099	0.999148	0.972562	0.999977
NHLF_Lung_Fibroblast_Primary_Cells__H3K9ac	0.432862	1	0.79906	0.999544	0.792673	0.999833	0.618795	0.999771	0.274726	1	0.719532	1	0.289808	0.873437	0.710312	1	0.993876	0.999148	0.752233	0.999977
Osteoblast_Primary_Cells__H3K27ac	0.509992	1	0.23638	0.955286	0.137753	0.852675	0.866289	0.999771	0.862073	1	0.746096	1	0.79011	0.999812	0.294595	0.977765	0.681758	0.999148	0.844637	0.999977
Osteoblast_Primary_Cells__H3K36me3	0.917984	1	0.164416	0.875272	0.449804	0.999833	0.930199	0.999771	0.989702	1	0.555808	1	0.574046	0.981822	0.600385	1	0.126832	0.708517	0.29376	0.742953
Osteoblast_Primary_Cells__H3K4me1	0.944301	1	0.604986	0.999544	0.534874	0.999833	0.871765	0.999771	0.558729	1	0.933066	1	0.812454	0.999812	0.526309	1	0.187518	0.747096	0.620257	0.999977
Osteoblast_Primary_Cells__H3K4me3	0.739841	1	0.776334	0.999544	0.662589	0.999833	0.977579	0.999771	0.65531	1	0.629848	1	0.450241	0.939919	0.869295	1	0.3989	0.956186	0.976288	0.999977
Ovary__DNase	0.415579	1	0.218597	0.921497	0.46738	0.999833	0.292373	0.906574	0.591341	1	0.50988	1	0.284553	0.869665	0.967618	1	0.0438981	0.664534	0.189358	0.646436
Ovary__H3K27ac	0.965968	1	0.538207	0.999544	0.792049	0.999833	0.919236	0.999771	0.955873	1	0.673607	1	0.309007	0.873437	0.999989	1	0.146154	0.72928	0.0653503	0.437757
Ovary__H3K36me3	0.99814	1	0.153943	0.867981	0.819929	0.999833	0.635559	0.999771	0.983414	1	0.959121	1	0.186124	0.807918	0.96257	1	0.153741	0.742595	0.0726184	0.468572
Ovary__H3K4me1	0.903645	1	0.119218	0.867981	0.871664	0.999833	0.914191	0.999771	0.972212	1	0.897129	1	0.308281	0.873437	0.997635	1	0.172557	0.742595	0.215721	0.694932
Ovary__H3K4me3	0.159647	0.616618	0.426417	0.999544	0.685338	0.999833	0.639886	0.999771	0.821924	1	0.276177	0.9576	0.999812	0.999812	0.918138	1	0.128232	0.708517	0.306523	0.742953
Ovary_ENTEX__H3K36me3	0.999941	1	0.974498	0.999544	0.871497	0.999833	0.557675	0.999771	0.883357	1	0.999238	1	0.429971	0.938641	0.989823	1	0.447135	0.98225	0.162697	0.602718
Ovary_ENTEX__H3K4me3	0.743222	1	0.668801	0.999544	0.943274	0.999833	0.286784	0.906574	0.639452	1	0.391082	1	0.15048	0.807918	0.909628	1	0.172198	0.742595	0.317288	0.758643
Pancreas__DNase	0.375594	1	0.587529	0.999544	0.901769	0.999833	0.380389	0.925328	0.981565	1	0.921422	1	0.486428	0.946498	0.421138	1	0.592176	0.999148	0.270574	0.740484
Pancreas__H3K27ac	0.218053	0.777091	0.405414	0.999544	0.784873	0.999833	0.800225	0.999771	0.999997	1	0.723779	1	0.62339	0.999812	0.904925	1	0.782181	0.999148	0.0233204	0.259416
Pancreas__H3K36me3	0.22248	0.777091	0.744333	0.999544	0.33958	0.999833	0.634894	0.999771	0.785179	1	0.730143	1	0.302306	0.873437	0.455755	1	0.902738	0.999148	0.867041	0.999977
Pancreas__H3K4me1	0.297312	0.90866	0.615061	0.999544	0.811699	0.999833	0.939527	0.999771	0.990362	1	0.962689	1	0.727703	0.999812	0.912296	1	0.492067	0.999148	0.0850298	0.507068
Pancreas__H3K4me3	0.875165	1	0.754776	0.999544	0.98543	0.999833	0.780803	0.999771	0.942284	1	0.989492	1	0.189783	0.807918	0.867908	1	0.914288	0.999148	0.29564	0.742953
Pancreas_ENTEX__H3K27ac	0.446105	1	0.542017	0.999544	0.957036	0.999833	0.585613	0.999771	0.999736	1	0.977872	1	0.388336	0.912137	0.983323	1	0.788564	0.999148	0.176504	0.63401
Pancreas_ENTEX__H3K36me3	0.185181	0.68601	0.375811	0.999544	0.86956	0.999833	0.25178	0.889082	0.437908	1	0.708865	1	0.587339	0.981822	0.829152	1	0.993527	0.999148	0.786377	0.999977
Pancreas_ENTEX__H3K4me1	0.322734	0.945012	0.521159	0.999544	0.768435	0.999833	0.151601	0.80796	0.999427	1	0.702323	1	0.717915	0.999812	0.990071	1	0.510244	0.999148	0.150154	0.594068
Pancreas_ENTEX__H3K4me3	0.975172	1	0.375526	0.999544	0.707383	0.999833	0.219958	0.853645	0.98006	1	0.807085	1	0.520537	0.960537	0.971887	1	0.725691	0.999148	0.285215	0.742953
Pancreatic_Islets__H3K27ac	0.0509161	0.350676	0.0729512	0.746659	0.016592	0.184397	0.17685	0.81001	0.00584128	0.0571277	0.0102304	0.0978195	0.264311	0.850317	0.0361871	0.218463	0.588125	0.999148	0.299988	0.742953
Pancreatic_Islets__H3K36me3	0.985209	1	0.955566	0.999544	0.299138	0.999833	0.595986	0.999771	0.324308	1	0.881625	1	0.0747819	0.731367	0.189871	0.773724	0.565349	0.999148	0.148255	0.594068
Pancreatic_Islets__H3K4me1	0.627659	1	0.290575	0.999544	0.00392626	0.0564688	0.0962249	0.767278	0.000661203	0.00788606	0.006186	0.0643607	0.603268	0.99326	0.00839077	0.0683848	0.319918	0.925679	0.485158	0.930566
Pancreatic_Islets__H3K4me3	0.38531	1	0.577929	0.999544	0.00738737	0.0950638	0.418124	0.97829	0.0323074	0.258989	0.00129544	0.0166702	0.344978	0.890789	0.029881	0.197217	0.591362	0.999148	0.439083	0.890919
Pancreatic_Islets__H3K9ac	0.115656	0.514143	0.426299	0.999544	0.124251	0.799455	0.0297644	0.500893	0.0153499	0.134038	0.0741309	0.447531	0.500617	0.952535	0.0612557	0.315305	0.464341	0.994287	0.573184	0.999977
Placenta__DNase	0.753633	1	0.903008	0.999544	0.919283	0.999833	0.942073	0.999771	0.999678	1	0.99332	1	0.91669	0.999812	0.8335	1	0.0942697	0.705676	0.210941	0.692284
Placenta__H3K27ac	0.721513	1	0.960746	0.999544	0.951457	0.999833	0.9572	0.999771	0.999998	1	0.975079	1	0.764659	0.999812	0.999037	1	0.141494	0.72928	0.224811	0.697518
Placenta__H3K36me3	0.727908	1	0.818636	0.999544	0.416197	0.999833	0.708818	0.999771	0.96935	1	0.574349	1	0.980959	0.999812	0.997113	1	0.483501	0.995543	0.41867	0.878785
Placenta__H3K4me1	0.827313	1	0.994489	0.999544	0.988399	0.999833	0.9957	0.999771	0.999975	1	0.977971	1	0.773824	0.999812	0.999998	1	0.18792	0.747096	0.0927259	0.521091
Placenta__H3K4me3	0.705589	1	0.737341	0.999544	0.861915	0.999833	0.739291	0.999771	0.970307	1	0.996293	1	0.845671	0.999812	0.999241	1	0.274693	0.88957	0.151894	0.594211
Placenta_Amnion__H3K27ac	0.998413	1	0.944336	0.999544	0.870055	0.999833	0.729396	0.999771	0.978227	1	0.973415	1	0.460887	0.940033	0.994087	1	0.10881	0.705676	0.118417	0.577511
Placenta_Amnion__H3K36me3	0.455725	1	0.710328	0.999544	0.787983	0.999833	0.744443	0.999771	0.999775	1	0.578677	1	0.452043	0.939919	0.85179	1	0.554043	0.999148	0.776766	0.999977
Placenta_Amnion__H3K4me1	0.96167	1	0.929963	0.999544	0.695431	0.999833	0.821712	0.999771	0.937339	1	0.978115	1	0.326475	0.890789	0.932374	1	0.0421857	0.664534	0.158745	0.600978
Placenta_Amnion__H3K4me3	0.685003	1	0.984844	0.999544	0.927774	0.999833	0.490352	0.999771	0.162774	0.770787	0.879706	1	0.169923	0.807918	0.991083	1	0.259758	0.857253	0.00376875	0.153577
Primary_B_cells_from_cord_blood__H3K36me3	0.317302	0.934704	0.248747	0.978734	0.750013	0.999833	0.576961	0.999771	0.292308	1	0.668424	1	0.866454	0.999812	0.174791	0.724347	0.451955	0.98225	0.175196	0.63401
Primary_B_cells_from_cord_blood__H3K4me1	0.911075	1	0.214076	0.919623	0.378525	0.999833	0.111493	0.802027	0.440762	1	0.197861	0.814051	0.740573	0.999812	0.168926	0.709081	0.508224	0.999148	0.154634	0.598679
Primary_B_cells_from_cord_blood__H3K4me3	0.817753	1	0.00123376	0.0427096	0.0898156	0.67361	0.0409943	0.54179	0.852896	1	0.771393	1	0.400365	0.92121	0.534544	1	0.377542	0.951101	0.177921	0.63401
Primary_B_cells_from_peripheral_blood__DNase	0.559998	1	0.486892	0.999544	0.044919	0.448273	0.457769	0.996473	0.0371607	0.29309	0.127342	0.640773	0.486448	0.946498	0.000354714	0.00433638	0.437912	0.981662	0.633723	0.999977
Primary_B_cells_from_peripheral_blood__H3K27ac	0.752026	1	0.111838	0.867981	0.518389	0.999833	0.152031	0.80796	0.494072	1	0.331321	1	0.925037	0.999812	0.0146465	0.110187	0.360835	0.951101	0.132388	0.577511
Primary_B_cells_from_peripheral_blood__H3K36me3	0.0389541	0.328423	0.0477672	0.583954	0.730699	0.999833	0.147781	0.80796	0.166551	0.770787	0.101321	0.538542	0.941894	0.999812	0.119354	0.550603	0.93041	0.999148	0.629334	0.999977
Primary_B_cells_from_peripheral_blood__H3K4me1	0.784141	1	0.454519	0.999544	0.290961	0.999833	0.337527	0.908991	0.262532	0.995181	0.313125	0.994275	0.866051	0.999812	0.079861	0.394465	0.610233	0.999148	0.333547	0.784155
Primary_B_cells_from_peripheral_blood__H3K4me3	0.138762	0.584955	0.612769	0.999544	0.32211	0.999833	0.149783	0.80796	0.846997	1	0.751097	1	0.904088	0.999812	0.419246	1	0.391206	0.956186	0.589173	0.999977
Primary_hematopoietic_stem_cells__H3K36me3	0.331231	0.958413	0.279569	0.999544	0.595809	0.999833	0.449773	0.996473	0.191535	0.814441	0.632889	1	0.967818	0.999812	0.113921	0.530547	0.781743	0.999148	0.0451029	0.386935
Primary_hematopoietic_stem_cells__H3K4me1	0.667978	1	0.939298	0.999544	0.593251	0.999833	0.577749	0.999771	0.981115	1	0.839921	1	0.39358	0.912137	0.953704	1	0.862409	0.999148	0.28228	0.742953
Primary_hematopoietic_stem_cells__H3K4me3	0.145481	0.595547	0.454833	0.999544	0.270507	0.999833	0.355711	0.923126	0.879748	1	0.896697	1	0.114157	0.754361	0.670071	1	0.724838	0.999148	0.123676	0.577511
Primary_hematopoietic_stem_cells_G-CSF-mobilized_Female__DNase	0.109603	0.503381	0.615728	0.999544	0.0189466	0.20141	0.549749	0.999771	0.298655	1	0.668895	1	0.768906	0.999812	0.694665	1	0.997927	0.999148	0.819446	0.999977
Primary_hematopoietic_stem_cells_G-CSF-mobilized_Female__H3K27ac	0.289765	0.891164	0.735886	0.999544	0.361265	0.999833	0.546578	0.999771	0.625425	1	0.735302	1	0.816696	0.999812	0.151187	0.654253	0.639062	0.999148	0.19253	0.646436
Primary_hematopoietic_stem_cells_G-CSF-mobilized_Female__H3K36me3	0.470686	1	0.040577	0.543817	0.514713	0.999833	0.878212	0.999771	0.165156	0.770787	0.712177	1	0.996691	0.999812	0.318943	1	0.56526	0.999148	0.0328421	0.334579
Primary_hematopoietic_stem_cells_G-CSF-mobilized_Female__H3K4me1	0.692012	1	0.901421	0.999544	0.419458	0.999833	0.626774	0.999771	0.712668	1	0.734029	1	0.892342	0.999812	0.814105	1	0.868337	0.999148	0.291998	0.742953
Primary_hematopoietic_stem_cells_G-CSF-mobilized_Female__H3K4me3	0.220494	0.777091	0.695739	0.999544	0.461229	0.999833	0.324285	0.908991	0.941783	1	0.823605	1	0.922162	0.999812	0.908493	1	0.976202	0.999148	0.131485	0.577511
Primary_hematopoietic_stem_cells_G-CSF-mobilized_Male__DNase	0.0330899	0.2942	0.775505	0.999544	0.00655219	0.0890005	0.346751	0.91162	0.494088	1	0.291343	0.969014	0.421383	0.928182	0.343713	1	0.896041	0.999148	0.79031	0.999977
Primary_hematopoietic_stem_cells_G-CSF-mobilized_Male__H3K36me3	0.633893	1	0.0454192	0.569487	0.311845	0.999833	0.803606	0.999771	0.449504	1	0.441936	1	0.99319	0.999812	0.55257	1	0.608745	0.999148	0.0616677	0.437036
Primary_hematopoietic_stem_cells_G-CSF-mobilized_Male__H3K4me1	0.878729	1	0.979333	0.999544	0.582952	0.999833	0.547819	0.999771	0.901607	1	0.878787	1	0.935314	0.999812	0.909656	1	0.863669	0.999148	0.383003	0.839858
Primary_hematopoietic_stem_cells_G-CSF-mobilized_Male__H3K4me3	0.400818	1	0.824654	0.999544	0.303554	0.999833	0.659187	0.999771	0.980982	1	0.582929	1	0.764041	0.999812	0.914117	1	0.899538	0.999148	0.178123	0.63401
Primary_hematopoietic_stem_cells_short_term_culture__H3K36me3	0.104962	0.503202	0.163668	0.875272	0.500049	0.999833	0.329946	0.908991	0.0900133	0.550206	0.422463	1	0.757176	0.999812	0.219179	0.820022	0.66866	0.999148	0.120763	0.577511
Primary_hematopoietic_stem_cells_short_term_culture__H3K4me1	0.979372	1	0.996821	0.999544	0.377001	0.999833	0.571997	0.999771	0.993506	1	0.945384	1	0.765957	0.999812	0.994974	1	0.951805	0.999148	0.674524	0.999977
Primary_hematopoietic_stem_cells_short_term_culture__H3K4me3	0.805307	1	0.773856	0.999544	0.917387	0.999833	0.257287	0.889082	0.985626	1	0.998479	1	0.795575	0.999812	0.992769	1	0.757787	0.999148	0.338276	0.785483
Primary_monocytes_from_peripheral_blood__DNase	0.401007	1	0.641448	0.999544	0.514011	0.999833	0.0657613	0.669943	0.619991	1	0.774046	1	0.909854	0.999812	0.804831	1	0.982299	0.999148	0.916167	0.999977
Primary_monocytes_from_peripheral_blood__H3K27ac	0.664628	1	0.293359	0.999544	0.876521	0.999833	0.0163487	0.347587	0.882339	1	0.771394	1	0.450028	0.939919	0.821637	1	0.977125	0.999148	0.923903	0.999977
Primary_monocytes_from_peripheral_blood__H3K36me3	0.303739	0.911218	0.144231	0.867981	0.422355	0.999833	0.412241	0.969162	0.360022	1	0.936466	1	0.951992	0.999812	0.589572	1	0.943191	0.999148	0.76148	0.999977
Primary_monocytes_from_peripheral_blood__H3K4me1	0.880743	1	0.808429	0.999544	0.866666	0.999833	0.171566	0.81001	0.946549	1	0.94604	1	0.937621	0.999812	0.99887	1	0.932314	0.999148	0.203094	0.671035
Primary_monocytes_from_peripheral_blood__H3K4me3	0.437058	1	0.560417	0.999544	0.328247	0.999833	0.157117	0.81001	0.733312	1	0.971784	1	0.952438	0.999812	0.747162	1	0.780517	0.999148	0.288524	0.742953
Primary_mononuclear_cells_from_peripheral_blood__H3K27ac	0.0269914	0.264804	0.457495	0.999544	0.75618	0.999833	0.789978	0.999771	0.415258	1	0.323521	1	0.573618	0.981822	0.144993	0.638755	0.974387	0.999148	0.816696	0.999977
Primary_mononuclear_cells_from_peripheral_blood__H3K36me3	0.0693832	0.40662	0.220698	0.922403	0.752687	0.999833	0.698947	0.999771	0.111161	0.6629	0.353037	1	0.823422	0.999812	0.609924	1	0.927104	0.999148	0.753625	0.999977
Primary_mononuclear_cells_from_peripheral_blood__H3K4me1	0.238354	0.803829	0.749206	0.999544	0.863778	0.999833	0.541698	0.999771	0.467619	1	0.493482	1	0.635154	0.999812	0.134522	0.598011	0.98958	0.999148	0.629074	0.999977
Primary_mononuclear_cells_from_peripheral_blood__H3K4me3	0.46421	1	0.422126	0.999544	0.477889	0.999833	0.0129711	0.347587	0.75421	1	0.785114	1	0.879612	0.999812	0.560911	1	0.989679	0.999148	0.919095	0.999977
Primary_mononuclear_cells_from_peripheral_blood__H3K9ac	0.0545178	0.360259	0.150625	0.867981	0.629309	0.999833	0.098454	0.767278	0.63121	1	0.693552	1	0.584374	0.981822	0.328822	1	0.988192	0.999148	0.665161	0.999977
Primary_Natural_Killer_cells_from_peripheral_blood__DNase	0.301693	0.910667	0.479368	0.999544	0.677546	0.999833	0.497266	0.999771	0.109417	0.660553	0.100073	0.537756	0.769975	0.999812	0.045003	0.250074	0.680956	0.999148	0.977148	0.999977
Primary_Natural_Killer_cells_from_peripheral_blood__H3K27ac	0.653084	1	0.266411	0.996217	0.841973	0.999833	0.135733	0.802027	0.864296	1	0.525829	1	0.99	0.999812	0.406499	1	0.723312	0.999148	0.72849	0.999977
Primary_Natural_Killer_cells_from_peripheral_blood__H3K36me3	0.469004	1	0.624296	0.999544	0.79304	0.999833	0.595608	0.999771	0.117566	0.692649	0.681879	1	0.996674	0.999812	0.646851	1	0.95589	0.999148	0.474894	0.92282
Primary_Natural_Killer_cells_from_peripheral_blood__H3K4me1	0.466404	1	0.215841	0.919623	0.875364	0.999833	0.534576	0.999771	0.589062	1	0.437918	1	0.862843	0.999812	0.52655	1	0.90291	0.999148	0.997474	0.999977
Primary_Natural_Killer_cells_from_peripheral_blood__H3K4me3	0.391364	1	0.746267	0.999544	0.775008	0.999833	0.0352302	0.506693	0.952657	1	0.721373	1	0.856856	0.999812	0.99436	1	0.962302	0.999148	0.842213	0.999977
Primary_neutrophils_from_peripheral_blood__H3K36me3	0.773766	1	0.178222	0.877806	0.865976	0.999833	0.621893	0.999771	0.0507069	0.364642	0.512768	1	0.934841	0.999812	0.759518	1	0.995597	0.999148	0.947339	0.999977
Primary_neutrophils_from_peripheral_blood__H3K4me1	0.923835	1	0.467624	0.999544	0.620839	0.999833	0.145106	0.80633	0.375418	1	0.658756	1	0.760502	0.999812	0.891539	1	0.799898	0.999148	0.836818	0.999977
Primary_neutrophils_from_peripheral_blood__H3K4me3	0.938239	1	0.204773	0.911898	0.172265	0.979505	0.0144187	0.347587	0.281258	1	0.787679	1	0.353925	0.890789	0.78464	1	0.60265	0.999148	0.692862	0.999977
Primary_T_cells_effector_memory_enriched_from_peripheral_blood__H3K27ac	0.0757493	0.409959	0.154426	0.867981	0.808591	0.999833	0.127287	0.802027	0.447161	1	0.250216	0.924246	0.10597	0.754361	0.224059	0.820022	0.880957	0.999148	0.583947	0.999977
Primary_T_cells_effector_memory_enriched_from_peripheral_blood__H3K36me3	0.429942	1	0.44598	0.999544	0.702951	0.999833	0.265293	0.889082	0.199287	0.832919	0.120366	0.626162	0.906787	0.999812	0.372988	1	0.860515	0.999148	0.412531	0.878785
Primary_T_cells_effector_memory_enriched_from_peripheral_blood__H3K4me1	0.0145476	0.165437	0.118066	0.867981	0.62245	0.999833	0.13459	0.802027	0.394667	1	0.0179066	0.153269	0.200705	0.807918	0.017605	0.128491	0.892519	0.999148	0.791629	0.999977
Primary_T_cells_effector_memory_enriched_from_peripheral_blood__H3K4me3	0.428024	1	0.442065	0.999544	0.601844	0.999833	0.306729	0.908991	0.758141	1	0.473984	1	0.207167	0.814247	0.329403	1	0.956502	0.999148	0.785134	0.999977
Primary_T_cells_from_cord_blood__DNase	0.361095	0.99912	0.118095	0.867981	0.194869	0.999833	0.26727	0.889082	0.125413	0.704905	0.128417	0.640773	0.499112	0.952535	0.000730785	0.00850843	0.84464	0.999148	0.874985	0.999977
Primary_T_cells_from_cord_blood__H3K36me3	0.430733	1	0.801478	0.999544	0.924539	0.999833	0.726666	0.999771	0.217986	0.880951	0.705826	1	0.820192	0.999812	0.449374	1	0.957736	0.999148	0.639049	0.999977
Primary_T_cells_from_cord_blood__H3K4me1	0.108216	0.503381	0.593489	0.999544	0.467952	0.999833	0.23047	0.874743	0.424276	1	0.197181	0.814051	0.0673418	0.731367	0.0299682	0.197217	0.888302	0.999148	0.485264	0.930566
Primary_T_cells_from_cord_blood__H3K4me3	0.639158	1	0.328884	0.999544	0.839879	0.999833	0.438079	0.991762	0.97301	1	0.977197	1	0.223923	0.819179	0.837676	1	0.960455	0.999148	0.69307	0.999977
Primary_T_cells_from_peripheral_blood__DNase	0.0717434	0.40662	0.146451	0.867981	0.727168	0.999833	0.448798	0.996473	0.182144	0.792506	0.255414	0.924246	0.266324	0.851191	0.0166617	0.123448	0.778699	0.999148	0.954568	0.999977
Primary_T_cells_from_peripheral_blood__H3K27ac	0.148443	0.595547	0.297655	0.999544	0.915457	0.999833	0.114352	0.802027	0.601388	1	0.24499	0.921541	0.175557	0.807918	0.235635	0.853524	0.912754	0.999148	0.93209	0.999977
Primary_T_cells_from_peripheral_blood__H3K36me3	0.424856	1	0.61909	0.999544	0.822748	0.999833	0.338756	0.908991	0.0839857	0.526526	0.181642	0.814051	0.953903	0.999812	0.253299	0.89756	0.8868	0.999148	0.421229	0.878785
Primary_T_cells_from_peripheral_blood__H3K4me1	0.058166	0.374252	0.14508	0.867981	0.859017	0.999833	0.175451	0.81001	0.295955	1	0.277992	0.9576	0.360887	0.890789	0.0845525	0.409368	0.73691	0.999148	0.99161	0.999977
Primary_T_cells_from_peripheral_blood__H3K4me3	0.52534	1	0.463869	0.999544	0.995482	0.999833	0.140632	0.803908	0.882684	1	0.930735	1	0.229903	0.819179	0.937111	1	0.999017	0.999148	0.976563	0.999977
Primary_T_helper_17_cells_PMA-I_stimulated__H3K27ac	0.22605	0.780437	0.140819	0.867981	0.636976	0.999833	0.222929	0.858363	0.322599	1	0.386362	1	0.0531649	0.683391	0.0548711	0.291652	0.923438	0.999148	0.631254	0.999977
Primary_T_helper_17_cells_PMA-I_stimulated__H3K36me3	0.339626	0.976924	0.733386	0.999544	0.657577	0.999833	0.376761	0.925328	0.296426	1	0.0953929	0.530081	0.549812	0.979989	0.207228	0.793807	0.867231	0.999148	0.396692	0.862144
Primary_T_helper_17_cells_PMA-I_stimulated__H3K4me1	0.110147	0.503381	0.338722	0.999544	0.774471	0.999833	0.0600546	0.657329	0.269366	1	0.093648	0.526367	0.374693	0.909959	0.0432896	0.249043	0.863584	0.999148	0.727385	0.999977
Primary_T_helper_17_cells_PMA-I_stimulated__H3K4me3	0.459279	1	0.296298	0.999544	0.543384	0.999833	0.186169	0.81001	0.410409	1	0.395203	1	0.197659	0.807918	0.207786	0.793807	0.823959	0.999148	0.59257	0.999977
Primary_T_helper_cells_from_peripheral_blood__H3K27ac	0.0418869	0.341378	0.123033	0.867981	0.493613	0.999833	0.215265	0.842115	0.336097	1	0.196144	0.814051	0.0441749	0.683391	0.0521944	0.280473	0.783846	0.999148	0.854053	0.999977
Primary_T_helper_cells_from_peripheral_blood__H3K36me3	0.614214	1	0.726309	0.999544	0.756855	0.999833	0.293413	0.906574	0.316398	1	0.460373	1	0.840071	0.999812	0.582923	1	0.946091	0.999148	0.37945	0.838703
Primary_T_helper_cells_from_peripheral_blood__H3K4me1	0.00644095	0.0899892	0.211654	0.919623	0.363673	0.999833	0.0232392	0.420888	0.343854	1	0.0672431	0.415957	0.168414	0.807918	0.0108609	0.0843011	0.932747	0.999148	0.968901	0.999977
Primary_T_helper_cells_from_peripheral_blood__H3K4me3	0.273364	0.85689	0.323491	0.999544	0.755849	0.999833	0.383115	0.925328	0.613143	1	0.653789	1	0.119558	0.759675	0.323716	1	0.980151	0.999148	0.88517	0.999977
Primary_T_helper_cells_PMA-I_stimulated__H3K27ac	0.121387	0.529986	0.168253	0.875272	0.502992	0.999833	0.364528	0.925328	0.428451	1	0.195559	0.814051	0.0385288	0.683391	0.0313044	0.199154	0.88865	0.999148	0.877729	0.999977
Primary_T_helper_cells_PMA-I_stimulated__H3K36me3	0.276037	0.859758	0.644844	0.999544	0.440305	0.999833	0.452837	0.996473	0.323014	1	0.252723	0.924246	0.776409	0.999812	0.338012	1	0.928581	0.999148	0.342143	0.785483
Primary_T_helper_cells_PMA-I_stimulated__H3K4me1	0.00944567	0.124836	0.190281	0.877806	0.346709	0.999833	0.0119987	0.345138	0.255745	0.977025	0.0399351	0.295883	0.102488	0.754361	0.0104781	0.0826415	0.958641	0.999148	0.949137	0.999977
Primary_T_helper_cells_PMA-I_stimulated__H3K4me3	0.428784	1	0.500023	0.999544	0.67204	0.999833	0.341914	0.908991	0.840618	1	0.537017	1	0.0599232	0.697677	0.259238	0.911994	0.954243	0.999148	0.722318	0.999977
Primary_T_helper_memory_cells_from_peripheral_blood_1__H3K27ac	0.124398	0.538325	0.0411477	0.543817	0.749145	0.999833	0.129132	0.802027	0.368098	1	0.282633	0.965792	0.110832	0.754361	0.317717	1	0.867722	0.999148	0.723714	0.999977
Primary_T_helper_memory_cells_from_peripheral_blood_1__H3K36me3	0.850789	1	0.517664	0.999544	0.466956	0.999833	0.256565	0.889082	0.238572	0.925888	0.307051	0.981358	0.847345	0.999812	0.207462	0.793807	0.424859	0.973564	0.232674	0.697518
Primary_T_helper_memory_cells_from_peripheral_blood_1__H3K4me1	0.108352	0.503381	0.137298	0.867981	0.37124	0.999833	0.0401096	0.54179	0.273018	1	0.0166284	0.145202	0.404083	0.922194	0.044649	0.250074	0.91657	0.999148	0.885437	0.999977
Primary_T_helper_memory_cells_from_peripheral_blood_1__H3K4me3	0.866877	1	0.180424	0.877806	0.891286	0.999833	0.303544	0.908991	0.593878	1	0.868686	1	0.593548	0.981822	0.429909	1	0.677379	0.999148	0.627207	0.999977
Primary_T_helper_memory_cells_from_peripheral_blood_2__H3K27ac	0.148582	0.595547	0.311851	0.999544	0.876978	0.999833	0.46962	0.999771	0.485694	1	0.73369	1	0.623178	0.999812	0.48549	1	0.937708	0.999148	0.7462	0.999977
Primary_T_helper_memory_cells_from_peripheral_blood_2__H3K36me3	0.702585	1	0.348701	0.999544	0.4925	0.999833	0.586627	0.999771	0.393379	1	0.285845	0.965792	0.853587	0.999812	0.271977	0.931396	0.479526	0.994287	0.231265	0.697518
Primary_T_helper_memory_cells_from_peripheral_blood_2__H3K4me1	0.0444171	0.34566	0.317384	0.999544	0.466782	0.999833	0.0183908	0.374712	0.17706	0.787113	0.08443	0.503491	0.485754	0.946498	0.0302481	0.197217	0.898561	0.999148	0.91755	0.999977
Primary_T_helper_memory_cells_from_peripheral_blood_2__H3K4me3	0.766682	1	0.880514	0.999544	0.890404	0.999833	0.1214	0.802027	0.794018	1	0.949044	1	0.107308	0.754361	0.570721	1	0.713957	0.999148	0.895225	0.999977
Primary_T_helper_naive_cells_from_peripheral_blood__H3K9ac	0.15507	0.611524	0.057759	0.656841	0.862532	0.999833	0.306553	0.908991	0.30245	1	0.865213	1	0.0272066	0.683391	0.112422	0.528599	0.424981	0.973564	0.75126	0.999977
Primary_T_helper_naive_cells_from_peripheral_blood_1__H3K27ac	0.0489131	0.345868	0.210975	0.919623	0.915437	0.999833	0.335789	0.908991	0.633023	1	0.345404	1	0.131632	0.784979	0.315846	1	0.860902	0.999148	0.828466	0.999977
Primary_T_helper_naive_cells_from_peripheral_blood_1__H3K36me3	0.796904	1	0.631874	0.999544	0.601826	0.999833	0.577912	0.999771	0.545724	1	0.746929	1	0.710435	0.999812	0.572272	1	0.737892	0.999148	0.508696	0.964156
Primary_T_helper_naive_cells_from_peripheral_blood_1__H3K4me1	0.032585	0.2942	0.369146	0.999544	0.753681	0.999833	0.113471	0.802027	0.502235	1	0.153615	0.712043	0.175477	0.807918	0.0440598	0.250074	0.967605	0.999148	0.985438	0.999977
Primary_T_helper_naive_cells_from_peripheral_blood_1__H3K4me3	0.385428	1	0.396262	0.999544	0.86866	0.999833	0.126625	0.802027	0.829352	1	0.656567	1	0.0833023	0.736519	0.684225	1	0.969723	0.999148	0.994133	0.999977
Primary_T_helper_naive_cells_from_peripheral_blood_2__H3K27ac	0.0452397	0.34566	0.0753986	0.750676	0.751681	0.999833	0.267242	0.889082	0.718823	1	0.193515	0.814051	0.0274935	0.683391	0.0475434	0.261222	0.917371	0.999148	0.914854	0.999977
Primary_T_helper_naive_cells_from_peripheral_blood_2__H3K36me3	0.0767618	0.409959	0.545039	0.999544	0.590733	0.999833	0.379663	0.925328	0.231609	0.913362	0.57294	1	0.192822	0.807918	0.297338	0.977765	0.986278	0.999148	0.542558	0.999977
Primary_T_helper_naive_cells_from_peripheral_blood_2__H3K4me1	0.00466706	0.070778	0.139234	0.867981	0.4116	0.999833	0.0605903	0.657329	0.375071	1	0.144524	0.699724	0.0572986	0.683391	0.0276056	0.190129	0.929534	0.999148	0.982826	0.999977
Primary_T_helper_naive_cells_from_peripheral_blood_2__H3K4me3	0.126668	0.54334	0.216271	0.919623	0.480442	0.999833	0.208811	0.842115	0.49543	1	0.346512	1	0.0392369	0.683391	0.286679	0.96018	0.968106	0.999148	0.900724	0.999977
Primary_T_killer_memory_cells_from_peripheral_blood__H3K27ac	0.256867	0.82637	0.235319	0.955286	0.947183	0.999833	0.631833	0.999771	0.464304	1	0.799518	1	0.914602	0.999812	0.752152	1	0.840655	0.999148	0.905722	0.999977
Primary_T_killer_memory_cells_from_peripheral_blood__H3K36me3	0.77871	1	0.731136	0.999544	0.499782	0.999833	0.659804	0.999771	0.127579	0.705307	0.242789	0.921541	0.705286	0.999812	0.249096	0.889111	0.605792	0.999148	0.256719	0.717347
Primary_T_killer_memory_cells_from_peripheral_blood__H3K4me1	0.0517511	0.351476	0.33921	0.999544	0.733054	0.999833	0.143026	0.803908	0.436609	1	0.124519	0.634269	0.159646	0.807918	0.039291	0.234308	0.967576	0.999148	0.982917	0.999977
Primary_T_killer_memory_cells_from_peripheral_blood__H3K4me3	0.255241	0.82637	0.308836	0.999544	0.867422	0.999833	0.277766	0.906574	0.748396	1	0.7454	1	0.215477	0.819179	0.643852	1	0.893068	0.999148	0.996657	0.999977
Primary_T_killer_naive_cells_from_peripheral_blood__H3K27ac	0.0876874	0.453312	0.0869208	0.81739	0.700606	0.999833	0.257357	0.889082	0.513075	1	0.221147	0.872103	0.0622961	0.708437	0.0667842	0.336675	0.91091	0.999148	0.792669	0.999977
Primary_T_killer_naive_cells_from_peripheral_blood__H3K36me3	0.903228	1	0.382118	0.999544	0.699124	0.999833	0.454754	0.996473	0.290365	1	0.928969	1	0.737855	0.999812	0.677159	1	0.885177	0.999148	0.175358	0.63401
Primary_T_killer_naive_cells_from_peripheral_blood__H3K4me1	0.03764	0.322912	0.462956	0.999544	0.65474	0.999833	0.085709	0.71726	0.325866	1	0.154349	0.712043	0.10536	0.754361	0.00469536	0.0433214	0.982086	0.999148	0.992191	0.999977
Primary_T_killer_naive_cells_from_peripheral_blood__H3K4me3	0.397557	1	0.467743	0.999544	0.876176	0.999833	0.376387	0.925328	0.851735	1	0.926892	1	0.126482	0.782906	0.550807	1	0.987454	0.999148	0.939836	0.999977
Primary_T_killer_naive_cells_from_peripheral_blood__H3K9ac	0.477628	1	0.45919	0.999544	0.533023	0.999833	0.772938	0.999771	0.745124	1	0.991411	1	0.973653	0.999812	0.332376	1	0.330824	0.928332	0.376932	0.837816
Primary_T_regulatory_cells_from_peripheral_blood__H3K27ac	0.0469719	0.345868	0.197782	0.895512	0.694091	0.999833	0.183326	0.81001	0.521341	1	0.0885568	0.521738	0.151086	0.807918	0.109818	0.521369	0.920301	0.999148	0.664214	0.999977
Primary_T_regulatory_cells_from_peripheral_blood__H3K36me3	0.148334	0.595547	0.505416	0.999544	0.724356	0.999833	0.3892	0.928383	0.128369	0.705307	0.150255	0.70649	0.737549	0.999812	0.274276	0.931396	0.92711	0.999148	0.226735	0.697518
Primary_T_regulatory_cells_from_peripheral_blood__H3K4me1	0.0693259	0.40662	0.341773	0.999544	0.751587	0.999833	0.136131	0.802027	0.374988	1	0.0649793	0.415957	0.442016	0.939919	0.0273653	0.190129	0.872123	0.999148	0.887881	0.999977
Primary_T_regulatory_cells_from_peripheral_blood__H3K4me3	0.229831	0.784225	0.394531	0.999544	0.556896	0.999833	0.175823	0.81001	0.66269	1	0.494266	1	0.0741148	0.731367	0.645836	1	0.980182	0.999148	0.553804	0.999977
Prostate_ENTEX__H3K27ac	0.749941	1	0.871822	0.999544	0.760871	0.999833	0.381535	0.925328	0.852236	1	0.983602	1	0.338174	0.890789	0.867513	1	0.675875	0.999148	0.00340315	0.153577
Prostate_ENTEX__H3K36me3	0.99127	1	0.775429	0.999544	0.409185	0.999833	0.75489	0.999771	0.407977	1	0.833075	1	0.655601	0.999812	0.99147	1	0.944453	0.999148	0.303143	0.742953
Prostate_ENTEX__H3K4me3	0.984498	1	0.308335	0.999544	0.527221	0.999833	0.174746	0.81001	0.385354	1	0.676142	1	0.0859128	0.737042	0.964633	1	0.357602	0.951101	0.0568463	0.424636
Psoas_Muscle__DNase	0.660658	1	0.265381	0.996217	0.368069	0.999833	0.294354	0.906574	0.0525451	0.372385	0.65275	1	0.675645	0.999812	0.211434	0.801481	0.668935	0.999148	0.280854	0.742953
Psoas_Muscle__H3K27ac	0.757854	1	0.596254	0.999544	0.456578	0.999833	0.185068	0.81001	0.555296	1	0.725625	1	0.624727	0.999812	0.662459	1	0.132942	0.708517	0.191158	0.646436
Psoas_Muscle__H3K36me3	0.800039	1	0.386799	0.999544	0.380406	0.999833	0.434171	0.987487	0.996116	1	0.985278	1	0.284367	0.869665	0.475671	1	0.0697526	0.664534	0.00857951	0.243806
Psoas_Muscle__H3K4me1	0.896094	1	0.611924	0.999544	0.259309	0.999833	0.482039	0.999771	0.503885	1	0.562543	1	0.464253	0.940033	0.0568273	0.298802	0.319141	0.925679	0.0868092	0.511442
Psoas_Muscle__H3K4me3	0.566994	1	0.330097	0.999544	0.590975	0.999833	0.249149	0.889082	0.4031	1	0.293901	0.969014	0.990399	0.999812	0.682408	1	0.12007	0.707403	0.0161369	0.249654
Rectal_Mucosa_Donor_29__H3K27ac	0.964091	1	0.93523	0.999544	0.99216	0.999833	0.737351	0.999771	0.999998	1	1	1	0.866074	0.999812	1	1	0.0737769	0.664534	0.0138576	0.249654
Rectal_Mucosa_Donor_29__H3K36me3	0.324888	0.945655	0.878398	0.999544	0.952297	0.999833	0.129183	0.802027	0.998604	1	0.999993	1	0.947073	0.999812	0.940903	1	0.391372	0.956186	0.420175	0.878785
Rectal_Mucosa_Donor_29__H3K4me1	0.790094	1	0.883587	0.999544	0.957197	0.999833	0.793452	0.999771	0.999994	1	1	1	0.818645	0.999812	0.999883	1	0.145745	0.72928	0.0360709	0.345573
Rectal_Mucosa_Donor_29__H3K4me3	0.994003	1	0.971216	0.999544	0.999497	0.999833	0.887488	0.999771	0.999983	1	1	1	0.570931	0.981822	1	1	0.0743759	0.664534	0.017351	0.249654
Rectal_Mucosa_Donor_29__H3K9ac	0.996318	1	0.879729	0.999544	0.998053	0.999833	0.856276	0.999771	0.999993	1	1	1	0.505579	0.954548	0.999999	1	0.259131	0.857253	0.274085	0.740484
Rectal_Mucosa_Donor_31__H3K27ac	0.986218	1	0.812514	0.999544	0.927831	0.999833	0.798871	0.999771	0.999995	1	1	1	0.768007	0.999812	1	1	0.129927	0.708517	0.00618052	0.215877
Rectal_Mucosa_Donor_31__H3K36me3	0.157651	0.616618	0.986665	0.999544	0.89371	0.999833	0.0520353	0.652443	0.943974	1	0.999948	1	0.937398	0.999812	0.872729	1	0.348468	0.946672	0.42516	0.880946
Rectal_Mucosa_Donor_31__H3K4me1	0.94456	1	0.876279	0.999544	0.98274	0.999833	0.611047	0.999771	0.999999	1	1	1	0.764391	0.999812	1	1	0.23951	0.832541	0.0113828	0.246397
Rectal_Mucosa_Donor_31__H3K4me3	0.828829	1	0.922413	0.999544	0.999833	0.999833	0.356791	0.923126	0.998598	1	1	1	0.626471	0.999812	1	1	0.0164543	0.664534	0.00897447	0.243806
Rectal_Mucosa_Donor_31__H3K9ac	0.850372	1	0.946776	0.999544	0.957003	0.999833	0.402764	0.951457	0.999882	1	1	1	0.489265	0.946498	0.999999	1	0.172914	0.742595	0.0230615	0.259416
Rectal_Smooth_Muscle__H3K27ac	0.931249	1	0.957599	0.999544	0.572471	0.999833	0.456502	0.996473	0.973412	1	0.86652	1	0.616236	0.999812	0.996621	1	0.414955	0.973564	0.137606	0.581516
Rectal_Smooth_Muscle__H3K36me3	0.921352	1	0.978957	0.999544	0.841842	0.999833	0.141347	0.803908	0.80046	1	0.994883	1	0.608555	0.998602	0.959473	1	0.0349817	0.664534	0.636675	0.999977
Rectal_Smooth_Muscle__H3K4me1	0.984382	1	0.955659	0.999544	0.878635	0.999833	0.381953	0.925328	0.967013	1	0.914576	1	0.7907	0.999812	0.967385	1	0.570743	0.999148	0.0567639	0.424636
Rectal_Smooth_Muscle__H3K4me3	0.791192	1	0.996957	0.999544	0.992031	0.999833	0.807372	0.999771	0.999708	1	0.998426	1	0.962515	0.999812	0.999699	1	0.377389	0.951101	0.0765002	0.479597
Rectal_Smooth_Muscle__H3K9ac	0.621538	1	0.999272	0.999544	0.807336	0.999833	0.720204	0.999771	0.799878	1	0.996116	1	0.448035	0.939919	0.924261	1	0.747986	0.999148	0.50348	0.957982
Right_Atrium__H3K27ac	0.93493	1	0.817147	0.999544	0.564811	0.999833	0.546936	0.999771	0.275421	1	0.834302	1	0.640298	0.999812	0.404329	1	0.261208	0.857253	0.0309617	0.322134
Right_Atrium__H3K36me3	0.41962	1	0.772658	0.999544	0.675734	0.999833	0.424991	0.987337	0.433721	1	0.390037	1	0.401263	0.92121	0.619298	1	0.415964	0.973564	0.94685	0.999977
Right_Atrium__H3K4me1	0.94412	1	0.903797	0.999544	0.455731	0.999833	0.992948	0.999771	0.449516	1	0.955554	1	0.254978	0.838278	0.982462	1	0.0441978	0.664534	0.0702254	0.464057
Right_Atrium__H3K4me3	0.457313	1	0.453188	0.999544	0.0936717	0.67361	0.778425	0.999771	0.919976	1	0.30451	0.981358	0.956699	0.999812	0.284456	0.959305	0.0301842	0.664534	0.337298	0.785483
Right_Ventricle__H3K27ac	0.748342	1	0.930132	0.999544	0.736997	0.999833	0.297638	0.90861	0.272367	1	0.47602	1	0.801664	0.999812	0.458134	1	0.861347	0.999148	0.611691	0.999977
Right_Ventricle__H3K36me3	0.553974	1	0.533228	0.999544	0.356285	0.999833	0.813049	0.999771	0.711761	1	0.166516	0.760993	0.0730167	0.731367	0.581725	1	0.0173043	0.664534	0.976593	0.999977
Right_Ventricle__H3K4me1	0.473088	1	0.538163	0.999544	0.850931	0.999833	0.808644	0.999771	0.146932	0.737996	0.49366	1	0.41478	0.923825	0.539762	1	0.502445	0.999148	0.71771	0.999977
Right_Ventricle__H3K4me3	0.22663	0.780437	0.598813	0.999544	0.0851381	0.671492	0.616602	0.999771	0.84178	1	0.373855	1	0.992407	0.999812	0.127245	0.576139	0.217149	0.814975	0.107912	0.573575
Sigmoid_Colon__H3K27ac	0.984652	1	0.50417	0.999544	0.814715	0.999833	0.968754	0.999771	0.999992	1	0.999987	1	0.797286	0.999812	1	1	0.100755	0.705676	0.155485	0.598679
Sigmoid_Colon__H3K36me3	0.365255	1	0.989372	0.999544	0.635473	0.999833	0.105088	0.790585	0.949061	1	0.993201	1	0.822514	0.999812	0.900875	1	0.764787	0.999148	0.560072	0.999977
Sigmoid_Colon__H3K4me1	0.886161	1	0.795931	0.999544	0.824831	0.999833	0.885849	0.999771	0.993419	1	0.999978	1	0.452645	0.939919	0.994424	1	0.458315	0.987295	0.0650027	0.437757
Sigmoid_Colon__H3K4me3	0.968803	1	0.433903	0.999544	0.859384	0.999833	0.526095	0.999771	0.661954	1	0.991261	1	0.151616	0.807918	0.993711	1	0.294083	0.892991	0.150643	0.594068
SI-Term-Ileum_ENTEX__H3K27ac	0.644663	1	0.872983	0.999544	0.878772	0.999833	0.689705	0.999771	0.989671	1	0.998984	1	0.702869	0.999812	0.999049	1	0.282799	0.891091	0.512218	0.967084
SI-Term-Ileum_ENTEX__H3K36me3	0.969771	1	0.975091	0.999544	0.788419	0.999833	0.604519	0.999771	0.640116	1	0.99995	1	0.892269	0.999812	0.950549	1	0.477507	0.994287	0.0183795	0.249654
SI-Term-Ileum_ENTEX__H3K4me1	0.627267	1	0.724714	0.999544	0.793844	0.999833	0.893811	0.999771	0.997957	1	0.999853	1	0.958593	0.999812	0.997326	1	0.560319	0.999148	0.100969	0.548599
SI-Term-Ileum_ENTEX__H3K4me3	0.89546	1	0.990173	0.999544	0.739001	0.999833	0.694368	0.999771	0.960896	1	0.946089	1	0.591305	0.981822	0.991783	1	0.317282	0.925679	0.0937751	0.521091
skeletal_muscle_ENTEX__H3K27ac	0.306726	0.914566	0.0732917	0.746659	0.0560087	0.489076	0.185605	0.81001	0.196881	0.829957	0.00100798	0.0136917	0.313939	0.877236	0.00402826	0.0378812	0.809969	0.999148	0.999277	0.999977
skeletal_muscle_ENTEX__H3K36me3	0.813609	1	0.416961	0.999544	0.326037	0.999833	0.034877	0.506693	0.988549	1	0.347101	1	0.321408	0.890789	0.835498	1	0.291066	0.892991	0.658685	0.999977
skeletal_muscle_ENTEX__H3K4me1	0.0996528	0.497247	0.188702	0.877806	0.0716063	0.593483	0.0315181	0.500893	0.22652	0.900556	0.00039155	0.00563142	0.143411	0.806998	0.00914148	0.0732817	0.535493	0.999148	0.925502	0.999977
skeletal_muscle_ENTEX__H3K4me3	0.528996	1	0.819744	0.999544	0.296159	0.999833	0.286744	0.906574	0.795903	1	0.26763	0.941519	0.47584	0.946498	0.0763448	0.380945	0.420518	0.973564	0.602458	0.999977
Skeletal_Muscle_Female__H3K27ac	0.990009	1	0.815031	0.999544	0.806363	0.999833	0.3297	0.908991	0.912392	1	0.980138	1	0.918792	0.999812	0.921541	1	0.323895	0.926226	0.341579	0.785483
Skeletal_Muscle_Female__H3K36me3	0.966143	1	0.628289	0.999544	0.220646	0.999833	0.476141	0.999771	0.991498	1	0.82051	1	0.251625	0.838278	0.948013	1	0.157927	0.742595	0.420742	0.878785
Skeletal_Muscle_Female__H3K4me1	0.975715	1	0.699008	0.999544	0.856066	0.999833	0.554901	0.999771	0.343545	1	0.581314	1	0.276093	0.869665	0.558393	1	0.475693	0.994287	0.193005	0.646436
Skeletal_Muscle_Female__H3K4me3	0.978772	1	0.816922	0.999544	0.941994	0.999833	0.314007	0.908991	0.762718	1	0.785192	1	0.937967	0.999812	0.910005	1	0.576893	0.999148	0.628736	0.999977
Skeletal_Muscle_Female__H3K9ac	0.956834	1	0.577302	0.999544	0.624891	0.999833	0.564101	0.999771	0.612217	1	0.713685	1	0.784839	0.999812	0.785744	1	0.851534	0.999148	0.549448	0.999977
Skeletal_Muscle_Male__H3K36me3	0.772985	1	0.844359	0.999544	0.428865	0.999833	0.131211	0.802027	0.970259	1	0.603206	1	0.0300571	0.683391	0.970477	1	0.187392	0.747096	0.923431	0.999977
Skeletal_Muscle_Male__H3K4me1	0.895425	1	0.617031	0.999544	0.631988	0.999833	0.358767	0.923354	0.334521	1	0.501039	1	0.255426	0.838278	0.569525	1	0.493184	0.999148	0.137946	0.581516
Skeletal_Muscle_Male__H3K4me3	0.978259	1	0.757783	0.999544	0.999821	0.999833	0.343892	0.908991	0.634928	1	0.974228	1	0.959508	0.999812	0.906606	1	0.47986	0.994287	0.754358	0.999977
Skeletal_Muscle_Male__H3K9ac	0.982906	1	0.424169	0.999544	0.84697	0.999833	0.338198	0.908991	0.451086	1	0.628988	1	0.657926	0.999812	0.706763	1	0.637985	0.999148	0.258615	0.718538
Skin_tissue_ENTEX__H3K4me3	0.518819	1	0.177115	0.877806	0.917603	0.999833	0.11705	0.802027	0.32196	1	0.244646	0.921541	0.889889	0.999812	0.771191	1	0.356779	0.951101	0.185062	0.637292
Small_Intestine__DNase	0.576633	1	0.648266	0.999544	0.963109	0.999833	0.898852	0.999771	0.956512	1	0.997911	1	0.808222	0.999812	0.986962	1	0.287919	0.891091	0.23767	0.700124
Small_Intestine__H3K27ac	0.963897	1	0.679618	0.999544	0.610971	0.999833	0.813954	0.999771	0.999941	1	0.999499	1	0.956858	0.999812	0.999988	1	0.043631	0.664534	0.234348	0.697518
Small_Intestine__H3K36me3	0.571182	1	0.816377	0.999544	0.783928	0.999833	0.0541764	0.657329	0.968843	1	0.997827	1	0.175843	0.807918	0.933272	1	0.431323	0.981004	0.363549	0.815484
Small_Intestine__H3K4me1	0.947692	1	0.110009	0.867981	0.989768	0.999833	0.429423	0.987337	0.985926	1	0.999997	1	0.924574	0.999812	0.94645	1	0.224993	0.814975	0.0128918	0.249654
Small_Intestine__H3K4me3	0.982389	1	0.640719	0.999544	0.617218	0.999833	0.471787	0.999771	0.854672	1	0.966681	1	0.388279	0.912137	0.998896	1	0.222758	0.814975	0.119429	0.577511
Spleen__H3K27ac	0.766064	1	0.625768	0.999544	0.468145	0.999833	0.755151	0.999771	0.619705	1	0.465347	1	0.654454	0.999812	0.7776	1	0.726936	0.999148	0.588438	0.999977
Spleen__H3K36me3	0.0740066	0.40662	0.32442	0.999544	0.349656	0.999833	0.845369	0.999771	0.142069	0.737996	0.0380851	0.286517	0.0987112	0.754361	0.472697	1	0.874971	0.999148	0.989077	0.999977
Spleen__H3K4me1	0.0468832	0.345868	0.818624	0.999544	0.229254	0.999833	0.828179	0.999771	0.348331	1	0.0680503	0.415957	0.340832	0.890789	0.346834	1	0.920352	0.999148	0.472632	0.92282
Spleen__H3K4me3	0.000656507	0.0160516	0.448011	0.999544	0.194157	0.999833	0.18718	0.81001	0.146135	0.737996	0.0674142	0.415957	0.174855	0.807918	0.0984099	0.471788	0.614349	0.999148	0.895496	0.999977
Spleen_ENTEX__H3K27ac	0.279947	0.86642	0.1093	0.867981	0.0928426	0.67361	0.0612764	0.657329	0.277723	1	0.0181791	0.153269	0.630481	0.999812	0.00185649	0.018527	0.799809	0.999148	0.836209	0.999977
Spleen_ENTEX__H3K36me3	0.221829	0.777091	0.125132	0.867981	0.476376	0.999833	0.0768607	0.706387	0.0839693	0.526526	0.14862	0.70649	0.815953	0.999812	0.434179	1	0.93864	0.999148	0.560545	0.999977
Spleen_ENTEX__H3K4me1	0.209656	0.753837	0.089243	0.823393	0.445696	0.999833	0.00656386	0.246902	0.651734	1	0.595874	1	0.197926	0.807918	0.00260199	0.0254474	0.702107	0.999148	0.253825	0.717347
Spleen_ENTEX__H3K4me3	0.452258	1	0.186376	0.877806	0.0817204	0.655103	0.0634382	0.660027	0.291992	1	0.0912581	0.525002	0.735519	0.999812	0.0490748	0.26664	0.740884	0.999148	0.823394	0.999977
Stomach_ENTEX__H3K27ac	0.999568	1	0.268917	0.996217	0.983579	0.999833	0.594612	0.999771	0.966191	1	0.9958	1	0.847054	0.999812	0.99948	1	0.0315562	0.664534	0.115105	0.577511
Stomach_ENTEX__H3K36me3	0.133211	0.566436	0.823123	0.999544	0.74098	0.999833	0.316969	0.908991	0.70574	1	0.663576	1	0.85966	0.999812	0.840311	1	0.939527	0.999148	0.122786	0.577511
Stomach_ENTEX__H3K4me1	0.943567	1	0.341907	0.999544	0.960732	0.999833	0.936093	0.999771	0.966319	1	0.987463	1	0.920738	0.999812	0.997868	1	0.0718086	0.664534	0.00367745	0.153577
Stomach_ENTEX__H3K4me3	0.353475	0.993388	0.905881	0.999544	0.600976	0.999833	0.49512	0.999771	0.435737	1	0.60849	1	0.951132	0.999812	0.729685	1	0.754571	0.999148	0.234348	0.697518
Stomach_Mucosa__H3K36me3	0.247481	0.817689	0.984882	0.999544	0.845445	0.999833	0.771215	0.999771	0.918221	1	0.999986	1	0.823535	0.999812	0.837742	1	0.586435	0.999148	0.601238	0.999977
Stomach_Mucosa__H3K4me1	0.99891	1	0.665276	0.999544	0.973855	0.999833	0.998202	0.999771	0.999985	1	1	1	0.999225	0.999812	1	1	0.030157	0.664534	0.00265895	0.153577
Stomach_Mucosa__H3K4me3	0.999903	1	0.787384	0.999544	0.999768	0.999833	0.999771	0.999771	0.999937	1	1	1	0.659473	0.999812	0.999924	1	0.0614604	0.664534	0.0216507	0.259416
Stomach_Mucosa__H3K9ac	0.96178	1	0.873507	0.999544	0.982244	0.999833	0.973597	0.999771	0.999993	1	1	1	0.944435	0.999812	0.999784	1	0.02624	0.664534	0.0190984	0.252408
Stomach_Smooth_Muscle__H3K27ac	0.97476	1	0.937918	0.999544	0.883107	0.999833	0.590208	0.999771	0.695931	1	0.955086	1	0.684632	0.999812	0.988967	1	0.163489	0.742595	0.45843	0.916691
Stomach_Smooth_Muscle__H3K36me3	0.937407	1	0.732698	0.999544	0.766521	0.999833	0.793227	0.999771	0.729941	1	0.33611	1	0.0344928	0.683391	0.450677	1	0.0673534	0.664534	0.604924	0.999977
Stomach_Smooth_Muscle__H3K4me1	0.826848	1	0.77498	0.999544	0.709773	0.999833	0.677213	0.999771	0.63564	1	0.90055	1	0.33992	0.890789	0.964111	1	0.193267	0.755223	0.307172	0.742953
Stomach_Smooth_Muscle__H3K4me3	0.62708	1	0.913246	0.999544	0.898795	0.999833	0.707973	0.999771	0.89343	1	0.545351	1	0.86738	0.999812	0.782433	1	0.281678	0.891091	0.254431	0.717347
Stomach_Smooth_Muscle__H3K9ac	0.951534	1	0.852289	0.999544	0.695163	0.999833	0.242673	0.885577	0.940876	1	0.920423	1	0.465211	0.940033	0.990395	1	0.469194	0.994287	0.432444	0.884792
Testis_ENTEX__H3K27ac	0.763024	1	0.0286473	0.483053	0.623744	0.999833	0.662206	0.999771	0.592388	1	0.689866	1	0.996463	0.999812	0.195571	0.783888	0.823554	0.999148	0.673967	0.999977
Testis_ENTEX__H3K36me3	0.992342	1	0.90158	0.999544	0.656697	0.999833	0.214661	0.842115	0.818844	1	0.999515	1	0.869763	0.999812	0.559144	1	0.928871	0.999148	0.146647	0.594068
Testis_ENTEX__H3K4me3	0.230937	0.784225	0.037977	0.543817	0.703217	0.999833	0.432086	0.987337	0.183135	0.792506	0.149993	0.70649	0.563159	0.981822	0.315281	1	0.894921	0.999148	0.0816557	0.499121
Thymus__H3K27ac	0.0714935	0.40662	0.875806	0.999544	0.720141	0.999833	0.166358	0.81001	0.599278	1	0.902559	1	0.0802646	0.736519	0.297928	0.977765	0.787775	0.999148	0.673185	0.999977
Thymus__H3K36me3	0.0417058	0.341378	0.895104	0.999544	0.599915	0.999833	0.286908	0.906574	0.0443354	0.333539	0.198225	0.814051	0.671328	0.999812	0.193563	0.782252	0.240191	0.832541	0.678079	0.999977
Thymus__H3K4me1	0.198741	0.73071	0.993493	0.999544	0.980734	0.999833	0.383967	0.925328	0.596046	1	0.971215	1	0.799785	0.999812	0.367745	1	0.889047	0.999148	0.994008	0.999977
Thymus__H3K4me3	0.463511	1	0.736643	0.999544	0.926808	0.999833	0.184293	0.81001	0.66727	1	0.996276	1	0.353009	0.890789	0.934426	1	0.322533	0.926226	0.572071	0.999977
Thyroid_gland_ENTEX__H3K27ac	0.986802	1	0.798238	0.999544	0.402929	0.999833	0.879906	0.999771	0.911375	1	0.994343	1	0.933283	0.999812	0.86142	1	0.299239	0.892991	0.235359	0.697518
Thyroid_gland_ENTEX__H3K36me3	0.715328	1	0.590275	0.999544	0.189533	0.999833	0.865894	0.999771	0.0692787	0.464072	0.55249	1	0.926876	0.999812	0.572357	1	0.368669	0.951101	0.160998	0.600978
Thyroid_gland_ENTEX__H3K4me1	0.985532	1	0.855798	0.999544	0.532766	0.999833	0.824698	0.999771	0.864131	1	0.990205	1	0.945891	0.999812	0.910487	1	0.333417	0.928332	0.247284	0.711304
Thyroid_gland_ENTEX__H3K4me3	0.615723	1	0.195704	0.894387	0.0715479	0.593483	0.176429	0.81001	0.286764	1	0.258249	0.924246	0.786821	0.999812	0.763416	1	0.373984	0.951101	0.0613125	0.437036
Uterus_ENTEX__H3K27ac	0.478137	1	0.748949	0.999544	0.735496	0.999833	0.926789	0.999771	0.755766	1	0.642283	1	0.306898	0.873437	0.979762	1	0.0626174	0.664534	0.00860917	0.243806
Uterus_ENTEX__H3K4me3	0.58205	1	0.422232	0.999544	0.941903	0.999833	0.353109	0.923126	0.136286	0.724389	0.297469	0.969748	0.210631	0.817449	0.703297	1	0.578947	0.999148	0.567931	0.999977
Vagina_ENTEX__H3K27ac	0.160828	0.616618	0.81729	0.999544	0.397378	0.999833	0.861186	0.999771	0.920388	1	0.240048	0.921541	0.183029	0.807918	0.957391	1	0.0758681	0.664534	0.0763454	0.479597
Vagina_ENTEX__H3K36me3	0.99932	1	0.642627	0.999544	0.0909261	0.67361	0.941352	0.999771	0.761082	1	0.99797	1	0.124621	0.781275	0.790745	1	0.18274	0.747096	0.0969985	0.532947
Vagina_ENTEX__H3K4me3	0.254929	0.82637	0.262485	0.996217	0.596551	0.999833	0.878144	0.999771	0.0385694	0.299372	0.216084	0.859065	0.0156642	0.638318	0.16958	0.709081	0.079709	0.664534	0.121544	0.577511
