# Supplementary material for: Cross-trait genetic architecture between breast cancer and psychiatric disorders
Source: iScience. 2026 Jul 13;29(8):116767. doi: 10.1016/j.isci.2026.116767 (PMC13382130; doi:10.1016/j.isci.2026.116767)
Supplement: Table S14. All tissue and cell types selected in this study [file mmc15.xlsx]

## Sheet: Table S14
Table S14. All tissue and cell types selected in this study
Tissue	Abbreviations
Brain_Amygdala	E1
Brain_Anterior_cingulate_cortex_(BA24)	E2
Brain_Caudate_(basal_ganglia)	E3
Brain_Cerebellar_Hemisphere	E4
Brain_Cerebellum	E5
Brain_Cortex	E6
Brain_Frontal_Cortex_(BA9)	E7
Brain_Hippocampus	E8
Brain_Hypothalamus	E9
Brain_Nucleus_accumbens_(basal_ganglia)	E10
Brain_Putamen_(basal_ganglia)	E11
Brain_Spinal_cord_(cervical_c-1)	E12
Brain_Substantia_nigra	E13
Breast_Mammary_Tissue	E14
Cells_EBV-transformed_lymphocytes	E15
Colon_Transverse	E16
Esophagus_Mucosa	E17
Liver	E18
Minor_Salivary_Gland	E19
Ovary	E20
Pancreas	E21
Skin_Not_Sun_Exposed_(Suprapubic)	E22
Skin_Sun_Exposed_(Lower_leg)	E23
Spleen	E24
Stomach	E25
Thyroid	E26
Uterus	E27
Vagina	E28
Whole_Blood	E29
Cell	Abbreviations
P-Adult_brain	H1
P-Cortical_Neuron	H2
P-Fetal_brain	H3
P-iPSC_derived_astro	H4
P-iPSC_derived_neuro	H5
P-Midbrain_DA	H6
