# Supplementary material for: Cross-trait genetic architecture between breast cancer and psychiatric disorders
Source: iScience. 2026 Jul 13;29(8):116767. doi: 10.1016/j.isci.2026.116767 (PMC13382130; doi:10.1016/j.isci.2026.116767)
Supplement: Table S15. Gene-based analysis for all genes that were nominally significant for PLACO results between eight psychiatric disorders and two subtypes of breast cancer [file mmc16.xlsx]

## Sheet: Table S15
Table S15. Gene-based analysis for all genes that were nominally significant for PLACO results between eight psychiatric disorders and two subtypes of breast cancer
Note: results of MAGMA gene-based analysis for PLACO results between eight psychiatric disorders and two subtypes of breast cancer. Cells marked light blue represent P-values that are nominally significant (i.e., P is lower than 0.05 / nGenes = 0.05 / 17,636 = 2.84e-06), whereas cells marked dark blue represent P-values that are Bonferroni-corrected significant (i.e., P is lower than 0.05 / nGene…
P < 1.77e-07	Bonferroni-corrected significant (i.e., P is lower than 0.05 / nGenes / nTrait pairs = 0.05 / 17,636 / 16 = 1.77e-07)
1.77e-07 < P < 2.84e-06	Nominally significant (i.e., P is lower than 0.05 / nGenes = 0.05 / 17,636 = 2.84e-06)
Trait	GENE	SYMBOL	CHR	START	STOP	NSNPS	NPARAM	N	ZSTAT	P
ADHD-ERNBC	ENSG00000150394	CDH8	16	61676169	62075939	617	44	348737	5.7102	5.6411e-09
ADHD-ERNBC	ENSG00000177600	RPLP2	11	803841	832592	23	3	342570	5.4894	2.0169e-08
ADHD-ERNBC	ENSG00000164061	BSN	3	49586922	49713982	114	10	351221	5.1712	1.163e-07
ADHD-ERNBC	ENSG00000176095	IP6K1	3	49756728	49828973	92	9	352155	5.3409	4.6236e-08
ADHD-ERNBC	ENSG00000183763	TRAIP	3	49861028	49898992	36	5	348847	4.749	1.0219e-06
ADHD-ERNBC	ENSG00000163811	WDR43	2	29112533	29176080	144	11	347740	4.7653	9.4274e-07
ADHD-ERNBC	ENSG00000129933	MAU2	19	19426496	19474563	73	6	348765	4.8391	6.5226e-07
ADHD-ERNBC	ENSG00000105393	BABAM1	19	17373200	17395162	44	10	347412	5.097	1.7253e-07
ADHD-ERNBC	ENSG00000173540	GMPPB	3	49753909	49766407	10	2	352954	4.5979	2.1341e-06
ADHD-ERNBC	ENSG00000213996	TM6SF2	19	19369841	19389074	33	5	342697	4.9228	4.265e-07
ADHD-ERNBC	ENSG00000167491	GATAD2A	19	19491642	19624741	65	8	349411	4.9077	4.6084e-07
ADHD-ERNBC	ENSG00000177595	PIDD1	11	794179	814872	26	2	337547	5.4798	2.1296e-08
ADHD-ERNBC	ENSG00000141570	CBX8	17	77763176	77775915	4	2	319011	4.6055	2.057e-06
ADHD-ERNBC	ENSG00000196588	MRTFA	22	40801292	41037690	202	16	346388	5.7832	3.6637e-09
ADHD-ERNBC	ENSG00000105705	SUGP1	19	19382320	19436321	89	8	343001	5.0144	2.6604e-07
ADHD-ERNBC	ENSG00000164068	RNF123	3	49721950	49763962	53	8	349256	5.3415	4.6101e-08
ADHD-ERNBC	ENSG00000130312	MRPL34	19	17408616	17422652	37	5	339187	4.9686	3.3718e-07
ADHD-ERNBC	ENSG00000130311	DDA1	19	17415337	17439107	73	10	348952	5.0573	2.1263e-07
ADHD-ERNBC	ENSG00000127220	ABHD8	19	17397940	17419282	58	9	343294	4.7901	8.3365e-07
ADHD-ERNBC	ENSG00000177542	SLC25A22	11	785475	803269	17	3	340401	5.5399	1.5134e-08
ADHD-ERNBC	ENSG00000130307	USHBP1	19	17355537	17380605	63	12	347907	4.6312	1.8176e-06
ADHD-ERNBC	ENSG00000175161	CADM2	3	85003133	86128579	2177	50	346146	4.8237	7.0465e-07
ADHD-ERNBC	ENSG00000176020	AMIGO3	3	49749267	49762238	18	4	352709	5.0823	1.8642e-07
ADHD-ERNBC	ENSG00000187492	CDHR4	3	49823165	49842254	24	8	352695	5.1432	1.3506e-07
ADHD-ERNBC	ENSG00000288675	PANO1	11	792398	804187	11	2	335358	5.6212	9.4843e-09
ADHD-ERPBC	ENSG00000066468	FGFR2	10	123232844	123362972	113	34	391621	6.7167	9.2917e-12
ADHD-ERPBC	ENSG00000142949	PTPRF	1	43986708	44094343	210	15	397574	4.7137	1.2163e-06
ADHD-ERPBC	ENSG00000177600	RPLP2	11	803841	832592	23	3	390603	5.8471	2.5016e-09
ADHD-ERPBC	ENSG00000126091	ST3GAL3	1	44168204	44401837	266	16	393684	4.9977	2.9014e-07
ADHD-ERPBC	ENSG00000131323	TRAF3	14	103238816	103382837	243	18	396331	5.0399	2.3294e-07
ADHD-ERPBC	ENSG00000078403	MLLT10	10	21808540	22037559	131	15	383186	5.5342	1.5629e-08
ADHD-ERPBC	ENSG00000105656	ELL	19	18548473	18637937	106	6	391110	5.3013	5.7493e-08
ADHD-ERPBC	ENSG00000176095	IP6K1	3	49756728	49828973	92	9	400188	4.5752	2.3783e-06
ADHD-ERPBC	ENSG00000010017	RANBP9	6	13616730	13716796	108	14	398893	4.8686	5.6186e-07
ADHD-ERPBC	ENSG00000112996	MRPS30	5	44804027	44820616	5	3	367636	5.3683	3.9748e-08
ADHD-ERPBC	ENSG00000148219	ASTN2	9	119182504	120182317	2227	150	396563	4.8605	5.8537e-07
ADHD-ERPBC	ENSG00000129933	MAU2	19	19426496	19474563	73	6	396798	5.4169	3.0317e-08
ADHD-ERPBC	ENSG00000114861	FOXP1	3	70998865	71638140	1016	92	394815	5.559	1.3569e-08
ADHD-ERPBC	ENSG00000265491	RNF115	1	145605990	145694005	14	2	369495	5.1723	1.1563e-07
ADHD-ERPBC	ENSG00000103460	TOX3	16	52466682	52586714	87	18	392359	5.8518	2.431e-09
ADHD-ERPBC	ENSG00000186010	NDUFA13	19	19621550	19644858	9	3	401009	4.6793	1.4392e-06
ADHD-ERPBC	ENSG00000184524	CEND1	11	782110	795126	10	2	397412	4.6894	1.3701e-06
ADHD-ERPBC	ENSG00000105655	ISYNA1	19	18540198	18554111	6	2	360101	5.1807	1.1055e-07
ADHD-ERPBC	ENSG00000213996	TM6SF2	19	19369841	19389074	33	5	390730	5.1076	1.6315e-07
ADHD-ERPBC	ENSG00000167491	GATAD2A	19	19491642	19624741	65	8	397444	5.2703	6.8093e-08
ADHD-ERPBC	ENSG00000177595	PIDD1	11	794179	814872	26	2	385580	5.7709	3.9416e-09
ADHD-ERPBC	ENSG00000177666	PNPLA2	11	813901	830573	8	2	397012	4.8338	6.6968e-07
ADHD-ERPBC	ENSG00000108175	ZMIZ1	10	80823751	81081285	631	89	392070	4.805	7.7358e-07
ADHD-ERPBC	ENSG00000196588	MRTFA	22	40801292	41037690	202	16	394421	6.633	1.6452e-11
ADHD-ERPBC	ENSG00000105705	SUGP1	19	19382320	19436321	89	8	391034	5.3299	4.9147e-08
ADHD-ERPBC	ENSG00000164068	RNF123	3	49721950	49763962	53	8	397289	4.6646	1.5459e-06
ADHD-ERPBC	ENSG00000136770	DNAJC1	10	22040477	22297679	278	12	394074	5.0001	2.865e-07
ADHD-ERPBC	ENSG00000177542	SLC25A22	11	785475	803269	17	3	388434	5.9146	1.6631e-09
ADHD-ERPBC	ENSG00000164077	MON1A	3	49941302	49972445	17	5	388916	4.6085	2.0284e-06
ADHD-ERPBC	ENSG00000128573	FOXP2	7	113721365	114338827	604	35	388758	4.8227	7.0798e-07
ADHD-ERPBC	ENSG00000159479	MED8	1	43844579	43860483	20	4	399298	4.5565	2.6011e-06
ADHD-ERPBC	ENSG00000100209	HSCB	22	29133008	29158506	45	8	394497	4.8497	6.183e-07
ADHD-ERPBC	ENSG00000130511	SSBP4	19	18524679	18550372	11	2	362987	5.972	1.1715e-09
ADHD-ERPBC	ENSG00000172803	SNX32	11	65596305	65626578	38	9	396882	5.0315	2.4338e-07
ADHD-ERPBC	ENSG00000177225	GATD1	11	762222	782501	39	6	391184	5.0311	2.4387e-07
ADHD-ERPBC	ENSG00000164588	HCN1	5	45250052	45701220	279	14	395247	4.9036	4.7048e-07
ADHD-ERPBC	ENSG00000250067	YJEFN3	19	19634670	19653393	2	1	401009	4.6956	1.3294e-06
ADHD-ERPBC	ENSG00000015133	CCDC88C	14	91732667	91889188	290	44	396620	4.9268	4.1803e-07
ADHD-ERPBC	ENSG00000288675	PANO1	11	792398	804187	11	2	383391	5.89	1.9307e-09
AN-ERNBC	ENSG00000145020	AMT	3	49449211	49465111	21	4	199133	5.5555	1.3842e-08
AN-ERNBC	ENSG00000164062	APEH	3	49706427	49725936	14	4	199959	5.6054	1.0386e-08
AN-ERNBC	ENSG00000067560	RHOA	3	49391569	49454526	94	9	198608	5.0932	1.76e-07
AN-ERNBC	ENSG00000173402	DAG1	3	49501136	49578051	97	9	199059	5.532	1.5833e-08
AN-ERNBC	ENSG00000164330	EBF1	5	158117916	158531788	571	50	198898	5.8849	1.9917e-09
AN-ERNBC	ENSG00000008300	CELSR3	3	48668896	48705348	12	3	198547	6.4039	7.5706e-11
AN-ERNBC	ENSG00000233276	GPX1	3	49389609	49400791	14	3	198235	5.3475	4.4588e-08
AN-ERNBC	ENSG00000178035	IMPDH2	3	49056758	49071875	6	3	195483	5.0655	2.037e-07
AN-ERNBC	ENSG00000172037	LAMB2	3	49153547	49175599	14	6	197250	5.0635	2.0586e-07
AN-ERNBC	ENSG00000173531	MST1	3	49716380	49731196	9	3	199959	5.6774	6.8392e-09
AN-ERNBC	ENSG00000145022	TCTA	3	49444639	49458909	17	3	199872	5.505	1.8462e-08
AN-ERNBC	ENSG00000164061	BSN	3	49586922	49713982	114	10	199298	5.3188	5.2214e-08
AN-ERNBC	ENSG00000176095	IP6K1	3	49756728	49828973	92	9	197815	5.2138	9.2518e-08
AN-ERNBC	ENSG00000183763	TRAIP	3	49861028	49898992	36	5	199832	4.6397	1.7446e-06
AN-ERNBC	ENSG00000177479	ARIH2	3	48951265	49027974	56	7	197967	4.5502	2.68e-06
AN-ERNBC	ENSG00000173540	GMPPB	3	49753909	49766407	10	2	199670	4.9993	2.8764e-07
AN-ERNBC	ENSG00000068745	IP6K2	3	48720436	48759711	49	5	198924	6.3173	1.3309e-10
AN-ERNBC	ENSG00000213672	NCKIPSD	3	48695419	48728366	27	3	199429	6.5188	3.5428e-11
AN-ERNBC	ENSG00000198218	QRICH1	3	49062140	49136504	42	7	198301	5.2846	6.3004e-08
AN-ERNBC	ENSG00000131558	EXOC4	7	132932823	133755514	1138	27	198961	4.5642	2.5068e-06
AN-ERNBC	ENSG00000164068	RNF123	3	49721950	49763962	53	8	198450	5.5494	1.4332e-08
AN-ERNBC	ENSG00000130312	MRPL34	19	17408616	17422652	37	5	199871	4.9523	3.6665e-07
AN-ERNBC	ENSG00000225697	SLC26A6	3	48658156	48677926	6	2	193728	5.7779	3.7815e-09
AN-ERNBC	ENSG00000164076	CAMKV	3	49890414	49912655	13	4	199813	4.6628	1.5593e-06
AN-ERNBC	ENSG00000130311	DDA1	19	17415337	17439107	73	10	199739	4.9389	3.9285e-07
AN-ERNBC	ENSG00000140718	FTO	16	53732875	54153379	906	90	196072	4.5538	2.6343e-06
AN-ERNBC	ENSG00000127220	ABHD8	19	17397940	17419282	58	9	198892	5.0378	2.3547e-07
AN-ERNBC	ENSG00000145029	NICN1	3	49454766	49471777	22	4	198699	5.1973	1.0112e-07
AN-ERNBC	ENSG00000145040	UCN2	3	48594151	48606201	10	5	193530	4.5597	2.5615e-06
AN-ERNBC	ENSG00000185909	KLHDC8B	3	49203987	49218919	19	4	199206	5.1715	1.1614e-07
AN-ERNBC	ENSG00000173421	IHO1	3	49230861	49300636	64	7	197287	5.2553	7.391e-08
AN-ERNBC	ENSG00000188315	C3orf62	3	49301030	49319864	16	3	199065	5.9887	1.0579e-09
AN-ERNBC	ENSG00000176020	AMIGO3	3	49749267	49762238	18	4	198157	5.044	2.2799e-07
AN-ERNBC	ENSG00000185614	INKA1	3	49835687	49847463	8	3	199207	4.9634	3.4634e-07
AN-ERNBC	ENSG00000183396	TMEM89	3	48653275	48664189	7	3	194997	5.6614	7.5089e-09
AN-ERNBC	ENSG00000236980	C3orf84	3	49210069	49234291	29	4	199074	4.6337	1.7961e-06
AN-ERPBC	ENSG00000164330	EBF1	5	158117916	158531788	571	50	246931	7.3525	9.7274e-14
AN-ERPBC	ENSG00000066468	FGFR2	10	123232844	123362972	113	34	238938	5.7271	5.1086e-09
AN-ERPBC	ENSG00000173531	MST1	3	49716380	49731196	9	3	247992	4.5875	2.2429e-06
AN-ERPBC	ENSG00000140564	FURIN	15	91406885	91431687	54	8	245328	4.7075	1.254e-06
AN-ERPBC	ENSG00000220205	VAMP2	17	8057465	8071293	27	4	247217	4.695	1.3329e-06
AN-ERPBC	ENSG00000182179	UBA7	3	49837638	49856391	15	4	247591	4.581	2.3133e-06
AN-ERPBC	ENSG00000198901	PRC1	15	91504268	91542881	89	10	246876	4.9175	4.3818e-07
AN-ERPBC	ENSG00000176095	IP6K1	3	49756728	49828973	92	9	245848	4.9678	3.3861e-07
AN-ERPBC	ENSG00000183763	TRAIP	3	49861028	49898992	36	5	247865	4.7114	1.2303e-06
AN-ERPBC	ENSG00000168386	FILIP1L	3	99546988	99838349	291	15	246456	4.6184	1.9337e-06
AN-ERPBC	ENSG00000103460	TOX3	16	52466682	52586714	87	18	245880	6.295	1.5368e-10
AN-ERPBC	ENSG00000173540	GMPPB	3	49753909	49766407	10	2	247703	4.7942	8.1674e-07
AN-ERPBC	ENSG00000108175	ZMIZ1	10	80823751	81081285	631	89	244004	5.3358	4.7556e-08
AN-ERPBC	ENSG00000164068	RNF123	3	49721950	49763962	53	8	246483	5.1597	1.2368e-07
AN-ERPBC	ENSG00000164076	CAMKV	3	49890414	49912655	13	4	247846	4.6386	1.7542e-06
AN-ERPBC	ENSG00000179029	TMEM107	17	8071296	8084723	22	6	245874	4.7486	1.024e-06
AN-ERPBC	ENSG00000184220	CMSS1	3	99531678	99902476	348	18	246466	4.6953	1.3309e-06
AN-ERPBC	ENSG00000176020	AMIGO3	3	49749267	49762238	18	4	246190	4.8346	6.6691e-07
AN-ERPBC	ENSG00000185614	INKA1	3	49835687	49847463	8	3	247240	5.0957	1.7375e-07
AN-ERPBC	ENSG00000015133	CCDC88C	14	91732667	91889188	290	44	244642	5.0028	2.8251e-07
ANX-ERNBC	ENSG00000263001	GTF2I	7	74066991	74180022	53	5	602658	4.6011	2.1011e-06
ANX-ERNBC	ENSG00000164061	BSN	3	49586922	49713982	114	10	602658	5.0929	1.7631e-07
ANX-ERNBC	ENSG00000163811	WDR43	2	29112533	29176080	144	11	602658	5.0026	2.8285e-07
ANX-ERPBC	ENSG00000066468	FGFR2	10	123232844	123362972	113	34	650691	6.2253	2.4037e-10
ANX-ERPBC	ENSG00000140564	FURIN	15	91406885	91431687	54	8	650691	4.5925	2.19e-06
ANX-ERPBC	ENSG00000182185	RAD51B	14	68281496	69154889	1332	85	650691	5.5868	1.1562e-08
ANX-ERPBC	ENSG00000102572	STK24	13	99097455	99234396	315	20	650691	4.6931	1.3452e-06
ANX-ERPBC	ENSG00000168594	ADAM29	4	175834509	175904331	181	15	650691	4.755	9.9228e-07
ANX-ERPBC	ENSG00000103460	TOX3	16	52466682	52586714	87	18	650691	4.8042	7.7671e-07
ANX-ERPBC	ENSG00000105655	ISYNA1	19	18540198	18554111	6	2	650691	4.5431	2.7712e-06
ANX-ERPBC	ENSG00000108175	ZMIZ1	10	80823751	81081285	631	89	650691	5.2432	7.8915e-08
ANX-ERPBC	ENSG00000179023	KLHDC7A	1	18802424	18817540	71	10	650691	4.5506	2.6748e-06
ANX-ERPBC	ENSG00000130511	SSBP4	19	18524679	18550372	11	2	650691	5.0909	1.782e-07
ASD-ERNBC	ENSG00000138031	ADCY3	2	25037038	25147602	344	22	173792	4.7042	1.2741e-06
ASD-ERNBC	ENSG00000064012	CASP8	2	202093166	202157434	146	25	173792	4.9278	4.1589e-07
ASD-ERNBC	ENSG00000105173	CCNE1	19	30297805	30320224	32	6	173792	4.9223	4.2765e-07
ASD-ERNBC	ENSG00000147889	CDKN2A	9	21962751	21999490	27	8	173792	4.8029	7.818e-07
ASD-ERNBC	ENSG00000155749	FLACC1	2	202148147	202227101	161	18	173792	4.6585	1.5923e-06
ASD-ERPBC	ENSG00000064012	CASP8	2	202093166	202157434	146	25	221825	5.3381	4.6964e-08
ASD-ERPBC	ENSG00000120088	CRHR1	17	43692710	43918194	922	7	221825	5.5854	1.1659e-08
ASD-ERPBC	ENSG00000066468	FGFR2	10	123232844	123362972	113	34	221825	6.2985	1.5025e-10
ASD-ERPBC	ENSG00000186868	MAPT	17	43966702	44110700	673	5	221825	5.4566	2.4267e-08
ASD-ERPBC	ENSG00000185499	MUC1	1	155153300	155167768	13	5	221825	4.8768	5.3911e-07
ASD-ERPBC	ENSG00000073969	NSF	17	44663035	44839830	58	5	221825	4.6914	1.3566e-06
ASD-ERPBC	ENSG00000182185	RAD51B	14	68281496	69154889	1332	85	221825	5.6974	6.084e-09
ASD-ERPBC	ENSG00000163513	TGFBR2	3	30642994	30740634	247	40	221825	4.8261	6.96e-07
ASD-ERPBC	ENSG00000169231	THBS3	1	155160379	155182772	22	5	221825	4.6361	1.7754e-06
ASD-ERPBC	ENSG00000108379	WNT3	17	44834872	44901126	87	13	221825	5.784	3.6482e-09
ASD-ERPBC	ENSG00000078403	MLLT10	10	21808540	22037559	131	15	221825	5.0765	1.9225e-07
ASD-ERPBC	ENSG00000184381	PLA2G6	22	38502502	38582857	231	15	221825	4.8288	6.8671e-07
ASD-ERPBC	ENSG00000033867	SLC4A7	3	27409212	27530911	310	18	221825	5.1364	1.3999e-07
ASD-ERPBC	ENSG00000225190	PLEKHM1	17	43508266	43573146	92	5	221825	4.8796	5.3145e-07
ASD-ERPBC	ENSG00000117448	AKR1A1	1	46011455	46040723	49	6	221825	4.567	2.4741e-06
ASD-ERPBC	ENSG00000070759	TESK2	1	45804555	45961840	149	11	221825	4.5755	2.3755e-06
ASD-ERPBC	ENSG00000138311	ZNF365	10	64128916	64436771	717	62	221825	5.131	1.4409e-07
ASD-ERPBC	ENSG00000148219	ASTN2	9	119182504	120182317	2227	150	221825	6.1826	3.1519e-10
ASD-ERPBC	ENSG00000198792	TMEM184B	22	38607415	38674040	81	12	221825	4.555	2.6197e-06
ASD-ERPBC	ENSG00000103460	TOX3	16	52466682	52586714	87	18	221825	4.6302	1.8263e-06
ASD-ERPBC	ENSG00000163462	TRIM46	1	155140702	155162447	25	6	221825	4.8505	6.157e-07
ASD-ERPBC	ENSG00000154080	CHST9	18	24489554	24770302	624	34	221825	6.488	4.3496e-11
ASD-ERPBC	ENSG00000152348	ATG10	5	81262844	81556958	309	24	221825	5.5036	1.8608e-08
ASD-ERPBC	ENSG00000181915	ADO	10	64559516	64573239	23	4	221825	4.8043	7.7645e-07
ASD-ERPBC	ENSG00000155749	FLACC1	2	202148147	202227101	161	18	221825	5.5749	1.2387e-08
ASD-ERPBC	ENSG00000155542	SETD9	5	56200087	56226359	26	7	221825	4.8592	5.8944e-07
ASD-ERPBC	ENSG00000185294	SPPL2C	17	43917256	43929438	66	4	221825	5.5824	1.1861e-08
ASD-ERPBC	ENSG00000159314	ARHGAP27	17	43466268	43515282	116	7	221825	4.7841	8.5889e-07
ASD-ERPBC	ENSG00000256762	STH	17	44071616	44082060	52	3	221825	5.5699	1.2742e-08
ASD-ERPBC	ENSG00000120071	KANSL1	17	44102282	44307740	476	5	221825	5.4992	1.9071e-08
BIP-ERNBC	ENSG00000130287	NCAN	19	19317773	19368061	57	9	534079	4.767	9.3517e-07
BIP-ERNBC	ENSG00000164330	EBF1	5	158117916	158531788	571	50	527460	5.0095	2.7288e-07
BIP-ERNBC	ENSG00000198625	MDM4	1	204480507	204601131	197	11	529805	5.1525	1.285e-07
BIP-ERNBC	ENSG00000134824	FADS2	11	61578675	61639826	118	16	532091	5.3818	3.6872e-08
BIP-ERNBC	ENSG00000138311	ZNF365	10	64128916	64436771	728	62	524945	5.4235	2.9228e-08
BIP-ERNBC	ENSG00000112659	CUL9	6	43144913	43197325	71	8	529482	4.5728	2.4065e-06
BIP-ERNBC	ENSG00000106537	TSPAN13	7	16788351	16829161	141	20	537838	4.7816	8.6964e-07
BIP-ERNBC	ENSG00000213996	TM6SF2	19	19369841	19389074	33	5	526395	4.7274	1.137e-06
BIP-ERNBC	ENSG00000196588	MRTFA	22	40801292	41037690	202	16	535969	5.0806	1.8808e-07
BIP-ERNBC	ENSG00000187664	HAPLN4	19	19361450	19378596	23	4	521527	5.1086	1.623e-07
BIP-ERPBC	ENSG00000130287	NCAN	19	19317773	19368061	57	9	582112	4.9379	3.9485e-07
BIP-ERPBC	ENSG00000164330	EBF1	5	158117916	158531788	571	50	575493	6.5264	3.3693e-11
BIP-ERPBC	ENSG00000122877	EGR2	10	64566756	64583927	20	3	587341	5.3018	5.7324e-08
BIP-ERPBC	ENSG00000182511	FES	15	91422665	91444006	45	6	577228	4.9779	3.2133e-07
BIP-ERPBC	ENSG00000066468	FGFR2	10	123232844	123362972	113	34	576189	5.6149	9.8329e-09
BIP-ERPBC	ENSG00000164404	GDF9	5	132191877	132207238	29	5	580866	4.8395	6.5076e-07
BIP-ERPBC	ENSG00000170606	HSPA4	5	132382662	132445709	102	4	569412	4.8705	5.567e-07
BIP-ERPBC	ENSG00000173171	MTX1	1	155173490	155188625	11	3	585472	4.6027	2.0855e-06
BIP-ERPBC	ENSG00000185499	MUC1	1	155153300	155167768	13	5	572723	5.0196	2.589e-07
BIP-ERPBC	ENSG00000140564	FURIN	15	91406885	91431687	54	8	578173	5.4754	2.1821e-08
BIP-ERPBC	ENSG00000182185	RAD51B	14	68281496	69154889	1332	85	581181	4.8857	5.1536e-07
BIP-ERPBC	ENSG00000163635	ATXN7	3	63844785	63994240	172	19	561684	4.9823	3.1419e-07
BIP-ERPBC	ENSG00000169231	THBS3	1	155160379	155182772	22	5	582543	4.657	1.6043e-06
BIP-ERPBC	ENSG00000078403	MLLT10	10	21808540	22037559	131	15	553459	6.4332	6.2477e-11
BIP-ERPBC	ENSG00000163636	PSMD6	3	63991225	64014686	48	10	574326	4.6923	1.3508e-06
BIP-ERPBC	ENSG00000173653	RCE1	11	66605883	66619003	10	5	558401	4.6957	1.3287e-06
BIP-ERPBC	ENSG00000141198	TOM1L1	17	52972880	53044328	179	14	579384	4.5972	2.1406e-06
BIP-ERPBC	ENSG00000112667	DNPH1	6	43188367	43202211	30	7	574294	4.9644	3.4461e-07
BIP-ERPBC	ENSG00000138311	ZNF365	10	64128916	64436771	717	62	572733	6.7128	9.5445e-12
BIP-ERPBC	ENSG00000112659	CUL9	6	43144913	43197325	71	8	577515	5.2472	7.7201e-08
BIP-ERPBC	ENSG00000129933	MAU2	19	19426496	19474563	73	6	579447	4.6673	1.5262e-06
BIP-ERPBC	ENSG00000164405	UQCRQ	5	132197319	132209536	21	4	587263	4.721	1.1733e-06
BIP-ERPBC	ENSG00000186010	NDUFA13	19	19621550	19644858	9	3	585975	4.9762	3.2423e-07
BIP-ERPBC	ENSG00000213996	TM6SF2	19	19369841	19389074	33	5	574428	4.893	4.9659e-07
BIP-ERPBC	ENSG00000168769	TET2	4	106062032	106205960	224	29	561132	5.4452	2.5875e-08
BIP-ERPBC	ENSG00000105726	ATP13A1	19	19751007	19779512	38	7	563844	4.6889	1.3736e-06
BIP-ERPBC	ENSG00000196588	MRTFA	22	40801292	41037690	202	16	584002	5.9629	1.2392e-09
BIP-ERPBC	ENSG00000105705	SUGP1	19	19382320	19436321	89	8	573943	4.5929	2.1854e-06
BIP-ERPBC	ENSG00000173621	LRFN4	11	66619558	66632946	13	4	561586	5.333	4.8295e-08
BIP-ERPBC	ENSG00000173715	C11orf80	11	66507207	66618997	73	13	571679	5.2355	8.2249e-08
BIP-ERPBC	ENSG00000163462	TRIM46	1	155140702	155162447	25	6	571948	5.1715	1.1613e-07
BIP-ERPBC	ENSG00000178093	TSSK6	19	19620028	19631469	7	3	585693	4.9438	3.831e-07
BIP-ERPBC	ENSG00000181915	ADO	10	64559516	64573239	23	4	579153	4.5422	2.7829e-06
BIP-ERPBC	ENSG00000155542	SETD9	5	56200087	56226359	26	7	584569	4.8169	7.2902e-07
BIP-ERPBC	ENSG00000174576	NPAS4	11	66183475	66199177	17	8	555729	4.5561	2.6054e-06
BIP-ERPBC	ENSG00000187664	HAPLN4	19	19361450	19378596	23	4	569560	5.26	7.202e-08
DEP-ERNBC	ENSG00000138031	ADCY3	2	25037038	25147602	344	22	1154512	4.586	2.2594e-06
DEP-ERNBC	ENSG00000145020	AMT	3	49449211	49465111	21	4	1138031	5.4997	1.9022e-08
DEP-ERNBC	ENSG00000164062	APEH	3	49706427	49725936	14	4	1136067	6.2513	2.0356e-10
DEP-ERNBC	ENSG00000067560	RHOA	3	49391569	49454526	94	9	1140170	5.4914	1.9933e-08
DEP-ERNBC	ENSG00000173402	DAG1	3	49501136	49578051	97	9	1144423	5.2538	7.4507e-08
DEP-ERNBC	ENSG00000091831	ESR1	6	152006631	152429409	1002	69	1152134	4.5401	2.8109e-06
DEP-ERNBC	ENSG00000233276	GPX1	3	49389609	49400791	14	3	1144851	5.8208	2.9288e-09
DEP-ERNBC	ENSG00000173531	MST1	3	49716380	49731196	9	3	1120992	5.8851	1.9885e-09
DEP-ERNBC	ENSG00000196628	TCF4	18	52884562	53308252	501	52	1150552	4.5666	2.4786e-06
DEP-ERNBC	ENSG00000148737	TCF7L2	10	114704978	114932437	258	41	1151384	5.3763	3.8011e-08
DEP-ERNBC	ENSG00000145022	TCTA	3	49444639	49458909	17	3	1132561	5.7099	5.6533e-09
DEP-ERNBC	ENSG00000182179	UBA7	3	49837638	49856391	15	4	1111348	5.34	4.6467e-08
DEP-ERNBC	ENSG00000164061	BSN	3	49586922	49713982	114	10	1162470	6.5868	2.2467e-11
DEP-ERNBC	ENSG00000176095	IP6K1	3	49756728	49828973	92	9	1145035	6.2355	2.2513e-10
DEP-ERNBC	ENSG00000183763	TRAIP	3	49861028	49898992	36	5	1138057	5.7055	5.7995e-09
DEP-ERNBC	ENSG00000105393	BABAM1	19	17373200	17395162	44	10	1162545	4.5933	2.1816e-06
DEP-ERNBC	ENSG00000173540	GMPPB	3	49753909	49766407	10	2	1162050	5.6654	7.3328e-09
DEP-ERNBC	ENSG00000074855	ANO8	19	17429032	17450638	48	8	1152110	4.8839	5.1998e-07
DEP-ERNBC	ENSG00000164068	RNF123	3	49721950	49763962	53	8	1145531	6.4057	7.4823e-11
DEP-ERNBC	ENSG00000130312	MRPL34	19	17408616	17422652	37	5	1142180	4.9183	4.364e-07
DEP-ERNBC	ENSG00000164076	CAMKV	3	49890414	49912655	13	4	1094454	4.89	5.0409e-07
DEP-ERNBC	ENSG00000130311	DDA1	19	17415337	17439107	73	10	1152293	5.3618	4.1195e-08
DEP-ERNBC	ENSG00000140718	FTO	16	53732875	54153379	906	90	1152208	5.0543	2.1594e-07
DEP-ERNBC	ENSG00000127220	ABHD8	19	17397940	17419282	58	9	1148888	5.0806	1.8812e-07
DEP-ERNBC	ENSG00000145029	NICN1	3	49454766	49471777	22	4	1139175	4.9818	3.1498e-07
DEP-ERNBC	ENSG00000146555	SDK1	7	3336080	4313632	2794	97	1150731	6.1843	3.118e-10
DEP-ERNBC	ENSG00000176020	AMIGO3	3	49749267	49762238	18	4	1161925	6.1652	3.5207e-10
DEP-ERNBC	ENSG00000187492	CDHR4	3	49823165	49842254	24	8	1149453	6.1029	5.2093e-10
DEP-ERNBC	ENSG00000185614	INKA1	3	49835687	49847463	8	3	1131088	5.3073	5.5644e-08
DEP-ERPBC	ENSG00000145020	AMT	3	49449211	49465111	21	4	1186064	4.9069	4.6274e-07
DEP-ERPBC	ENSG00000164062	APEH	3	49706427	49725936	14	4	1184100	5.5185	1.7095e-08
DEP-ERPBC	ENSG00000067560	RHOA	3	49391569	49454526	94	9	1188203	4.8302	6.819e-07
DEP-ERPBC	ENSG00000001631	KRIT1	7	91823283	91880414	39	6	1184113	4.633	1.802e-06
DEP-ERPBC	ENSG00000120088	CRHR1	17	43692710	43918194	922	7	1192811	4.6733	1.4823e-06
DEP-ERPBC	ENSG00000198561	CTNND1	11	57515756	57591652	71	9	1192394	4.6014	2.0979e-06
DEP-ERPBC	ENSG00000001630	CYP51A1	7	91736463	91769059	48	2	1210646	4.8298	6.8323e-07
DEP-ERPBC	ENSG00000091831	ESR1	6	152006631	152429409	1002	69	1200167	5.1682	1.1821e-07
DEP-ERPBC	ENSG00000182511	FES	15	91422665	91444006	45	6	1171850	4.5921	2.1943e-06
DEP-ERPBC	ENSG00000066468	FGFR2	10	123232844	123362972	113	34	1194820	4.5756	2.3742e-06
DEP-ERPBC	ENSG00000233276	GPX1	3	49389609	49400791	14	3	1192884	5.1839	1.0864e-07
DEP-ERPBC	ENSG00000170606	HSPA4	5	132382662	132445709	102	4	1187275	4.5865	2.254e-06
DEP-ERPBC	ENSG00000186868	MAPT	17	43966702	44110700	673	5	1192686	4.5506	2.6746e-06
DEP-ERPBC	ENSG00000173531	MST1	3	49716380	49731196	9	3	1169025	4.7873	8.4514e-07
DEP-ERPBC	ENSG00000140564	FURIN	15	91406885	91431687	54	8	1168885	5.0398	2.3301e-07
DEP-ERPBC	ENSG00000185920	PTCH1	9	98200264	98284247	100	8	1196846	5.037	2.3647e-07
DEP-ERPBC	ENSG00000220205	VAMP2	17	8057465	8071293	27	4	1209267	4.8691	5.6063e-07
DEP-ERPBC	ENSG00000148737	TCF7L2	10	114704978	114932437	258	41	1199417	5.2224	8.8297e-08
DEP-ERPBC	ENSG00000145022	TCTA	3	49444639	49458909	17	3	1180594	4.9686	3.3711e-07
DEP-ERPBC	ENSG00000131323	TRAF3	14	103238816	103382837	243	18	1200201	5.4048	3.244e-08
DEP-ERPBC	ENSG00000108379	WNT3	17	44834872	44901126	87	13	1179386	4.6272	1.8528e-06
DEP-ERPBC	ENSG00000078403	MLLT10	10	21808540	22037559	131	15	1179085	6.0983	5.3592e-10
DEP-ERPBC	ENSG00000175592	FOSL1	11	65654616	65672997	40	9	1201772	4.9936	2.9627e-07
DEP-ERPBC	ENSG00000105656	ELL	19	18548473	18637937	106	6	1188762	4.8936	4.9502e-07
DEP-ERPBC	ENSG00000164061	BSN	3	49586922	49713982	114	10	1210503	5.5131	1.7633e-08
DEP-ERPBC	ENSG00000176095	IP6K1	3	49756728	49828973	92	9	1193068	5.6051	1.0407e-08
DEP-ERPBC	ENSG00000141198	TOM1L1	17	52972880	53044328	179	14	1203189	4.8163	7.3139e-07
DEP-ERPBC	ENSG00000127914	AKAP9	7	91565181	91744987	254	4	1203314	4.7924	8.2415e-07
DEP-ERPBC	ENSG00000183763	TRAIP	3	49861028	49898992	36	5	1186090	4.7951	8.1282e-07
DEP-ERPBC	ENSG00000175550	DRAP1	11	65681728	65694048	16	4	1206464	4.7198	1.1805e-06
DEP-ERPBC	ENSG00000148219	ASTN2	9	119182504	120182317	2227	150	1201816	5.7013	5.9432e-09
DEP-ERPBC	ENSG00000156599	ZDHHC5	11	57430223	57473659	57	9	1204687	4.7678	9.3127e-07
DEP-ERPBC	ENSG00000114861	FOXP1	3	70998865	71638140	1016	92	1196796	5.1436	1.3475e-07
DEP-ERPBC	ENSG00000173540	GMPPB	3	49753909	49766407	10	2	1210083	5.1809	1.1041e-07
DEP-ERPBC	ENSG00000213593	TMX2	11	57474995	57513445	39	5	1204171	4.5935	2.1795e-06
DEP-ERPBC	ENSG00000105655	ISYNA1	19	18540198	18554111	6	2	1211235	5.0528	2.1769e-07
DEP-ERPBC	ENSG00000164068	RNF123	3	49721950	49763962	53	8	1193564	5.8673	2.2152e-09
DEP-ERPBC	ENSG00000136770	DNAJC1	10	22040477	22297679	278	12	1185552	4.6348	1.7866e-06
DEP-ERPBC	ENSG00000140718	FTO	16	53732875	54153379	906	90	1200241	5.1649	1.2026e-07
DEP-ERPBC	ENSG00000166126	AMN	14	103383993	103402179	29	10	1210748	4.7384	1.0771e-06
DEP-ERPBC	ENSG00000197183	NOL4L	20	31025862	31177875	91	12	1200689	4.5679	2.4632e-06
DEP-ERPBC	ENSG00000187676	B3GLCT	13	31769112	31911413	223	20	1201157	4.6835	1.41e-06
DEP-ERPBC	ENSG00000185294	SPPL2C	17	43917256	43929438	66	4	1199754	4.6589	1.5898e-06
DEP-ERPBC	ENSG00000130511	SSBP4	19	18524679	18550372	11	2	1187237	5.7503	4.4533e-09
DEP-ERPBC	ENSG00000256762	STH	17	44071616	44082060	52	3	1187043	4.6127	1.987e-06
DEP-ERPBC	ENSG00000177311	ZBTB38	3	141038055	141173634	165	21	1198119	4.6839	1.4074e-06
DEP-ERPBC	ENSG00000120071	KANSL1	17	44102282	44307740	476	5	1196130	4.5843	2.2781e-06
DEP-ERPBC	ENSG00000176020	AMIGO3	3	49749267	49762238	18	4	1209958	5.4559	2.4367e-08
DEP-ERPBC	ENSG00000187492	CDHR4	3	49823165	49842254	24	8	1197486	4.9971	2.9098e-07
DEP-ERPBC	ENSG00000185614	INKA1	3	49835687	49847463	8	3	1179121	4.6945	1.336e-06
DEP-ERPBC	ENSG00000240720	LRRD1	7	91769169	91813900	47	3	1194836	4.9936	2.9632e-07
PTSD-ERNBC	ENSG00000198625	MDM4	1	204480507	204601131	197	11	299603	5.0948	1.7452e-07
PTSD-ERPBC	ENSG00000066468	FGFR2	10	123232844	123362972	113	34	349572	5.9874	1.0663e-09
PTSD-ERPBC	ENSG00000182185	RAD51B	14	68281496	69154889	1332	85	349264	6.7591	6.9426e-12
PTSD-ERPBC	ENSG00000078403	MLLT10	10	21808540	22037559	131	15	348405	4.8408	6.4653e-07
PTSD-ERPBC	ENSG00000175592	FOSL1	11	65654616	65672997	40	9	349583	4.7463	1.0358e-06
PTSD-ERPBC	ENSG00000141198	TOM1L1	17	52972880	53044328	179	14	349884	5.1107	1.6047e-07
PTSD-ERPBC	ENSG00000175602	CCDC85B	11	65652875	65664106	25	5	349755	4.5795	2.3304e-06
PTSD-ERPBC	ENSG00000168594	ADAM29	4	175834509	175904331	181	15	348581	4.61	2.0134e-06
PTSD-ERPBC	ENSG00000138311	ZNF365	10	64128916	64436771	717	62	348923	4.9853	3.094e-07
PTSD-ERPBC	ENSG00000172638	EFEMP2	11	65628912	65645405	29	5	349123	5.2117	9.3556e-08
PTSD-ERPBC	ENSG00000108175	ZMIZ1	10	80823751	81081285	631	89	349205	4.6495	1.6635e-06
PTSD-ERPBC	ENSG00000166446	CDYL2	16	80632675	80843175	534	45	349374	4.5757	2.3729e-06
PTSD-ERPBC	ENSG00000155542	SETD9	5	56200087	56226359	26	7	349880	4.6498	1.6609e-06
PTSD-ERPBC	ENSG00000172803	SNX32	11	65596305	65626578	38	9	349844	4.7065	1.26e-06
SCZ-ERNBC	ENSG00000147889	CDKN2A	9	21962751	21999490	27	8	257746	5.0225	2.5497e-07
SCZ-ERNBC	ENSG00000130287	NCAN	19	19317773	19368061	57	9	257526	5.0544	2.1588e-07
SCZ-ERNBC	ENSG00000008300	CELSR3	3	48668896	48705348	12	3	257356	4.6986	1.3096e-06
SCZ-ERNBC	ENSG00000166963	MAP1A	15	43798165	43828818	27	4	257718	4.8926	4.9747e-07
SCZ-ERNBC	ENSG00000198625	MDM4	1	204480507	204601131	197	11	257108	5.9283	1.5302e-09
SCZ-ERNBC	ENSG00000140564	FURIN	15	91406885	91431687	54	8	258086	4.8157	7.3327e-07
SCZ-ERNBC	ENSG00000133056	PIK3C2B	1	204386756	204468943	126	14	256513	5.5213	1.6824e-08
SCZ-ERNBC	ENSG00000067369	TP53BP1	15	43690262	43807707	175	9	257985	4.54	2.8131e-06
SCZ-ERNBC	ENSG00000140264	SERF2	15	44064294	44093287	32	4	257552	4.8712	5.5465e-07
SCZ-ERNBC	ENSG00000138311	ZNF365	10	64128916	64436771	728	62	256503	5.5275	1.6243e-08
SCZ-ERNBC	ENSG00000112659	CUL9	6	43144913	43197325	71	8	257317	4.8712	5.5465e-07
SCZ-ERNBC	ENSG00000129933	MAU2	19	19426496	19474563	73	6	257941	5.7477	4.5227e-09
SCZ-ERNBC	ENSG00000137822	TUBGCP4	15	43658257	43703258	40	6	257322	4.8056	7.7129e-07
SCZ-ERNBC	ENSG00000186010	NDUFA13	19	19621550	19644858	9	3	258086	5.9514	1.3291e-09
SCZ-ERNBC	ENSG00000213672	NCKIPSD	3	48695419	48728366	27	3	258086	4.7028	1.2833e-06
SCZ-ERNBC	ENSG00000213996	TM6SF2	19	19369841	19389074	33	5	257746	6.0874	5.737e-10
SCZ-ERNBC	ENSG00000167491	GATAD2A	19	19491642	19624741	65	8	258046	5.9116	1.6938e-09
SCZ-ERNBC	ENSG00000196588	MRTFA	22	40801292	41037690	202	16	256699	5.4622	2.3511e-08
SCZ-ERNBC	ENSG00000105705	SUGP1	19	19382320	19436321	89	8	257876	6.0315	8.1242e-10
SCZ-ERNBC	ENSG00000225697	SLC26A6	3	48658156	48677926	6	2	257922	4.5527	2.648e-06
SCZ-ERNBC	ENSG00000128886	ELL3	15	44059798	44074502	17	3	258067	4.6084	2.0292e-06
SCZ-ERNBC	ENSG00000178093	TSSK6	19	19620028	19631469	7	3	258086	5.2029	9.81e-08
SCZ-ERNBC	ENSG00000159495	TGM7	15	43563479	43599453	30	3	257101	4.6017	2.0948e-06
SCZ-ERNBC	ENSG00000166762	CATSPER2	15	43917772	43946039	36	5	257627	4.56	2.5571e-06
SCZ-ERNBC	ENSG00000140265	ZSCAN29	15	43645370	43668226	28	4	257177	4.7875	8.4419e-07
SCZ-ERNBC	ENSG00000168803	ADAL	15	43617872	43651096	43	5	257866	4.8294	6.8466e-07
SCZ-ERNBC	ENSG00000250067	YJEFN3	19	19634670	19653393	2	1	258086	5.5352	1.5545e-08
SCZ-ERNBC	ENSG00000187664	HAPLN4	19	19361450	19378596	23	4	257839	5.4858	2.0581e-08
SCZ-ERPBC	ENSG00000064012	CASP8	2	202093166	202157434	146	25	305622	4.9121	4.5049e-07
SCZ-ERPBC	ENSG00000120885	CLU	8	27449434	27477328	64	11	305080	5.5157	1.7365e-08
SCZ-ERPBC	ENSG00000120088	CRHR1	17	43692710	43918194	922	7	305969	5.7793	3.7517e-09
SCZ-ERPBC	ENSG00000130287	NCAN	19	19317773	19368061	57	9	305559	5.1913	1.0442e-07
SCZ-ERPBC	ENSG00000198561	CTNND1	11	57515756	57591652	71	9	303768	4.5796	2.3295e-06
SCZ-ERPBC	ENSG00000182511	FES	15	91422665	91444006	45	6	306119	6.007	9.4518e-10
SCZ-ERPBC	ENSG00000066468	FGFR2	10	123232844	123362972	113	34	305317	5.5013	1.8855e-08
SCZ-ERPBC	ENSG00000186868	MAPT	17	43966702	44110700	673	5	306074	5.6041	1.0468e-08
SCZ-ERPBC	ENSG00000073969	NSF	17	44663035	44839830	58	5	305682	4.8971	4.8631e-07
SCZ-ERPBC	ENSG00000140564	FURIN	15	91406885	91431687	54	8	306119	6.5901	2.198e-11
SCZ-ERPBC	ENSG00000163635	ATXN7	3	63844785	63994240	172	19	305658	6.0091	9.329e-10
SCZ-ERPBC	ENSG00000072310	SREBF1	17	17709663	17745331	39	4	305765	4.5946	2.1681e-06
SCZ-ERPBC	ENSG00000112658	SRF	6	43133920	43154244	29	4	305344	4.7042	1.2744e-06
SCZ-ERPBC	ENSG00000196628	TCF4	18	52884562	53308252	501	52	304828	4.5603	2.554e-06
SCZ-ERPBC	ENSG00000108379	WNT3	17	44834872	44901126	87	13	304361	6.0351	7.9433e-10
SCZ-ERPBC	ENSG00000180530	NRIP1	21	16328556	16443224	179	24	305910	4.5754	2.376e-06
SCZ-ERPBC	ENSG00000002822	MAD1L1	7	1850428	2277583	1309	29	305497	4.8056	7.7142e-07
SCZ-ERPBC	ENSG00000184381	PLA2G6	22	38502502	38582857	231	15	305811	5.2075	9.5697e-08
SCZ-ERPBC	ENSG00000225190	PLEKHM1	17	43508266	43573146	92	5	306010	4.7511	1.0114e-06
SCZ-ERPBC	ENSG00000163636	PSMD6	3	63991225	64014686	48	10	305360	5.5502	1.4263e-08
SCZ-ERPBC	ENSG00000010017	RANBP9	6	13616730	13716796	108	14	305743	5.083	1.8573e-07
SCZ-ERPBC	ENSG00000112667	DNPH1	6	43188367	43202211	30	7	303881	4.7527	1.0035e-06
SCZ-ERPBC	ENSG00000168594	ADAM29	4	175834509	175904331	181	15	305869	4.6132	1.9828e-06
SCZ-ERPBC	ENSG00000138311	ZNF365	10	64128916	64436771	717	62	304512	6.3735	9.2371e-11
SCZ-ERPBC	ENSG00000112659	CUL9	6	43144913	43197325	71	8	305350	5.5383	1.5274e-08
SCZ-ERPBC	ENSG00000070366	SMG6	17	1958133	2212069	520	19	305654	4.8653	5.7143e-07
SCZ-ERPBC	ENSG00000129933	MAU2	19	19426496	19474563	73	6	305974	6.3708	9.4029e-11
SCZ-ERPBC	ENSG00000124523	SIRT5	6	13569506	13620390	61	9	305702	4.5562	2.6038e-06
SCZ-ERPBC	ENSG00000156599	ZDHHC5	11	57430223	57473659	57	9	304099	4.5985	2.1274e-06
SCZ-ERPBC	ENSG00000140474	ULK3	15	75123459	75140552	16	4	305466	4.7116	1.2292e-06
SCZ-ERPBC	ENSG00000114861	FOXP1	3	70998865	71638140	1016	92	305354	5.8723	2.1487e-09
SCZ-ERPBC	ENSG00000103460	TOX3	16	52466682	52586714	87	18	304657	4.8037	7.787e-07
SCZ-ERPBC	ENSG00000186010	NDUFA13	19	19621550	19644858	9	3	306119	6.4788	4.6231e-11
SCZ-ERPBC	ENSG00000213996	TM6SF2	19	19369841	19389074	33	5	305779	6.2976	1.5118e-10
SCZ-ERPBC	ENSG00000167491	GATAD2A	19	19491642	19624741	65	8	306079	6.3891	8.3414e-11
SCZ-ERPBC	ENSG00000160803	UBQLN4	1	155997945	156028613	25	7	304458	5.1538	1.2764e-07
SCZ-ERPBC	ENSG00000196588	MRTFA	22	40801292	41037690	202	16	304732	6.3717	9.347e-11
SCZ-ERPBC	ENSG00000105705	SUGP1	19	19382320	19436321	89	8	305909	6.3617	9.9753e-11
SCZ-ERPBC	ENSG00000141034	GID4	17	17937611	17976719	48	4	306073	4.8358	6.6315e-07
SCZ-ERPBC	ENSG00000163634	THOC7	3	63814546	63854597	37	10	305933	5.1351	1.4102e-07
SCZ-ERPBC	ENSG00000171962	DRC3	17	17871127	17925203	45	6	306017	4.8696	5.5902e-07
SCZ-ERPBC	ENSG00000178093	TSSK6	19	19620028	19631469	7	3	306119	5.8244	2.8652e-09
SCZ-ERPBC	ENSG00000171953	ATPAF2	17	17916334	17947483	22	3	305973	4.7615	9.6094e-07
SCZ-ERPBC	ENSG00000170571	EMB	5	49687026	49742234	62	5	306119	4.936	3.9875e-07
SCZ-ERPBC	ENSG00000175662	TOM1L2	17	17741822	17880784	160	5	305786	4.7615	9.6089e-07
SCZ-ERPBC	ENSG00000100209	HSCB	22	29133008	29158506	45	8	305934	4.9647	3.4408e-07
SCZ-ERPBC	ENSG00000185294	SPPL2C	17	43917256	43929438	66	4	305814	5.7632	4.1263e-09
SCZ-ERPBC	ENSG00000159314	ARHGAP27	17	43466268	43515282	116	7	305872	4.6206	1.9133e-06
SCZ-ERPBC	ENSG00000256762	STH	17	44071616	44082060	52	3	306048	5.7373	4.8098e-09
SCZ-ERPBC	ENSG00000166263	STXBP4	17	53041119	53246646	368	15	305887	5.5187	1.7077e-08
SCZ-ERPBC	ENSG00000120071	KANSL1	17	44102282	44307740	476	5	306027	5.6582	7.6467e-09
SCZ-ERPBC	ENSG00000164588	HCN1	5	45250052	45701220	279	14	305699	7.3498	9.9275e-14
SCZ-ERPBC	ENSG00000250067	YJEFN3	19	19634670	19653393	2	1	306119	6.1241	4.5598e-10
SCZ-ERPBC	ENSG00000187664	HAPLN4	19	19361450	19378596	23	4	305872	5.7145	5.5002e-09
SCZ-ERPBC	ENSG00000168273	UQCC5	3	52565002	52579586	28	5	305476	4.5905	2.2112e-06
