# Supplementary material for: Cross-trait genetic architecture between breast cancer and psychiatric disorders
Source: iScience. 2026 Jul 13;29(8):116767. doi: 10.1016/j.isci.2026.116767 (PMC13382130; doi:10.1016/j.isci.2026.116767)
Supplement: Table S16. Gene-based analysis for all genes that were nominally significant for single trait GWAS results of eight psychiatric disorders and two subtypes of breast cancer [file mmc17.xlsx]

## Sheet: Table S16
Table S16. Gene-based analysis for all genes that were nominally significant for single trait GWAS results of eight psychiatric disorders and two subtypes of breast cancer
Note: results of MAGMA gene-based analysis for single trait GWAS results of eight psychiatric disorders and two subtypes of breast cancer. Cells marked light blue represent P-values that are nominally significant (i.e., P is lower than 0.05 / nGenes = 0.05 / 17,636 = 2.84e-06). Tests are two sided.
P < 2.84e-06	Nominally significant (i.e., P is lower than 0.05 / nGenes = 0.05 / 17,636 = 2.84e-06)
Trait	GENE	SYMBOL	CHR	START	STOP	NSNPS	NPARAM	N	ZSTAT	P
ADHD	ENSG00000198898	CAPZA2	7	116497533	116564315	49	8	216320	4.8137	7.4075e-07
ADHD	ENSG00000117399	CDC20	1	43819626	43833874	13	4	223899	5.9565	1.2882e-09
ADHD	ENSG00000150394	CDH8	16	61676169	62075939	617	44	221295	6.4588	5.2756e-11
ADHD	ENSG00000082293	COL19A1	6	70571448	70927157	665	54	217596	4.9849	3.1002e-07
ADHD	ENSG00000187323	DCC	18	49861542	51067273	3434	91	220349	6.5693	2.5278e-11
ADHD	ENSG00000132768	DPH2	1	44430653	44444043	13	3	225441	4.7887	8.3943e-07
ADHD	ENSG00000114349	GNAT1	3	50224043	50240129	16	4	222508	5.1411	1.3655e-07
ADHD	ENSG00000114378	HYAL1	3	50332320	50354812	15	6	216436	4.8691	5.6041e-07
ADHD	ENSG00000115474	KCNJ13	2	233625512	233646275	30	5	225534	5.1998	9.9765e-08
ADHD	ENSG00000081189	MEF2C	5	88009058	88204922	245	22	221963	6.2543	1.9962e-10
ADHD	ENSG00000117400	MPL	1	43798475	43825135	24	4	219251	5.4829	2.0919e-08
ADHD	ENSG00000125820	NKX2-2	20	21486655	21499664	18	7	214406	4.5431	2.7711e-06
ADHD	ENSG00000142949	PTPRF	1	43986708	44094343	210	15	222099	6.4463	5.7313e-11
ADHD	ENSG00000177600	RPLP2	11	803841	832592	23	3	215128	4.7024	1.2854e-06
ADHD	ENSG00000001617	SEMA3F	3	50187562	50231508	65	8	223443	5.4505	2.5117e-08
ADHD	ENSG00000126091	ST3GAL3	1	44168204	44401837	266	16	218209	6.62	1.7966e-11
ADHD	ENSG00000196517	SLC6A9	1	44457155	44502171	69	16	179442	5.6869	6.4696e-09
ADHD	ENSG00000140262	TCF12	15	57205833	57585716	676	16	219869	4.8917	4.9991e-07
ADHD	ENSG00000066056	TIE1	1	43761566	43793781	30	3	219478	5.1885	1.0599e-07
ADHD	ENSG00000186792	HYAL3	3	50325259	50341899	13	6	215236	4.8766	5.3963e-07
ADHD	ENSG00000117411	B4GALT2	1	44439874	44461843	27	6	216891	4.5735	2.3982e-06
ADHD	ENSG00000164061	BSN	3	49586922	49713982	114	10	223779	4.8392	6.5169e-07
ADHD	ENSG00000117407	ARTN	1	44393992	44407912	13	2	214244	4.703	1.2818e-06
ADHD	ENSG00000117408	IPO13	1	44407478	44438694	35	6	219097	4.9129	4.4866e-07
ADHD	ENSG00000066135	KDM4A	1	44110797	44176189	69	10	222583	6.6099	1.9235e-11
ADHD	ENSG00000176095	IP6K1	3	49756728	49828973	92	9	224713	4.7062	1.2621e-06
ADHD	ENSG00000188338	SLC38A3	3	50237692	50263406	29	8	216823	5.1975	1.0102e-07
ADHD	ENSG00000164167	LSM6	4	147091835	147116213	63	5	221912	5.2414	7.9686e-08
ADHD	ENSG00000088930	XRN2	20	21278942	21375463	154	11	219496	6.5191	3.537e-11
ADHD	ENSG00000156395	SORCS3	10	106395859	107029993	1482	46	218907	6.3394	1.153e-10
ADHD	ENSG00000198198	SZT2	1	43850556	43924918	83	6	221546	5.344	4.5457e-08
ADHD	ENSG00000129933	MAU2	19	19426496	19474563	73	6	221323	4.5763	2.3661e-06
ADHD	ENSG00000243477	NAA80	3	50328833	50341852	10	4	220164	4.9694	3.3577e-07
ADHD	ENSG00000204120	GIGYF2	2	233557015	233730287	282	12	220943	5.1265	1.4759e-07
ADHD	ENSG00000114861	FOXP1	3	70998865	71638140	1016	92	219340	4.6222	1.8982e-06
ADHD	ENSG00000160746	ANO10	3	43402818	43668560	339	16	223183	5.186	1.0742e-07
ADHD	ENSG00000177595	PIDD1	11	794179	814872	26	2	210105	4.6266	1.8585e-06
ADHD	ENSG00000196782	MAML3	4	140632545	141080233	715	80	211730	4.9495	3.7208e-07
ADHD	ENSG00000138442	WDR12	2	203740323	203781949	73	6	220839	4.7728	9.0838e-07
ADHD	ENSG00000088970	KIZ	20	21101624	21232260	153	6	217133	5.7104	5.6353e-09
ADHD	ENSG00000066322	ELOVL1	1	43824068	43838745	13	4	223899	5.6328	8.8649e-09
ADHD	ENSG00000164076	CAMKV	3	49890414	49912655	13	4	224802	4.7801	8.759e-07
ADHD	ENSG00000177542	SLC25A22	11	785475	803269	17	3	212959	4.6956	1.3289e-06
ADHD	ENSG00000138380	CARF	2	203771978	203856060	129	7	212693	4.7015	1.2911e-06
ADHD	ENSG00000137872	SEMA6D	15	47471403	48071420	1180	56	221907	5.4387	2.6838e-08
ADHD	ENSG00000148814	LRRC27	10	134140614	134200010	174	14	203566	4.7262	1.1437e-06
ADHD	ENSG00000178922	HYI	1	43911674	43924938	12	3	225534	5.4164	3.0409e-08
ADHD	ENSG00000164077	MON1A	3	49941302	49972445	17	5	213441	4.8101	7.544e-07
ADHD	ENSG00000128573	FOXP2	7	113721365	114338827	604	35	213283	6.8164	4.6689e-12
ADHD	ENSG00000159479	MED8	1	43844579	43860483	20	4	223823	5.667	7.2656e-09
ADHD	ENSG00000163596	ICA1L	2	203632873	203741708	183	11	219974	4.7249	1.1511e-06
ADHD	ENSG00000159214	CCDC24	1	44452280	44467200	24	6	173122	5.2175	9.0668e-08
ADHD	ENSG00000164180	TMEM161B	5	87480450	87569665	83	11	207618	4.9334	4.0405e-07
ADHD	ENSG00000175161	CADM2	3	85003133	86128579	2177	50	218704	5.2637	7.0585e-08
ADHD	ENSG00000165752	STK32C	10	133991038	134150377	341	32	196624	5.4048	3.2439e-08
ADHD	ENSG00000182600	SNORC	2	233728724	233746111	31	5	225197	4.6118	1.9961e-06
ADHD	ENSG00000187492	CDHR4	3	49823165	49842254	24	8	225253	5.1937	1.0307e-07
ADHD	ENSG00000125816	NKX2-4	20	21371005	21383047	15	5	224438	6.3065	1.4275e-10
ADHD	ENSG00000206432	TMEM200C	18	5884411	5900373	37	12	211561	5.5716	1.2622e-08
ADHD	ENSG00000288675	PANO1	11	792398	804187	11	2	207916	4.6766	1.4581e-06
AN	ENSG00000156110	ADK	10	75905943	76474061	610	19	71807	5.1198	1.5293e-07
AN	ENSG00000145020	AMT	3	49449211	49465111	21	4	71691	4.7109	1.2331e-06
AN	ENSG00000178537	SLC25A20	3	48889356	48941426	36	4	72011	5.3875	3.5723e-08
AN	ENSG00000173402	DAG1	3	49501136	49578051	97	9	71617	4.913	4.4844e-07
AN	ENSG00000008300	CELSR3	3	48668896	48705348	12	3	71105	6.8521	3.6388e-12
AN	ENSG00000178035	IMPDH2	3	49056758	49071875	6	3	68041	5.9703	1.1839e-09
AN	ENSG00000172037	LAMB2	3	49153547	49175599	14	6	69808	6.4045	7.5416e-11
AN	ENSG00000170430	MGMT	10	131260454	131570783	898	45	71472	4.6241	1.8813e-06
AN	ENSG00000173531	MST1	3	49716380	49731196	9	3	72517	4.5807	2.3168e-06
AN	ENSG00000149294	NCAM1	11	112826969	113154158	758	40	69503	5.2776	6.544e-08
AN	ENSG00000184588	PDE4B	1	66253193	66845262	987	67	70854	4.8028	7.8239e-07
AN	ENSG00000114302	PRKAR2A	3	48779017	48890270	56	6	70783	5.3756	3.8166e-08
AN	ENSG00000172053	QARS1	3	49128365	49147562	13	3	71416	5.8434	2.5568e-09
AN	ENSG00000114316	USP4	3	49309577	49382536	49	7	71144	5.6505	7.9985e-09
AN	ENSG00000004534	RBM6	3	49972474	50119685	81	12	69492	4.722	1.1678e-06
AN	ENSG00000177479	ARIH2	3	48951265	49027974	56	7	70525	5.5712	1.2646e-08
AN	ENSG00000172046	USP19	3	49140479	49163371	15	4	69655	5.8082	3.1567e-09
AN	ENSG00000182985	CADM1	11	115034933	115380241	445	50	71190	6.8815	2.9604e-12
AN	ENSG00000115239	ASB3	2	53892117	54019146	304	20	71828	4.7102	1.2374e-06
AN	ENSG00000068745	IP6K2	3	48720436	48759711	49	5	71482	6.6899	1.1164e-11
AN	ENSG00000213672	NCKIPSD	3	48695419	48728366	27	3	71987	7.0414	9.5132e-13
AN	ENSG00000178467	P4HTM	3	49022304	49049582	15	3	69281	5.0959	1.7353e-07
AN	ENSG00000198218	QRICH1	3	49062140	49136504	42	7	70859	6.1691	3.4336e-10
AN	ENSG00000117569	PTBP2	1	97182161	97285605	125	9	70537	4.746	1.0374e-06
AN	ENSG00000131558	EXOC4	7	132932823	133755514	1138	27	71519	4.8752	5.4352e-07
AN	ENSG00000164068	RNF123	3	49721950	49763962	53	8	71008	4.6299	1.8296e-06
AN	ENSG00000177352	CCDC71	3	49194968	49208785	10	2	71086	5.7984	3.3482e-09
AN	ENSG00000225697	SLC26A6	3	48658156	48677926	6	2	66286	5.6675	7.2451e-09
AN	ENSG00000145029	NICN1	3	49454766	49471777	22	4	71257	4.5906	2.2094e-06
AN	ENSG00000145040	UCN2	3	48594151	48606201	10	5	66088	4.8416	6.4385e-07
AN	ENSG00000170396	ZNF804A	2	185458093	185809214	620	23	71404	5.1735	1.1485e-07
AN	ENSG00000185909	KLHDC8B	3	49203987	49218919	19	4	71764	6.1188	4.7154e-10
AN	ENSG00000172878	METAP1D	2	172859804	172952158	156	22	70004	4.6105	2.0089e-06
AN	ENSG00000173421	IHO1	3	49230861	49300636	64	7	69845	6.221	2.4696e-10
AN	ENSG00000188315	C3orf62	3	49301030	49319864	16	3	71623	6.4874	4.3662e-11
AN	ENSG00000183396	TMEM89	3	48653275	48664189	7	3	67555	5.1482	1.3152e-07
AN	ENSG00000143942	CHAC2	2	53989929	54007320	31	7	72089	4.763	9.5365e-07
AN	ENSG00000236980	C3orf84	3	49210069	49234291	29	4	71632	5.5278	1.6214e-08
ANX	ENSG00000187323	DCC	18	49861542	51067273	3434	91	475216	5.0722	1.9664e-07
ANX	ENSG00000119689	DLST	14	75343594	75375450	57	7	475216	4.7605	9.6564e-07
ANX	ENSG00000149295	DRD2	11	113275317	113351413	163	22	475216	5.1922	1.0389e-07
ANX	ENSG00000263001	GTF2I	7	74066991	74180022	53	5	475216	4.6644	1.5474e-06
ANX	ENSG00000070614	NDST1	5	149860365	149942773	72	9	475216	4.5739	2.3934e-06
ANX	ENSG00000115221	ITGB6	2	160951182	161115349	349	33	475216	4.9712	3.3274e-07
ANX	ENSG00000172037	LAMB2	3	49153547	49175599	14	6	475216	5.1341	1.4176e-07
ANX	ENSG00000184226	PCDH9	13	66871966	67809468	1533	100	475216	4.7499	1.0175e-06
ANX	ENSG00000184588	PDE4B	1	66253193	66845262	987	67	475216	4.7468	1.0335e-06
ANX	ENSG00000113068	PFDN1	5	139619635	139687689	85	6	475216	4.7012	1.2931e-06
ANX	ENSG00000124181	PLCG1	20	39761159	39809359	61	15	475216	4.7955	8.1154e-07
ANX	ENSG00000041353	RAB27B	18	52380097	52567747	433	23	475216	5.7938	3.4407e-09
ANX	ENSG00000196628	TCF4	18	52884562	53308252	501	52	475216	4.7004	1.2984e-06
ANX	ENSG00000198900	TOP1	20	39652462	39758127	131	18	475216	4.5708	2.4291e-06
ANX	ENSG00000102572	STK24	13	99097455	99234396	315	20	475216	5.2162	9.1311e-08
ANX	ENSG00000156395	SORCS3	10	106395859	107029993	1482	46	475216	5.433	2.7705e-08
ANX	ENSG00000174306	ZHX3	20	39802089	39933766	181	16	475216	4.6033	2.0788e-06
ANX	ENSG00000114861	FOXP1	3	70998865	71638140	1016	92	475216	5.3896	3.5299e-08
ANX	ENSG00000186472	PCLO	7	82378321	82797197	742	39	475216	6.638	1.5894e-11
ANX	ENSG00000149292	TTC12	11	113180251	113249345	109	14	475216	5.2754	6.623e-08
ANX	ENSG00000119596	YLPM1	14	75225025	75309013	126	9	475216	4.5572	2.592e-06
ANX	ENSG00000177352	CCDC71	3	49194968	49208785	10	2	475216	4.72	1.1794e-06
ANX	ENSG00000117419	ERI3	1	44681742	44826315	140	11	475216	4.5689	2.4509e-06
ANX	ENSG00000155052	CNTNAP5	2	124777864	125677954	2080	114	475216	5.5281	1.619e-08
ANX	ENSG00000120051	CFAP58	10	106094377	106219848	154	21	475216	5.0044	2.8023e-07
ANX	ENSG00000170209	ANKK1	11	113253513	113276140	52	7	475216	5.4685	2.2697e-08
ANX	ENSG00000119608	PROX2	14	75314736	75335562	37	6	475216	4.8137	7.4082e-07
ANX	ENSG00000173421	IHO1	3	49230861	49300636	64	7	475216	4.7432	1.0518e-06
ASD	ENSG00000080709	KCNN2	5	113693016	113837197	236	41	46350	5.2885	6.1677e-08
ASD	ENSG00000175806	MSRA	8	9906830	10291401	1361	62	46350	4.7965	8.0731e-07
ASD	ENSG00000108379	WNT3	17	44834872	44901126	87	13	46350	4.5992	2.1203e-06
ASD	ENSG00000147324	MFHAS1	8	8635864	8756131	412	26	46350	4.8163	7.3133e-07
ASD	ENSG00000088930	XRN2	20	21278942	21375463	154	11	46350	5.7299	5.0232e-09
ASD	ENSG00000182667	NTM	11	131235371	132211716	2145	186	46350	4.6712	1.4973e-06
ASD	ENSG00000088970	KIZ	20	21101624	21232260	153	6	46350	5.2574	7.3047e-08
ASD	ENSG00000171056	SOX7	8	10576278	10593084	68	11	46350	4.6825	1.4173e-06
ASD	ENSG00000172264	MACROD2	20	13971146	16038842	4461	270	46350	5.1515	1.2921e-07
ASD	ENSG00000171044	XKR6	8	10748654	11063875	825	30	46350	4.7616	9.6012e-07
ASD	ENSG00000125816	NKX2-4	20	21371005	21383047	15	5	46350	5.6471	8.1585e-09
BIP	ENSG00000248746	ACTN3	11	66309312	66335799	45	7	406922	5.2978	5.8609e-08
BIP	ENSG00000078295	ADCY2	5	7391343	7835194	852	68	397560	4.8018	7.8641e-07
BIP	ENSG00000148700	ADD3	10	111760627	111900323	102	10	405383	6.1832	3.1414e-10
BIP	ENSG00000023330	ALAS1	3	52227099	52253343	21	3	411671	5.2844	6.3062e-08
BIP	ENSG00000151150	ANK3	10	61781056	62498284	1540	80	401764	5.5006	1.8927e-08
BIP	ENSG00000169594	BNC1	15	83919655	83958468	43	7	400732	4.6658	1.5368e-06
BIP	ENSG00000124920	MYRF	11	61515121	61560990	54	12	404852	6.4629	5.136e-11
BIP	ENSG00000134825	TMEM258	11	61551602	61565085	6	3	405177	5.7346	4.8868e-09
BIP	ENSG00000165995	CACNB2	10	18424373	18835688	1224	105	405253	6.2796	1.697e-10
BIP	ENSG00000196776	CD47	3	107756941	107814935	103	18	402039	5.0849	1.8395e-07
BIP	ENSG00000114859	CLCN2	3	184058973	184084439	32	9	405133	5.2233	8.787e-08
BIP	ENSG00000130287	NCAN	19	19317773	19368061	57	9	406637	4.6631	1.5577e-06
BIP	ENSG00000105928	GSDME	7	24732974	24802639	228	21	406706	4.6905	1.363e-06
BIP	ENSG00000134516	DOCK2	5	169059251	169515386	946	96	398444	7.0325	1.0143e-12
BIP	ENSG00000149295	DRD2	11	113275317	113351413	163	22	407189	4.9232	4.2561e-07
BIP	ENSG00000066629	EML1	14	100199056	100413397	415	41	405340	5.0652	2.0393e-07
BIP	ENSG00000168496	FEN1	11	61555109	61569716	9	4	405394	6.48	4.5847e-11
BIP	ENSG00000182511	FES	15	91422665	91444006	45	6	401753	4.7239	1.1569e-06
BIP	ENSG00000114279	FGF12	3	191852033	192450388	1045	98	406704	4.6041	2.0716e-06
BIP	ENSG00000128285	MCHR1	22	41070182	41083818	15	5	413158	5.2768	6.5723e-08
BIP	ENSG00000183454	GRIN2A	16	9842265	10281611	1329	50	402791	5.578	1.2164e-08
BIP	ENSG00000178719	GRINA	8	145059226	145072596	20	2	410336	5.1541	1.2742e-07
BIP	ENSG00000158748	HTR6	1	19986780	20011055	43	6	401343	5.1032	1.6699e-07
BIP	ENSG00000055957	ITIH1	3	52806602	52831084	46	4	386541	5.6159	9.7796e-09
BIP	ENSG00000162267	ITIH3	3	52823784	52848025	39	6	404562	5.9522	1.3225e-09
BIP	ENSG00000055955	ITIH4	3	52842006	52869717	52	6	404239	6.5564	2.7552e-11
BIP	ENSG00000158445	KCNB1	20	47983505	48104181	356	36	399328	5.9643	1.2285e-09
BIP	ENSG00000080709	KCNN2	5	113693016	113837197	236	41	392856	4.6048	2.0643e-06
BIP	ENSG00000124134	KCNS1	20	43715950	43734753	37	10	404928	6.1813	3.1782e-10
BIP	ENSG00000149485	FADS1	11	61562097	61589529	17	3	398508	6.4583	5.2937e-11
BIP	ENSG00000175806	MSRA	8	9906830	10291401	1361	62	402393	6.8543	3.584e-12
BIP	ENSG00000106268	NUDT1	7	2276857	2295780	44	10	402249	4.5573	2.5912e-06
BIP	ENSG00000158747	NBL1	1	19964723	19989949	55	14	392593	5.0686	2.0034e-07
BIP	ENSG00000149294	NCAM1	11	112826969	113154158	758	40	388648	4.6993	1.3051e-06
BIP	ENSG00000197696	NMB	15	85193360	85206802	32	7	400853	6.325	1.2664e-10
BIP	ENSG00000243678	NME2	17	49237796	49254105	36	9	400528	4.5873	2.2446e-06
BIP	ENSG00000140564	FURIN	15	91406885	91431687	54	8	402698	5.221	8.8991e-08
BIP	ENSG00000115896	PLCL1	2	198664426	199019608	507	22	396019	4.5758	2.3724e-06
BIP	ENSG00000178209	PLEC	8	144984321	145055913	108	3	385191	5.2155	9.165e-08
BIP	ENSG00000166501	PRKCB	16	23842300	24236932	867	75	401294	5.0851	1.837e-07
BIP	ENSG00000184304	PRKD1	14	30040685	30401899	590	37	391749	4.6871	1.3858e-06
BIP	ENSG00000102882	MAPK3	16	30120426	30139630	14	4	410944	4.8156	7.3367e-07
BIP	ENSG00000069956	MAPK6	15	52291377	52363462	45	7	401269	4.6946	1.3356e-06
BIP	ENSG00000124212	PTGIS	20	48115411	48189707	79	15	397127	4.8384	6.5432e-07
BIP	ENSG00000071242	RPS6KA2	6	166817854	167280948	1073	108	404110	6.4635	5.1156e-11
BIP	ENSG00000124233	SEMG1	20	43830605	43843414	19	3	399138	4.8307	6.802e-07
BIP	ENSG00000124157	SEMG2	20	43845010	43858099	29	3	403362	4.8702	5.5741e-07
BIP	ENSG00000004939	SLC4A1	17	42320758	42356654	47	15	400333	5.1318	1.4351e-07
BIP	ENSG00000157103	SLC6A1	3	11029420	11085935	103	21	410305	4.6687	1.5153e-06
BIP	ENSG00000188612	SUMO2	17	73158825	73184098	18	4	399665	4.7928	8.2238e-07
BIP	ENSG00000105866	SP4	7	21462689	21559440	244	32	366233	5.9773	1.1341e-09
BIP	ENSG00000173898	SPTBN2	11	66444967	66501716	35	12	384490	4.8939	4.9433e-07
BIP	ENSG00000114904	NEK4	3	52739796	52809965	85	4	399271	6.0351	7.9439e-10
BIP	ENSG00000101109	STK4	20	43590120	43713600	138	8	407201	5.4399	2.6656e-08
BIP	ENSG00000132604	TERF2	16	69384464	69424891	44	7	395747	4.9778	3.2148e-07
BIP	ENSG00000008196	TFAP2B	6	50781439	50820326	69	11	398793	4.6182	1.9357e-06
BIP	ENSG00000126351	THRA	17	38213446	38255120	52	11	394939	5.0921	1.7706e-07
BIP	ENSG00000108312	UBTF	17	42277401	42303994	43	8	392566	6.1521	3.8227e-10
BIP	ENSG00000108039	XPNPEP1	10	111619524	111688311	80	9	403757	5.3539	4.3032e-08
BIP	ENSG00000108953	YWHAE	17	1242833	1308669	138	16	402167	4.9715	3.3217e-07
BIP	ENSG00000002822	MAD1L1	7	1850428	2277583	1313	29	392537	5.6717	7.0678e-09
BIP	ENSG00000139842	CUL4A	13	113857507	113924392	84	1	412956	5.0593	2.1035e-07
BIP	ENSG00000174080	CTSF	11	66325935	66341047	40	6	392633	4.9387	3.9329e-07
BIP	ENSG00000135063	ENTREP1	9	71934287	72012372	203	26	406041	4.7083	1.2488e-06
BIP	ENSG00000134824	FADS2	11	61578675	61639826	118	16	404649	6.8102	4.8728e-12
BIP	ENSG00000108587	GOSR1	17	28799426	28858832	53	6	404452	4.5564	2.6015e-06
BIP	ENSG00000158019	BABAM2	2	28108482	28566768	714	42	402826	4.6623	1.5632e-06
BIP	ENSG00000166716	ZNF592	15	85286818	85354663	117	16	404427	6.0342	7.99e-10
BIP	ENSG00000156471	PTDSS1	8	97269167	97351774	85	15	400000	5.1067	1.6389e-07
BIP	ENSG00000008838	MED24	17	38170350	38215889	84	8	400434	4.6067	2.0457e-06
BIP	ENSG00000168016	TRANK1	3	36863308	36991548	205	18	401576	5.9825	1.0986e-09
BIP	ENSG00000130703	OSBPL2	20	60808541	60876269	65	3	412786	5.2394	8.0554e-08
BIP	ENSG00000173653	RCE1	11	66605883	66619003	10	5	382926	4.6079	2.0341e-06
BIP	ENSG00000108840	HDAC5	17	42149121	42206014	34	11	395169	5.2252	8.6998e-08
BIP	ENSG00000170035	UBE2E3	2	181840112	181933154	277	9	406496	4.9302	4.1076e-07
BIP	ENSG00000163344	PMVK	1	154892208	154914484	26	5	403116	4.946	3.788e-07
BIP	ENSG00000174851	YIF1A	11	66047051	66061638	17	5	400090	4.8258	6.9711e-07
BIP	ENSG00000130706	ADRM1	20	60872112	60889206	2	1	413466	4.7895	8.3611e-07
BIP	ENSG00000100266	PACSIN2	22	43260772	43416184	298	17	404968	5.1362	1.4016e-07
BIP	ENSG00000138311	ZNF365	10	64128916	64436771	728	62	397503	5.0444	2.2748e-07
BIP	ENSG00000079841	RIMS1	6	72591406	73117845	1093	46	403202	5.0306	2.4452e-07
BIP	ENSG00000112659	CUL9	6	43144913	43197325	71	8	402040	4.6047	2.0652e-06
BIP	ENSG00000010327	STAB1	3	52524354	52563512	47	9	402515	6.077	6.1219e-10
BIP	ENSG00000131018	SYNE1	6	152437819	152963534	1283	96	400823	5.4217	2.9525e-08
BIP	ENSG00000088808	PPP1R13B	14	104195088	104320116	228	9	407894	4.5743	2.3894e-06
BIP	ENSG00000140612	SEC11A	15	85207768	85264691	91	13	404034	5.5059	1.8362e-08
BIP	ENSG00000145687	SSBP2	5	80708179	81052072	487	33	402235	5.5888	1.1434e-08
BIP	ENSG00000171467	ZNF318	6	43298808	43342181	52	9	398816	4.7095	1.2414e-06
BIP	ENSG00000101445	PPP1R16B	20	37429348	37556667	224	35	400246	4.7588	9.7354e-07
BIP	ENSG00000163938	GNL3	3	52714936	52733513	23	2	411976	6.1229	4.5946e-10
BIP	ENSG00000091844	RGS17	6	153327026	153457389	329	16	408043	5.0437	2.2828e-07
BIP	ENSG00000106537	TSPAN13	7	16788351	16829161	141	20	410396	4.8782	5.3527e-07
BIP	ENSG00000144642	RBMS3	3	29317351	30056886	2036	134	406098	5.0548	2.1544e-07
BIP	ENSG00000186472	PCLO	7	82378321	82797197	742	39	408209	4.7521	1.0067e-06
BIP	ENSG00000114902	SPCS1	3	52734792	52747198	15	2	399859	6.0596	6.8247e-10
BIP	ENSG00000133315	MACROD1	11	63761006	63938602	296	34	391821	5.517	1.7244e-08
BIP	ENSG00000122687	MRM2	7	2268830	2286840	34	9	403149	4.87	5.5801e-07
BIP	ENSG00000166503	HDGFL3	15	83801804	83881770	113	8	406308	4.6354	1.7815e-06
BIP	ENSG00000011260	UTP18	17	49332897	49380294	65	8	401087	4.8399	6.495e-07
BIP	ENSG00000023902	PLEKHO1	1	150117170	150136825	8	2	411432	4.7202	1.178e-06
BIP	ENSG00000179761	PIPOX	17	27364918	27389245	40	6	407260	4.795	8.1341e-07
BIP	ENSG00000132603	NIP7	16	69368415	69382014	24	5	407977	4.8455	6.3153e-07
BIP	ENSG00000163935	SFMBT1	3	52928221	53085089	181	13	404298	5.2022	9.8466e-08
BIP	ENSG00000090263	MRPS33	7	140700961	140719781	26	4	404808	5.0643	2.0495e-07
BIP	ENSG00000136404	TM6SF1	15	83771301	83811111	40	7	412404	4.9453	3.8009e-07
BIP	ENSG00000149972	CNTN5	11	98886706	100234616	4243	202	399240	5.7383	4.7818e-09
BIP	ENSG00000239732	TLR9	3	52250096	52265179	13	6	392713	5.9526	1.3195e-09
BIP	ENSG00000011258	MBTD1	17	49249786	49342788	141	10	405529	4.9988	2.8838e-07
BIP	ENSG00000176371	ZSCAN2	15	85139249	85171947	47	10	408599	5.8476	2.493e-09
BIP	ENSG00000106080	FKBP14	7	30045199	30071417	35	6	403326	4.7167	1.1987e-06
BIP	ENSG00000137814	HAUS2	15	42836011	42867192	42	6	408067	4.5771	2.3575e-06
BIP	ENSG00000163939	PBRM1	3	52574368	52724866	221	6	409214	6.0777	6.0956e-10
BIP	ENSG00000135956	TMEM127	2	96910946	96936751	18	6	392745	4.9552	3.6124e-07
BIP	ENSG00000175115	PACS1	11	65832747	66017218	185	23	407309	5.0579	2.12e-07
BIP	ENSG00000126226	PCID2	13	113826853	113868335	10	1	412773	4.7587	9.74e-07
BIP	ENSG00000016864	GLT8D1	3	52723500	52745099	23	2	404416	5.9299	1.5153e-09
BIP	ENSG00000084090	STARD7	2	96845597	96879573	27	4	409512	5.05	2.2092e-07
BIP	ENSG00000010319	SEMA3G	3	52462268	52484112	19	7	400516	4.5779	2.348e-06
BIP	ENSG00000163808	KIF15	3	44798209	44899748	77	11	394407	4.8741	5.4644e-07
BIP	ENSG00000163346	PBXIP1	1	154911553	154933624	31	6	383280	4.8506	6.1534e-07
BIP	ENSG00000159433	STARD9	15	42862857	43018196	88	8	407217	5.5771	1.223e-08
BIP	ENSG00000169499	PLEKHA2	8	38753753	38836431	150	32	399721	4.9317	4.0761e-07
BIP	ENSG00000196236	XPNPEP3	22	41248085	41333823	26	7	405910	5.043	2.2915e-07
BIP	ENSG00000103599	IQCH	15	67542138	67799142	332	16	400641	4.5876	2.2418e-06
BIP	ENSG00000127152	BCL11B	14	99630624	99743514	191	33	402437	5.9331	1.4859e-09
BIP	ENSG00000168268	NT5DC2	3	52553385	52574093	40	5	396256	5.8531	2.4126e-09
BIP	ENSG00000125319	HROB	17	42214274	42244844	12	4	406503	5.595	1.1031e-08
BIP	ENSG00000173621	LRFN4	11	66619558	66632946	13	4	386111	4.6133	1.9816e-06
BIP	ENSG00000168591	TMUB2	17	42259300	42274099	10	4	406495	5.0861	1.827e-07
BIP	ENSG00000173715	C11orf80	11	66507207	66618997	73	13	396204	4.9799	3.1814e-07
BIP	ENSG00000101442	ACTR5	20	37371933	37406089	129	12	408197	4.986	3.0826e-07
BIP	ENSG00000147905	ZCCHC7	9	37115161	37363146	188	17	405119	5.3347	4.7856e-08
BIP	ENSG00000213380	COG8	16	69357524	69378526	39	6	399597	4.6879	1.3799e-06
BIP	ENSG00000106086	PLEKHA8	7	30062977	30162961	167	9	401873	4.8093	7.5735e-07
BIP	ENSG00000178685	PARP10	8	145046320	145065635	22	2	402518	5.0785	1.9017e-07
BIP	ENSG00000177082	WDR73	15	85180607	85202521	46	8	409608	6.2848	1.641e-10
BIP	ENSG00000175229	GAL3ST3	11	65803236	65821651	30	4	406055	4.6103	2.0106e-06
BIP	ENSG00000154945	ANKRD40	17	48765551	48790270	26	5	394014	4.6082	2.0311e-06
BIP	ENSG00000196653	ZNF502	3	44749135	44770323	25	6	394400	4.6837	1.4084e-06
BIP	ENSG00000161664	ASB16	17	42243074	42261650	14	2	399138	5.1679	1.1836e-07
BIP	ENSG00000186446	ZNF501	3	44766098	44783575	25	5	397815	5.114	1.5769e-07
BIP	ENSG00000149932	TMEM219	16	29968351	29989373	8	4	408622	4.5824	2.2982e-06
BIP	ENSG00000168703	WFDC12	20	43747067	43758106	33	5	393451	5.0926	1.766e-07
BIP	ENSG00000162944	RFTN2	2	198430524	198545774	121	8	403704	4.5564	2.6015e-06
BIP	ENSG00000175182	FAM131A	3	184048717	184069063	38	14	395319	5.2122	9.3314e-08
BIP	ENSG00000151470	C4orf33	4	130009829	130039487	81	9	405535	4.5588	2.5729e-06
BIP	ENSG00000172264	MACROD2	20	13971146	16038842	4461	270	402126	4.6348	1.7867e-06
BIP	ENSG00000140326	CDAN1	15	43010760	43034417	16	3	411610	4.6518	1.6451e-06
BIP	ENSG00000157315	TMED6	16	69372149	69390712	27	7	408287	4.9244	4.2316e-07
BIP	ENSG00000163357	DCST1	1	155001256	155028406	34	9	398298	4.8359	6.6282e-07
BIP	ENSG00000175121	WFDC5	20	43733093	43748813	39	7	397741	5.741	4.7068e-09
BIP	ENSG00000172404	DNAJB7	22	41250553	41263130	8	5	404561	4.6829	1.4139e-06
BIP	ENSG00000171320	ESCO2	8	27627057	27675141	154	7	413052	4.6449	1.7012e-06
BIP	ENSG00000167139	TBC1D21	15	74160922	74186555	43	8	387013	5.0772	1.9154e-07
BIP	ENSG00000179284	DAND5	19	13075432	13090567	13	5	392566	4.77	9.2114e-07
BIP	ENSG00000175161	CADM2	3	85003133	86128579	2177	50	402657	5.1759	1.134e-07
BIP	ENSG00000172292	CERS6	2	169307759	169636644	637	62	393918	5.3139	5.3661e-08
BIP	ENSG00000174939	ASPHD1	16	29907147	29936181	24	4	403425	4.6139	1.9764e-06
BIP	ENSG00000174871	CNIH2	11	66040672	66056685	19	5	402437	4.5736	2.3972e-06
BIP	ENSG00000162542	TMCO4	1	20003706	20131424	204	31	399089	4.7705	9.1862e-07
BIP	ENSG00000179292	TMEM151A	11	66054373	66069135	22	8	411035	5.0242	2.5271e-07
BIP	ENSG00000178917	ZNF852	3	44534924	44557222	13	4	394786	4.7494	1.0201e-06
BIP	ENSG00000185219	ZNF445	3	44476262	44524162	47	8	382398	5.4398	2.6675e-08
BIP	ENSG00000213533	STIMATE	3	52865772	52936597	98	8	403461	6.4031	7.6147e-11
BIP	ENSG00000205363	INSYN1	15	74022772	74050495	76	15	404597	5.432	2.7867e-08
BIP	ENSG00000272573	MUSTN1	3	52862131	52874235	31	4	405567	6.2349	2.2609e-10
BIP	ENSG00000146215	CRIP3	6	43268211	43282005	19	4	388081	4.6442	1.7067e-06
BIP	ENSG00000187664	HAPLN4	19	19361450	19378596	23	4	394085	4.999	2.8808e-07
BIP	ENSG00000168273	UQCC5	3	52565002	52579586	28	5	389861	6.0241	8.5034e-10
BIP	ENSG00000157654	PALM2AKAP2	9	112537577	112939792	868	89	404174	6.1031	5.2025e-10
BIP	ENSG00000237515	SHISA9	16	12990477	13339273	1032	80	391082	4.8578	5.9355e-07
BIP	ENSG00000204767	INSYN2B	5	169285719	169412744	238	46	402210	6.9345	2.0378e-12
DEP	ENSG00000108684	ASIC2	17	31335105	32488825	2633	225	1027427	6.4777	4.6573e-11
DEP	ENSG00000197381	ADARB1	21	46489493	46651478	354	23	1026694	4.7266	1.1413e-06
DEP	ENSG00000078295	ADCY2	5	7391343	7835194	852	68	1027396	4.8967	4.8731e-07
DEP	ENSG00000145020	AMT	3	49449211	49465111	21	4	1010589	6.2931	1.5564e-10
DEP	ENSG00000164062	APEH	3	49706427	49725936	14	4	1008625	6.8153	4.7029e-12
DEP	ENSG00000067560	RHOA	3	49391569	49454526	94	9	1012728	6.8493	3.7109e-12
DEP	ENSG00000099889	ARVCF	22	19949126	20009325	152	18	1033514	4.8514	6.1309e-07
DEP	ENSG00000140836	ZFHX3	16	72811784	73097534	471	72	1012038	6.2171	2.5325e-10
DEP	ENSG00000142599	RERE	1	8407464	8882699	481	20	1021153	5.5131	1.7633e-08
DEP	ENSG00000002330	BAD	11	64032300	64057176	18	6	1035760	4.7389	1.0743e-06
DEP	ENSG00000149131	SERPING1	11	57360027	57387326	48	6	1021510	4.8736	5.4796e-07
DEP	ENSG00000124920	MYRF	11	61515121	61560990	54	12	1024311	6.2985	1.5028e-10
DEP	ENSG00000198216	CACNA1E	1	181447447	181780920	549	48	1020993	4.9114	4.5209e-07
DEP	ENSG00000101017	CD40	20	44741899	44763384	46	11	1028721	5.5415	1.4991e-08
DEP	ENSG00000113100	CDH9	5	26875709	27043689	400	27	1028434	4.6613	1.5709e-06
DEP	ENSG00000140945	CDH13	16	82655399	83835215	4944	310	1019660	5.6886	6.4033e-09
DEP	ENSG00000145526	CDH18	5	19468140	20580972	1898	81	1024902	5.3083	5.5337e-08
DEP	ENSG00000166165	CKB	14	103980995	103994196	21	4	1023355	5.6167	9.7347e-09
DEP	ENSG00000066032	CTNNA2	2	79735060	80880993	2389	201	1026546	6.1862	3.0816e-10
DEP	ENSG00000198561	CTNND1	11	57515756	57591652	71	9	1016919	5.5817	1.1909e-08
DEP	ENSG00000173402	DAG1	3	49501136	49578051	97	9	1016981	6.2971	1.516e-10
DEP	ENSG00000187323	DCC	18	49861542	51067273	3434	91	1025209	9.2499	1.1231e-20
DEP	ENSG00000119689	DLST	14	75343594	75375450	57	7	1034854	5.8206	2.9317e-09
DEP	ENSG00000077380	DYNC1I2	2	172538919	172611668	107	13	1028102	5.0207	2.5743e-07
DEP	ENSG00000149295	DRD2	11	113275317	113351413	163	22	1031344	8.7642	9.4036e-19
DEP	ENSG00000107105	ELAVL2	9	23685097	23831342	303	32	1029403	6.1863	3.0805e-10
DEP	ENSG00000133216	EPHB2	1	23032263	23246823	338	40	994756	6.1712	3.3888e-10
DEP	ENSG00000178568	ERBB4	2	212235442	213408879	2829	163	1025434	6.5863	2.2548e-11
DEP	ENSG00000091831	ESR1	6	152006631	152429409	1002	69	1024692	7.2825	1.6389e-13
DEP	ENSG00000173153	ESRRA	11	64067990	64089215	15	5	1034437	4.6966	1.3227e-06
DEP	ENSG00000196482	ESRRG	1	216671588	217316097	1588	133	1020908	4.6384	1.7553e-06
DEP	ENSG00000180210	F2	11	46735743	46766056	26	5	1011682	4.6264	1.8602e-06
DEP	ENSG00000171634	BPTF	17	65816644	65985494	188	4	1010613	5.3193	5.2095e-08
DEP	ENSG00000168496	FEN1	11	61555109	61569716	9	4	1007214	5.3622	4.1116e-08
DEP	ENSG00000182511	FES	15	91422665	91444006	45	6	996375	4.6475	1.6802e-06
DEP	ENSG00000022355	GABRA1	5	161269197	161331965	120	13	1026348	5.3697	3.9434e-08
DEP	ENSG00000233276	GPX1	3	49389609	49400791	14	3	1017409	6.7386	7.9969e-12
DEP	ENSG00000168959	GRM5	11	88232256	88801846	1468	41	1015945	5.9919	1.0367e-09
DEP	ENSG00000179603	GRM8	7	126073652	126897428	1669	53	1027230	6.0327	8.064e-10
DEP	ENSG00000157168	NRG1	8	31491820	32627558	2690	124	1026999	4.989	3.0341e-07
DEP	ENSG00000010818	HIVEP2	6	143067604	143272495	376	37	1023962	4.6452	1.6984e-06
DEP	ENSG00000114378	HYAL1	3	50332320	50354812	15	6	1029081	4.6208	1.9115e-06
DEP	ENSG00000115221	ITGB6	2	160951182	161115349	349	33	1021226	5.4239	2.916e-08
DEP	ENSG00000055955	ITIH4	3	52842006	52869717	52	6	1022456	5.4026	3.2842e-08
DEP	ENSG00000115474	KCNJ13	2	233625512	233646275	30	5	1035760	5.286	6.2504e-08
DEP	ENSG00000068796	KIF2A	5	61596989	61688011	168	13	1021745	5.5977	1.0858e-08
DEP	ENSG00000126214	KLC1	14	104090525	104172888	130	12	1026629	6.3021	1.468e-10
DEP	ENSG00000172037	LAMB2	3	49153547	49175599	14	6	1035255	6.366	9.7036e-11
DEP	ENSG00000149485	FADS1	11	61562097	61589529	17	3	1020232	5.3931	3.463e-08
DEP	ENSG00000134569	LRP4	11	46873268	46945173	65	7	1023222	4.7429	1.0533e-06
DEP	ENSG00000119681	LTBP2	14	74959886	75084034	197	25	1030000	4.6722	1.4899e-06
DEP	ENSG00000168056	LTBP3	11	65301030	65330858	21	5	1022429	4.5495	2.6892e-06
DEP	ENSG00000075413	MARK3	14	103846701	103975168	239	11	1021433	5.0816	1.8714e-07
DEP	ENSG00000173531	MST1	3	49716380	49731196	9	3	993550	6.0339	8.0023e-10
DEP	ENSG00000164078	MST1R	3	49919435	49946311	11	2	1035760	4.7919	8.2601e-07
DEP	ENSG00000106268	NUDT1	7	2276857	2295780	44	10	1021178	4.9692	3.3611e-07
DEP	ENSG00000100714	MTHFD1	14	64849754	64931725	118	23	1019146	5.3346	4.7867e-08
DEP	ENSG00000134571	MYBPC3	11	47347957	47379253	63	12	975463	4.6944	1.3367e-06
DEP	ENSG00000149294	NCAM1	11	112826969	113154158	758	40	1021816	6.729	8.5414e-12
DEP	ENSG00000078618	NRDC	1	52249864	52349609	117	12	1016675	6.0378	7.8127e-10
DEP	ENSG00000116329	OPRD1	1	29133654	29195208	139	20	1024038	4.542	2.786e-06
DEP	ENSG00000165588	OTX2	14	57262425	57282194	18	6	1035160	6.1151	4.8257e-10
DEP	ENSG00000140564	FURIN	15	91406885	91431687	54	8	993410	5.2793	6.4856e-08
DEP	ENSG00000185345	PRKN	6	161763590	163153834	3406	210	1024930	4.99	3.0184e-07
DEP	ENSG00000196092	PAX5	9	36828272	37039476	611	54	1027780	6.4795	4.6027e-11
DEP	ENSG00000007372	PAX6	11	31801340	31844509	45	5	1023869	5.2819	6.3921e-08
DEP	ENSG00000184226	PCDH9	13	66871966	67809468	1533	100	1024603	6.2666	1.8449e-10
DEP	ENSG00000184588	PDE4B	1	66253193	66845262	987	67	1026605	4.9819	3.1474e-07
DEP	ENSG00000197724	PHF2	9	96333909	96446869	411	23	1019592	7.1605	4.0193e-13
DEP	ENSG00000119414	PPP6C	9	127903852	127957218	85	5	1026609	4.5861	2.2576e-06
DEP	ENSG00000114302	PRKAR2A	3	48779017	48890270	56	6	1021222	4.5554	2.6144e-06
DEP	ENSG00000169032	MAP2K1	15	66674182	66788882	262	16	1013564	4.5544	2.6268e-06
DEP	ENSG00000143801	PSEN2	1	227052885	227088804	73	9	1028395	4.5793	2.3326e-06
DEP	ENSG00000185920	PTCH1	9	98200264	98284247	100	8	1021371	5.6927	6.2524e-09
DEP	ENSG00000153707	PTPRD	9	8309246	10617723	7086	409	1020495	5.3342	4.7994e-08
DEP	ENSG00000172053	QARS1	3	49128365	49147562	13	3	1035217	4.7415	1.0608e-06
DEP	ENSG00000169213	RAB3B	1	52368628	52461436	139	14	1029811	4.7663	9.3823e-07
DEP	ENSG00000041353	RAB27B	18	52380097	52567747	433	23	1025420	6.7855	5.7836e-12
DEP	ENSG00000051180	RAD51	15	40982327	41029356	77	6	1017973	4.6943	1.3377e-06
DEP	ENSG00000100401	RANGAP1	22	41635781	41687255	67	8	1027258	4.6041	2.0713e-06
DEP	ENSG00000173933	RBM4	11	66401088	66440856	27	8	997072	5.049	2.2209e-07
DEP	ENSG00000153250	RBMS1	2	161123662	161355366	387	29	1025909	5.2612	7.1574e-08
DEP	ENSG00000185008	ROBO2	3	75950845	77704115	3666	187	1023606	4.9852	3.0951e-07
DEP	ENSG00000139970	RTN1	14	60057694	60342557	322	17	1027796	5.0044	2.8012e-07
DEP	ENSG00000001617	SEMA3F	3	50187562	50231508	65	8	1026834	4.9133	4.4781e-07
DEP	ENSG00000170624	SGCD	5	155457147	156199799	1615	61	1024161	5.4979	1.9217e-08
DEP	ENSG00000173898	SPTBN2	11	66444967	66501716	35	12	1002556	5.2185	9.017e-08
DEP	ENSG00000124214	STAU1	20	47724876	47809907	102	10	999278	4.9336	4.0355e-07
DEP	ENSG00000220205	VAMP2	17	8057465	8071293	27	4	1033792	4.663	1.5579e-06
DEP	ENSG00000148835	TAF5	10	105122724	105153822	25	4	1002636	4.917	4.3933e-07
DEP	ENSG00000162367	TAL1	1	47676962	47702938	49	7	1035138	5.5421	1.4942e-08
DEP	ENSG00000196628	TCF4	18	52884562	53308252	501	52	1023110	9.0434	7.596e-20
DEP	ENSG00000145022	TCTA	3	49444639	49458909	17	3	1005119	6.472	4.8371e-11
DEP	ENSG00000126351	THRA	17	38213446	38255120	52	11	1015640	4.728	1.1338e-06
DEP	ENSG00000131323	TRAF3	14	103238816	103382837	243	18	1024726	5.917	1.639e-09
DEP	ENSG00000077498	TYR	11	88906040	89033927	239	15	1025713	5.2045	9.7236e-08
DEP	ENSG00000182179	UBA7	3	49837638	49856391	15	4	983906	6.653	1.4355e-11
DEP	ENSG00000114316	USP4	3	49309577	49382536	49	7	992969	6.5811	2.3352e-11
DEP	ENSG00000152818	UTRN	6	144601434	145179170	742	65	1022014	4.87	5.5786e-07
DEP	ENSG00000126215	XRCC3	14	104158945	104186823	42	8	1026989	6.1119	4.9235e-10
DEP	ENSG00000169981	ZNF35	3	44685108	44707283	12	6	1010981	5.7217	5.2727e-09
DEP	ENSG00000002822	MAD1L1	7	1850428	2277583	1313	29	1020496	6.8415	3.9176e-12
DEP	ENSG00000102572	STK24	13	99097455	99234396	315	20	1030886	4.5767	2.3623e-06
DEP	ENSG00000172059	KLF11	2	10165776	10199963	66	13	1027170	4.7447	1.0443e-06
DEP	ENSG00000132842	AP3B1	5	77293150	77595579	491	19	1022083	4.743	1.0529e-06
DEP	ENSG00000109452	INPP4B	4	142944181	143772604	1478	72	1022532	4.6194	1.9241e-06
DEP	ENSG00000164061	BSN	3	49586922	49713982	114	10	1035028	7.5153	2.8398e-14
DEP	ENSG00000148798	INA	10	105031919	105055108	30	5	993388	5.1805	1.1065e-07
DEP	ENSG00000178999	AURKB	17	8103049	8118944	29	7	1028766	4.7087	1.2466e-06
DEP	ENSG00000100784	RPS6KA5	14	91330086	91531993	293	22	1018540	5.3444	4.5368e-08
DEP	ENSG00000179915	NRXN1	2	50140643	51264674	2773	112	1027262	7.2389	2.2617e-13
DEP	ENSG00000134824	FADS2	11	61578675	61639826	118	16	1024656	5.002	2.8375e-07
DEP	ENSG00000166170	BAG5	14	104017881	104034151	20	3	1017119	6.0746	6.216e-10
DEP	ENSG00000138433	CIR1	2	175207878	175265443	89	10	1026508	5.2642	7.0389e-08
DEP	ENSG00000243147	MRPL33	2	27989584	28007608	16	5	1033950	4.7088	1.2457e-06
DEP	ENSG00000006704	GTF2IRD1	7	73863120	74021931	130	10	1008839	4.6629	1.5588e-06
DEP	ENSG00000108433	GOSR2	17	44995486	45049366	90	8	1035112	5.0134	2.6745e-07
DEP	ENSG00000198846	TOX	8	59712977	60036767	538	46	1027072	5.1541	1.2743e-07
DEP	ENSG00000175216	CKAP5	11	46760084	46872859	79	10	1010571	4.6645	1.5472e-06
DEP	ENSG00000176095	IP6K1	3	49756728	49828973	92	9	1017593	7.0211	1.1007e-12
DEP	ENSG00000008838	MED24	17	38170350	38215889	84	8	1019707	4.963	3.4703e-07
DEP	ENSG00000187391	MAGI2	7	77641374	79088121	3681	233	1017537	5.5428	1.4885e-08
DEP	ENSG00000119682	AREL1	14	75122955	75184807	55	4	1016331	4.9207	4.3121e-07
DEP	ENSG00000140455	USP3	15	63791710	63891839	195	16	1027271	5.134	1.4184e-07
DEP	ENSG00000173992	CCS	11	66355630	66378490	18	6	1020814	5.2221	8.8452e-08
DEP	ENSG00000183098	GPC6	13	93874078	95065274	2496	149	1026116	4.629	1.8374e-06
DEP	ENSG00000143870	PDIA6	2	10903889	10983103	394	17	1025033	5.0697	1.9922e-07
DEP	ENSG00000186448	ZNF197	3	44661511	44694963	18	5	1021415	4.8319	6.7625e-07
DEP	ENSG00000004534	RBM6	3	49972474	50119685	81	12	1024954	5.0019	2.8381e-07
DEP	ENSG00000003756	RBM5	3	50121341	50161397	19	4	1021494	4.7438	1.0485e-06
DEP	ENSG00000136158	SPRY2	13	80905111	80920086	18	6	993418	5.7677	4.0187e-09
DEP	ENSG00000140749	IGSF6	16	21647605	21668987	17	5	968885	5.2797	6.4688e-08
DEP	ENSG00000183763	TRAIP	3	49861028	49898992	36	5	1010615	6.786	5.7661e-12
DEP	ENSG00000166862	CACNG2	22	36951916	37103690	243	36	1005803	4.7695	9.2338e-07
DEP	ENSG00000177479	ARIH2	3	48951265	49027974	56	7	1005942	4.6885	1.376e-06
DEP	ENSG00000048740	CELF2	10	10833851	11383674	1142	104	1026989	4.5502	2.6801e-06
DEP	ENSG00000172046	USP19	3	49140479	49163371	15	4	1035289	5.8196	2.949e-09
DEP	ENSG00000112249	ASCC3	6	100951325	101334243	658	18	1028154	6.3126	1.3722e-10
DEP	ENSG00000172409	CLP1	11	57420216	57434337	11	3	1033901	5.4055	3.2322e-08
DEP	ENSG00000178252	WDR6	3	49039637	49058386	9	3	1005934	4.7865	8.4863e-07
DEP	ENSG00000140320	BAHD1	15	40728411	40765441	34	9	1006038	4.6339	1.7942e-06
DEP	ENSG00000153246	PLA2R1	2	160783523	160924126	355	28	1027705	4.5819	2.3036e-06
DEP	ENSG00000148843	PDCD11	10	105151387	105211052	64	11	1009326	5.5521	1.4115e-08
DEP	ENSG00000156395	SORCS3	10	106395859	107029993	1482	46	1027612	9.4037	2.633e-21
DEP	ENSG00000080854	IGSF9B	11	133773520	133831649	121	22	1023921	5.3317	4.8646e-08
DEP	ENSG00000102935	ZNF423	16	49519515	49896830	846	92	1022477	5.3297	4.9199e-08
DEP	ENSG00000010327	STAB1	3	52524354	52563512	47	9	1021610	4.9907	3.0078e-07
DEP	ENSG00000116704	SLC35D1	1	67460015	67525080	135	15	1027787	4.8321	6.7541e-07
DEP	ENSG00000048828	FAM120A	9	96209173	96333397	313	17	1018604	7.205	2.9018e-13
DEP	ENSG00000148219	ASTN2	9	119182504	120182317	2227	150	1026341	7.4677	4.0794e-14
DEP	ENSG00000107130	NCS1	9	132929857	133004583	194	28	1014327	4.8794	5.3216e-07
DEP	ENSG00000101040	ZMYND8	20	45832994	45990485	138	21	1006531	5.3472	4.466e-08
DEP	ENSG00000126500	FLRT1	11	63798442	63891655	157	28	1029048	5.3242	5.0706e-08
DEP	ENSG00000178057	NDUFAF3	3	49052908	49065928	7	3	1035760	5.1983	1.0055e-07
DEP	ENSG00000156599	ZDHHC5	11	57430223	57473659	57	9	1029212	5.877	2.0889e-09
DEP	ENSG00000204120	GIGYF2	2	233557015	233730287	282	12	1024471	5.3653	4.0418e-08
DEP	ENSG00000187672	ERC2	3	55537336	56507391	2204	94	1027264	4.7577	9.7916e-07
DEP	ENSG00000114861	FOXP1	3	70998865	71638140	1016	92	1021321	7.0532	8.7433e-13
DEP	ENSG00000186472	PCLO	7	82378321	82797197	742	39	1015804	6.8725	3.1537e-12
DEP	ENSG00000133315	MACROD1	11	63761006	63938602	296	34	1029999	5.9171	1.6387e-09
DEP	ENSG00000183230	CTNNA3	10	67667276	69460949	4982	180	1018082	7.6191	1.2774e-14
DEP	ENSG00000173540	GMPPB	3	49753909	49766407	10	2	1034608	6.2347	2.263e-10
DEP	ENSG00000122687	MRM2	7	2268830	2286840	34	9	1023902	4.9164	4.4078e-07
DEP	ENSG00000182667	NTM	11	131235371	132211716	2145	186	1026655	4.606	2.0529e-06
DEP	ENSG00000213593	TMX2	11	57474995	57513445	39	5	1028696	5.8804	2.0469e-09
DEP	ENSG00000119616	FCF1	14	75174817	75210323	29	4	1016670	4.8664	5.682e-07
DEP	ENSG00000197006	METTL9	16	21603543	21673792	47	8	1000330	5.4193	2.9922e-08
DEP	ENSG00000086200	IPO11	5	61694522	61929416	258	14	1018668	4.6042	2.0706e-06
DEP	ENSG00000079393	DUSP13B	10	76849190	76873976	51	9	1022232	5.5665	1.2995e-08
DEP	ENSG00000174891	RSRC1	3	157818690	158267624	1046	16	1025892	5.7618	4.1604e-09
DEP	ENSG00000184838	PRR16	5	119794973	120028009	550	42	1026028	4.8278	6.9012e-07
DEP	ENSG00000168702	LRP1B	2	140983996	142894270	5683	236	1024719	5.1626	1.2175e-07
DEP	ENSG00000149972	CNTN5	11	98886706	100234616	4243	202	1024463	6.151	3.849e-10
DEP	ENSG00000106460	TMEM106B	7	12245848	12281890	171	8	1032399	6.6234	1.7556e-11
DEP	ENSG00000078328	RBFOX1	16	5284469	7768342	9846	531	1021596	8.3413	3.6725e-17
DEP	ENSG00000198218	QRICH1	3	49062140	49136504	42	7	1011124	5.2482	7.6816e-08
DEP	ENSG00000174173	TRMT10C	3	101275680	101290290	22	5	988727	5.4788	2.1411e-08
DEP	ENSG00000075131	TIPIN	15	66624008	66684074	133	18	974759	4.5446	2.7523e-06
DEP	ENSG00000149292	TTC12	11	113180251	113249345	109	14	1024890	6.8307	4.2257e-12
DEP	ENSG00000160746	ANO10	3	43402818	43668560	339	16	1026918	4.6098	2.0152e-06
DEP	ENSG00000178149	DALRD3	3	49047832	49063504	7	3	1035760	5.0715	1.9735e-07
DEP	ENSG00000117593	DARS2	1	173788719	173832682	46	7	1013104	5.2866	6.2298e-08
DEP	ENSG00000198890	PRMT6	1	107594267	107606916	8	2	1035760	4.9293	4.1271e-07
DEP	ENSG00000137824	RMDN3	15	41023085	41052458	46	6	1022507	4.872	5.524e-07
DEP	ENSG00000182791	CCDC87	11	66352640	66365554	9	5	1035198	4.7286	1.1304e-06
DEP	ENSG00000196782	MAML3	4	140632545	141080233	715	80	1025644	5.9664	1.2125e-09
DEP	ENSG00000075884	ARHGAP15	2	143881899	144530921	1036	82	1024934	4.8174	7.2722e-07
DEP	ENSG00000196345	ZKSCAN7	3	44591667	44629975	27	10	1000961	5.0604	2.0914e-07
DEP	ENSG00000186918	ZNF395	8	28198102	28248983	32	4	1018983	4.7921	8.2543e-07
DEP	ENSG00000119596	YLPM1	14	75225025	75309013	126	9	1021748	5.8339	2.7077e-09
DEP	ENSG00000101489	CELF4	18	34818003	35151000	676	87	1022842	7.3276	1.1718e-13
DEP	ENSG00000163808	KIF15	3	44798209	44899748	77	11	1018778	6.0154	8.9712e-10
DEP	ENSG00000163050	COQ8A	1	227079589	227180246	193	37	1029078	5.8427	2.5685e-09
DEP	ENSG00000081154	PCNP	3	101287997	101318281	54	8	1012096	5.0306	2.4443e-07
DEP	ENSG00000183049	CAMK1D	10	12386583	12876735	1267	133	1022481	4.795	8.1349e-07
DEP	ENSG00000142186	SCYL1	11	65287537	65311182	14	4	1017409	4.5942	2.1716e-06
DEP	ENSG00000145934	TENM2	5	166401083	167696162	1924	170	1021878	7.429	5.4704e-14
DEP	ENSG00000163807	KIAA1143	3	44785236	44808173	15	5	1033376	5.2364	8.1877e-08
DEP	ENSG00000144460	NYAP2	2	226259426	226523734	276	26	1026329	4.7077	1.2529e-06
DEP	ENSG00000119522	DENND1A	9	126136933	126697423	991	48	1026039	5.2015	9.8846e-08
DEP	ENSG00000198160	MIER1	1	67385578	67459302	129	11	1003244	5.1946	1.0255e-07
DEP	ENSG00000164068	RNF123	3	49721950	49763962	53	8	1018089	7.0291	1.0392e-12
DEP	ENSG00000171174	RBKS	2	27999266	28118223	148	10	1014981	4.8573	5.9502e-07
DEP	ENSG00000183117	CSMD1	8	2787875	4857328	12037	528	1025099	6.0193	8.7572e-10
DEP	ENSG00000185420	SMYD3	1	245907642	246675644	1996	92	1018920	5.0835	1.8527e-07
DEP	ENSG00000177352	CCDC71	3	49194968	49208785	10	2	983671	6.2482	2.0754e-10
DEP	ENSG00000168268	NT5DC2	3	52553385	52574093	40	5	1028408	5.0481	2.231e-07
DEP	ENSG00000164076	CAMKV	3	49890414	49912655	13	4	967012	6.1169	4.7697e-10
DEP	ENSG00000149179	CSTPP1	11	46953240	47190932	219	22	1021833	4.7649	9.4486e-07
DEP	ENSG00000091656	ZFHX4	8	77588515	77784521	253	18	1017971	5.0043	2.8036e-07
DEP	ENSG00000137872	SEMA6D	15	47471403	48071420	1180	56	1012184	5.4965	1.9374e-08
DEP	ENSG00000141431	ASXL3	18	31153541	31336159	319	21	1028853	6.1118	4.9261e-10
DEP	ENSG00000166126	AMN	14	103383993	103402179	29	10	1035273	5.9776	1.1319e-09
DEP	ENSG00000173914	RBM4B	11	66427469	66450348	11	4	1034550	4.8056	7.7144e-07
DEP	ENSG00000148655	LRMDA	10	77186217	78322133	1548	110	1022693	4.938	3.9466e-07
DEP	ENSG00000113391	FAM172A	5	92948431	93452404	317	19	1020138	5.4845	2.0731e-08
DEP	ENSG00000156374	PCGF6	10	105057553	105115891	55	9	993839	5.0636	2.0569e-07
DEP	ENSG00000147905	ZCCHC7	9	37115161	37363146	188	17	1024429	7.4136	6.1461e-14
DEP	ENSG00000118473	SGIP1	1	66994066	67215768	676	25	1027406	5.962	1.2456e-09
DEP	ENSG00000145029	NICN1	3	49454766	49471777	22	4	1011733	6.0953	5.4606e-10
DEP	ENSG00000164077	MON1A	3	49941302	49972445	17	5	988628	5.4375	2.7024e-08
DEP	ENSG00000256053	COA8	14	104024299	104062236	48	5	995731	5.6664	7.2924e-09
DEP	ENSG00000149182	ARFGAP2	11	47180849	47204054	37	9	1035138	4.6029	2.0833e-06
DEP	ENSG00000157890	MEGF11	15	66182634	66551075	807	92	1018981	6.5688	2.5355e-11
DEP	ENSG00000185278	ZBTB37	1	173832220	173861596	48	7	1019982	5.2596	7.2193e-08
DEP	ENSG00000156269	NAA11	4	80233272	80252171	17	4	1019717	5.22	8.9483e-08
DEP	ENSG00000173915	ATP5MK	10	105143807	105161270	12	3	1014350	5.116	1.5601e-07
DEP	ENSG00000196653	ZNF502	3	44749135	44770323	25	6	1020264	5.6416	8.4237e-09
DEP	ENSG00000128573	FOXP2	7	113721365	114338827	604	35	1015771	6.0645	6.619e-10
DEP	ENSG00000164796	CSMD3	8	113230157	114454242	2136	59	1022949	5.5091	1.8031e-08
DEP	ENSG00000186446	ZNF501	3	44766098	44783575	25	5	989009	5.7338	4.9107e-09
DEP	ENSG00000166166	TRMT61A	14	103990509	104008410	40	5	1035583	5.7916	3.4852e-09
DEP	ENSG00000179796	LRRC3B	3	26659300	26757267	148	20	1027734	4.7674	9.331e-07
DEP	ENSG00000166275	BORCS7	10	104608967	104629718	27	9	1006264	4.6262	1.8626e-06
DEP	ENSG00000155052	CNTNAP5	2	124777864	125677954	2080	114	1024988	7.9393	1.0169e-15
DEP	ENSG00000169964	TMEM42	3	44898408	44912156	11	3	1012404	5.4295	2.8252e-08
DEP	ENSG00000248483	POU5F2	5	93071015	93082309	5	2	1035760	5.1886	1.0596e-07
DEP	ENSG00000112530	PACRG	6	163143164	163741524	1460	110	1025431	4.6226	1.8952e-06
DEP	ENSG00000185053	SGCZ	8	13942373	15100792	4789	157	1024137	8.7608	9.6892e-19
DEP	ENSG00000156671	SAMD8	10	76866275	76946881	105	11	1013660	5.1596	1.2373e-07
DEP	ENSG00000187676	B3GLCT	13	31769112	31911413	223	20	1025682	6.3394	1.1534e-10
DEP	ENSG00000165379	LRFN5	14	42071764	42378752	608	28	1028147	7.5206	2.726e-14
DEP	ENSG00000164180	TMEM161B	5	87480450	87569665	83	11	1018831	5.029	2.4646e-07
DEP	ENSG00000164483	SAMD3	6	130460447	130691570	755	22	1027880	5.0643	2.0496e-07
DEP	ENSG00000188938	FAM120AOS	9	96203776	96220874	51	10	1025197	6.4255	6.5707e-11
DEP	ENSG00000167139	TBC1D21	15	74160922	74186555	43	8	1034220	6.0872	5.7456e-10
DEP	ENSG00000152760	DYNLT5	1	67212978	67249730	81	10	1026724	4.9237	4.2458e-07
DEP	ENSG00000185909	KLHDC8B	3	49203987	49218919	19	4	1021494	6.8237	4.435e-12
DEP	ENSG00000169302	STK32A	5	146609526	146772418	496	40	1022333	4.5611	2.5445e-06
DEP	ENSG00000166793	YPEL4	11	57407560	57422417	12	3	1034645	5.3902	3.519e-08
DEP	ENSG00000156603	MED19	11	57466182	57484804	21	5	1032394	5.2081	9.5408e-08
DEP	ENSG00000146555	SDK1	7	3336080	4313632	2794	97	1023289	7.8548	2.0015e-15
DEP	ENSG00000143882	ATP6V1C2	2	10856775	10930236	168	23	1005407	4.5583	2.5783e-06
DEP	ENSG00000170209	ANKK1	11	113253513	113276140	52	7	1029969	6.9677	1.6106e-12
DEP	ENSG00000172260	NEGR1	1	71863625	72753533	1305	73	1024824	7.7856	3.4679e-15
DEP	ENSG00000185352	HS6ST3	13	96738093	97496816	1348	59	1027539	6.6129	1.884e-11
DEP	ENSG00000211450	SELENOH	11	57503722	57515883	8	3	1035760	6.2693	1.8133e-10
DEP	ENSG00000119608	PROX2	14	75314736	75335562	37	6	1021491	5.9147	1.6623e-09
DEP	ENSG00000186665	C17orf58	17	65982217	65994765	8	2	1028695	4.9898	3.0222e-07
DEP	ENSG00000178917	ZNF852	3	44534924	44557222	13	4	1015997	6.0766	6.1371e-10
DEP	ENSG00000144792	ZNF660	3	44621456	44646186	10	6	981758	5.4835	2.0852e-08
DEP	ENSG00000173611	SCAI	9	127699887	127910838	245	15	1020820	5.0727	1.9613e-07
DEP	ENSG00000173421	IHO1	3	49230861	49300636	64	7	1031517	6.7072	9.9202e-12
DEP	ENSG00000188981	MSANTD1	4	3245766	3278465	94	7	1029892	4.8345	6.6728e-07
DEP	ENSG00000188107	EYS	6	64424876	66422118	4045	99	1025793	7.4075	6.4336e-14
DEP	ENSG00000106384	MOGAT3	7	100834010	100849302	26	7	1025607	5.0593	2.1045e-07
DEP	ENSG00000185219	ZNF445	3	44476262	44524162	47	8	1024119	6.8384	4.0028e-12
DEP	ENSG00000173769	TOPAZ1	3	44278378	44378590	162	11	1030901	5.2919	6.0523e-08
DEP	ENSG00000188315	C3orf62	3	49301030	49319864	16	3	1018378	5.2961	5.9158e-08
DEP	ENSG00000213533	STIMATE	3	52865772	52936597	98	8	1020680	4.9574	3.5723e-07
DEP	ENSG00000176020	AMIGO3	3	49749267	49762238	18	4	1034483	6.9116	2.3958e-12
DEP	ENSG00000205363	INSYN1	15	74022772	74050495	76	15	1031629	4.7714	9.1458e-07
DEP	ENSG00000187492	CDHR4	3	49823165	49842254	24	8	1022011	7.5242	2.6524e-14
DEP	ENSG00000185614	INKA1	3	49835687	49847463	8	3	1003646	6.2703	1.802e-10
DEP	ENSG00000272573	MUSTN1	3	52862131	52874235	31	4	1014128	5.2607	7.1756e-08
DEP	ENSG00000187772	LIN28B	6	105379874	105536207	143	16	1024035	4.5577	2.5862e-06
DEP	ENSG00000203727	SAMD5	6	147824807	148063677	755	48	1026185	4.7688	9.2663e-07
DEP	ENSG00000177125	ZBTB34	9	129617944	129653157	34	8	1012674	4.7384	1.0771e-06
DEP	ENSG00000168273	UQCC5	3	52565002	52579586	28	5	1025510	5.0915	1.7758e-07
DEP	ENSG00000233436	BTBD18	11	57505986	57524253	18	5	1021487	6.0917	5.5852e-10
DEP	ENSG00000236980	C3orf84	3	49210069	49234291	29	4	1026414	7.1258	5.1733e-13
DEP	ENSG00000235376	RPEL1	10	105000644	105012773	16	4	1019703	5.4402	2.6604e-08
DEP	ENSG00000237515	SHISA9	16	12990477	13339273	1032	80	1022571	6.7128	9.5481e-12
PTSD	ENSG00000128567	PODXL	7	131180021	131246376	132	25	174304	4.713	1.2205e-06
SCZ	ENSG00000159251	ACTC1	15	35075297	35092927	31	9	129648	5.2789	6.498e-08
SCZ	ENSG00000023330	ALAS1	3	52227099	52253343	21	3	130520	5.5581	1.3639e-08
SCZ	ENSG00000149925	ALDOA	16	30059411	30086741	14	3	130644	5.2052	9.6905e-08
SCZ	ENSG00000151150	ANK3	10	61781056	62498284	1540	80	129939	4.8739	5.4714e-07
SCZ	ENSG00000175220	ARHGAP1	11	46693625	46727215	25	6	130572	6.5449	2.976e-11
SCZ	ENSG00000138175	ARL3	10	104428484	104479190	64	10	129730	4.7106	1.235e-06
SCZ	ENSG00000100299	ARSA	22	51056182	51071601	62	16	129404	4.8704	5.5692e-07
SCZ	ENSG00000117601	SERPINC1	1	173867938	173891516	33	5	130644	4.6718	1.493e-06
SCZ	ENSG00000142599	RERE	1	8407464	8882699	481	20	129730	5.4343	2.7505e-08
SCZ	ENSG00000135298	ADGRB3	6	69340210	70104403	1607	63	130094	6.2053	2.7297e-10
SCZ	ENSG00000149131	SERPING1	11	57360027	57387326	48	6	130120	4.6718	1.4925e-06
SCZ	ENSG00000178538	CA8	8	61096423	61198954	282	21	130020	5.1711	1.1636e-07
SCZ	ENSG00000165995	CACNB2	10	18424373	18835688	1224	105	130007	9.4373	1.9119e-21
SCZ	ENSG00000117399	CDC20	1	43819626	43833874	13	4	129561	5.3832	3.6594e-08
SCZ	ENSG00000180720	CHRM4	11	46400335	46418122	9	5	127150	6.0035	9.6577e-10
SCZ	ENSG00000080644	CHRNA3	15	78880394	78918637	69	9	130070	6.9965	1.3126e-12
SCZ	ENSG00000169684	CHRNA5	15	78852862	78892611	70	9	129893	5.8124	3.0794e-09
SCZ	ENSG00000117971	CHRNB4	15	78911636	78938587	48	7	130540	6.4221	6.7192e-11
SCZ	ENSG00000120885	CLU	8	27449434	27477328	64	11	129605	5.7449	4.5995e-09
SCZ	ENSG00000120088	CRHR1	17	43692710	43918194	922	7	130494	5.4818	2.1045e-08
SCZ	ENSG00000130287	NCAN	19	19317773	19368061	57	9	130084	5.2945	5.9682e-08
SCZ	ENSG00000198561	CTNND1	11	57515756	57591652	71	9	128293	5.6777	6.8272e-09
SCZ	ENSG00000148795	CYP17A1	10	104585288	104602290	27	6	129427	5.3903	3.516e-08
SCZ	ENSG00000078725	BRINP1	9	121923907	122136739	377	38	130261	4.6219	1.9008e-06
SCZ	ENSG00000187323	DCC	18	49861542	51067273	3434	91	129911	4.9464	3.7808e-07
SCZ	ENSG00000105928	GSDME	7	24732974	24802639	228	21	129989	5.4566	2.4264e-08
SCZ	ENSG00000144355	DLX1	2	172945208	172959402	24	6	128296	5.7789	3.7601e-09
SCZ	ENSG00000115844	DLX2	2	172959166	172972478	22	8	127364	4.6888	1.3741e-06
SCZ	ENSG00000015413	DPEP1	16	89674716	89712216	73	11	129893	5.7734	3.8846e-09
SCZ	ENSG00000197635	DPP4	2	162843751	162936052	117	18	128620	5.5705	1.2702e-08
SCZ	ENSG00000188641	DPYD	1	97538299	98391615	1553	93	129446	10.397	1.2836e-25
SCZ	ENSG00000149295	DRD2	11	113275317	113351413	163	22	130403	5.9368	1.4532e-09
SCZ	ENSG00000101210	EEF1A2	20	62114365	62135668	25	4	130644	4.7362	1.0886e-06
SCZ	ENSG00000184349	EFNA5	5	106707590	107011596	583	74	130222	6.3638	9.8437e-11
SCZ	ENSG00000008300	CELSR3	3	48668896	48705348	12	3	129914	4.5663	2.4816e-06
SCZ	ENSG00000145242	EPHA5	4	66180281	66541529	1022	60	130017	4.9777	3.2166e-07
SCZ	ENSG00000178568	ERBB4	2	212235442	213408879	2829	163	130134	6.5233	3.4395e-11
SCZ	ENSG00000120705	ETF1	5	137836782	137883989	57	11	129611	6.0508	7.2074e-10
SCZ	ENSG00000187741	FANCA	16	89798959	89888066	386	13	130276	5.375	3.8291e-08
SCZ	ENSG00000182511	FES	15	91422665	91444006	45	6	130644	7.0544	8.6679e-13
SCZ	ENSG00000077782	FGFR1	8	38263656	38331352	79	13	130190	5.6301	9.0032e-09
SCZ	ENSG00000179399	GPC5	13	92045935	93524490	2857	159	130214	4.9536	3.6428e-07
SCZ	ENSG00000189283	FHIT	3	59730036	61242133	4654	311	130114	5.7691	3.9858e-09
SCZ	ENSG00000118689	FOXO3	6	108876026	109010972	109	13	130597	5.0196	2.5893e-07
SCZ	ENSG00000176920	FUT2	19	49194228	49214191	43	4	130644	4.5612	2.5437e-06
SCZ	ENSG00000113327	GABRG2	5	161489648	161587545	121	24	130273	4.728	1.1335e-06
SCZ	ENSG00000143641	GALNT2	1	230197956	230422875	582	54	130204	5.176	1.1333e-07
SCZ	ENSG00000141013	GAS8	16	90081056	90116379	95	14	130417	4.5661	2.4842e-06
SCZ	ENSG00000172354	GNB2	7	100266363	100281792	12	5	128823	4.6819	1.4214e-06
SCZ	ENSG00000150625	GPM6A	4	176549088	176928842	763	74	129495	4.8041	7.774e-07
SCZ	ENSG00000128285	MCHR1	22	41070182	41083818	15	5	130644	4.9757	3.2512e-07
SCZ	ENSG00000183454	GRIN2A	16	9842265	10281611	1329	50	129824	5.2649	7.0123e-08
SCZ	ENSG00000198822	GRM3	7	86268230	86499193	327	28	130180	6.3836	8.6462e-11
SCZ	ENSG00000167004	PDIA3	15	44033326	44069804	34	3	130608	4.9698	3.3511e-07
SCZ	ENSG00000126457	PRMT1	19	50175409	50196707	18	5	130644	5.0644	2.048e-07
SCZ	ENSG00000113013	HSPA9	5	137885571	137916318	32	5	129767	5.0754	1.9336e-07
SCZ	ENSG00000144381	HSPD1	2	198346308	198369998	12	3	129712	6.9338	2.0478e-12
SCZ	ENSG00000115541	HSPE1	2	198359721	198373187	9	2	130644	6.5745	2.4402e-11
SCZ	ENSG00000113141	IK	5	140022384	140047065	39	4	129066	4.7287	1.13e-06
SCZ	ENSG00000136381	IREB2	15	78725518	78798798	113	10	130241	6.5281	3.3304e-11
SCZ	ENSG00000126456	IRF3	19	50157826	50174132	10	4	127827	6.475	4.7403e-11
SCZ	ENSG00000055957	ITIH1	3	52806602	52831084	46	4	130321	6.4956	4.1343e-11
SCZ	ENSG00000162267	ITIH3	3	52823784	52848025	39	6	128980	6.9882	1.392e-12
SCZ	ENSG00000055955	ITIH4	3	52842006	52869717	52	6	130325	7.3389	1.0765e-13
SCZ	ENSG00000158445	KCNB1	20	47983505	48104181	356	36	129331	5.1433	1.3495e-07
SCZ	ENSG00000115474	KCNJ13	2	233625512	233646275	30	5	130622	6.1207	4.6575e-10
SCZ	ENSG00000143603	KCNN3	1	154664938	154847754	390	74	130342	5.3329	4.8326e-08
SCZ	ENSG00000126214	KLC1	14	104090525	104172888	130	12	129592	5.2455	7.7926e-08
SCZ	ENSG00000145012	LPP	3	187866097	188613460	1355	144	130155	4.6527	1.6385e-06
SCZ	ENSG00000176956	LY6H	8	144234331	144247053	15	3	130644	4.8721	5.521e-07
SCZ	ENSG00000166963	MAP1A	15	43798165	43828818	27	4	130276	5.8213	2.9195e-09
SCZ	ENSG00000186868	MAPT	17	43966702	44110700	673	5	130599	5.2975	5.8699e-08
SCZ	ENSG00000110492	MDK	11	46397334	46410387	8	3	129947	6.441	5.9332e-11
SCZ	ENSG00000140259	MFAP1	15	44091733	44121951	33	3	129647	4.6505	1.6554e-06
SCZ	ENSG00000037749	MFAP3	5	153413519	153442014	48	4	130481	4.6312	1.8176e-06
SCZ	ENSG00000156103	MMP16	8	89044460	89344717	417	46	130040	5.4841	2.0784e-08
SCZ	ENSG00000117400	MPL	1	43798475	43825135	24	4	129088	5.1344	1.4152e-07
SCZ	ENSG00000175806	MSRA	8	9906830	10291401	1361	62	130232	6.1816	3.173e-10
SCZ	ENSG00000106268	NUDT1	7	2276857	2295780	44	10	130395	6.5579	2.7286e-11
SCZ	ENSG00000198951	NAGA	22	42449338	42471852	19	7	121582	6.0433	7.5497e-10
SCZ	ENSG00000149294	NCAM1	11	112826969	113154158	758	40	128651	4.607	2.0428e-06
SCZ	ENSG00000131495	NDUFA2	5	140019948	140032370	24	3	130323	4.7893	8.37e-07
SCZ	ENSG00000184983	NDUFA6	22	42476530	42491888	6	3	124209	5.7991	3.3329e-09
SCZ	ENSG00000134259	NGF	1	115823537	115885857	189	36	129671	5.672	7.0587e-09
SCZ	ENSG00000197696	NMB	15	85193360	85206802	32	7	128078	6.4869	4.3804e-11
SCZ	ENSG00000154146	NRGN	11	124604829	124622102	25	6	130639	6.9531	1.7861e-12
SCZ	ENSG00000073969	NSF	17	44663035	44839830	58	5	130207	4.9082	4.595e-07
SCZ	ENSG00000070081	NUCB2	11	17276884	17376510	152	16	130224	4.9014	4.7567e-07
SCZ	ENSG00000183715	OPCML	11	132279875	133407403	2318	212	129736	6.1808	3.1888e-10
SCZ	ENSG00000116329	OPRD1	1	29133654	29195208	139	20	130397	5.289	6.15e-08
SCZ	ENSG00000140564	FURIN	15	91406885	91431687	54	8	130644	7.4917	3.3992e-14
SCZ	ENSG00000114054	PCCB	3	135964167	136061737	92	13	128217	6.2479	2.0806e-10
SCZ	ENSG00000169851	PCDH7	4	30716951	31153423	891	52	129446	5.594	1.1098e-08
SCZ	ENSG00000184226	PCDH9	13	66871966	67809468	1533	100	129846	5.0157	2.6422e-07
SCZ	ENSG00000131165	CHMP1A	16	89705839	89729193	64	9	130548	5.1046	1.6575e-07
SCZ	ENSG00000184588	PDE4B	1	66253193	66845262	987	67	129457	4.8048	7.7451e-07
SCZ	ENSG00000113448	PDE4D	5	58259865	59788925	2889	144	130130	5.0675	2.0155e-07
SCZ	ENSG00000013375	PGM3	6	83869592	83908655	30	4	129885	4.6836	1.4092e-06
SCZ	ENSG00000085563	ABCB1	7	87128179	87347639	361	31	129331	5.4077	3.192e-08
SCZ	ENSG00000197724	PHF2	9	96333909	96446869	411	23	129607	4.7265	1.1422e-06
SCZ	ENSG00000137841	PLCB2	15	40571461	40605174	50	9	130395	5.7338	4.9102e-09
SCZ	ENSG00000115896	PLCL1	2	198664426	199019608	507	22	129496	6.7741	6.2598e-12
SCZ	ENSG00000073711	PPP2R3A	3	135679515	135871752	182	13	130111	5.3542	4.2978e-08
SCZ	ENSG00000149923	PPP4C	16	30082297	30101698	15	3	130636	5.0096	2.727e-07
SCZ	ENSG00000184304	PRKD1	14	30040685	30401899	590	37	129243	5.0774	1.9131e-07
SCZ	ENSG00000102882	MAPK3	16	30120426	30139630	14	4	130457	5.1717	1.1596e-07
SCZ	ENSG00000166484	MAPK7	17	19276034	19291857	3	1	130644	4.964	3.4527e-07
SCZ	ENSG00000055332	EIF2AK2	2	37327281	37389190	132	16	130241	4.977	3.2289e-07
SCZ	ENSG00000126460	PRRG2	19	50079574	50099272	35	3	128437	5.6828	6.6255e-09
SCZ	ENSG00000124212	PTGIS	20	48115411	48189707	79	15	129214	6.3181	1.3238e-10
SCZ	ENSG00000142949	PTPRF	1	43986708	44094343	210	15	130313	5.5127	1.7668e-08
SCZ	ENSG00000100401	RANGAP1	22	41635781	41687255	67	8	130193	4.7357	1.0917e-06
SCZ	ENSG00000069667	RORA	15	60775483	61526502	1419	187	130121	4.6069	2.0439e-06
SCZ	ENSG00000177954	RPS27	1	153958239	153969631	8	5	130349	4.9395	3.9162e-07
SCZ	ENSG00000126458	RRAS	19	50133552	50148400	15	4	130644	6.2695	1.8115e-10
SCZ	ENSG00000139970	RTN1	14	60057694	60342557	322	17	130436	4.7428	1.0538e-06
SCZ	ENSG00000163635	ATXN7	3	63844785	63994240	172	19	130183	6.0844	5.8457e-10
SCZ	ENSG00000170624	SGCD	5	155457147	156199799	1615	61	129376	6.6814	1.1837e-11
SCZ	ENSG00000213445	SIPA1	11	65400578	65423391	27	7	129485	4.8557	5.9987e-07
SCZ	ENSG00000183023	SLC8A1	2	40334286	40744575	1135	81	129829	4.7757	8.9537e-07
SCZ	ENSG00000168807	SNTB2	16	69216050	69347955	198	16	130503	4.6531	1.6349e-06
SCZ	ENSG00000198911	SREBF2	22	42224083	42308312	137	17	129530	5.4186	3.0034e-08
SCZ	ENSG00000112658	SRF	6	43133920	43154244	29	4	129869	5.2171	9.0865e-08
SCZ	ENSG00000135250	SRPK2	7	104749048	105044614	319	9	130070	6.6715	1.2656e-11
SCZ	ENSG00000114904	NEK4	3	52739796	52809965	85	4	130057	6.6132	1.881e-11
SCZ	ENSG00000101109	STK4	20	43590120	43713600	138	8	130249	4.6732	1.4824e-06
SCZ	ENSG00000006071	ABCC8	11	17409432	17503449	270	28	129937	5.0873	1.8161e-07
SCZ	ENSG00000149922	TBX6	16	30092114	30108258	10	3	130631	5.552	1.4125e-08
SCZ	ENSG00000196628	TCF4	18	52884562	53308252	501	52	129353	7.8822	1.6079e-15
SCZ	ENSG00000100207	TCF20	22	42551019	42669768	156	17	129645	4.6979	1.3145e-06
SCZ	ENSG00000008196	TFAP2B	6	50781439	50820326	69	11	130420	4.7347	1.0967e-06
SCZ	ENSG00000151090	THRB	3	24153644	24541772	868	99	129913	5.6573	7.6906e-09
SCZ	ENSG00000116147	TNR	1	175286935	175717752	844	82	130167	4.9133	4.4783e-07
SCZ	ENSG00000067369	TP53BP1	15	43690262	43807707	175	9	130543	5.3701	3.9336e-08
SCZ	ENSG00000133107	TRPC4	13	38205773	38448939	664	51	130177	5.7751	3.8465e-09
SCZ	ENSG00000028116	VRK2	2	58268777	58392055	146	20	130018	6.4932	4.2012e-11
SCZ	ENSG00000108379	WNT3	17	44834872	44901126	87	13	128886	6.066	6.5584e-10
SCZ	ENSG00000126215	XRCC3	14	104158945	104186823	42	8	130473	5.9421	1.4072e-09
SCZ	ENSG00000108953	YWHAE	17	1242833	1308669	138	16	130032	4.8638	5.7586e-07
SCZ	ENSG00000169981	ZNF35	3	44685108	44707283	12	6	125895	5.2776	6.5426e-08
SCZ	ENSG00000116127	ALMS1	2	73607886	73842047	276	7	130530	5.3955	3.4163e-08
SCZ	ENSG00000114416	FXR1	3	180625096	180705541	94	8	130389	6.4846	4.4469e-11
SCZ	ENSG00000103723	AP3B2	15	83323033	83383660	119	19	129209	6.1219	4.6247e-10
SCZ	ENSG00000180530	NRIP1	21	16328556	16443224	179	24	130435	5.2223	8.8345e-08
SCZ	ENSG00000002822	MAD1L1	7	1850428	2277583	1313	29	130024	8.5838	4.5878e-18
SCZ	ENSG00000149927	DOC2A	16	30011835	30028424	20	4	130145	5.51	1.7946e-08
SCZ	ENSG00000149091	DGKZ	11	46349455	46407104	53	10	129969	7.3975	6.9375e-14
SCZ	ENSG00000177380	PPFIA3	19	49617646	49659287	90	12	130632	4.6425	1.7213e-06
SCZ	ENSG00000185324	CDK10	16	89748076	89767772	34	6	130625	4.7061	1.2622e-06
SCZ	ENSG00000100346	CACNA1I	22	39961758	40090740	222	26	130155	6.9769	1.5088e-12
SCZ	ENSG00000103423	DNAJA3	16	4470806	4511776	52	4	130281	4.6906	1.3621e-06
SCZ	ENSG00000157680	DGKI	7	137069385	137536609	453	39	129759	5.3125	5.4059e-08
SCZ	ENSG00000198010	DLGAP2	8	872021	1661642	2789	174	129920	4.8274	6.9156e-07
SCZ	ENSG00000104055	TGM5	15	43519793	43564055	53	5	130171	4.8708	5.5574e-07
SCZ	ENSG00000149930	TAOK2	16	29980188	30008583	10	4	130644	5.3528	4.3311e-08
SCZ	ENSG00000179915	NRXN1	2	50140643	51264674	2773	112	130090	4.8869	5.1221e-07
SCZ	ENSG00000112531	QKI	6	163830675	164004628	242	15	130420	4.6318	1.8121e-06
SCZ	ENSG00000166170	BAG5	14	104017881	104034151	20	3	130644	6.0522	7.1446e-10
SCZ	ENSG00000166716	ZNF592	15	85286818	85354663	117	16	129642	6.2297	2.3371e-10
SCZ	ENSG00000168781	PPIP5K1	15	43820660	43887451	25	3	130644	5.1845	1.0831e-07
SCZ	ENSG00000066135	KDM4A	1	44110797	44176189	69	10	129767	5.5124	1.7696e-08
SCZ	ENSG00000198597	ZNF536	19	30858328	31053966	300	31	128560	5.2364	8.1891e-08
SCZ	ENSG00000175224	ATG13	11	46633826	46702569	49	6	129934	7.0043	1.2408e-12
SCZ	ENSG00000131374	TBC1D5	3	17193654	17789240	1137	12	127578	4.9079	4.6032e-07
SCZ	ENSG00000168806	LCMT2	15	43614974	43627820	6	2	130140	5.4701	2.249e-08
SCZ	ENSG00000169554	ZEB2	2	145136942	145282958	135	26	130154	6.671	1.2703e-11
SCZ	ENSG00000163636	PSMD6	3	63991225	64014686	48	10	129885	5.616	9.7709e-09
SCZ	ENSG00000187391	MAGI2	7	77641374	79088121	3681	233	130106	4.7674	9.3312e-07
SCZ	ENSG00000168016	TRANK1	3	36863308	36991548	205	18	130107	4.6904	1.3631e-06
SCZ	ENSG00000100426	ZBED4	22	50242497	50288726	131	6	130549	4.971	3.3307e-07
SCZ	ENSG00000065609	SNAP91	6	84257604	84424127	236	21	129986	5.6082	1.0222e-08
SCZ	ENSG00000162413	KLHL21	1	6645784	6667958	33	8	128465	4.9763	3.2403e-07
SCZ	ENSG00000198837	DENND4B	1	153896977	153924162	31	4	130592	4.966	3.4168e-07
SCZ	ENSG00000006740	ARHGAP44	17	12687829	12899960	593	46	130269	5.7353	4.8675e-09
SCZ	ENSG00000241399	CD302	2	160620139	160660115	101	11	130513	4.6382	1.7572e-06
SCZ	ENSG00000100387	RBX1	22	41342351	41374019	10	3	123933	5.6843	6.5678e-09
SCZ	ENSG00000142197	DOP1B	21	37524080	37671572	455	45	130457	4.919	4.3495e-07
SCZ	ENSG00000135164	DMTF1	7	86776677	86830648	134	8	130352	4.65	1.6598e-06
SCZ	ENSG00000117020	AKT3	1	243646535	244019381	411	17	130445	5.8889	1.944e-09
SCZ	ENSG00000138622	HCN4	15	73607200	73666605	115	17	130086	4.5639	2.5106e-06
SCZ	ENSG00000115816	CEBPZ	2	37423772	37463740	75	15	126211	4.6195	1.9233e-06
SCZ	ENSG00000186448	ZNF197	3	44661511	44694963	18	5	130135	4.8723	5.5155e-07
SCZ	ENSG00000140264	SERF2	15	44064294	44093287	32	4	130110	5.3951	3.4251e-08
SCZ	ENSG00000144677	CTDSPL	3	37898669	38030960	181	23	129664	4.9497	3.7155e-07
SCZ	ENSG00000118007	STAG1	3	136050077	136476245	372	20	128735	5.7147	5.4944e-09
SCZ	ENSG00000185619	PCGF3	4	694537	769428	177	23	130564	5.3055	5.6178e-08
SCZ	ENSG00000162419	GMEB1	1	28990234	29047115	20	6	129585	4.9359	3.9882e-07
SCZ	ENSG00000056972	TRAF3IP2	6	111871581	111932477	133	18	129598	4.6093	2.0201e-06
SCZ	ENSG00000054282	SDCCAG8	1	243414307	243668393	321	24	130249	5.7404	4.722e-09
SCZ	ENSG00000055147	FAM114A2	5	153364723	153423497	104	6	130414	4.6717	1.4933e-06
SCZ	ENSG00000112996	MRPS30	5	44804027	44820616	7	4	126305	5.2597	7.2145e-08
SCZ	ENSG00000143543	JTB	1	153941745	153956096	13	4	130496	4.8643	5.743e-07
SCZ	ENSG00000119737	GPR75	2	54075050	54092170	31	8	130253	4.5946	2.1677e-06
SCZ	ENSG00000172409	CLP1	11	57420216	57434337	11	3	130582	4.539	2.8256e-06
SCZ	ENSG00000196090	PTPRT	20	40696392	41823557	2432	197	129861	5.0754	1.9338e-07
SCZ	ENSG00000136631	VPS45	1	150034350	150122505	52	1	130644	4.9458	3.7908e-07
SCZ	ENSG00000247596	TWF2	3	52257626	52278183	31	7	130161	4.718	1.1907e-06
SCZ	ENSG00000185989	RASA3	13	114742194	114903095	402	28	130309	4.6056	2.0559e-06
SCZ	ENSG00000179950	PUF60	8	144893514	144916556	5	2	130568	5.3715	3.9034e-08
SCZ	ENSG00000138311	ZNF365	10	64128916	64436771	728	62	129061	5.8053	3.2123e-09
SCZ	ENSG00000072134	EPN2	17	19135690	19245028	23	2	130644	5.5538	1.3978e-08
SCZ	ENSG00000076685	NT5C2	10	104842774	104958063	228	16	129431	6.6938	1.0875e-11
SCZ	ENSG00000156395	SORCS3	10	106395859	107029993	1482	46	130328	5.1936	1.0312e-07
SCZ	ENSG00000080854	IGSF9B	11	133773520	133831649	121	22	129796	7.2106	2.7849e-13
SCZ	ENSG00000079841	RIMS1	6	72591406	73117845	1093	46	129059	4.586	2.2592e-06
SCZ	ENSG00000125107	CNOT1	16	58548850	58668790	296	12	130441	4.9822	3.144e-07
SCZ	ENSG00000112659	CUL9	6	43144913	43197325	71	8	129875	5.7572	4.2753e-09
SCZ	ENSG00000110046	ATG2A	11	64657004	64689722	14	4	129410	4.5888	2.2292e-06
SCZ	ENSG00000010327	STAB1	3	52524354	52563512	47	9	130101	7.1083	5.8737e-13
SCZ	ENSG00000048828	FAM120A	9	96209173	96333397	313	17	129599	5.3057	5.613e-08
SCZ	ENSG00000068878	PSME4	2	54086204	54202977	254	14	130415	4.7608	9.6426e-07
SCZ	ENSG00000154822	PLCL2	3	16969582	17137098	295	17	129849	5.1399	1.3747e-07
SCZ	ENSG00000085788	DDHD2	8	38083861	38125351	13	5	125149	4.7892	8.3728e-07
SCZ	ENSG00000150471	ADGRL3	4	62061949	62943168	1443	109	129598	4.5754	2.377e-06
SCZ	ENSG00000070366	SMG6	17	1958133	2212069	520	19	130179	5.5346	1.5599e-08
SCZ	ENSG00000151503	NCAPD3	11	134017337	134099426	108	13	129372	4.7748	8.9941e-07
SCZ	ENSG00000119042	SATB2	2	200129223	200340989	174	14	130061	5.5048	1.8475e-08
SCZ	ENSG00000198198	SZT2	1	43850556	43924918	83	6	130020	4.9558	3.6009e-07
SCZ	ENSG00000156011	PSD3	8	18379813	18876196	1882	118	129606	4.6571	1.6032e-06
SCZ	ENSG00000088808	PPP1R13B	14	104195088	104320116	228	9	130556	6.5206	3.5005e-11
SCZ	ENSG00000129933	MAU2	19	19426496	19474563	73	6	130499	6.6089	1.9355e-11
SCZ	ENSG00000115524	SF3B1	2	198251698	198304815	27	3	128115	6.9061	2.4905e-12
SCZ	ENSG00000140612	SEC11A	15	85207768	85264691	91	13	129509	5.3794	3.7359e-08
SCZ	ENSG00000162702	ZNF281	1	200369075	200384186	17	3	130626	4.7713	9.1499e-07
SCZ	ENSG00000019102	VSIG2	11	124612370	124627109	21	5	130638	6.9547	1.7665e-12
SCZ	ENSG00000118298	CA14	1	150224554	150242478	10	3	130644	5.0055	2.7856e-07
SCZ	ENSG00000103066	PLA2G15	16	68274240	68299965	41	6	129528	4.8326	6.7389e-07
SCZ	ENSG00000115825	PRKD3	2	37472645	37556915	223	17	129484	5.3907	3.5087e-08
SCZ	ENSG00000242028	HYPK	15	44087619	44099787	8	3	128587	4.9497	3.7155e-07
SCZ	ENSG00000066248	NGEF	2	233738396	233882951	385	42	130218	7.4325	5.3299e-14
SCZ	ENSG00000115828	QPCT	2	37566742	37605465	84	19	128477	4.8713	5.5421e-07
SCZ	ENSG00000115540	MOB4	2	198375295	198423423	31	4	127805	6.8642	3.3434e-12
SCZ	ENSG00000156599	ZDHHC5	11	57430223	57473659	57	9	128624	5.8728	2.1429e-09
SCZ	ENSG00000196141	SPATS2L	2	201165604	201351986	349	39	130037	7.4707	3.9889e-14
SCZ	ENSG00000101445	PPP1R16B	20	37429348	37556667	224	35	129996	7.652	9.8911e-15
SCZ	ENSG00000204120	GIGYF2	2	233557015	233730287	282	12	130356	5.6812	6.6885e-09
SCZ	ENSG00000178342	KCNG2	18	77618668	77664816	119	12	130425	5.8715	2.1592e-09
SCZ	ENSG00000163938	GNL3	3	52714936	52733513	23	2	130516	6.6984	1.0538e-11
SCZ	ENSG00000092847	AGO1	1	36330412	36400211	27	3	130304	4.8293	6.85e-07
SCZ	ENSG00000108641	B9D1	17	19235563	19286495	13	3	130370	5.8572	2.353e-09
SCZ	ENSG00000114861	FOXP1	3	70998865	71638140	1016	92	129879	8.5989	4.0234e-18
SCZ	ENSG00000109956	B3GAT1	11	134243398	134286880	125	15	129389	5.5121	1.7732e-08
SCZ	ENSG00000054116	TRAPPC3	1	36597170	36626654	29	2	129805	4.6394	1.747e-06
SCZ	ENSG00000143570	SLC39A1	1	153926575	153945660	20	3	130644	4.9567	3.5848e-07
SCZ	ENSG00000137822	TUBGCP4	15	43658257	43703258	40	6	129880	5.6268	9.18e-09
SCZ	ENSG00000076321	KLHL20	1	173679063	173760960	63	7	130315	4.9614	3.4991e-07
SCZ	ENSG00000144642	RBMS3	3	29317351	30056886	2036	134	130097	5.9461	1.373e-09
SCZ	ENSG00000075292	ZNF638	2	71498729	71667191	403	23	129602	4.5629	2.5225e-06
SCZ	ENSG00000100418	DESI1	22	41989032	42022079	11	5	126574	5.173	1.1521e-07
SCZ	ENSG00000186472	PCLO	7	82378321	82797197	742	39	130214	5.3168	5.28e-08
SCZ	ENSG00000114902	SPCS1	3	52734792	52747198	15	2	130644	6.6048	1.9899e-11
SCZ	ENSG00000133315	MACROD1	11	63761006	63938602	296	34	129380	5.4086	3.1752e-08
SCZ	ENSG00000276043	UHRF1	19	4904510	4967165	119	19	130346	4.8419	6.4315e-07
SCZ	ENSG00000100027	YPEL1	22	22046825	22095071	92	16	129384	4.8588	5.9043e-07
SCZ	ENSG00000106266	SNX8	7	2286405	2359099	145	21	129842	5.2371	8.1555e-08
SCZ	ENSG00000122687	MRM2	7	2268830	2286840	34	9	129010	6.9175	2.298e-12
SCZ	ENSG00000162426	SLC45A1	1	8373171	8409227	85	13	129465	5.2774	6.5526e-08
SCZ	ENSG00000196104	SPOCK3	4	167649535	168160741	1141	54	129305	5.1882	1.0617e-07
SCZ	ENSG00000142546	NOSIP	19	50053725	50088845	42	5	129410	5.3218	5.1365e-08
SCZ	ENSG00000213593	TMX2	11	57474995	57513445	39	5	130249	5.755	4.331e-09
SCZ	ENSG00000186010	NDUFA13	19	19621550	19644858	9	3	130644	6.7604	6.8792e-12
SCZ	ENSG00000117362	APH1A	1	150232799	150246609	8	2	130644	4.7417	1.0598e-06
SCZ	ENSG00000023902	PLEKHO1	1	150117170	150136825	8	2	130594	5.641	8.4537e-09
SCZ	ENSG00000104219	ZDHHC2	8	17008836	17085241	161	27	130093	5.9134	1.6754e-09
SCZ	ENSG00000089639	GMIP	19	19735285	19759457	21	6	129344	4.5566	2.5991e-06
SCZ	ENSG00000132563	REEP2	5	137769690	137787658	32	6	130506	5.0468	2.2468e-07
SCZ	ENSG00000135365	PHF21A	11	45945870	46147985	216	22	129974	4.6252	1.8711e-06
SCZ	ENSG00000163935	SFMBT1	3	52928221	53085089	181	13	129655	7.1921	3.1892e-13
SCZ	ENSG00000171604	CXXC5	5	139023301	139068467	43	5	129645	5.5694	1.278e-08
SCZ	ENSG00000146166	LGSN	6	63980856	64034882	43	7	129257	4.7512	1.0109e-06
SCZ	ENSG00000153310	CYRIB	8	130846839	131033897	278	26	129966	5.6126	9.9671e-09
SCZ	ENSG00000120733	KDM3B	5	137683285	137777716	168	18	129908	4.5757	2.3732e-06
SCZ	ENSG00000119866	BCL11A	2	60673302	60785633	153	33	128937	4.5644	2.5042e-06
SCZ	ENSG00000213996	TM6SF2	19	19369841	19389074	33	5	130304	6.496	4.1239e-11
SCZ	ENSG00000239732	TLR9	3	52250096	52265179	13	6	129363	5.9594	1.2657e-09
SCZ	ENSG00000008869	HEATR5B	2	37203153	37316485	222	26	130118	5.318	5.2459e-08
SCZ	ENSG00000102471	NDFIP2	13	80050259	80135212	118	12	130344	5.4582	2.4055e-08
SCZ	ENSG00000078328	RBFOX1	16	5284469	7768342	9846	531	129946	7.116	5.5568e-13
SCZ	ENSG00000157450	RNF111	15	59274865	59394618	202	17	129413	4.6776	1.4512e-06
SCZ	ENSG00000148842	CNNM2	10	104673075	104843344	334	17	130042	6.3016	1.4731e-10
SCZ	ENSG00000167491	GATAD2A	19	19491642	19624741	65	8	130604	6.7808	5.9758e-12
SCZ	ENSG00000166272	WBP1L	10	104498727	104581022	200	21	130004	4.6995	1.3041e-06
SCZ	ENSG00000147548	NSD3	8	38122217	38244872	100	4	130180	5.019	2.5971e-07
SCZ	ENSG00000149292	TTC12	11	113180251	113249345	109	14	130181	5.0785	1.9022e-07
SCZ	ENSG00000176371	ZSCAN2	15	85139249	85171947	47	10	130477	6.0171	8.8779e-10
SCZ	ENSG00000153064	BANK1	4	102706764	103000969	480	31	129723	5.4126	3.1052e-08
SCZ	ENSG00000120658	ENOX1	13	43782335	44366116	1049	65	130093	4.9601	3.523e-07
SCZ	ENSG00000115392	FANCL	2	58381378	58473515	137	20	129781	5.9087	1.7237e-09
SCZ	ENSG00000174579	MSL2	3	135862760	135920522	25	9	129407	6.4143	7.0755e-11
SCZ	ENSG00000163939	PBRM1	3	52574368	52724866	221	6	130347	6.6045	1.9943e-11
SCZ	ENSG00000113119	TMCO6	5	140014012	140029989	31	5	130263	4.7682	9.2934e-07
SCZ	ENSG00000003509	NDUFAF7	2	37453774	37481303	70	12	125800	4.7252	1.1496e-06
SCZ	ENSG00000164574	GALNT10	5	153565295	153805544	656	51	130059	5.2639	7.052e-08
SCZ	ENSG00000110497	AMBRA1	11	46412962	46620619	125	10	129270	7.1458	4.4746e-13
SCZ	ENSG00000215421	ZNF407	18	72260106	72782628	627	25	130243	5.5861	1.1612e-08
SCZ	ENSG00000116871	MAP7D1	1	36616751	36651450	24	3	129576	5.1172	1.5509e-07
SCZ	ENSG00000007923	DNAJC11	1	6689228	6766966	133	13	129670	5.642	8.4033e-09
SCZ	ENSG00000272886	DCP1A	3	53312443	53386654	72	10	130197	5.0996	1.7017e-07
SCZ	ENSG00000016864	GLT8D1	3	52723500	52745099	23	2	130644	6.5097	3.7657e-11
SCZ	ENSG00000196345	ZKSCAN7	3	44591667	44629975	27	10	126363	4.7973	8.0395e-07
SCZ	ENSG00000005483	KMT2E	7	104649637	104759532	54	11	129977	7.3905	7.3112e-14
SCZ	ENSG00000100167	SEPTIN3	22	42367855	42399225	33	6	130448	6.6772	1.2176e-11
SCZ	ENSG00000157851	DPYSL5	2	27065969	27178219	160	10	127429	4.586	2.259e-06
SCZ	ENSG00000010319	SEMA3G	3	52462268	52484112	19	7	130644	5.1351	1.4101e-07
SCZ	ENSG00000137843	PAK6	15	40504629	40574688	89	19	130368	4.87	5.5813e-07
SCZ	ENSG00000114439	BBX	3	107236783	107535176	387	30	129433	5.0152	2.6484e-07
SCZ	ENSG00000103544	VPS35L	16	19561737	19717485	270	29	130051	4.813	7.4348e-07
SCZ	ENSG00000214435	AS3MT	10	104624183	104666656	95	11	129932	7.2682	1.8222e-13
SCZ	ENSG00000143614	GATAD2B	1	153772201	153900451	176	12	130469	5.2535	7.4621e-08
SCZ	ENSG00000126464	PRR12	19	50089912	50134696	52	5	129149	6.1667	3.4859e-10
SCZ	ENSG00000136383	ALPK3	15	85354911	85421713	148	26	130295	4.9392	3.9219e-07
SCZ	ENSG00000122778	KIAA1549	7	138511126	138671064	366	33	130129	5.2646	7.0239e-08
SCZ	ENSG00000130449	ZSWIM6	5	60623100	60846999	198	26	128514	6.987	1.4041e-12
SCZ	ENSG00000105705	SUGP1	19	19382320	19436321	89	8	130434	6.6673	1.3029e-11
SCZ	ENSG00000126461	SCAF1	19	50140382	50166906	17	5	128987	6.837	4.0435e-12
SCZ	ENSG00000112182	BACH2	6	90631247	91011627	536	60	130275	4.9897	3.0232e-07
SCZ	ENSG00000167720	SRR	17	2202244	2233553	43	8	130161	4.6522	1.642e-06
SCZ	ENSG00000196236	XPNPEP3	22	41248085	41333823	26	7	126964	5.4768	2.165e-08
SCZ	ENSG00000092853	CLSPN	1	36180819	36240568	45	4	130638	4.5558	2.6096e-06
SCZ	ENSG00000139746	RBM26	13	79880962	79985393	234	7	130356	5.7188	5.3634e-09
SCZ	ENSG00000151322	NPAS3	14	33399115	34278382	1945	224	130110	6.0083	9.3757e-10
SCZ	ENSG00000171174	RBKS	2	27999266	28118223	148	10	129320	4.7813	8.7079e-07
SCZ	ENSG00000128594	LRRC4	7	127662124	127676002	14	6	130321	6.0909	5.6135e-10
SCZ	ENSG00000183117	CSMD1	8	2787875	4857328	12037	528	130028	5.2075	9.5684e-08
SCZ	ENSG00000214575	CPEB1	15	83206948	83321762	233	24	129581	6.163	3.5688e-10
SCZ	ENSG00000146830	GIGYF1	7	100272130	100291870	18	5	129368	4.8643	5.7423e-07
SCZ	ENSG00000066322	ELOVL1	1	43824068	43838745	13	4	127651	5.0772	1.9154e-07
SCZ	ENSG00000127152	BCL11B	14	99630624	99743514	191	33	130397	6.5298	3.2932e-11
SCZ	ENSG00000168268	NT5DC2	3	52553385	52574093	40	5	130059	6.7183	9.1946e-12
SCZ	ENSG00000152430	BOLL	2	198586603	198656036	59	6	129362	5.3404	4.636e-08
SCZ	ENSG00000141034	GID4	17	17937611	17976719	48	4	130598	4.5817	2.3056e-06
SCZ	ENSG00000100162	CENPM	22	42329531	42348155	57	8	130053	6.8264	4.3537e-12
SCZ	ENSG00000100711	ZFYVE21	14	104177081	104205005	45	7	130365	6.9207	2.2467e-12
SCZ	ENSG00000182858	ALG12	22	50291852	50317106	94	5	130615	4.9897	3.024e-07
SCZ	ENSG00000125534	PPDPF	20	62146426	62158524	14	3	130466	5.501	1.8884e-08
SCZ	ENSG00000102886	GDPD3	16	30110977	30130264	15	5	130470	5.678	6.8145e-09
SCZ	ENSG00000184164	CRELD2	22	50307283	50326188	74	4	130608	4.7998	7.9405e-07
SCZ	ENSG00000162972	MAIP1	2	200815040	200833848	35	8	129808	4.9572	3.5767e-07
SCZ	ENSG00000175048	ZDHHC14	6	157797557	158103293	799	65	130115	4.5619	2.5349e-06
SCZ	ENSG00000120458	MSANTD2	11	124631388	124675868	66	9	130005	5.9561	1.2918e-09
SCZ	ENSG00000151789	ZNF385D	3	21454911	22419132	3302	186	130290	4.8139	7.4006e-07
SCZ	ENSG00000175213	ZNF408	11	46717317	46732466	14	3	130611	5.5768	1.2247e-08
SCZ	ENSG00000101546	RBFA	18	77789346	77815652	93	10	130189	4.6271	1.8538e-06
SCZ	ENSG00000101442	ACTR5	20	37371933	37406089	129	12	129876	6.8547	3.5724e-12
SCZ	ENSG00000103037	SETD6	16	58544383	58559431	35	6	130644	4.5848	2.272e-06
SCZ	ENSG00000137872	SEMA6D	15	47471403	48071420	1180	56	129700	4.5543	2.6274e-06
SCZ	ENSG00000163634	THOC7	3	63814546	63854597	37	10	130458	5.2398	8.038e-08
SCZ	ENSG00000122490	SLC66A2	18	77657420	77716664	89	11	129434	5.6262	9.2086e-09
SCZ	ENSG00000115520	COQ10B	2	198313231	198344851	17	3	128660	6.8079	4.9516e-12
SCZ	ENSG00000128886	ELL3	15	44059798	44074502	17	3	130625	5.1916	1.0425e-07
SCZ	ENSG00000153820	SPHKAP	2	228839670	229051836	495	24	130469	4.9638	3.4562e-07
SCZ	ENSG00000168772	CXXC4	4	105384463	105421058	38	7	129118	4.5752	2.3793e-06
SCZ	ENSG00000164091	WDR82	3	52283438	52317659	41	6	130583	4.7206	1.1755e-06
SCZ	ENSG00000105717	PBX4	19	19667516	19734725	50	6	130644	4.5536	2.6372e-06
SCZ	ENSG00000178922	HYI	1	43911674	43924938	12	3	130644	5.238	8.1171e-08
SCZ	ENSG00000126453	BCL2L12	19	50163399	50182173	10	4	130644	6.3838	8.6355e-11
SCZ	ENSG00000183166	CALN1	7	71239476	71917136	1470	54	130161	5.6665	7.2859e-09
SCZ	ENSG00000166086	JAM3	11	133933820	134026652	190	10	130043	4.7083	1.2491e-06
SCZ	ENSG00000090238	YPEL3	16	30098635	30113248	8	3	130628	5.9166	1.6437e-09
SCZ	ENSG00000149926	TLCD3B	16	30030748	30069338	35	4	130640	5.597	1.0902e-08
SCZ	ENSG00000184903	IMMP2L	7	110298106	111207588	1412	67	129893	5.3094	5.4986e-08
SCZ	ENSG00000178093	TSSK6	19	19620028	19631469	7	3	130644	6.038	7.8034e-10
SCZ	ENSG00000164199	ADGRV1	5	89849617	90465254	1069	60	129212	5.8189	2.962e-09
SCZ	ENSG00000183579	ZNRF3	22	29274755	29458476	242	31	126503	4.6728	1.4853e-06
SCZ	ENSG00000256053	COA8	14	104024299	104062236	48	5	130322	6.3137	1.3622e-10
SCZ	ENSG00000147535	PLPP5	8	38114035	38131841	11	2	130224	4.8895	5.0555e-07
SCZ	ENSG00000185278	ZBTB37	1	173832220	173861596	48	7	130462	5.0194	2.5912e-07
SCZ	ENSG00000177082	WDR73	15	85180607	85202521	46	8	129519	6.4667	5.0077e-11
SCZ	ENSG00000149328	GLB1L2	11	134196768	134251222	110	32	129890	5.1753	1.1378e-07
SCZ	ENSG00000041988	THAP3	1	6679925	6700646	24	5	129528	5.4074	3.1974e-08
SCZ	ENSG00000149564	ESAM	11	124618019	124637223	23	6	130440	7.2153	2.6903e-13
SCZ	ENSG00000157613	CREB3L1	11	46294189	46347972	75	14	129615	4.855	6.0181e-07
SCZ	ENSG00000065413	ANKRD44	2	197826741	198180521	658	55	129708	6.0775	6.102e-10
SCZ	ENSG00000171953	ATPAF2	17	17916334	17947483	22	3	130498	4.599	2.1228e-06
SCZ	ENSG00000120334	CENPL	1	173763688	173799325	30	4	130644	4.7055	1.2661e-06
SCZ	ENSG00000158805	ZNF276	16	89781393	89812333	112	13	130511	4.9395	3.9167e-07
SCZ	ENSG00000247626	MARS2	2	198565028	198578114	15	3	130644	4.6765	1.4589e-06
SCZ	ENSG00000131409	LRRC4B	19	51015149	51076302	86	20	130443	4.9651	3.4334e-07
SCZ	ENSG00000013392	RWDD2A	6	83898032	83913654	14	5	130093	4.8592	5.8929e-07
SCZ	ENSG00000159479	MED8	1	43844579	43860483	20	4	130372	5.1131	1.585e-07
SCZ	ENSG00000100505	TRIM9	14	51436979	51567422	407	38	129565	5.3607	4.145e-08
SCZ	ENSG00000166166	TRMT61A	14	103990509	104008410	40	5	130230	4.6301	1.8274e-06
SCZ	ENSG00000159495	TGM7	15	43563479	43599453	30	3	129659	5.1595	1.2383e-07
SCZ	ENSG00000166762	CATSPER2	15	43917772	43946039	36	5	130185	5.1768	1.1284e-07
SCZ	ENSG00000112394	SLC16A10	6	111403728	111549608	172	14	129834	4.5594	2.5646e-06
SCZ	ENSG00000156398	SFXN2	10	104469298	104503947	42	8	129658	4.7143	1.2128e-06
SCZ	ENSG00000166275	BORCS7	10	104608967	104629718	27	9	128675	7.415	6.0834e-14
SCZ	ENSG00000165905	LARGE2	11	45938172	45955647	24	9	129443	4.6422	1.7239e-06
SCZ	ENSG00000188266	HYKK	15	78794906	78834715	87	6	130610	5.3208	5.1654e-08
SCZ	ENSG00000158792	SPATA2L	16	89757765	89773131	18	5	130563	4.6032	2.08e-06
SCZ	ENSG00000167523	SPATA33	16	89719152	89741866	62	9	130542	4.9107	4.5373e-07
SCZ	ENSG00000149932	TMEM219	16	29968351	29989373	8	4	130333	6.9399	1.9622e-12
SCZ	ENSG00000153944	MSI2	17	55328931	55767050	730	105	130193	4.8826	5.2358e-07
SCZ	ENSG00000142686	C1orf216	1	36174477	36189790	16	2	130644	4.6295	1.8327e-06
SCZ	ENSG00000162971	TYW5	2	200788634	200825459	48	11	129297	5.142	1.3594e-07
SCZ	ENSG00000162944	RFTN2	2	198430524	198545774	121	8	130194	6.4417	5.9069e-11
SCZ	ENSG00000205981	DNAJC19	3	180696497	180712562	13	3	130246	6.4359	6.1389e-11
SCZ	ENSG00000168237	GLYCTK	3	52316836	52334272	26	6	129703	4.8527	6.0881e-07
SCZ	ENSG00000164088	PPM1M	3	52274782	52289615	14	3	130644	4.9855	3.0909e-07
SCZ	ENSG00000170571	EMB	5	49687026	49742234	62	5	130644	4.9095	4.5646e-07
SCZ	ENSG00000205359	SLCO6A1	5	101702492	101839720	380	14	125117	5.8175	2.986e-09
SCZ	ENSG00000165046	LETM2	8	38235041	38272045	31	2	130280	5.054	2.1629e-07
SCZ	ENSG00000101438	SLC32A1	20	37348105	37363015	35	9	130608	6.3365	1.1753e-10
SCZ	ENSG00000179630	LACC1	13	44448420	44473068	86	11	128134	4.833	6.7229e-07
SCZ	ENSG00000165914	TTC7B	14	91001932	91287823	655	66	130056	4.8515	6.1259e-07
SCZ	ENSG00000140265	ZSCAN29	15	43645370	43668226	28	4	129735	5.489	2.0212e-08
SCZ	ENSG00000167194	C16orf92	16	30029655	30041023	12	3	130634	5.5734	1.249e-08
SCZ	ENSG00000143578	CREB3L4	1	153935315	153951840	16	3	130524	4.8782	5.3535e-07
SCZ	ENSG00000172404	DNAJB7	22	41250553	41263130	8	5	125641	5.8398	2.6136e-09
SCZ	ENSG00000235568	NFAM1	22	42771413	42838086	169	22	129467	4.6341	1.7924e-06
SCZ	ENSG00000163728	TTC14	3	180314918	180341120	15	4	130339	5.1409	1.3671e-07
SCZ	ENSG00000137075	RNF38	9	36331395	36492568	167	18	129511	5.7031	5.881e-09
SCZ	ENSG00000144619	CNTN4	3	2135550	3104645	2871	244	130390	6.3174	1.3297e-10
SCZ	ENSG00000188580	NKAIN2	6	124119991	125151786	1967	155	130061	4.6814	1.4244e-06
SCZ	ENSG00000151773	CCDC122	13	44405488	44458826	165	17	127868	4.7252	1.1495e-06
SCZ	ENSG00000242866	STRC	15	43886685	44007286	69	6	130081	4.7445	1.0451e-06
SCZ	ENSG00000168803	ADAL	15	43617872	43651096	43	5	130424	5.6268	9.1779e-09
SCZ	ENSG00000185294	SPPL2C	17	43917256	43929438	66	4	130339	5.4158	3.0505e-08
SCZ	ENSG00000183066	WBP2NL	22	42386607	42433935	61	4	130386	6.5104	3.7478e-11
SCZ	ENSG00000163637	PRICKLE2	3	64074526	64258859	455	45	130282	5.7104	5.6355e-09
SCZ	ENSG00000180613	GSX2	4	54961248	54973122	19	3	130644	5.1515	1.2923e-07
SCZ	ENSG00000126070	AGO3	1	36391364	36527360	36	3	130397	4.8936	4.9507e-07
SCZ	ENSG00000160741	CRTC2	1	153915148	153936132	18	3	130554	4.7576	9.7965e-07
SCZ	ENSG00000171045	TSNARE1	8	143288441	143489543	510	28	128974	7.3577	9.3531e-14
SCZ	ENSG00000166793	YPEL4	11	57407560	57422417	12	3	130378	5.2259	8.6672e-08
SCZ	ENSG00000156603	MED19	11	57466182	57484804	21	5	128772	4.9516	3.6811e-07
SCZ	ENSG00000146555	SDK1	7	3336080	4313632	2794	97	129937	6.1405	4.1126e-10
SCZ	ENSG00000256762	STH	17	44071616	44082060	52	3	130573	5.4649	2.3152e-08
SCZ	ENSG00000174943	KCTD13	16	29912657	29942545	24	3	130519	6.2391	2.2001e-10
SCZ	ENSG00000174939	ASPHD1	16	29907147	29936181	24	4	130519	6.314	1.3596e-10
SCZ	ENSG00000176454	LPCAT4	15	34646089	34664397	12	4	130644	5.5503	1.4257e-08
SCZ	ENSG00000172260	NEGR1	1	71863625	72753533	1305	73	129883	5.391	3.5038e-08
SCZ	ENSG00000102452	NALCN	13	101701130	102073813	879	71	129463	4.5544	2.6269e-06
SCZ	ENSG00000185352	HS6ST3	13	96738093	97496816	1348	59	130075	5.1507	1.2976e-07
SCZ	ENSG00000211450	SELENOH	11	57503722	57515883	8	3	129239	5.9078	1.7332e-09
SCZ	ENSG00000180423	HARBI1	11	46619856	46643933	14	2	130611	6.4989	4.0466e-11
SCZ	ENSG00000169592	INO80E	16	30002485	30022112	22	4	130191	5.2724	6.7335e-08
SCZ	ENSG00000120071	KANSL1	17	44102282	44307740	476	5	130552	5.3704	3.9281e-08
SCZ	ENSG00000183831	ANKRD45	1	173572475	173644001	42	6	130585	5.1394	1.3777e-07
SCZ	ENSG00000185189	NRBP2	8	144910755	144929200	3	1	130517	5.2135	9.267e-08
SCZ	ENSG00000124143	ARHGAP40	20	37225577	37284295	147	25	130056	4.7662	9.3872e-07
SCZ	ENSG00000188107	EYS	6	64424876	66422118	4045	99	130037	5.1152	1.5671e-07
SCZ	ENSG00000164588	HCN1	5	45250052	45701220	279	14	130224	6.6852	1.1529e-11
SCZ	ENSG00000173930	SLCO4C1	5	101564690	101637253	215	24	129335	5.4763	2.1715e-08
SCZ	ENSG00000250067	YJEFN3	19	19634670	19653393	2	1	130644	6.4901	4.2891e-11
SCZ	ENSG00000213533	STIMATE	3	52865772	52936597	98	8	130292	7.2877	1.5764e-13
SCZ	ENSG00000182600	SNORC	2	233728724	233746111	31	5	130603	5.4572	2.4188e-08
SCZ	ENSG00000272573	MUSTN1	3	52862131	52874235	31	4	130550	7.0315	1.0219e-12
SCZ	ENSG00000197136	PCNX3	11	65378686	65409910	33	7	129321	5.4322	2.7836e-08
SCZ	ENSG00000174453	VWC2L	2	215271292	215445774	330	24	129694	4.8282	6.8886e-07
SCZ	ENSG00000187664	HAPLN4	19	19361450	19378596	23	4	130397	6.0562	6.9667e-10
SCZ	ENSG00000168273	UQCC5	3	52565002	52579586	28	5	130001	6.9136	2.3633e-12
SCZ	ENSG00000223572	CKMT1A	15	43980084	43996420	6	2	126922	4.7716	9.1376e-07
SCZ	ENSG00000184716	SERINC4	15	44081372	44097295	13	3	129378	5.0126	2.6856e-07
SCZ	ENSG00000233436	BTBD18	11	57505986	57524253	18	5	127596	5.6196	9.5702e-09
SCZ	ENSG00000235376	RPEL1	10	105000644	105012773	16	4	129615	4.7236	1.1588e-06
SCZ	ENSG00000232113	TEX50	1	173599661	173611273	4	2	130644	4.5675	2.4677e-06
SCZ	ENSG00000230778	ANKRD63	15	40568645	40579787	12	4	129657	6.0092	9.32e-10
SCZ	ENSG00000261115	TMEM178B	7	140769032	141185180	662	65	129713	4.8628	5.786e-07
ERNBC	ENSG00000075239	ACAT1	11	107987258	108023895	25	7	127442	4.8023	7.8438e-07
ERNBC	ENSG00000138031	ADCY3	2	25037038	25147602	344	22	127442	5.4478	2.5503e-08
ERNBC	ENSG00000162104	ADCY9	16	4007650	4171186	435	59	127442	6.6051	1.986e-11
ERNBC	ENSG00000239900	ADSL	22	40737504	40767577	27	4	127442	4.6518	1.6451e-06
ERNBC	ENSG00000104537	ANXA13	8	124688034	124754647	170	26	127442	5.5682	1.2867e-08
ERNBC	ENSG00000164062	APEH	3	49706427	49725936	14	4	127442	4.5827	2.2953e-06
ERNBC	ENSG00000149311	ATM	11	108088559	108244829	79	13	127442	5.0207	2.5743e-07
ERNBC	ENSG00000064012	CASP8	2	202093166	202157434	146	25	127442	5.4071	3.2025e-08
ERNBC	ENSG00000105173	CCNE1	19	30297805	30320224	32	6	127442	5.1972	1.0114e-07
ERNBC	ENSG00000147889	CDKN2A	9	21962751	21999490	27	8	127442	6.3221	1.2898e-10
ERNBC	ENSG00000013441	CLK1	2	201712732	201734467	31	8	127442	5.0728	1.9597e-07
ERNBC	ENSG00000241563	CORT	1	10504776	10517060	20	4	127442	4.8103	7.5343e-07
ERNBC	ENSG00000160049	DFFA	1	10515588	10537613	18	4	127442	6.965	1.6423e-12
ERNBC	ENSG00000164330	EBF1	5	158117916	158531788	571	50	127442	5.981	1.1088e-09
ERNBC	ENSG00000160113	NR2F6	19	17337692	17361744	73	18	127442	6.9634	1.6605e-12
ERNBC	ENSG00000091831	ESR1	6	152006631	152429409	1002	69	127442	5.0578	2.1208e-07
ERNBC	ENSG00000149503	INCENP	11	61886445	61925635	154	11	127442	4.5749	2.3825e-06
ERNBC	ENSG00000082482	KCNK2	1	215173885	215415436	464	26	127442	4.7501	1.0168e-06
ERNBC	ENSG00000104783	KCNN4	19	44265685	44291269	43	11	127442	5.8116	3.0948e-09
ERNBC	ENSG00000198625	MDM4	1	204480507	204601131	198	11	127442	7.4808	3.6945e-14
ERNBC	ENSG00000119013	NDUFB3	2	201931462	201955473	32	6	127442	5.0969	1.7262e-07
ERNBC	ENSG00000113448	PDE4D	5	58259865	59788925	2889	144	127442	4.5461	2.7329e-06
ERNBC	ENSG00000142655	PEX14	1	10530003	10695815	216	20	127442	7.4428	4.9293e-14
ERNBC	ENSG00000142657	PGD	1	10453884	10485565	38	8	127442	4.798	8.0141e-07
ERNBC	ENSG00000133056	PIK3C2B	1	204386756	204468943	126	14	127442	6.6779	1.2117e-11
ERNBC	ENSG00000110400	NECTIN1	11	119503808	119604435	159	19	127442	4.6075	2.0376e-06
ERNBC	ENSG00000182185	RAD51B	14	68281496	69154889	1355	84	127442	4.9064	4.6385e-07
ERNBC	ENSG00000144118	RALB	2	120992646	121057287	124	6	127442	5.9253	1.5582e-09
ERNBC	ENSG00000148737	TCF7L2	10	114704978	114932437	258	41	127442	6.9425	1.9263e-12
ERNBC	ENSG00000164362	TERT	5	1248282	1300178	57	18	127442	7.5954	1.5342e-14
ERNBC	ENSG00000124459	ZNF45	19	44411776	44444411	86	8	127442	5.2466	7.7473e-08
ERNBC	ENSG00000164061	BSN	3	49586922	49713982	114	10	127442	4.6094	2.019e-06
ERNBC	ENSG00000170382	LRRN2	1	204581298	204659597	133	17	127442	5.0291	2.4633e-07
ERNBC	ENSG00000138311	ZNF365	10	64128916	64436771	728	62	127442	5.6966	6.1097e-09
ERNBC	ENSG00000163811	WDR43	2	29112533	29176080	144	11	127442	5.6298	9.0216e-09
ERNBC	ENSG00000103460	TOX3	16	52466682	52586714	105	20	127442	7.6527	9.8414e-15
ERNBC	ENSG00000100359	SGSM3	22	40761571	40811293	54	6	127442	4.8157	7.3335e-07
ERNBC	ENSG00000105393	BABAM1	19	17373200	17395162	64	11	127442	11.249	1.165e-29
ERNBC	ENSG00000115137	DNAJC27	2	25161505	25199963	40	9	127442	4.648	1.6761e-06
ERNBC	ENSG00000240344	PPIL3	2	201730630	201759048	33	7	127442	4.6078	2.0349e-06
ERNBC	ENSG00000130940	CASZ1	1	10691661	10861733	142	34	127442	4.6384	1.7555e-06
ERNBC	ENSG00000163577	EIF5A2	3	170601204	170631426	46	7	127442	4.6653	1.5408e-06
ERNBC	ENSG00000196588	MRTFA	22	40801292	41037690	202	16	127442	6.9106	2.4138e-12
ERNBC	ENSG00000074855	ANO8	19	17429032	17450638	48	8	127442	6.4043	7.5547e-11
ERNBC	ENSG00000133067	LGR6	1	202158118	202293889	248	26	127442	6.2573	1.9586e-10
ERNBC	ENSG00000112562	SMOC2	6	168836831	169073674	548	58	127442	4.6856	1.3959e-06
ERNBC	ENSG00000141441	GAREM1	18	29838484	30055447	415	24	127442	4.8589	5.9023e-07
ERNBC	ENSG00000130312	MRPL34	19	17408616	17422652	39	5	127442	6.6646	1.3266e-11
ERNBC	ENSG00000205189	ZBTB10	8	81392854	81443500	74	10	127442	4.9463	3.7819e-07
ERNBC	ENSG00000130311	DDA1	19	17415337	17439107	73	10	127442	6.8193	4.5753e-12
ERNBC	ENSG00000140718	FTO	16	53732875	54153379	906	90	127442	7.7719	3.8667e-15
ERNBC	ENSG00000127220	ABHD8	19	17397940	17419282	70	11	127442	9.3214	5.7407e-21
ERNBC	ENSG00000120262	CCDC170	6	151810175	151947328	397	34	127442	7.9273	1.1195e-15
ERNBC	ENSG00000130307	USHBP1	19	17355537	17380605	63	12	127442	7.1695	3.7645e-13
ERNBC	ENSG00000198945	L3MBTL3	6	130334728	130467594	210	29	127442	4.5625	2.527e-06
ERNBC	ENSG00000130299	GTPBP3	19	17440735	17458540	42	5	127442	5.9195	1.6144e-09
ERNBC	ENSG00000160117	ANKLE1	19	17387454	17403455	66	8	127442	9.1612	2.567e-20
ERNBC	ENSG00000178202	POGLUT3	11	108337832	108374169	40	8	127442	5.8433	2.559e-09
ERNBC	ENSG00000166323	C11orf65	11	108174012	108343258	111	12	127442	5.7425	4.6647e-09
ERNBC	ENSG00000189350	TOGARAM2	2	29199164	29280096	234	24	127442	5.4246	2.9043e-08
ERNBC	ENSG00000177469	CAVIN1	17	40549467	40580506	79	10	127442	4.8225	7.087e-07
ERNBC	ENSG00000159871	LYPD5	19	44295079	44329808	107	15	127442	5.8528	2.4167e-09
ERNBC	ENSG00000155744	HYCC2	2	201833441	201941392	126	12	127442	4.8822	5.245e-07
ERNBC	ENSG00000176222	ZNF404	19	44371515	44393116	18	3	127442	5.3825	3.6731e-08
ERNBC	ENSG00000175279	CENPS	1	10484944	10515239	66	6	127442	5.7168	5.4284e-09
ERPBC	ENSG00000162104	ADCY9	16	4007650	4171186	435	59	175475	4.6847	1.402e-06
ERPBC	ENSG00000239900	ADSL	22	40737504	40767577	27	4	175475	5.6274	9.1458e-09
ERPBC	ENSG00000159461	AMFR	16	56390364	56464450	146	11	175475	4.7105	1.2353e-06
ERPBC	ENSG00000104537	ANXA13	8	124688034	124754647	170	26	175475	5.1533	1.2799e-07
ERPBC	ENSG00000110092	CCND1	11	69450873	69474242	11	3	175475	4.7001	1.3e-06
ERPBC	ENSG00000064012	CASP8	2	202093166	202157434	146	25	175475	6.4135	7.1121e-11
ERPBC	ENSG00000020633	RUNX3	1	25221002	25296648	116	18	175475	4.6526	1.6386e-06
ERPBC	ENSG00000001631	KRIT1	7	91823283	91880414	39	6	175475	4.6632	1.5563e-06
ERPBC	ENSG00000147889	CDKN2A	9	21962751	21999490	27	8	175475	6.2056	2.7241e-10
ERPBC	ENSG00000147883	CDKN2B	9	21997902	22014312	15	5	175475	6.2645	1.8704e-10
ERPBC	ENSG00000172757	CFL1	11	65617282	65630804	24	3	175475	5.1057	1.648e-07
ERPBC	ENSG00000176444	CLK2	1	155227659	155248305	19	2	175475	5.1119	1.5943e-07
ERPBC	ENSG00000144810	COL8A1	3	99352440	99523061	301	25	175475	5.2794	6.4788e-08
ERPBC	ENSG00000166260	COX11	17	53024259	53051064	82	7	175475	6.9997	1.2822e-12
ERPBC	ENSG00000120088	CRHR1	17	43692710	43918194	922	7	175475	4.6824	1.4175e-06
ERPBC	ENSG00000001630	CYP51A1	7	91736463	91769059	48	2	175475	5.3815	3.6939e-08
ERPBC	ENSG00000115844	DLX2	2	172959166	172972478	22	8	175475	4.7736	9.0503e-07
ERPBC	ENSG00000007174	DNAH9	17	11496748	11878065	587	58	175475	4.8835	5.2107e-07
ERPBC	ENSG00000164330	EBF1	5	158117916	158531788	571	50	175475	8.8924	2.9888e-19
ERPBC	ENSG00000169242	EFNA1	1	155095349	155112386	17	5	175475	5.698	6.0605e-09
ERPBC	ENSG00000122877	EGR2	10	64566756	64583927	20	3	175475	5.4863	2.0525e-08
ERPBC	ENSG00000091831	ESR1	6	152006631	152429409	1002	69	175475	7.1897	3.2462e-13
ERPBC	ENSG00000196482	ESRRG	1	216671588	217316097	1588	133	175475	4.7387	1.0754e-06
ERPBC	ENSG00000117480	FAAH	1	46854939	46884520	57	9	175475	5.9891	1.0552e-09
ERPBC	ENSG00000160752	FDPS	1	155273539	155295457	8	2	175475	5.9061	1.7511e-09
ERPBC	ENSG00000066468	FGFR2	10	123232844	123362972	181	37	175475	24.796	4.9871e-136
ERPBC	ENSG00000168269	FOXI1	5	169527917	169541729	49	11	175475	5.542	1.4952e-08
ERPBC	ENSG00000057608	GDI2	10	5802186	5860512	93	10	175475	4.6525	1.6396e-06
ERPBC	ENSG00000010310	GIPR	19	46166490	46190717	48	9	175475	5.6231	9.3754e-09
ERPBC	ENSG00000213366	GSTM2	1	110205644	110231619	25	7	175475	4.6947	1.3347e-06
ERPBC	ENSG00000170606	HSPA4	5	132382662	132445709	102	4	175475	5.9183	1.6263e-09
ERPBC	ENSG00000125347	IRF1	5	131812301	131831465	28	5	175475	4.5556	2.6119e-06
ERPBC	ENSG00000150995	ITPR1	3	4530032	4894524	896	117	175475	7.6996	6.8263e-15
ERPBC	ENSG00000104783	KCNN4	19	44265685	44291269	43	11	175475	7.2056	2.8896e-13
ERPBC	ENSG00000136944	LMX1B	9	129371722	129468311	232	35	175475	5.6825	6.6368e-09
ERPBC	ENSG00000130592	LSP1	11	1869200	1918493	6	2	175475	5.744	4.6231e-09
ERPBC	ENSG00000104903	LYL1	19	13203002	13218974	5	2	175475	4.6617	1.5677e-06
ERPBC	ENSG00000186868	MAPT	17	43966702	44110700	673	5	175475	4.559	2.5698e-06
ERPBC	ENSG00000095015	MAP3K1	5	56105900	56196979	199	15	175475	13.234	2.7947e-40
ERPBC	ENSG00000173171	MTX1	1	155173490	155188625	11	3	175475	6.1691	3.433e-10
ERPBC	ENSG00000185499	MUC1	1	155153300	155167768	13	5	175475	6.4939	4.183e-11
ERPBC	ENSG00000160808	MYL3	3	46894357	46909973	28	5	175475	6.4879	4.3523e-11
ERPBC	ENSG00000172818	OVOL1	11	65549505	65569690	34	7	175475	4.6515	1.6474e-06
ERPBC	ENSG00000198807	PAX9	14	37121773	37152012	78	13	175475	6.6942	1.0843e-11
ERPBC	ENSG00000142655	PEX14	1	10530003	10695815	216	20	175475	5.2715	6.7651e-08
ERPBC	ENSG00000150867	PIP4K2A	10	22818766	23008503	303	20	175475	4.8163	7.3123e-07
ERPBC	ENSG00000143627	PKLR	1	155254084	155283531	22	2	175475	5.4142	3.0778e-08
ERPBC	ENSG00000212993	POU5F1B	8	128422131	128434455	54	8	175475	4.588	2.2373e-06
ERPBC	ENSG00000182185	RAD51B	14	68281496	69154889	1355	84	175475	12.847	4.4514e-38
ERPBC	ENSG00000155903	RASA2	3	141200891	141339186	140	9	175475	5.3813	3.6976e-08
ERPBC	ENSG00000214026	MRPL23	11	1963502	2012295	82	8	175475	6.2674	1.8354e-10
ERPBC	ENSG00000177600	RPLP2	11	803841	832592	23	3	175475	4.905	4.6711e-07
ERPBC	ENSG00000186468	RPS23	5	81564139	81579235	31	6	175475	5.4378	2.6966e-08
ERPBC	ENSG00000163635	ATXN7	3	63844785	63994240	172	19	175475	5.4849	2.0685e-08
ERPBC	ENSG00000163479	SSR2	1	155973839	155995758	10	5	175475	4.721	1.1734e-06
ERPBC	ENSG00000148737	TCF7L2	10	114704978	114932437	258	41	175475	5.8993	1.8255e-09
ERPBC	ENSG00000164362	TERT	5	1248282	1300178	57	18	175475	5.2386	8.0901e-08
ERPBC	ENSG00000163513	TGFBR2	3	30642994	30740634	247	40	175475	7.6422	1.0678e-14
ERPBC	ENSG00000169231	THBS3	1	155160379	155182772	22	5	175475	6.2805	1.6871e-10
ERPBC	ENSG00000174125	TLR1	4	38792876	38811814	60	6	175475	5.1911	1.0452e-07
ERPBC	ENSG00000130595	TNNT3	11	1935799	1964936	3	1	175475	4.7563	9.8586e-07
ERPBC	ENSG00000173660	UQCRH	1	46764324	46787448	25	7	175475	4.8793	5.3231e-07
ERPBC	ENSG00000108379	WNT3	17	44834872	44901126	87	13	175475	4.6093	2.0202e-06
ERPBC	ENSG00000157429	ZNF19	16	71502976	71603992	140	21	175475	4.7628	9.5465e-07
ERPBC	ENSG00000124459	ZNF45	19	44411776	44444411	86	8	175475	6.3264	1.2549e-10
ERPBC	ENSG00000078403	MLLT10	10	21808540	22037559	131	15	175475	7.7797	3.6362e-15
ERPBC	ENSG00000175592	FOSL1	11	65654616	65672997	40	9	175475	6	9.8645e-10
ERPBC	ENSG00000105656	ELL	19	18548473	18637937	106	6	175475	7.1014	6.1764e-13
ERPBC	ENSG00000180530	NRIP1	21	16328556	16443224	179	24	175475	6.3434	1.1239e-10
ERPBC	ENSG00000184381	PLA2G6	22	38502502	38582857	231	15	175475	7.1515	4.2908e-13
ERPBC	ENSG00000085999	RAD54L	1	46708367	46749145	31	8	175475	4.9416	3.8741e-07
ERPBC	ENSG00000117461	PIK3R3	1	46500812	46647167	207	14	175475	5.0687	2.0029e-07
ERPBC	ENSG00000198901	PRC1	15	91504268	91542881	89	10	175475	5.2728	6.7164e-08
ERPBC	ENSG00000033867	SLC4A7	3	27409212	27530911	352	20	175475	9.1975	1.8312e-20
ERPBC	ENSG00000163636	PSMD6	3	63991225	64014686	48	10	175475	5.5674	1.293e-08
ERPBC	ENSG00000265241	RBM8A	1	145502557	145518536	4	2	175475	5.2653	6.9972e-08
ERPBC	ENSG00000141198	TOM1L1	17	52972880	53044328	179	14	175475	7.4504	4.6543e-14
ERPBC	ENSG00000010017	RANBP9	6	13616730	13716796	108	14	175475	7.0806	7.1778e-13
ERPBC	ENSG00000140497	SCAMP2	15	75132197	75170670	39	8	175475	4.8255	6.9812e-07
ERPBC	ENSG00000116521	SCAMP3	1	155220770	155237176	11	3	175475	5.0568	2.1319e-07
ERPBC	ENSG00000117472	TSPAN1	1	46635749	46656634	21	6	175475	5.5909	1.1297e-08
ERPBC	ENSG00000127914	AKAP9	7	91565181	91744987	254	4	175475	5.5218	1.6775e-08
ERPBC	ENSG00000070759	TESK2	1	45804555	45961840	149	11	175475	4.6629	1.5588e-06
ERPBC	ENSG00000132128	LRRC41	1	46739072	46774038	23	7	175475	4.9463	3.7822e-07
ERPBC	ENSG00000138162	TACC2	10	123743689	124019057	732	98	175475	6.3785	8.9435e-11
ERPBC	ENSG00000175550	DRAP1	11	65681728	65694048	16	4	175475	5.124	1.4956e-07
ERPBC	ENSG00000160767	ENTREP3	1	155211996	155230274	11	3	175475	5.5382	1.5281e-08
ERPBC	ENSG00000116793	PHTF1	1	114234824	114307165	91	10	175475	4.9449	3.8083e-07
ERPBC	ENSG00000112996	MRPS30	5	44804027	44820616	7	4	175475	12.439	8.0709e-36
ERPBC	ENSG00000168594	ADAM29	4	175834509	175904331	217	17	175475	10.199	1.0058e-24
ERPBC	ENSG00000107669	ATE1	10	123494939	123693149	516	29	175475	6.1966	2.8851e-10
ERPBC	ENSG00000117281	CD160	1	145690798	145720639	7	2	175475	4.6996	1.3033e-06
ERPBC	ENSG00000168386	FILIP1L	3	99546988	99838349	291	15	175475	6.3895	8.3195e-11
ERPBC	ENSG00000138311	ZNF365	10	64128916	64436771	728	62	175475	8.9128	2.4871e-19
ERPBC	ENSG00000119401	TRIM32	9	119355147	119468579	202	15	175475	5.0706	1.9827e-07
ERPBC	ENSG00000086015	MAST2	1	46264269	46506796	409	11	175475	4.7156	1.2049e-06
ERPBC	ENSG00000148219	ASTN2	9	119182504	120182317	2227	150	175475	6.8147	4.723e-12
ERPBC	ENSG00000100154	TTC28	22	28369002	29080853	837	31	175475	5.2591	7.2396e-08
ERPBC	ENSG00000129933	MAU2	19	19426496	19474563	73	6	175475	4.5769	2.3598e-06
ERPBC	ENSG00000124523	SIRT5	6	13569506	13620390	61	9	175475	5.3718	3.8975e-08
ERPBC	ENSG00000169946	ZFPM2	8	106325917	106821767	801	74	175475	4.9543	3.6287e-07
ERPBC	ENSG00000143147	GPR161	1	168043780	168111905	94	10	175475	5.2214	8.8809e-08
ERPBC	ENSG00000185022	MAFF	22	38592939	38617518	43	5	175475	6.1652	3.5194e-10
ERPBC	ENSG00000105701	FKBP8	19	18637568	18659887	11	3	175475	5.7543	4.3512e-09
ERPBC	ENSG00000198792	TMEM184B	22	38607415	38674040	81	12	175475	5.4207	2.9691e-08
ERPBC	ENSG00000140474	ULK3	15	75123459	75140552	16	4	175475	5.0886	1.8039e-07
ERPBC	ENSG00000152217	SETBP1	18	42253849	42653475	524	69	175475	7.2398	2.2462e-13
ERPBC	ENSG00000114861	FOXP1	3	70998865	71638140	1016	92	175475	4.9421	3.8639e-07
ERPBC	ENSG00000265491	RNF115	1	145605990	145694005	14	2	175475	5.5868	1.1564e-08
ERPBC	ENSG00000103460	TOX3	16	52466682	52586714	105	20	175475	15.197	1.849e-52
ERPBC	ENSG00000100359	SGSM3	22	40761571	40811293	54	6	175475	5.7574	4.2717e-09
ERPBC	ENSG00000283706	PRSS50	3	46748606	46764373	33	8	175475	5.7712	3.9358e-09
ERPBC	ENSG00000172638	EFEMP2	11	65628912	65645405	29	5	175475	6.0954	5.4569e-10
ERPBC	ENSG00000186010	NDUFA13	19	19621550	19644858	9	3	175475	4.7626	9.5547e-07
ERPBC	ENSG00000105655	ISYNA1	19	18540198	18554111	6	2	175475	6.886	2.8694e-12
ERPBC	ENSG00000213996	TM6SF2	19	19369841	19389074	33	5	175475	4.7054	1.2671e-06
ERPBC	ENSG00000179085	DPM3	1	155107367	155117996	8	4	175475	5.6425	8.3816e-09
ERPBC	ENSG00000107672	NSMCE4A	10	123711603	123739743	77	9	175475	4.6009	2.103e-06
ERPBC	ENSG00000168769	TET2	4	106062032	106205960	224	29	175475	5.3165	5.2881e-08
ERPBC	ENSG00000167491	GATAD2A	19	19491642	19624741	65	8	175475	4.598	2.1329e-06
ERPBC	ENSG00000145996	CDKAL1	6	20529688	21237635	1700	81	175475	5.6252	9.2628e-09
ERPBC	ENSG00000108021	TASOR2	10	5721801	5812742	156	17	175475	5.074	1.9476e-07
ERPBC	ENSG00000177595	PIDD1	11	794179	814872	26	2	175475	4.8814	5.266e-07
ERPBC	ENSG00000085998	POMGNT1	1	46649353	46690977	43	7	175475	4.7585	9.7536e-07
ERPBC	ENSG00000116539	ASH1L	1	155300052	155537324	48	10	175475	5.9206	1.604e-09
ERPBC	ENSG00000169241	SLC50A1	1	155102817	155116334	16	5	175475	5.7185	5.3734e-09
ERPBC	ENSG00000160803	UBQLN4	1	155997945	156028613	25	7	175475	5.3223	5.1235e-08
ERPBC	ENSG00000108175	ZMIZ1	10	80823751	81081285	643	91	175475	10.087	3.1602e-24
ERPBC	ENSG00000116299	ELAPOR1	1	109651585	109754403	245	32	175475	4.6056	2.0566e-06
ERPBC	ENSG00000113369	ARRDC3	5	90659541	90684149	23	3	175475	6.2875	1.613e-10
ERPBC	ENSG00000196588	MRTFA	22	40801292	41037690	202	16	175475	8.8476	4.4709e-19
ERPBC	ENSG00000143630	HCN3	1	155242218	155264639	21	2	175475	5.072	1.9687e-07
ERPBC	ENSG00000105705	SUGP1	19	19382320	19436321	89	8	175475	4.6311	1.8182e-06
ERPBC	ENSG00000136770	DNAJC1	10	22040477	22297679	278	12	175475	7.0243	1.076e-12
ERPBC	ENSG00000118655	DCLRE1B	1	114442915	114461708	23	6	175475	4.8558	5.996e-07
ERPBC	ENSG00000140718	FTO	16	53732875	54153379	906	90	175475	7.4919	3.3942e-14
ERPBC	ENSG00000177542	SLC25A22	11	785475	803269	17	3	175475	5.0471	2.2432e-07
ERPBC	ENSG00000100599	RIN3	14	92975125	93160339	488	74	175475	5.4897	2.0128e-08
ERPBC	ENSG00000071967	CYBRD1	2	172373757	172419643	146	19	175475	6.6892	1.1218e-11
ERPBC	ENSG00000128298	BAIAP2L2	22	38475896	38511971	51	7	175475	5.0326	2.4195e-07
ERPBC	ENSG00000163462	TRIM46	1	155140702	155162447	25	6	175475	6.8104	4.8666e-12
ERPBC	ENSG00000120262	CCDC170	6	151810175	151947328	397	34	175475	6.2245	2.4153e-10
ERPBC	ENSG00000163634	THOC7	3	63814546	63854597	37	10	175475	4.7387	1.0756e-06
ERPBC	ENSG00000172732	MUS81	11	65622872	65638914	32	4	175475	5.5022	1.8751e-08
ERPBC	ENSG00000174123	TLR10	4	38768860	38789611	107	12	175475	4.7929	8.221e-07
ERPBC	ENSG00000154080	CHST9	18	24489554	24770302	624	34	175475	8.1147	2.4347e-16
ERPBC	ENSG00000175573	C11orf68	11	65679281	65691531	15	5	175475	5.2558	7.3705e-08
ERPBC	ENSG00000152348	ATG10	5	81262844	81556958	309	24	175475	6.1448	4.0023e-10
ERPBC	ENSG00000134193	REG4	1	120331641	120359203	73	4	175475	4.7644	9.4713e-07
ERPBC	ENSG00000121851	POLR3GL	1	145451236	145481081	1	1	175475	5.546	1.461e-08
ERPBC	ENSG00000184220	CMSS1	3	99531678	99902476	348	18	175475	6.4635	5.1143e-11
ERPBC	ENSG00000181915	ADO	10	64559516	64573239	23	4	175475	5.8192	2.9568e-09
ERPBC	ENSG00000166965	RCCD1	15	91493106	91511355	46	9	175475	5.348	4.4478e-08
ERPBC	ENSG00000166446	CDYL2	16	80632675	80843175	534	45	175475	6.4837	4.4749e-11
ERPBC	ENSG00000179023	KLHDC7A	1	18802424	18817540	71	10	175475	6.9745	1.5344e-12
ERPBC	ENSG00000271601	LIX1L	1	145472059	145506670	2	1	175475	5.1737	1.1473e-07
ERPBC	ENSG00000155749	FLACC1	2	202148147	202227101	161	18	175475	5.6107	1.0076e-08
ERPBC	ENSG00000155542	SETD9	5	56200087	56226359	67	8	175475	14.181	5.9933e-46
ERPBC	ENSG00000100209	HSCB	22	29133008	29158506	45	8	175475	6.5515	2.8473e-11
ERPBC	ENSG00000159873	CCDC117	22	29163662	29190283	48	7	175475	5.2462	7.7653e-08
ERPBC	ENSG00000163491	NEK10	3	27252097	27415912	442	20	175475	14.065	3.1079e-45
ERPBC	ENSG00000185294	SPPL2C	17	43917256	43929438	66	4	175475	4.7043	1.2738e-06
ERPBC	ENSG00000155545	MIER3	5	56210429	56252957	113	11	175475	13.407	2.7339e-41
ERPBC	ENSG00000130511	SSBP4	19	18524679	18550372	11	2	175475	7.5356	2.4304e-14
ERPBC	ENSG00000163463	KRTCAP2	1	155136884	155156331	26	5	175475	6.2484	2.0731e-10
ERPBC	ENSG00000256762	STH	17	44071616	44082060	52	3	175475	4.6401	1.7408e-06
ERPBC	ENSG00000166263	STXBP4	17	53041119	53246646	426	15	175475	8.6603	2.3534e-18
ERPBC	ENSG00000177311	ZBTB38	3	141038055	141173634	165	21	175475	6.9787	1.4895e-12
ERPBC	ENSG00000172803	SNX32	11	65596305	65626578	38	9	175475	6.1158	4.8034e-10
ERPBC	ENSG00000181585	TMIE	3	46737823	46757413	47	11	175475	5.7591	4.2281e-09
ERPBC	ENSG00000174576	NPAS4	11	66183475	66199177	17	8	175475	4.9685	3.3733e-07
ERPBC	ENSG00000120071	KANSL1	17	44102282	44307740	476	5	175475	4.5767	2.3616e-06
ERPBC	ENSG00000134504	KCTD1	18	24029874	24242365	417	67	175475	6.7079	9.869e-12
ERPBC	ENSG00000159871	LYPD5	19	44295079	44329808	107	15	175475	6.9477	1.8563e-12
ERPBC	ENSG00000167637	ZNF283	19	44326445	44358050	114	7	175475	5.2161	9.1349e-08
ERPBC	ENSG00000204006	C1orf185	1	51437129	51618754	206	20	175475	4.6755	1.4662e-06
ERPBC	ENSG00000176222	ZNF404	19	44371515	44393116	18	3	175475	6.6721	1.2605e-11
ERPBC	ENSG00000164588	HCN1	5	45250052	45701220	279	14	175475	6.7834	5.8702e-12
ERPBC	ENSG00000117481	NSUN4	1	46800849	46835824	174	4	175475	4.9195	4.3373e-07
ERPBC	ENSG00000180592	SKIDA1	10	21797407	21819611	11	3	175475	5.3778	3.77e-08
ERPBC	ENSG00000240720	LRRD1	7	91769169	91813900	47	3	175475	5.4673	2.2853e-08
ERPBC	ENSG00000015133	CCDC88C	14	91732667	91889188	290	44	175475	7.3455	1.025e-13
ERPBC	ENSG00000188761	BCL2L15	1	114414436	114435230	33	7	175475	4.9297	4.1184e-07
ERPBC	ENSG00000171357	LURAP1	1	46664006	46691928	26	7	175475	5.1624	1.2193e-07
ERPBC	ENSG00000288675	PANO1	11	792398	804187	11	2	175475	5.0161	2.6369e-07
