# Supplementary material for: Cross-trait genetic architecture between breast cancer and psychiatric disorders
Source: iScience. 2026 Jul 13;29(8):116767. doi: 10.1016/j.isci.2026.116767 (PMC13382130; doi:10.1016/j.isci.2026.116767)
Supplement: Table S17. E-MAGMA analysis for 29 related tissue-specific genes that were nominally significant for PLACO results between psychiatric disorders and two subtypes of breast cancer [file mmc18.xlsx]

## Sheet: Table S17
Table S17. e-MAGMA analysis for 29 related tissue-specific genes that were nominally significant for PLACO results between psychiatric disorders and two subtypes of breast cancer
Note: results of e-MAGMA analysis for PLACO results between psychiatric disorders and two subtypes of breast cancer. Cells marked light blue represent P-values that are nominally significant for the number of tissue-specific protein-coding genes (i.e., P_Brain_Amygdala is lower than 0.05 / nGenes =0.05 / 1647 = 3.04e-05), whereas cells marked dark blue represent P-values that are Bonferroni-corre…
A) Brain_Amygdala (E1)
P < 1.90e-06	Bonferroni-corrected significant (i.e., P is lower than 0.05 / nGenes / nTrait pairs=0.05 / 1647 / 16 = 1.90e-06)
1.90e-06 < P < 3.04e-05	Nominally significant (i.e., P is lower than 0.05 / nGenes = 0.05 / 1647 = 3.04e-05)
Tissue	Trait	GENE	SYMBOL	CHR	START	STOP	NSNPS	NPARAM	N	ZSTAT	P
Brain_Amygdala	ADHD-ERNBC	ENSG00000004534	RBM6	3	49977474	50114685	119	5	352884	4.5345	2.8872e-06
Brain_Amygdala	ADHD-ERNBC	ENSG00000177595	PIDD1	11	799179	809872	10	1	348602	4.7164	1.2001e-06
Brain_Amygdala	ADHD-ERNBC	ENSG00000177666	PNPLA2	11	818901	825573	8	1	330695	5.1231	1.5025e-07
Brain_Amygdala	ADHD-ERNBC	ENSG00000130312	MRPL34	19	17413616	17417652	35	2	337952	4.1199	1.8951e-05
Brain_Amygdala	ADHD-ERPBC	ENSG00000164068	RNF123	3	49726950	49758962	62	1	401009	4.0613	2.4395e-05
Brain_Amygdala	ADHD-ERPBC	ENSG00000004534	RBM6	3	49977474	50114685	119	5	400917	4.3041	8.3832e-06
Brain_Amygdala	ADHD-ERPBC	ENSG00000177595	PIDD1	11	799179	809872	10	1	396635	5.1648	1.2034e-07
Brain_Amygdala	ADHD-ERPBC	ENSG00000177666	PNPLA2	11	818901	825573	8	1	378728	5.3815	3.6924e-08
Brain_Amygdala	ADHD-ERPBC	ENSG00000166965	RCCD1	15	91498106	91506355	56	4	395717	4.0166	2.9517e-05
Brain_Amygdala	AN-ERNBC	ENSG00000173531	MST1	3	49721380	49726196	22	1	199959	5.5909	1.1292e-08
Brain_Amygdala	AN-ERNBC	ENSG00000164068	RNF123	3	49726950	49758962	62	1	199959	4.5974	2.1389e-06
Brain_Amygdala	AN-ERNBC	ENSG00000004534	RBM6	3	49977474	50114685	119	5	199594	4.7042	1.2745e-06
Brain_Amygdala	AN-ERNBC	ENSG00000130312	MRPL34	19	17413616	17417652	35	2	199922	4.4027	5.3465e-06
Brain_Amygdala	AN-ERPBC	ENSG00000173531	MST1	3	49721380	49726196	22	1	247992	4.7487	1.0234e-06
Brain_Amygdala	AN-ERPBC	ENSG00000164068	RNF123	3	49726950	49758962	62	1	247992	4.3181	7.8679e-06
Brain_Amygdala	AN-ERPBC	ENSG00000004534	RBM6	3	49977474	50114685	119	5	247627	4.4241	4.8431e-06
Brain_Amygdala	AN-ERPBC	ENSG00000177595	PIDD1	11	799179	809872	10	1	246714	4.1735	1.4995e-05
Brain_Amygdala	AN-ERPBC	ENSG00000166965	RCCD1	15	91498106	91506355	56	4	247992	5.1005	1.6937e-07
Brain_Amygdala	AN-ERPBC	ENSG00000176390	CRLF3	17	29109702	29151778	41	5	240300	4.2109	1.2717e-05
Brain_Amygdala	ANX-ERNBC	ENSG00000242866	STRC	15	43891685	44002286	140	3	602658	4.2935	8.7926e-06
Brain_Amygdala	ASD-ERNBC	ENSG00000155749	FLACC1	2	202153147	202222101	20	2	173792	4.9764	3.2382e-07
Brain_Amygdala	ASD-ERNBC	ENSG00000225190	PLEKHM1	17	43513266	43568146	1930	2	173792	4.1081	1.9944e-05
Brain_Amygdala	ASD-ERNBC	ENSG00000176681	LRRC37A	17	44316744	44415160	2041	3	173792	4.1201	1.8932e-05
Brain_Amygdala	ASD-ERPBC	ENSG00000132781	MUTYH	1	45794914	45806142	27	2	221825	4.161	1.5845e-05
Brain_Amygdala	ASD-ERPBC	ENSG00000155749	FLACC1	2	202153147	202222101	20	2	221825	5.4673	2.2846e-08
Brain_Amygdala	ASD-ERPBC	ENSG00000152348	ATG10	5	81267844	81551958	103	6	221825	5.7364	4.8364e-09
Brain_Amygdala	ASD-ERPBC	ENSG00000186468	RPS23	5	81569139	81574235	157	8	221825	5.4278	2.852e-08
Brain_Amygdala	ASD-ERPBC	ENSG00000172803	SNX32	11	65601305	65621578	33	2	221825	4.0672	2.3791e-05
Brain_Amygdala	ASD-ERPBC	ENSG00000069482	GAL	11	68451983	68458643	4	2	221825	5.0264	2.4989e-07
Brain_Amygdala	ASD-ERPBC	ENSG00000225190	PLEKHM1	17	43513266	43568146	1930	2	221825	5.2069	9.6015e-08
Brain_Amygdala	ASD-ERPBC	ENSG00000176681	LRRC37A	17	44316744	44415160	2041	3	221825	5.2556	7.3761e-08
Brain_Amygdala	BIP-ERNBC	ENSG00000175643	RMI2	16	11439311	11445617	109	8	533131	4.0431	2.6373e-05
Brain_Amygdala	BIP-ERNBC	ENSG00000178093	TSSK6	19	19625028	19626469	3	1	540908	4.3597	6.5135e-06
Brain_Amygdala	BIP-ERPBC	ENSG00000170606	HSPA4	5	132387662	132440709	26	1	581457	4.3773	6.0074e-06
Brain_Amygdala	BIP-ERPBC	ENSG00000176390	CRLF3	17	29109702	29151778	41	5	577990	4.1936	1.373e-05
Brain_Amygdala	BIP-ERPBC	ENSG00000141198	TOM1L1	17	52977880	53039328	8	1	588941	4.0815	2.2377e-05
Brain_Amygdala	BIP-ERPBC	ENSG00000178093	TSSK6	19	19625028	19626469	3	1	588941	4.8382	6.5496e-07
Brain_Amygdala	BIP-ERPBC	ENSG00000182362	YBEY	21	47706250	47733020	153	8	581888	4.1159	1.9284e-05
Brain_Amygdala	DEP-ERNBC	ENSG00000177352	CCDC71	3	49199968	49203785	11	2	1161917	4.9378	3.9509e-07
Brain_Amygdala	DEP-ERNBC	ENSG00000173531	MST1	3	49721380	49726196	22	1	1162881	5.2133	9.2756e-08
Brain_Amygdala	DEP-ERNBC	ENSG00000164068	RNF123	3	49726950	49758962	62	1	1158345	5.2049	9.7035e-08
Brain_Amygdala	DEP-ERNBC	ENSG00000173540	GMPPB	3	49758909	49761407	315	6	1148756	4.5021	3.3649e-06
Brain_Amygdala	DEP-ERNBC	ENSG00000004534	RBM6	3	49977474	50114685	119	5	1158275	5.3518	4.3535e-08
Brain_Amygdala	DEP-ERNBC	ENSG00000130312	MRPL34	19	17413616	17417652	35	2	1148319	4.3375	7.205e-06
Brain_Amygdala	DEP-ERPBC	ENSG00000173531	MST1	3	49721380	49726196	22	1	1210914	4.4781	3.7661e-06
Brain_Amygdala	DEP-ERPBC	ENSG00000164068	RNF123	3	49726950	49758962	62	1	1206378	5.0161	2.6365e-07
Brain_Amygdala	DEP-ERPBC	ENSG00000004534	RBM6	3	49977474	50114685	119	5	1206308	5.1761	1.133e-07
Brain_Amygdala	DEP-ERPBC	ENSG00000170606	HSPA4	5	132387662	132440709	26	1	1191029	4.3025	8.4428e-06
Brain_Amygdala	DEP-ERPBC	ENSG00000214026	MRPL23	11	1968502	2007295	2	1	1211235	4.0405	2.667e-05
Brain_Amygdala	DEP-ERPBC	ENSG00000225190	PLEKHM1	17	43513266	43568146	1930	2	1199057	4.3626	6.4254e-06
Brain_Amygdala	DEP-ERPBC	ENSG00000176681	LRRC37A	17	44316744	44415160	2041	3	1198412	4.4031	5.3348e-06
Brain_Amygdala	DEP-ERPBC	ENSG00000141198	TOM1L1	17	52977880	53039328	8	1	1211235	4.4953	3.4731e-06
Brain_Amygdala	PTSD-ERPBC	ENSG00000169231	THBS3	1	155165379	155177772	1	1	349969	4.0707	2.3437e-05
Brain_Amygdala	PTSD-ERPBC	ENSG00000172803	SNX32	11	65601305	65621578	33	2	349969	4.2914	8.8781e-06
Brain_Amygdala	PTSD-ERPBC	ENSG00000141198	TOM1L1	17	52977880	53039328	8	1	349969	4.2502	1.0681e-05
Brain_Amygdala	SCZ-ERNBC	ENSG00000114054	PCCB	3	135969167	136056737	8	1	258086	4.0335	2.7477e-05
Brain_Amygdala	SCZ-ERNBC	ENSG00000168803	ADAL	15	43622872	43646096	481	10	258058	4.4383	4.5326e-06
Brain_Amygdala	SCZ-ERNBC	ENSG00000242866	STRC	15	43891685	44002286	140	3	258086	5.0279	2.4799e-07
Brain_Amygdala	SCZ-ERNBC	ENSG00000225190	PLEKHM1	17	43513266	43568146	1930	2	258086	4.1243	1.8591e-05
Brain_Amygdala	SCZ-ERNBC	ENSG00000176681	LRRC37A	17	44316744	44415160	2041	3	258086	4.1493	1.6675e-05
Brain_Amygdala	SCZ-ERNBC	ENSG00000178093	TSSK6	19	19625028	19626469	3	1	258086	4.0979	2.0843e-05
Brain_Amygdala	SCZ-ERPBC	ENSG00000155749	FLACC1	2	202153147	202222101	20	2	306119	4.1507	1.657e-05
Brain_Amygdala	SCZ-ERPBC	ENSG00000186468	RPS23	5	81569139	81574235	157	8	306119	4.047	2.5945e-05
Brain_Amygdala	SCZ-ERPBC	ENSG00000170606	HSPA4	5	132387662	132440709	26	1	306119	4.1837	1.4341e-05
Brain_Amygdala	SCZ-ERPBC	ENSG00000242866	STRC	15	43891685	44002286	140	3	306119	4.2946	8.7514e-06
Brain_Amygdala	SCZ-ERPBC	ENSG00000225190	PLEKHM1	17	43513266	43568146	1930	2	306119	5.3405	4.6334e-08
Brain_Amygdala	SCZ-ERPBC	ENSG00000176681	LRRC37A	17	44316744	44415160	2041	3	306119	5.403	3.277e-08
Brain_Amygdala	SCZ-ERPBC	ENSG00000166260	COX11	17	53029259	53046064	181	6	306119	5.0282	2.4759e-07
Brain_Amygdala	SCZ-ERPBC	ENSG00000178093	TSSK6	19	19625028	19626469	3	1	306119	4.6033	2.0794e-06
B) Brain_Anterior_cingulate_cortex_BA24(E2)
P < 1.21e-06	Bonferroni-corrected significant (i.e., P is lower than 0.05 / nGenes / nTrait pairs = 0.05 / 2575 / 16 = 1.21e-06)
1.21e-06 < P < 1.94e-05	Nominally significant (i.e., P is lower than 0.05 / nGenes = 0.05 / 2575 = 1.94e-05)
Tissue	Trait	GENE	SYMBOL	CHR	START	STOP	NSNPS	NPARAM	N	ZSTAT	P
Brain_Anterior_cingulate_cortex_BA24	ADHD-ERNBC	ENSG00000164068	RNF123	3	49726950	49758962	220	7	349543	4.6067	2.0451e-06
Brain_Anterior_cingulate_cortex_BA24	ADHD-ERNBC	ENSG00000004534	RBM6	3	49977474	50114685	350	9	350355	4.6688	1.5148e-06
Brain_Anterior_cingulate_cortex_BA24	ADHD-ERNBC	ENSG00000177595	PIDD1	11	799179	809872	18	2	340581	5.411	3.1343e-08
Brain_Anterior_cingulate_cortex_BA24	ADHD-ERNBC	ENSG00000177666	PNPLA2	11	818901	825573	15	2	348979	5.2051	9.6954e-08
Brain_Anterior_cingulate_cortex_BA24	ADHD-ERNBC	ENSG00000130312	MRPL34	19	17413616	17417652	49	4	341933	5.4185	3.0047e-08
Brain_Anterior_cingulate_cortex_BA24	ADHD-ERPBC	ENSG00000177595	PIDD1	11	799179	809872	18	2	388614	5.694	6.2054e-09
Brain_Anterior_cingulate_cortex_BA24	ADHD-ERPBC	ENSG00000177666	PNPLA2	11	818901	825573	15	2	397012	5.5768	1.2249e-08
Brain_Anterior_cingulate_cortex_BA24	ADHD-ERPBC	ENSG00000166965	RCCD1	15	91498106	91506355	119	8	394815	4.5518	2.6598e-06
Brain_Anterior_cingulate_cortex_BA24	AN-ERNBC	ENSG00000144118	RALB	2	120997646	121052287	90	2	199923	4.3442	6.99e-06
Brain_Anterior_cingulate_cortex_BA24	AN-ERNBC	ENSG00000213672	NCKIPSD	3	48700419	48723366	548	10	199776	5.306	5.6022e-08
Brain_Anterior_cingulate_cortex_BA24	AN-ERNBC	ENSG00000233276	GPX1	3	49394609	49395791	282	6	199959	4.2299	1.1692e-05
Brain_Anterior_cingulate_cortex_BA24	AN-ERNBC	ENSG00000164068	RNF123	3	49726950	49758962	220	7	199959	5.9093	1.7175e-09
Brain_Anterior_cingulate_cortex_BA24	AN-ERNBC	ENSG00000004534	RBM6	3	49977474	50114685	350	9	199902	6.3107	1.3885e-10
Brain_Anterior_cingulate_cortex_BA24	AN-ERNBC	ENSG00000130312	MRPL34	19	17413616	17417652	49	4	199959	4.9295	4.1217e-07
Brain_Anterior_cingulate_cortex_BA24	AN-ERPBC	ENSG00000178149	DALRD3	3	49052832	49058504	49	3	247529	4.1266	1.8412e-05
Brain_Anterior_cingulate_cortex_BA24	AN-ERPBC	ENSG00000164068	RNF123	3	49726950	49758962	220	7	247992	5.327	4.9928e-08
Brain_Anterior_cingulate_cortex_BA24	AN-ERPBC	ENSG00000004534	RBM6	3	49977474	50114685	350	9	247935	5.603	1.0533e-08
Brain_Anterior_cingulate_cortex_BA24	AN-ERPBC	ENSG00000168386	FILIP1L	3	99551988	99833349	60	1	247992	4.2235	1.2029e-05
Brain_Anterior_cingulate_cortex_BA24	AN-ERPBC	ENSG00000177595	PIDD1	11	799179	809872	18	2	245945	4.1837	1.4338e-05
Brain_Anterior_cingulate_cortex_BA24	AN-ERPBC	ENSG00000177666	PNPLA2	11	818901	825573	15	2	244949	4.2184	1.2304e-05
Brain_Anterior_cingulate_cortex_BA24	AN-ERPBC	ENSG00000166965	RCCD1	15	91498106	91506355	119	8	247989	4.3398	7.132e-06
Brain_Anterior_cingulate_cortex_BA24	AN-ERPBC	ENSG00000220205	VAMP2	17	8062465	8066293	1	1	247992	4.4284	4.7464e-06
Brain_Anterior_cingulate_cortex_BA24	ANX-ERNBC	ENSG00000164068	RNF123	3	49726950	49758962	220	7	602658	4.4476	4.3413e-06
Brain_Anterior_cingulate_cortex_BA24	ANX-ERNBC	ENSG00000004534	RBM6	3	49977474	50114685	350	9	602658	4.1567	1.6141e-05
Brain_Anterior_cingulate_cortex_BA24	ANX-ERNBC	ENSG00000140265	ZSCAN29	15	43650370	43663226	84	2	602658	4.1934	1.3737e-05
Brain_Anterior_cingulate_cortex_BA24	ANX-ERNBC	ENSG00000242866	STRC	15	43891685	44002286	203	6	602658	4.542	2.7865e-06
Brain_Anterior_cingulate_cortex_BA24	ASD-ERNBC	ENSG00000064012	CASP8	2	202098166	202152434	133	8	173792	5.1759	1.1343e-07
Brain_Anterior_cingulate_cortex_BA24	ASD-ERNBC	ENSG00000155749	FLACC1	2	202153147	202222101	87	6	173792	4.9415	3.8771e-07
Brain_Anterior_cingulate_cortex_BA24	ASD-ERNBC	ENSG00000004534	RBM6	3	49977474	50114685	350	9	173792	4.3644	6.3747e-06
Brain_Anterior_cingulate_cortex_BA24	ASD-ERNBC	ENSG00000176681	LRRC37A	17	44316744	44415160	2112	5	173792	4.1556	1.6221e-05
Brain_Anterior_cingulate_cortex_BA24	ASD-ERNBC	ENSG00000130312	MRPL34	19	17413616	17417652	49	4	173792	4.7647	9.4572e-07
Brain_Anterior_cingulate_cortex_BA24	ASD-ERPBC	ENSG00000064012	CASP8	2	202098166	202152434	133	8	221825	5.7935	3.4467e-09
Brain_Anterior_cingulate_cortex_BA24	ASD-ERPBC	ENSG00000155749	FLACC1	2	202153147	202222101	87	6	221825	5.4093	3.1636e-08
Brain_Anterior_cingulate_cortex_BA24	ASD-ERPBC	ENSG00000152348	ATG10	5	81267844	81551958	162	10	221825	5.8537	2.4044e-09
Brain_Anterior_cingulate_cortex_BA24	ASD-ERPBC	ENSG00000186468	RPS23	5	81569139	81574235	172	9	221825	5.4934	1.9712e-08
Brain_Anterior_cingulate_cortex_BA24	ASD-ERPBC	ENSG00000172803	SNX32	11	65601305	65621578	84	6	221825	4.4186	4.9678e-06
Brain_Anterior_cingulate_cortex_BA24	ASD-ERPBC	ENSG00000172500	FIBP	11	65651211	65656010	59	4	221825	4.2574	1.034e-05
Brain_Anterior_cingulate_cortex_BA24	ASD-ERPBC	ENSG00000178802	MPI	15	75182377	75190581	142	6	221825	4.2421	1.1074e-05
Brain_Anterior_cingulate_cortex_BA24	ASD-ERPBC	ENSG00000225190	PLEKHM1	17	43513266	43568146	1973	3	221825	5.2066	9.6167e-08
Brain_Anterior_cingulate_cortex_BA24	ASD-ERPBC	ENSG00000176681	LRRC37A	17	44316744	44415160	2112	5	221825	5.3129	5.396e-08
Brain_Anterior_cingulate_cortex_BA24	BIP-ERNBC	ENSG00000149485	FADS1	11	61567097	61584529	25	2	524637	4.7961	8.0907e-07
Brain_Anterior_cingulate_cortex_BA24	BIP-ERPBC	ENSG00000055955	ITIH4	3	52847006	52864717	82	5	586113	4.1818	1.4459e-05
Brain_Anterior_cingulate_cortex_BA24	BIP-ERPBC	ENSG00000124523	SIRT5	6	13574506	13615390	68	4	582959	4.4355	4.5928e-06
Brain_Anterior_cingulate_cortex_BA24	BIP-ERPBC	ENSG00000173715	C11orf80	11	66512207	66613997	7	2	560215	4.2018	1.3238e-05
Brain_Anterior_cingulate_cortex_BA24	BIP-ERPBC	ENSG00000167720	SRR	17	2207244	2228553	87	6	581827	4.3063	8.3005e-06
Brain_Anterior_cingulate_cortex_BA24	BIP-ERPBC	ENSG00000182362	YBEY	21	47706250	47733020	239	15	582622	4.2686	9.8331e-06
Brain_Anterior_cingulate_cortex_BA24	DEP-ERNBC	ENSG00000233276	GPX1	3	49394609	49395791	282	6	1150530	5.2501	7.599e-08
Brain_Anterior_cingulate_cortex_BA24	DEP-ERNBC	ENSG00000145020	AMT	3	49454211	49460111	300	4	1148913	4.2781	9.4228e-06
Brain_Anterior_cingulate_cortex_BA24	DEP-ERNBC	ENSG00000164068	RNF123	3	49726950	49758962	220	7	1159413	6.0009	9.81e-10
Brain_Anterior_cingulate_cortex_BA24	DEP-ERNBC	ENSG00000173540	GMPPB	3	49758909	49761407	147	4	1148312	4.8842	5.193e-07
Brain_Anterior_cingulate_cortex_BA24	DEP-ERNBC	ENSG00000004534	RBM6	3	49977474	50114685	350	9	1159097	6.0306	8.1673e-10
Brain_Anterior_cingulate_cortex_BA24	DEP-ERNBC	ENSG00000130312	MRPL34	19	17413616	17417652	49	4	1146570	5.2175	9.0684e-08
Brain_Anterior_cingulate_cortex_BA24	DEP-ERPBC	ENSG00000233276	GPX1	3	49394609	49395791	282	6	1198563	4.799	7.9741e-07
Brain_Anterior_cingulate_cortex_BA24	DEP-ERPBC	ENSG00000164068	RNF123	3	49726950	49758962	220	7	1207446	5.485	2.0674e-08
Brain_Anterior_cingulate_cortex_BA24	DEP-ERPBC	ENSG00000004534	RBM6	3	49977474	50114685	350	9	1207130	5.4282	2.847e-08
Brain_Anterior_cingulate_cortex_BA24	DEP-ERPBC	ENSG00000214026	MRPL23	11	1968502	2007295	8	1	1211235	4.2594	1.0247e-05
Brain_Anterior_cingulate_cortex_BA24	DEP-ERPBC	ENSG00000172803	SNX32	11	65601305	65621578	84	6	1204782	4.1584	1.6024e-05
Brain_Anterior_cingulate_cortex_BA24	DEP-ERPBC	ENSG00000166170	BAG5	14	104022881	104029151	43	3	1210906	4.1821	1.4443e-05
Brain_Anterior_cingulate_cortex_BA24	DEP-ERPBC	ENSG00000220205	VAMP2	17	8062465	8066293	1	1	1192654	4.6567	1.6063e-06
Brain_Anterior_cingulate_cortex_BA24	DEP-ERPBC	ENSG00000225190	PLEKHM1	17	43513266	43568146	1973	3	1198743	4.3614	6.4609e-06
Brain_Anterior_cingulate_cortex_BA24	DEP-ERPBC	ENSG00000176681	LRRC37A	17	44316744	44415160	2112	5	1198447	4.4493	4.307e-06
Brain_Anterior_cingulate_cortex_BA24	PTSD-ERNBC	ENSG00000130312	MRPL34	19	17413616	17417652	49	4	301936	4.5264	2.9994e-06
Brain_Anterior_cingulate_cortex_BA24	PTSD-ERPBC	ENSG00000064012	CASP8	2	202098166	202152434	133	8	349969	4.1376	1.7547e-05
Brain_Anterior_cingulate_cortex_BA24	PTSD-ERPBC	ENSG00000172803	SNX32	11	65601305	65621578	84	6	349969	5.0689	2.0006e-07
Brain_Anterior_cingulate_cortex_BA24	PTSD-ERPBC	ENSG00000172500	FIBP	11	65651211	65656010	59	4	349969	4.8232	7.062e-07
Brain_Anterior_cingulate_cortex_BA24	SCZ-ERNBC	ENSG00000004534	RBM6	3	49977474	50114685	350	9	258086	4.3218	7.7383e-06
Brain_Anterior_cingulate_cortex_BA24	SCZ-ERNBC	ENSG00000168803	ADAL	15	43622872	43646096	531	10	258068	4.5035	3.3428e-06
Brain_Anterior_cingulate_cortex_BA24	SCZ-ERNBC	ENSG00000140265	ZSCAN29	15	43650370	43663226	84	2	258086	4.8187	7.2234e-07
Brain_Anterior_cingulate_cortex_BA24	SCZ-ERNBC	ENSG00000242866	STRC	15	43891685	44002286	203	6	258086	5.1479	1.3171e-07
Brain_Anterior_cingulate_cortex_BA24	SCZ-ERNBC	ENSG00000225190	PLEKHM1	17	43513266	43568146	1973	3	258086	4.125	1.8536e-05
Brain_Anterior_cingulate_cortex_BA24	SCZ-ERNBC	ENSG00000176681	LRRC37A	17	44316744	44415160	2112	5	258086	4.1869	1.4141e-05
Brain_Anterior_cingulate_cortex_BA24	SCZ-ERPBC	ENSG00000168237	GLYCTK	3	52321836	52329272	60	3	306119	4.351	6.7763e-06
Brain_Anterior_cingulate_cortex_BA24	SCZ-ERPBC	ENSG00000163938	GNL3	3	52719936	52728513	17	1	306119	4.2457	1.0898e-05
Brain_Anterior_cingulate_cortex_BA24	SCZ-ERPBC	ENSG00000055955	ITIH4	3	52847006	52864717	82	5	306119	4.6183	1.9345e-06
Brain_Anterior_cingulate_cortex_BA24	SCZ-ERPBC	ENSG00000163634	THOC7	3	63819546	63849597	31	3	306119	5.754	4.3589e-09
Brain_Anterior_cingulate_cortex_BA24	SCZ-ERPBC	ENSG00000186468	RPS23	5	81569139	81574235	172	9	306119	4.1571	1.6114e-05
Brain_Anterior_cingulate_cortex_BA24	SCZ-ERPBC	ENSG00000124523	SIRT5	6	13574506	13615390	68	4	306119	5.1539	1.2754e-07
Brain_Anterior_cingulate_cortex_BA24	SCZ-ERPBC	ENSG00000140265	ZSCAN29	15	43650370	43663226	84	2	306119	4.1305	1.8099e-05
Brain_Anterior_cingulate_cortex_BA24	SCZ-ERPBC	ENSG00000242866	STRC	15	43891685	44002286	203	6	306119	4.6147	1.9684e-06
Brain_Anterior_cingulate_cortex_BA24	SCZ-ERPBC	ENSG00000166965	RCCD1	15	91498106	91506355	119	8	306119	4.832	6.7576e-07
Brain_Anterior_cingulate_cortex_BA24	SCZ-ERPBC	ENSG00000225190	PLEKHM1	17	43513266	43568146	1973	3	306119	5.3409	4.6239e-08
Brain_Anterior_cingulate_cortex_BA24	SCZ-ERPBC	ENSG00000176681	LRRC37A	17	44316744	44415160	2112	5	306119	5.4631	2.3391e-08
Brain_Anterior_cingulate_cortex_BA24	SCZ-ERPBC	ENSG00000166260	COX11	17	53029259	53046064	261	5	306119	5.2658	6.9783e-08
C) Brain_Caudate_basal_ganglia
P < 7.40e-07	Bonferroni-corrected significant (i.e., P is lower than 0.05 / nGenes / nTrait pairs = 0.05 / 4226 / 16 = 7.40e-07)
7.40e-07 < P < 1.18e-05	Nominally significant (i.e., P is lower than 0.05 / nGenes = 0.05 / 4226 = 1.18e-05)
Tissue	Trait	GENE	SYMBOL	CHR	START	STOP	NSNPS	NPARAM	N	ZSTAT	P
Brain_Caudate_basal_ganglia	ADHD-ERNBC	ENSG00000233276	GPX1	3	49394609	49395791	565	11	349241	4.5042	3.3313e-06
Brain_Caudate_basal_ganglia	ADHD-ERNBC	ENSG00000164068	RNF123	3	49726950	49758962	66	1	352904	4.3677	6.2792e-06
Brain_Caudate_basal_ganglia	ADHD-ERNBC	ENSG00000173540	GMPPB	3	49758909	49761407	236	11	350970	4.6165	1.9512e-06
Brain_Caudate_basal_ganglia	ADHD-ERNBC	ENSG00000164078	MST1R	3	49924435	49941311	180	4	349593	4.5681	2.4606e-06
Brain_Caudate_basal_ganglia	ADHD-ERNBC	ENSG00000004534	RBM6	3	49977474	50114685	268	10	351689	4.8464	6.2852e-07
Brain_Caudate_basal_ganglia	ADHD-ERNBC	ENSG00000177542	SLC25A22	11	790475	798269	15	2	338947	5.0071	2.7633e-07
Brain_Caudate_basal_ganglia	ADHD-ERNBC	ENSG00000177666	PNPLA2	11	818901	825573	8	1	330695	5.1231	1.5025e-07
Brain_Caudate_basal_ganglia	ADHD-ERNBC	ENSG00000177697	CD151	11	832952	838840	27	2	343729	4.3777	5.998e-06
Brain_Caudate_basal_ganglia	ADHD-ERNBC	ENSG00000160117	ANKLE1	19	17392454	17398455	20	3	351668	5.6821	6.6524e-09
Brain_Caudate_basal_ganglia	ADHD-ERNBC	ENSG00000127220	ABHD8	19	17402940	17414282	25	3	350850	5.2214	8.8793e-08
Brain_Caudate_basal_ganglia	ADHD-ERNBC	ENSG00000130312	MRPL34	19	17413616	17417652	129	13	346181	5.2777	6.5421e-08
Brain_Caudate_basal_ganglia	ADHD-ERNBC	ENSG00000160161	CILP2	19	19649057	19657468	138	4	348637	4.362	6.4438e-06
Brain_Caudate_basal_ganglia	ADHD-ERPBC	ENSG00000177542	SLC25A22	11	790475	798269	15	2	386980	5.2899	6.1189e-08
Brain_Caudate_basal_ganglia	ADHD-ERPBC	ENSG00000177666	PNPLA2	11	818901	825573	8	1	378728	5.3815	3.6924e-08
Brain_Caudate_basal_ganglia	ADHD-ERPBC	ENSG00000177697	CD151	11	832952	838840	27	2	391762	4.8971	4.8628e-07
Brain_Caudate_basal_ganglia	ADHD-ERPBC	ENSG00000172803	SNX32	11	65601305	65621578	74	5	400843	4.2875	9.0353e-06
Brain_Caudate_basal_ganglia	ADHD-ERPBC	ENSG00000160161	CILP2	19	19649057	19657468	138	4	396670	4.7279	1.1343e-06
Brain_Caudate_basal_ganglia	AN-ERNBC	ENSG00000213672	NCKIPSD	3	48700419	48723366	615	12	199694	5.4438	2.6076e-08
Brain_Caudate_basal_ganglia	AN-ERNBC	ENSG00000177352	CCDC71	3	49199968	49203785	254	4	199888	4.406	5.265e-06
Brain_Caudate_basal_ganglia	AN-ERNBC	ENSG00000233276	GPX1	3	49394609	49395791	565	11	199856	4.3957	5.5219e-06
Brain_Caudate_basal_ganglia	AN-ERNBC	ENSG00000145029	NICN1	3	49459766	49466777	181	6	199832	4.5192	3.103e-06
Brain_Caudate_basal_ganglia	AN-ERNBC	ENSG00000173531	MST1	3	49721380	49726196	17	1	199959	5.595	1.1028e-08
Brain_Caudate_basal_ganglia	AN-ERNBC	ENSG00000164068	RNF123	3	49726950	49758962	66	1	199959	4.6233	1.8886e-06
Brain_Caudate_basal_ganglia	AN-ERNBC	ENSG00000164076	CAMKV	3	49895414	49907655	1	1	199959	5.638	8.6e-09
Brain_Caudate_basal_ganglia	AN-ERNBC	ENSG00000164078	MST1R	3	49924435	49941311	180	4	199959	5.7506	4.4455e-09
Brain_Caudate_basal_ganglia	AN-ERNBC	ENSG00000004534	RBM6	3	49977474	50114685	268	10	199335	4.6788	1.4431e-06
Brain_Caudate_basal_ganglia	AN-ERNBC	ENSG00000127220	ABHD8	19	17402940	17414282	25	3	199959	5.5976	1.0867e-08
Brain_Caudate_basal_ganglia	AN-ERNBC	ENSG00000130312	MRPL34	19	17413616	17417652	129	13	199764	4.3702	6.206e-06
Brain_Caudate_basal_ganglia	AN-ERPBC	ENSG00000173531	MST1	3	49721380	49726196	17	1	247992	4.7711	9.1589e-07
Brain_Caudate_basal_ganglia	AN-ERPBC	ENSG00000164068	RNF123	3	49726950	49758962	66	1	247992	4.3306	7.4358e-06
Brain_Caudate_basal_ganglia	AN-ERPBC	ENSG00000164076	CAMKV	3	49895414	49907655	1	1	247992	4.6902	1.3648e-06
Brain_Caudate_basal_ganglia	AN-ERPBC	ENSG00000164078	MST1R	3	49924435	49941311	180	4	247992	5.0522	2.1841e-07
Brain_Caudate_basal_ganglia	AN-ERPBC	ENSG00000004534	RBM6	3	49977474	50114685	268	10	247368	4.5413	2.7956e-06
Brain_Caudate_basal_ganglia	AN-ERPBC	ENSG00000107669	ATE1	10	123499939	123688149	3	1	243206	4.2453	1.0913e-05
Brain_Caudate_basal_ganglia	AN-ERPBC	ENSG00000134809	TIMM10	11	57295936	57298232	229	19	247763	4.2402	1.1166e-05
Brain_Caudate_basal_ganglia	AN-ERPBC	ENSG00000166965	RCCD1	15	91498106	91506355	45	4	247992	4.7651	9.4361e-07
Brain_Caudate_basal_ganglia	AN-ERPBC	ENSG00000176390	CRLF3	17	29109702	29151778	33	4	239202	4.5199	3.0937e-06
Brain_Caudate_basal_ganglia	AN-ERPBC	ENSG00000141198	TOM1L1	17	52977880	53039328	99	2	247785	4.2531	1.0543e-05
Brain_Caudate_basal_ganglia	ANX-ERNBC	ENSG00000233276	GPX1	3	49394609	49395791	565	11	602658	4.5541	2.6303e-06
Brain_Caudate_basal_ganglia	ANX-ERNBC	ENSG00000164078	MST1R	3	49924435	49941311	180	4	602658	4.4226	4.8753e-06
Brain_Caudate_basal_ganglia	ANX-ERNBC	ENSG00000263001	GTF2I	7	74071991	74175022	36	1	602658	4.2841	9.172e-06
Brain_Caudate_basal_ganglia	ANX-ERNBC	ENSG00000140265	ZSCAN29	15	43650370	43663226	256	6	602658	4.4799	3.7331e-06
Brain_Caudate_basal_ganglia	ANX-ERNBC	ENSG00000242866	STRC	15	43891685	44002286	339	7	602658	4.6168	1.9489e-06
Brain_Caudate_basal_ganglia	ASD-ERNBC	ENSG00000155749	FLACC1	2	202153147	202222101	131	7	173792	4.6884	1.3771e-06
Brain_Caudate_basal_ganglia	ASD-ERNBC	ENSG00000154319	FAM167A	8	11278972	11324276	413	12	173792	4.2927	8.8274e-06
Brain_Caudate_basal_ganglia	ASD-ERNBC	ENSG00000130312	MRPL34	19	17413616	17417652	129	13	173792	4.287	9.0555e-06
Brain_Caudate_basal_ganglia	ASD-ERPBC	ENSG00000070759	TESK2	1	45809555	45956840	738	11	221825	4.2476	1.0803e-05
Brain_Caudate_basal_ganglia	ASD-ERPBC	ENSG00000155749	FLACC1	2	202153147	202222101	131	7	221825	5.354	4.3009e-08
Brain_Caudate_basal_ganglia	ASD-ERPBC	ENSG00000152348	ATG10	5	81267844	81551958	188	13	221825	5.7877	3.5681e-09
Brain_Caudate_basal_ganglia	ASD-ERPBC	ENSG00000186468	RPS23	5	81569139	81574235	233	15	221825	5.578	1.2167e-08
Brain_Caudate_basal_ganglia	ASD-ERPBC	ENSG00000172803	SNX32	11	65601305	65621578	74	5	221825	4.3214	7.751e-06
Brain_Caudate_basal_ganglia	ASD-ERPBC	ENSG00000159314	ARHGAP27	17	43471268	43510282	2034	4	221825	5.2712	6.7765e-08
Brain_Caudate_basal_ganglia	ASD-ERPBC	ENSG00000225190	PLEKHM1	17	43513266	43568146	1993	3	221825	5.2128	9.2997e-08
Brain_Caudate_basal_ganglia	ASD-ERPBC	ENSG00000120088	CRHR1	17	43697710	43913194	1884	2	221825	5.1953	1.022e-07
Brain_Caudate_basal_ganglia	ASD-ERPBC	ENSG00000186868	MAPT	17	43971702	44105700	55	2	221825	5.2773	6.5537e-08
Brain_Caudate_basal_ganglia	ASD-ERPBC	ENSG00000120071	KANSL1	17	44107282	44302740	59	9	221825	5.3896	3.5308e-08
Brain_Caudate_basal_ganglia	ASD-ERPBC	ENSG00000176681	LRRC37A	17	44316744	44415160	2158	5	221825	5.318	5.2471e-08
Brain_Caudate_basal_ganglia	BIP-ERNBC	ENSG00000112659	CUL9	6	43149913	43192325	124	10	533884	4.3528	6.7195e-06
Brain_Caudate_basal_ganglia	BIP-ERNBC	ENSG00000112667	DNPH1	6	43193367	43197211	54	2	536766	4.256	1.0404e-05
Brain_Caudate_basal_ganglia	BIP-ERNBC	ENSG00000149485	FADS1	11	61567097	61584529	15	2	526762	4.5578	2.5845e-06
Brain_Caudate_basal_ganglia	BIP-ERNBC	ENSG00000175643	RMI2	16	11439311	11445617	213	19	530988	4.29	8.9354e-06
Brain_Caudate_basal_ganglia	BIP-ERNBC	ENSG00000160161	CILP2	19	19649057	19657468	138	4	531746	4.5231	3.0469e-06
Brain_Caudate_basal_ganglia	BIP-ERNBC	ENSG00000196588	MRTFA	22	40806292	41032690	25	3	533125	4.7972	8.0439e-07
Brain_Caudate_basal_ganglia	BIP-ERPBC	ENSG00000163293	NIPAL1	4	48018791	48039084	100	9	577090	4.4913	3.5397e-06
Brain_Caudate_basal_ganglia	BIP-ERPBC	ENSG00000198944	SOWAHA	5	132149033	132152489	1	1	588941	4.2952	8.7251e-06
Brain_Caudate_basal_ganglia	BIP-ERPBC	ENSG00000170606	HSPA4	5	132387662	132440709	90	1	579902	4.6081	2.0319e-06
Brain_Caudate_basal_ganglia	BIP-ERPBC	ENSG00000112659	CUL9	6	43149913	43192325	124	10	581917	5.3696	3.9452e-08
Brain_Caudate_basal_ganglia	BIP-ERPBC	ENSG00000112667	DNPH1	6	43193367	43197211	54	2	584799	4.8648	5.7291e-07
Brain_Caudate_basal_ganglia	BIP-ERPBC	ENSG00000107669	ATE1	10	123499939	123688149	3	1	518921	4.4188	4.9629e-06
Brain_Caudate_basal_ganglia	BIP-ERPBC	ENSG00000167720	SRR	17	2207244	2228553	289	6	582576	4.4122	5.1157e-06
Brain_Caudate_basal_ganglia	BIP-ERPBC	ENSG00000176390	CRLF3	17	29109702	29151778	33	4	575697	4.6522	1.6418e-06
Brain_Caudate_basal_ganglia	BIP-ERPBC	ENSG00000141198	TOM1L1	17	52977880	53039328	99	2	584654	4.6792	1.4397e-06
Brain_Caudate_basal_ganglia	BIP-ERPBC	ENSG00000187664	HAPLN4	19	19366450	19373596	2	1	385559	4.5175	3.1293e-06
Brain_Caudate_basal_ganglia	BIP-ERPBC	ENSG00000160161	CILP2	19	19649057	19657468	138	4	579779	4.882	5.2508e-07
Brain_Caudate_basal_ganglia	BIP-ERPBC	ENSG00000196588	MRTFA	22	40806292	41032690	25	3	581158	4.9908	3.006e-07
Brain_Caudate_basal_ganglia	DEP-ERNBC	ENSG00000138031	ADCY3	2	25042038	25142602	111	3	1155860	4.2995	8.559e-06
Brain_Caudate_basal_ganglia	DEP-ERNBC	ENSG00000233276	GPX1	3	49394609	49395791	565	11	1152578	5.8881	1.9532e-09
Brain_Caudate_basal_ganglia	DEP-ERNBC	ENSG00000145020	AMT	3	49454211	49460111	536	8	1153608	4.392	5.6145e-06
Brain_Caudate_basal_ganglia	DEP-ERNBC	ENSG00000173531	MST1	3	49721380	49726196	17	1	1163202	5.2867	6.2257e-08
Brain_Caudate_basal_ganglia	DEP-ERNBC	ENSG00000164068	RNF123	3	49726950	49758962	66	1	1158639	5.2495	7.6247e-08
Brain_Caudate_basal_ganglia	DEP-ERNBC	ENSG00000173540	GMPPB	3	49758909	49761407	236	11	1153413	5.3721	3.8917e-08
Brain_Caudate_basal_ganglia	DEP-ERNBC	ENSG00000164078	MST1R	3	49924435	49941311	180	4	1158507	5.9485	1.3528e-09
Brain_Caudate_basal_ganglia	DEP-ERNBC	ENSG00000004534	RBM6	3	49977474	50114685	268	10	1157746	5.4315	2.7945e-08
Brain_Caudate_basal_ganglia	DEP-ERNBC	ENSG00000127220	ABHD8	19	17402940	17414282	25	3	1163202	4.3702	6.2065e-06
Brain_Caudate_basal_ganglia	DEP-ERNBC	ENSG00000130312	MRPL34	19	17413616	17417652	129	13	1147924	5.6771	6.8507e-09
Brain_Caudate_basal_ganglia	DEP-ERNBC	ENSG00000196588	MRTFA	22	40806292	41032690	25	3	1152360	4.3992	5.4325e-06
Brain_Caudate_basal_ganglia	DEP-ERPBC	ENSG00000152760	DYNLT5	1	67217978	67244730	161	9	1209436	4.3468	6.9066e-06
Brain_Caudate_basal_ganglia	DEP-ERPBC	ENSG00000172260	NEGR1	1	71868625	72748533	32	2	1202986	4.8845	5.1836e-07
Brain_Caudate_basal_ganglia	DEP-ERPBC	ENSG00000233276	GPX1	3	49394609	49395791	565	11	1200611	4.7872	8.4561e-07
Brain_Caudate_basal_ganglia	DEP-ERPBC	ENSG00000173531	MST1	3	49721380	49726196	17	1	1211235	4.5697	2.4421e-06
Brain_Caudate_basal_ganglia	DEP-ERPBC	ENSG00000164068	RNF123	3	49726950	49758962	66	1	1206672	5.0464	2.2509e-07
Brain_Caudate_basal_ganglia	DEP-ERPBC	ENSG00000164078	MST1R	3	49924435	49941311	180	4	1206540	5.4041	3.2562e-08
Brain_Caudate_basal_ganglia	DEP-ERPBC	ENSG00000004534	RBM6	3	49977474	50114685	268	10	1205779	4.837	6.5898e-07
Brain_Caudate_basal_ganglia	DEP-ERPBC	ENSG00000170606	HSPA4	5	132387662	132440709	90	1	1199482	4.2712	9.7215e-06
Brain_Caudate_basal_ganglia	DEP-ERPBC	ENSG00000214026	MRPL23	11	1968502	2007295	8	1	1211235	4.2594	1.0247e-05
Brain_Caudate_basal_ganglia	DEP-ERPBC	ENSG00000159314	ARHGAP27	17	43471268	43510282	2034	4	1198545	4.4125	5.1094e-06
Brain_Caudate_basal_ganglia	DEP-ERPBC	ENSG00000225190	PLEKHM1	17	43513266	43568146	1993	3	1198494	4.366	6.3281e-06
Brain_Caudate_basal_ganglia	DEP-ERPBC	ENSG00000120088	CRHR1	17	43697710	43913194	1884	2	1199414	4.3491	6.8356e-06
Brain_Caudate_basal_ganglia	DEP-ERPBC	ENSG00000186868	MAPT	17	43971702	44105700	55	2	1207686	4.2834	9.2032e-06
Brain_Caudate_basal_ganglia	DEP-ERPBC	ENSG00000176681	LRRC37A	17	44316744	44415160	2158	5	1198473	4.4541	4.2121e-06
Brain_Caudate_basal_ganglia	DEP-ERPBC	ENSG00000141198	TOM1L1	17	52977880	53039328	99	2	1207979	4.7402	1.0674e-06
Brain_Caudate_basal_ganglia	DEP-ERPBC	ENSG00000175489	LRRC25	19	18501947	18508428	1	1	1204170	5.1515	1.2919e-07
Brain_Caudate_basal_ganglia	DEP-ERPBC	ENSG00000124140	SLC12A5	20	44650329	44688789	10	1	1211235	4.274	9.6015e-06
Brain_Caudate_basal_ganglia	DEP-ERPBC	ENSG00000196588	MRTFA	22	40806292	41032690	25	3	1200393	4.6881	1.3785e-06
Brain_Caudate_basal_ganglia	PTSD-ERNBC	ENSG00000130312	MRPL34	19	17413616	17417652	129	13	301920	4.4648	4.0077e-06
Brain_Caudate_basal_ganglia	PTSD-ERPBC	ENSG00000172803	SNX32	11	65601305	65621578	74	5	349969	4.8561	5.9865e-07
Brain_Caudate_basal_ganglia	PTSD-ERPBC	ENSG00000141198	TOM1L1	17	52977880	53039328	99	2	349969	4.5698	2.4415e-06
Brain_Caudate_basal_ganglia	SCZ-ERNBC	ENSG00000112659	CUL9	6	43149913	43192325	124	10	258086	4.4135	5.085e-06
Brain_Caudate_basal_ganglia	SCZ-ERNBC	ENSG00000112667	DNPH1	6	43193367	43197211	54	2	258086	4.2433	1.1012e-05
Brain_Caudate_basal_ganglia	SCZ-ERNBC	ENSG00000168803	ADAL	15	43622872	43646096	598	11	257968	4.5342	2.891e-06
Brain_Caudate_basal_ganglia	SCZ-ERNBC	ENSG00000140265	ZSCAN29	15	43650370	43663226	256	6	257756	5.1212	1.5184e-07
Brain_Caudate_basal_ganglia	SCZ-ERNBC	ENSG00000242866	STRC	15	43891685	44002286	339	7	258051	5.2853	6.2745e-08
Brain_Caudate_basal_ganglia	SCZ-ERNBC	ENSG00000187664	HAPLN4	19	19366450	19373596	2	1	258086	4.751	1.0122e-06
Brain_Caudate_basal_ganglia	SCZ-ERNBC	ENSG00000160161	CILP2	19	19649057	19657468	138	4	258086	5.8677	2.2088e-09
Brain_Caudate_basal_ganglia	SCZ-ERNBC	ENSG00000196588	MRTFA	22	40806292	41032690	25	3	258086	4.4319	4.6712e-06
Brain_Caudate_basal_ganglia	SCZ-ERPBC	ENSG00000163479	SSR2	1	155978839	155990758	19	3	306119	4.4546	4.2021e-06
Brain_Caudate_basal_ganglia	SCZ-ERPBC	ENSG00000160803	UBQLN4	1	156002945	156023613	18	3	305632	4.6569	1.6049e-06
Brain_Caudate_basal_ganglia	SCZ-ERPBC	ENSG00000163634	THOC7	3	63819546	63849597	72	6	306119	4.5626	2.5261e-06
Brain_Caudate_basal_ganglia	SCZ-ERPBC	ENSG00000186468	RPS23	5	81569139	81574235	233	15	306119	4.4078	5.2224e-06
Brain_Caudate_basal_ganglia	SCZ-ERPBC	ENSG00000124523	SIRT5	6	13574506	13615390	24	2	306119	4.6491	1.6666e-06
Brain_Caudate_basal_ganglia	SCZ-ERPBC	ENSG00000112659	CUL9	6	43149913	43192325	124	10	306119	5.4542	2.4596e-08
Brain_Caudate_basal_ganglia	SCZ-ERPBC	ENSG00000112667	DNPH1	6	43193367	43197211	54	2	306119	4.901	4.7667e-07
Brain_Caudate_basal_ganglia	SCZ-ERPBC	ENSG00000134809	TIMM10	11	57295936	57298232	229	19	306119	4.4846	3.6534e-06
Brain_Caudate_basal_ganglia	SCZ-ERPBC	ENSG00000214872	SMTNL1	11	57305044	57317747	209	15	306119	4.2711	9.7243e-06
Brain_Caudate_basal_ganglia	SCZ-ERPBC	ENSG00000140265	ZSCAN29	15	43650370	43663226	256	6	305789	4.5494	2.6898e-06
Brain_Caudate_basal_ganglia	SCZ-ERPBC	ENSG00000242866	STRC	15	43891685	44002286	339	7	306084	4.7071	1.256e-06
Brain_Caudate_basal_ganglia	SCZ-ERPBC	ENSG00000167720	SRR	17	2207244	2228553	289	6	306119	4.6141	1.9737e-06
Brain_Caudate_basal_ganglia	SCZ-ERPBC	ENSG00000159314	ARHGAP27	17	43471268	43510282	2034	4	306119	5.4078	3.1909e-08
Brain_Caudate_basal_ganglia	SCZ-ERPBC	ENSG00000225190	PLEKHM1	17	43513266	43568146	1993	3	306119	5.3455	4.5092e-08
Brain_Caudate_basal_ganglia	SCZ-ERPBC	ENSG00000120088	CRHR1	17	43697710	43913194	1884	2	306119	5.3393	4.6648e-08
Brain_Caudate_basal_ganglia	SCZ-ERPBC	ENSG00000186868	MAPT	17	43971702	44105700	55	2	306119	5.3712	3.9111e-08
Brain_Caudate_basal_ganglia	SCZ-ERPBC	ENSG00000120071	KANSL1	17	44107282	44302740	59	9	306119	5.5696	1.2768e-08
Brain_Caudate_basal_ganglia	SCZ-ERPBC	ENSG00000176681	LRRC37A	17	44316744	44415160	2158	5	306119	5.4665	2.2947e-08
Brain_Caudate_basal_ganglia	SCZ-ERPBC	ENSG00000166260	COX11	17	53029259	53046064	302	7	306119	5.3803	3.7188e-08
Brain_Caudate_basal_ganglia	SCZ-ERPBC	ENSG00000187664	HAPLN4	19	19366450	19373596	2	1	306119	5.2606	7.1789e-08
Brain_Caudate_basal_ganglia	SCZ-ERPBC	ENSG00000160161	CILP2	19	19649057	19657468	138	4	306119	6.2982	1.5059e-10
Brain_Caudate_basal_ganglia	SCZ-ERPBC	ENSG00000180530	NRIP1	21	16333556	16438224	5	1	306119	4.538	2.8395e-06
Brain_Caudate_basal_ganglia	SCZ-ERPBC	ENSG00000196588	MRTFA	22	40806292	41032690	25	3	306119	4.6871	1.3855e-06
D) Brain_Cerebellar_Hemisphere
P < 6.01e-07	Bonferroni-corrected significant (i.e., P is lower than 0.05 / nGenes / nTrait pairs=0.05 / 5201 / 16 = 6.01e-07)
6.01e-07 < P < 9.61e-06	Nominally significant (i.e., P is lower than 0.05 / nGenes = 0.05 / 5201 = 9.61e-06)
Tissue	Trait	GENE	SYMBOL	CHR	START	STOP	NSNPS	NPARAM	N	ZSTAT	P
Brain_Cerebellar_Hemisphere	ADHD-ERNBC	ENSG00000173540	GMPPB	3	49758909	49761407	577	14	350153	5.2224	8.8286e-08
Brain_Cerebellar_Hemisphere	ADHD-ERNBC	ENSG00000185614	INKA1	3	49840687	49842463	377	11	350393	4.8522	6.1038e-07
Brain_Cerebellar_Hemisphere	ADHD-ERNBC	ENSG00000164078	MST1R	3	49924435	49941311	350	10	350252	4.6573	1.6018e-06
Brain_Cerebellar_Hemisphere	ADHD-ERNBC	ENSG00000004534	RBM6	3	49977474	50114685	387	14	350601	5.3253	5.0388e-08
Brain_Cerebellar_Hemisphere	ADHD-ERNBC	ENSG00000177595	PIDD1	11	799179	809872	63	4	344363	5.028	2.4776e-07
Brain_Cerebellar_Hemisphere	ADHD-ERNBC	ENSG00000177666	PNPLA2	11	818901	825573	46	4	345881	5.0504	2.2047e-07
Brain_Cerebellar_Hemisphere	ADHD-ERNBC	ENSG00000130312	MRPL34	19	17413616	17417652	75	6	344746	4.3094	8.1845e-06
Brain_Cerebellar_Hemisphere	ADHD-ERNBC	ENSG00000187664	HAPLN4	19	19366450	19373596	132	4	347435	4.4378	4.544e-06
Brain_Cerebellar_Hemisphere	ADHD-ERNBC	ENSG00000213996	TM6SF2	19	19374841	19384074	113	3	346504	4.6247	1.8756e-06
Brain_Cerebellar_Hemisphere	ADHD-ERPBC	ENSG00000117407	ARTN	1	44398992	44402912	280	11	398772	5.6732	7.0083e-09
Brain_Cerebellar_Hemisphere	ADHD-ERPBC	ENSG00000164068	RNF123	3	49726950	49758962	395	12	398555	4.372	6.1563e-06
Brain_Cerebellar_Hemisphere	ADHD-ERPBC	ENSG00000004534	RBM6	3	49977474	50114685	387	14	398634	4.5633	2.5183e-06
Brain_Cerebellar_Hemisphere	ADHD-ERPBC	ENSG00000185522	LMNTD2	11	554850	560779	17	1	388433	4.5289	2.9641e-06
Brain_Cerebellar_Hemisphere	ADHD-ERPBC	ENSG00000177225	GATD1	11	767222	777501	8	1	397034	4.3847	5.8076e-06
Brain_Cerebellar_Hemisphere	ADHD-ERPBC	ENSG00000177595	PIDD1	11	799179	809872	63	4	392396	5.6466	8.1819e-09
Brain_Cerebellar_Hemisphere	ADHD-ERPBC	ENSG00000177666	PNPLA2	11	818901	825573	46	4	393914	5.6277	9.134e-09
Brain_Cerebellar_Hemisphere	ADHD-ERPBC	ENSG00000196547	MAN2A2	15	91447420	91465815	97	7	393385	4.4753	3.8161e-06
Brain_Cerebellar_Hemisphere	ADHD-ERPBC	ENSG00000166965	RCCD1	15	91498106	91506355	101	7	392752	4.5167	3.1404e-06
Brain_Cerebellar_Hemisphere	ADHD-ERPBC	ENSG00000187664	HAPLN4	19	19366450	19373596	132	4	395468	4.8144	7.3819e-07
Brain_Cerebellar_Hemisphere	ADHD-ERPBC	ENSG00000213996	TM6SF2	19	19374841	19384074	113	3	394537	5.0049	2.7952e-07
Brain_Cerebellar_Hemisphere	AN-ERNBC	ENSG00000114268	PFKFB4	3	48555117	48598607	41	4	198879	4.7905	8.3188e-07
Brain_Cerebellar_Hemisphere	AN-ERNBC	ENSG00000068745	IP6K2	3	48725436	48754711	98	4	199157	5.2194	8.9763e-08
Brain_Cerebellar_Hemisphere	AN-ERNBC	ENSG00000177352	CCDC71	3	49199968	49203785	591	10	199844	5.4411	2.6479e-08
Brain_Cerebellar_Hemisphere	AN-ERNBC	ENSG00000233276	GPX1	3	49394609	49395791	397	8	199959	4.4328	4.6502e-06
Brain_Cerebellar_Hemisphere	AN-ERNBC	ENSG00000164068	RNF123	3	49726950	49758962	395	12	199862	6.0425	7.5885e-10
Brain_Cerebellar_Hemisphere	AN-ERNBC	ENSG00000185614	INKA1	3	49840687	49842463	377	11	199777	6.3668	9.6509e-11
Brain_Cerebellar_Hemisphere	AN-ERNBC	ENSG00000164078	MST1R	3	49924435	49941311	350	10	199885	6.3223	1.2881e-10
Brain_Cerebellar_Hemisphere	AN-ERNBC	ENSG00000004534	RBM6	3	49977474	50114685	387	14	199757	5.9127	1.6824e-09
Brain_Cerebellar_Hemisphere	AN-ERPBC	ENSG00000164068	RNF123	3	49726950	49758962	395	12	247895	5.3803	3.7175e-08
Brain_Cerebellar_Hemisphere	AN-ERPBC	ENSG00000185614	INKA1	3	49840687	49842463	377	11	247810	5.6314	8.9374e-09
Brain_Cerebellar_Hemisphere	AN-ERPBC	ENSG00000164078	MST1R	3	49924435	49941311	350	10	247918	5.613	9.942e-09
Brain_Cerebellar_Hemisphere	AN-ERPBC	ENSG00000004534	RBM6	3	49977474	50114685	387	14	247790	5.4719	2.2262e-08
Brain_Cerebellar_Hemisphere	AN-ERPBC	ENSG00000166965	RCCD1	15	91498106	91506355	101	7	247992	4.4693	3.923e-06
Brain_Cerebellar_Hemisphere	AN-ERPBC	ENSG00000220205	VAMP2	17	8062465	8066293	43	3	247992	4.3407	7.1003e-06
Brain_Cerebellar_Hemisphere	ANX-ERNBC	ENSG00000164068	RNF123	3	49726950	49758962	395	12	602658	4.6862	1.3919e-06
Brain_Cerebellar_Hemisphere	ANX-ERNBC	ENSG00000173540	GMPPB	3	49758909	49761407	577	14	602658	4.3948	5.5442e-06
Brain_Cerebellar_Hemisphere	ANX-ERNBC	ENSG00000004534	RBM6	3	49977474	50114685	387	14	602658	4.5907	2.2085e-06
Brain_Cerebellar_Hemisphere	ANX-ERNBC	ENSG00000263001	GTF2I	7	74071991	74175022	36	1	602658	4.2841	9.172e-06
Brain_Cerebellar_Hemisphere	ANX-ERNBC	ENSG00000170558	CDH2	18	25530930	25757445	59	3	602658	4.3175	7.8911e-06
Brain_Cerebellar_Hemisphere	ASD-ERNBC	ENSG00000064012	CASP8	2	202098166	202152434	140	13	173792	5.7098	5.6571e-09
Brain_Cerebellar_Hemisphere	ASD-ERNBC	ENSG00000155749	FLACC1	2	202153147	202222101	91	6	173792	4.9415	3.8767e-07
Brain_Cerebellar_Hemisphere	ASD-ERNBC	ENSG00000164068	RNF123	3	49726950	49758962	395	12	173792	4.2741	9.596e-06
Brain_Cerebellar_Hemisphere	ASD-ERNBC	ENSG00000185614	INKA1	3	49840687	49842463	377	11	173792	4.4001	5.4099e-06
Brain_Cerebellar_Hemisphere	ASD-ERNBC	ENSG00000164078	MST1R	3	49924435	49941311	350	10	173792	4.351	6.7769e-06
Brain_Cerebellar_Hemisphere	ASD-ERPBC	ENSG00000185499	MUC1	1	155158300	155162768	10	1	221825	4.7551	9.9195e-07
Brain_Cerebellar_Hemisphere	ASD-ERPBC	ENSG00000064012	CASP8	2	202098166	202152434	140	13	221825	6.4437	5.831e-11
Brain_Cerebellar_Hemisphere	ASD-ERPBC	ENSG00000155749	FLACC1	2	202153147	202222101	91	6	221825	5.4464	2.5693e-08
Brain_Cerebellar_Hemisphere	ASD-ERPBC	ENSG00000152348	ATG10	5	81267844	81551958	216	14	221825	5.7045	5.8336e-09
Brain_Cerebellar_Hemisphere	ASD-ERPBC	ENSG00000186468	RPS23	5	81569139	81574235	186	11	221825	5.489	2.0211e-08
Brain_Cerebellar_Hemisphere	ASD-ERPBC	ENSG00000184647	PRSS55	8	10383030	10411676	485	23	221825	4.76	9.6804e-07
Brain_Cerebellar_Hemisphere	ASD-ERPBC	ENSG00000172803	SNX32	11	65601305	65621578	84	6	221825	4.5143	3.1768e-06
Brain_Cerebellar_Hemisphere	ASD-ERPBC	ENSG00000140497	SCAMP2	15	75137197	75165670	122	5	221825	4.4651	4.0007e-06
Brain_Cerebellar_Hemisphere	ASD-ERPBC	ENSG00000136448	NMT1	17	43138322	43186384	1555	6	221825	5.2368	8.1685e-08
Brain_Cerebellar_Hemisphere	ASD-ERPBC	ENSG00000184922	FMNL1	17	43299192	43324685	2108	5	221825	5.3156	5.3155e-08
Brain_Cerebellar_Hemisphere	ASD-ERPBC	ENSG00000159314	ARHGAP27	17	43471268	43510282	102	2	221825	4.6105	2.0085e-06
Brain_Cerebellar_Hemisphere	ASD-ERPBC	ENSG00000225190	PLEKHM1	17	43513266	43568146	2141	5	221825	5.3275	4.9799e-08
Brain_Cerebellar_Hemisphere	ASD-ERPBC	ENSG00000185294	SPPL2C	17	43922256	43924438	2150	3	221825	5.2922	6.0435e-08
Brain_Cerebellar_Hemisphere	ASD-ERPBC	ENSG00000186868	MAPT	17	43971702	44105700	13	1	221825	5.2222	8.8424e-08
Brain_Cerebellar_Hemisphere	ASD-ERPBC	ENSG00000120071	KANSL1	17	44107282	44302740	2060	3	221825	5.2758	6.6103e-08
Brain_Cerebellar_Hemisphere	ASD-ERPBC	ENSG00000176681	LRRC37A	17	44316744	44415160	2193	4	221825	5.3039	5.6677e-08
Brain_Cerebellar_Hemisphere	ASD-ERPBC	ENSG00000198792	TMEM184B	22	38612415	38669040	64	5	221825	4.6354	1.7808e-06
Brain_Cerebellar_Hemisphere	BIP-ERNBC	ENSG00000112667	DNPH1	6	43193367	43197211	41	2	540803	4.3947	5.5465e-06
Brain_Cerebellar_Hemisphere	BIP-ERNBC	ENSG00000149485	FADS1	11	61567097	61584529	77	7	535365	5.1623	1.2198e-07
Brain_Cerebellar_Hemisphere	BIP-ERNBC	ENSG00000221968	FADS3	11	61640998	61659006	41	3	530557	4.6394	1.7473e-06
Brain_Cerebellar_Hemisphere	BIP-ERNBC	ENSG00000187664	HAPLN4	19	19366450	19373596	132	4	534294	4.3659	6.3309e-06
Brain_Cerebellar_Hemisphere	BIP-ERNBC	ENSG00000250067	YJEFN3	19	19639670	19648393	67	3	531057	4.5778	2.3491e-06
Brain_Cerebellar_Hemisphere	BIP-ERPBC	ENSG00000185499	MUC1	1	155158300	155162768	10	1	587616	4.791	8.2967e-07
Brain_Cerebellar_Hemisphere	BIP-ERPBC	ENSG00000170606	HSPA4	5	132387662	132440709	90	1	579902	4.6081	2.0319e-06
Brain_Cerebellar_Hemisphere	BIP-ERPBC	ENSG00000113302	IL12B	5	158741791	158757481	1	1	588941	4.3809	5.9089e-06
Brain_Cerebellar_Hemisphere	BIP-ERPBC	ENSG00000124523	SIRT5	6	13574506	13615390	63	5	588931	4.3061	8.309e-06
Brain_Cerebellar_Hemisphere	BIP-ERPBC	ENSG00000112667	DNPH1	6	43193367	43197211	41	2	588836	4.909	4.5778e-07
Brain_Cerebellar_Hemisphere	BIP-ERPBC	ENSG00000173715	C11orf80	11	66512207	66613997	63	4	578670	5.3516	4.3594e-08
Brain_Cerebellar_Hemisphere	BIP-ERPBC	ENSG00000187664	HAPLN4	19	19366450	19373596	132	4	582327	4.7228	1.163e-06
Brain_Cerebellar_Hemisphere	BIP-ERPBC	ENSG00000213996	TM6SF2	19	19374841	19384074	113	3	579493	4.4637	4.0276e-06
Brain_Cerebellar_Hemisphere	BIP-ERPBC	ENSG00000250067	YJEFN3	19	19639670	19648393	67	3	579090	4.8276	6.9094e-07
Brain_Cerebellar_Hemisphere	BIP-ERPBC	ENSG00000105717	PBX4	19	19672516	19729725	3	1	588941	4.3632	6.41e-06
Brain_Cerebellar_Hemisphere	BIP-ERPBC	ENSG00000064547	LPAR2	19	19734464	19739039	6	2	588310	4.3069	8.279e-06
Brain_Cerebellar_Hemisphere	DEP-ERNBC	ENSG00000233276	GPX1	3	49394609	49395791	397	8	1153489	5.2071	9.5896e-08
Brain_Cerebellar_Hemisphere	DEP-ERNBC	ENSG00000145020	AMT	3	49454211	49460111	598	13	1150574	4.5955	2.1584e-06
Brain_Cerebellar_Hemisphere	DEP-ERNBC	ENSG00000164068	RNF123	3	49726950	49758962	395	12	1155764	6.5682	2.5462e-11
Brain_Cerebellar_Hemisphere	DEP-ERNBC	ENSG00000173540	GMPPB	3	49758909	49761407	577	14	1153721	6.1638	3.5512e-10
Brain_Cerebellar_Hemisphere	DEP-ERNBC	ENSG00000185614	INKA1	3	49840687	49842463	377	11	1156960	6.2081	2.682e-10
Brain_Cerebellar_Hemisphere	DEP-ERNBC	ENSG00000164078	MST1R	3	49924435	49941311	350	10	1158012	6.0255	8.4272e-10
Brain_Cerebellar_Hemisphere	DEP-ERNBC	ENSG00000004534	RBM6	3	49977474	50114685	387	14	1157704	6.4732	4.7966e-11
Brain_Cerebellar_Hemisphere	DEP-ERNBC	ENSG00000149485	FADS1	11	61567097	61584529	77	7	1159532	4.2815	9.2817e-06
Brain_Cerebellar_Hemisphere	DEP-ERNBC	ENSG00000130312	MRPL34	19	17413616	17417652	75	6	1145638	5.0996	1.7018e-07
Brain_Cerebellar_Hemisphere	DEP-ERPBC	ENSG00000186446	ZNF501	3	44771098	44778575	184	9	1209357	4.313	8.0528e-06
Brain_Cerebellar_Hemisphere	DEP-ERPBC	ENSG00000233276	GPX1	3	49394609	49395791	397	8	1201522	4.4897	3.5665e-06
Brain_Cerebellar_Hemisphere	DEP-ERPBC	ENSG00000164068	RNF123	3	49726950	49758962	395	12	1203797	5.7092	5.6761e-09
Brain_Cerebellar_Hemisphere	DEP-ERPBC	ENSG00000173540	GMPPB	3	49758909	49761407	577	14	1201754	5.3325	4.844e-08
Brain_Cerebellar_Hemisphere	DEP-ERPBC	ENSG00000185614	INKA1	3	49840687	49842463	377	11	1204993	5.496	1.9427e-08
Brain_Cerebellar_Hemisphere	DEP-ERPBC	ENSG00000164078	MST1R	3	49924435	49941311	350	10	1206045	5.417	3.0309e-08
Brain_Cerebellar_Hemisphere	DEP-ERPBC	ENSG00000004534	RBM6	3	49977474	50114685	387	14	1205737	5.7459	4.5713e-09
Brain_Cerebellar_Hemisphere	DEP-ERPBC	ENSG00000172638	EFEMP2	11	65633912	65640405	111	7	1208730	4.7567	9.8401e-07
Brain_Cerebellar_Hemisphere	DEP-ERPBC	ENSG00000166170	BAG5	14	104022881	104029151	58	2	1206363	4.3515	6.7613e-06
Brain_Cerebellar_Hemisphere	DEP-ERPBC	ENSG00000126214	KLC1	14	104095525	104167888	98	4	1205693	4.392	5.6144e-06
Brain_Cerebellar_Hemisphere	DEP-ERPBC	ENSG00000220205	VAMP2	17	8062465	8066293	43	3	1204664	4.4588	4.1212e-06
Brain_Cerebellar_Hemisphere	DEP-ERPBC	ENSG00000136448	NMT1	17	43138322	43186384	1555	6	1199212	4.3872	5.7406e-06
Brain_Cerebellar_Hemisphere	DEP-ERPBC	ENSG00000184922	FMNL1	17	43299192	43324685	2108	5	1198641	4.4528	4.2378e-06
Brain_Cerebellar_Hemisphere	DEP-ERPBC	ENSG00000225190	PLEKHM1	17	43513266	43568146	2141	5	1198470	4.4673	3.9612e-06
Brain_Cerebellar_Hemisphere	DEP-ERPBC	ENSG00000185294	SPPL2C	17	43922256	43924438	2150	3	1198228	4.432	4.6675e-06
Brain_Cerebellar_Hemisphere	DEP-ERPBC	ENSG00000186868	MAPT	17	43971702	44105700	13	1	1205257	4.3853	5.7919e-06
Brain_Cerebellar_Hemisphere	DEP-ERPBC	ENSG00000120071	KANSL1	17	44107282	44302740	2060	3	1198852	4.4127	5.1054e-06
Brain_Cerebellar_Hemisphere	DEP-ERPBC	ENSG00000176681	LRRC37A	17	44316744	44415160	2193	4	1198351	4.44	4.498e-06
Brain_Cerebellar_Hemisphere	PTSD-ERPBC	ENSG00000064012	CASP8	2	202098166	202152434	140	13	349968	4.9092	4.5735e-07
Brain_Cerebellar_Hemisphere	PTSD-ERPBC	ENSG00000172803	SNX32	11	65601305	65621578	84	6	349969	5.1027	1.6741e-07
Brain_Cerebellar_Hemisphere	PTSD-ERPBC	ENSG00000172638	EFEMP2	11	65633912	65640405	111	7	349969	4.7013	1.2923e-06
Brain_Cerebellar_Hemisphere	PTSD-ERPBC	ENSG00000183798	EMILIN3	20	39988606	39995498	7	2	349969	4.6493	1.6654e-06
Brain_Cerebellar_Hemisphere	SCZ-ERNBC	ENSG00000185614	INKA1	3	49840687	49842463	377	11	258086	4.381	5.9072e-06
Brain_Cerebellar_Hemisphere	SCZ-ERNBC	ENSG00000164078	MST1R	3	49924435	49941311	350	10	258086	4.3439	7e-06
Brain_Cerebellar_Hemisphere	SCZ-ERNBC	ENSG00000114054	PCCB	3	135969167	136056737	96	5	258086	4.5517	2.6609e-06
Brain_Cerebellar_Hemisphere	SCZ-ERNBC	ENSG00000112667	DNPH1	6	43193367	43197211	41	2	258086	4.4087	5.2e-06
Brain_Cerebellar_Hemisphere	SCZ-ERNBC	ENSG00000168803	ADAL	15	43622872	43646096	589	12	258076	4.5494	2.6902e-06
Brain_Cerebellar_Hemisphere	SCZ-ERNBC	ENSG00000187664	HAPLN4	19	19366450	19373596	132	4	258086	5.8663	2.2284e-09
Brain_Cerebellar_Hemisphere	SCZ-ERNBC	ENSG00000213996	TM6SF2	19	19374841	19384074	113	3	258086	5.8508	2.4457e-09
Brain_Cerebellar_Hemisphere	SCZ-ERNBC	ENSG00000250067	YJEFN3	19	19639670	19648393	67	3	258086	4.5999	2.1133e-06
Brain_Cerebellar_Hemisphere	SCZ-ERPBC	ENSG00000064012	CASP8	2	202098166	202152434	140	13	306115	4.3079	8.2407e-06
Brain_Cerebellar_Hemisphere	SCZ-ERPBC	ENSG00000163634	THOC7	3	63819546	63849597	40	4	306119	5.5516	1.415e-08
Brain_Cerebellar_Hemisphere	SCZ-ERPBC	ENSG00000124523	SIRT5	6	13574506	13615390	63	5	306119	5.1571	1.2541e-07
Brain_Cerebellar_Hemisphere	SCZ-ERPBC	ENSG00000112667	DNPH1	6	43193367	43197211	41	2	306119	4.9805	3.1712e-07
Brain_Cerebellar_Hemisphere	SCZ-ERPBC	ENSG00000120903	CHRNA2	8	27317278	27336813	242	18	306114	4.4484	4.3253e-06
Brain_Cerebellar_Hemisphere	SCZ-ERPBC	ENSG00000196547	MAN2A2	15	91447420	91465815	97	7	306119	4.9593	3.538e-07
Brain_Cerebellar_Hemisphere	SCZ-ERPBC	ENSG00000166965	RCCD1	15	91498106	91506355	101	7	306119	4.8804	5.2946e-07
Brain_Cerebellar_Hemisphere	SCZ-ERPBC	ENSG00000175662	TOM1L2	17	17746822	17875784	218	4	306102	4.762	9.5866e-07
Brain_Cerebellar_Hemisphere	SCZ-ERPBC	ENSG00000171962	DRC3	17	17876127	17920203	165	3	306108	4.6469	1.6846e-06
Brain_Cerebellar_Hemisphere	SCZ-ERPBC	ENSG00000136448	NMT1	17	43138322	43186384	1555	6	306119	5.3891	3.5405e-08
Brain_Cerebellar_Hemisphere	SCZ-ERPBC	ENSG00000184922	FMNL1	17	43299192	43324685	2108	5	306119	5.4617	2.3573e-08
Brain_Cerebellar_Hemisphere	SCZ-ERPBC	ENSG00000159314	ARHGAP27	17	43471268	43510282	102	2	306013	4.5167	3.141e-06
Brain_Cerebellar_Hemisphere	SCZ-ERPBC	ENSG00000225190	PLEKHM1	17	43513266	43568146	2141	5	306119	5.475	2.1872e-08
Brain_Cerebellar_Hemisphere	SCZ-ERPBC	ENSG00000185294	SPPL2C	17	43922256	43924438	2150	3	306119	5.4391	2.6768e-08
Brain_Cerebellar_Hemisphere	SCZ-ERPBC	ENSG00000186868	MAPT	17	43971702	44105700	13	1	306119	5.393	3.4643e-08
Brain_Cerebellar_Hemisphere	SCZ-ERPBC	ENSG00000120071	KANSL1	17	44107282	44302740	2060	3	306114	5.4135	3.0895e-08
Brain_Cerebellar_Hemisphere	SCZ-ERPBC	ENSG00000176681	LRRC37A	17	44316744	44415160	2193	4	306119	5.4529	2.4776e-08
Brain_Cerebellar_Hemisphere	SCZ-ERPBC	ENSG00000108379	WNT3	17	44839872	44896126	62	7	306119	5.0063	2.7737e-07
Brain_Cerebellar_Hemisphere	SCZ-ERPBC	ENSG00000166260	COX11	17	53029259	53046064	187	6	306119	5.1169	1.5531e-07
Brain_Cerebellar_Hemisphere	SCZ-ERPBC	ENSG00000187664	HAPLN4	19	19366450	19373596	132	4	306119	6.3074	1.419e-10
Brain_Cerebellar_Hemisphere	SCZ-ERPBC	ENSG00000213996	TM6SF2	19	19374841	19384074	113	3	306119	6.3034	1.4558e-10
Brain_Cerebellar_Hemisphere	SCZ-ERPBC	ENSG00000250067	YJEFN3	19	19639670	19648393	67	3	306119	4.902	4.7432e-07
Brain_Cerebellar_Hemisphere	SCZ-ERPBC	ENSG00000198792	TMEM184B	22	38612415	38669040	64	5	306119	5.001	2.8517e-07
E) Brain_Cerebellum
P < 5.15e-07	Bonferroni-corrected significant (i.e., P is lower than 0.05 / nGenes / nTrait pairs = 0.05 / 6074 / 16 = 5.15e-07)
5.15e-07 < P < 8.23e-06	Nominally significant (i.e., P is lower than 0.05 / nGenes = 0.05 / 6074 = 8.23e-06)
Tissue	Trait	GENE	SYMBOL	CHR	START	STOP	NSNPS	NPARAM	N	ZSTAT	P
Brain_Cerebellum	ADHD-ERNBC	ENSG00000233276	GPX1	3	49394609	49395791	543	10	349395	4.3861	5.7698e-06
Brain_Cerebellum	ADHD-ERNBC	ENSG00000164068	RNF123	3	49726950	49758962	504	14	350889	5.5183	1.7115e-08
Brain_Cerebellum	ADHD-ERNBC	ENSG00000173540	GMPPB	3	49758909	49761407	587	15	349801	5.3702	3.9333e-08
Brain_Cerebellum	ADHD-ERNBC	ENSG00000185614	INKA1	3	49840687	49842463	471	15	350846	5.3642	4.0661e-08
Brain_Cerebellum	ADHD-ERNBC	ENSG00000164078	MST1R	3	49924435	49941311	398	13	349994	4.8039	7.7783e-07
Brain_Cerebellum	ADHD-ERNBC	ENSG00000004534	RBM6	3	49977474	50114685	599	19	350985	4.8819	5.2533e-07
Brain_Cerebellum	ADHD-ERNBC	ENSG00000186792	HYAL3	3	50330259	50336899	190	15	351646	5.3713	3.9095e-08
Brain_Cerebellum	ADHD-ERNBC	ENSG00000177595	PIDD1	11	799179	809872	63	4	344363	5.028	2.4776e-07
Brain_Cerebellum	ADHD-ERNBC	ENSG00000177666	PNPLA2	11	818901	825573	54	4	346293	5.1568	1.256e-07
Brain_Cerebellum	ADHD-ERNBC	ENSG00000187664	HAPLN4	19	19366450	19373596	152	5	346988	4.4056	5.2742e-06
Brain_Cerebellum	ADHD-ERNBC	ENSG00000213996	TM6SF2	19	19374841	19384074	149	6	347034	5.1423	1.3572e-07
Brain_Cerebellum	ADHD-ERNBC	ENSG00000250067	YJEFN3	19	19639670	19648393	177	7	347161	4.5312	2.9327e-06
Brain_Cerebellum	ADHD-ERPBC	ENSG00000117407	ARTN	1	44398992	44402912	389	15	398291	5.2378	8.1263e-08
Brain_Cerebellum	ADHD-ERPBC	ENSG00000164068	RNF123	3	49726950	49758962	504	14	398922	4.3323	7.3772e-06
Brain_Cerebellum	ADHD-ERPBC	ENSG00000173540	GMPPB	3	49758909	49761407	587	15	397834	4.4694	3.9211e-06
Brain_Cerebellum	ADHD-ERPBC	ENSG00000004534	RBM6	3	49977474	50114685	599	19	399018	4.4322	4.6628e-06
Brain_Cerebellum	ADHD-ERPBC	ENSG00000186792	HYAL3	3	50330259	50336899	190	15	399679	4.8867	5.1277e-07
Brain_Cerebellum	ADHD-ERPBC	ENSG00000112996	MRPS30	5	44809027	44815616	4	1	401009	4.447	4.3531e-06
Brain_Cerebellum	ADHD-ERPBC	ENSG00000177595	PIDD1	11	799179	809872	63	4	392396	5.6466	8.1819e-09
Brain_Cerebellum	ADHD-ERPBC	ENSG00000177666	PNPLA2	11	818901	825573	54	4	394326	5.6837	6.5919e-09
Brain_Cerebellum	ADHD-ERPBC	ENSG00000172803	SNX32	11	65601305	65621578	143	10	400673	4.3419	7.0625e-06
Brain_Cerebellum	ADHD-ERPBC	ENSG00000196547	MAN2A2	15	91447420	91465815	130	9	394166	4.5891	2.2262e-06
Brain_Cerebellum	ADHD-ERPBC	ENSG00000166965	RCCD1	15	91498106	91506355	92	7	395392	4.4674	3.9597e-06
Brain_Cerebellum	ADHD-ERPBC	ENSG00000105656	ELL	19	18553473	18632937	18	3	378468	5.7174	5.4068e-09
Brain_Cerebellum	ADHD-ERPBC	ENSG00000187664	HAPLN4	19	19366450	19373596	152	5	395021	4.7811	8.7166e-07
Brain_Cerebellum	ADHD-ERPBC	ENSG00000213996	TM6SF2	19	19374841	19384074	149	6	395067	5.5727	1.254e-08
Brain_Cerebellum	ADHD-ERPBC	ENSG00000250067	YJEFN3	19	19639670	19648393	177	7	395194	4.9315	4.0793e-07
Brain_Cerebellum	AN-ERNBC	ENSG00000144118	RALB	2	120997646	121052287	86	2	199921	4.3497	6.8157e-06
Brain_Cerebellum	AN-ERNBC	ENSG00000164054	SHISA5	3	48509197	48542259	165	7	199959	5.3039	5.6668e-08
Brain_Cerebellum	AN-ERNBC	ENSG00000213672	NCKIPSD	3	48700419	48723366	583	11	199811	5.5092	1.8022e-08
Brain_Cerebellum	AN-ERNBC	ENSG00000068745	IP6K2	3	48725436	48754711	217	8	199597	6.3434	1.1236e-10
Brain_Cerebellum	AN-ERNBC	ENSG00000178252	WDR6	3	49044637	49053386	592	10	199778	5.292	6.0478e-08
Brain_Cerebellum	AN-ERNBC	ENSG00000177352	CCDC71	3	49199968	49203785	611	11	199878	5.3873	3.576e-08
Brain_Cerebellum	AN-ERNBC	ENSG00000188315	C3orf62	3	49306030	49314864	12	1	199959	5.7827	3.6758e-09
Brain_Cerebellum	AN-ERNBC	ENSG00000173531	MST1	3	49721380	49726196	147	5	199941	5.5247	1.6503e-08
Brain_Cerebellum	AN-ERNBC	ENSG00000164068	RNF123	3	49726950	49758962	504	14	199557	6.1342	4.2794e-10
Brain_Cerebellum	AN-ERNBC	ENSG00000173540	GMPPB	3	49758909	49761407	587	15	199818	4.6931	1.3456e-06
Brain_Cerebellum	AN-ERNBC	ENSG00000185614	INKA1	3	49840687	49842463	471	15	199672	6.1593	3.6541e-10
Brain_Cerebellum	AN-ERNBC	ENSG00000164078	MST1R	3	49924435	49941311	398	13	199364	6.1945	2.9239e-10
Brain_Cerebellum	AN-ERNBC	ENSG00000004534	RBM6	3	49977474	50114685	599	19	199655	6.3537	1.0508e-10
Brain_Cerebellum	AN-ERNBC	ENSG00000186792	HYAL3	3	50330259	50336899	190	15	199582	4.7573	9.8121e-07
Brain_Cerebellum	AN-ERNBC	ENSG00000130312	MRPL34	19	17413616	17417652	50	4	199564	4.4383	4.5326e-06
Brain_Cerebellum	AN-ERNBC	ENSG00000130311	DDA1	19	17420337	17434107	28	2	199959	4.4444	4.4069e-06
Brain_Cerebellum	AN-ERNBC	ENSG00000130479	MAP1S	19	17830303	17845324	27	3	199911	4.7047	1.2711e-06
Brain_Cerebellum	AN-ERPBC	ENSG00000068745	IP6K2	3	48725436	48754711	217	8	247630	4.9892	3.032e-07
Brain_Cerebellum	AN-ERPBC	ENSG00000173531	MST1	3	49721380	49726196	147	5	247974	4.5934	2.1804e-06
Brain_Cerebellum	AN-ERPBC	ENSG00000164068	RNF123	3	49726950	49758962	504	14	247590	5.2921	6.0449e-08
Brain_Cerebellum	AN-ERPBC	ENSG00000185614	INKA1	3	49840687	49842463	471	15	247705	5.3921	3.482e-08
Brain_Cerebellum	AN-ERPBC	ENSG00000164078	MST1R	3	49924435	49941311	398	13	247397	5.5714	1.2635e-08
Brain_Cerebellum	AN-ERPBC	ENSG00000004534	RBM6	3	49977474	50114685	599	19	247688	5.8488	2.4762e-09
Brain_Cerebellum	AN-ERPBC	ENSG00000186792	HYAL3	3	50330259	50336899	190	15	247615	4.3709	6.1867e-06
Brain_Cerebellum	AN-ERPBC	ENSG00000196547	MAN2A2	15	91447420	91465815	130	9	247829	4.3336	7.3331e-06
Brain_Cerebellum	AN-ERPBC	ENSG00000166965	RCCD1	15	91498106	91506355	92	7	247657	4.7812	8.7145e-07
Brain_Cerebellum	ANX-ERNBC	ENSG00000233276	GPX1	3	49394609	49395791	543	10	602658	4.4307	4.6956e-06
Brain_Cerebellum	ANX-ERNBC	ENSG00000173531	MST1	3	49721380	49726196	147	5	602658	4.3374	7.2092e-06
Brain_Cerebellum	ANX-ERNBC	ENSG00000164068	RNF123	3	49726950	49758962	504	14	602658	4.7748	8.9943e-07
Brain_Cerebellum	ANX-ERNBC	ENSG00000173540	GMPPB	3	49758909	49761407	587	15	602658	4.791	8.2974e-07
Brain_Cerebellum	ANX-ERNBC	ENSG00000185614	INKA1	3	49840687	49842463	471	15	602658	4.6764	1.4598e-06
Brain_Cerebellum	ANX-ERNBC	ENSG00000004534	RBM6	3	49977474	50114685	599	19	602658	4.7116	1.229e-06
Brain_Cerebellum	ANX-ERNBC	ENSG00000066923	STAG3	7	99775186	99812010	350	19	602658	4.3496	6.8202e-06
Brain_Cerebellum	ANX-ERPBC	ENSG00000179284	DAND5	19	13080432	13085567	19	4	650691	4.6825	1.4167e-06
Brain_Cerebellum	ANX-ERPBC	ENSG00000105656	ELL	19	18553473	18632937	18	3	650691	4.8799	5.3065e-07
Brain_Cerebellum	ASD-ERNBC	ENSG00000064012	CASP8	2	202098166	202152434	162	14	173792	5.5442	1.4763e-08
Brain_Cerebellum	ASD-ERNBC	ENSG00000155749	FLACC1	2	202153147	202222101	116	10	173792	4.898	4.8415e-07
Brain_Cerebellum	ASD-ERNBC	ENSG00000068745	IP6K2	3	48725436	48754711	217	8	173792	4.516	3.1502e-06
Brain_Cerebellum	ASD-ERNBC	ENSG00000164068	RNF123	3	49726950	49758962	504	14	173792	4.3497	6.817e-06
Brain_Cerebellum	ASD-ERNBC	ENSG00000185614	INKA1	3	49840687	49842463	471	15	173792	4.3746	6.0837e-06
Brain_Cerebellum	ASD-ERNBC	ENSG00000130312	MRPL34	19	17413616	17417652	50	4	173792	4.3447	6.9723e-06
Brain_Cerebellum	ASD-ERNBC	ENSG00000130479	MAP1S	19	17830303	17845324	27	3	173792	4.4041	5.3123e-06
Brain_Cerebellum	ASD-ERPBC	ENSG00000064012	CASP8	2	202098166	202152434	162	14	221825	6.178	3.2449e-10
Brain_Cerebellum	ASD-ERPBC	ENSG00000155749	FLACC1	2	202153147	202222101	116	10	221825	5.3932	3.4604e-08
Brain_Cerebellum	ASD-ERPBC	ENSG00000152348	ATG10	5	81267844	81551958	263	14	221825	5.7366	4.8297e-09
Brain_Cerebellum	ASD-ERPBC	ENSG00000186468	RPS23	5	81569139	81574235	230	15	221825	5.6453	8.2457e-09
Brain_Cerebellum	ASD-ERPBC	ENSG00000172803	SNX32	11	65601305	65621578	143	10	221825	4.6132	1.9826e-06
Brain_Cerebellum	ASD-ERPBC	ENSG00000172927	MYEOV	11	69061613	69064754	48	6	221825	4.9828	3.1342e-07
Brain_Cerebellum	ASD-ERPBC	ENSG00000184922	FMNL1	17	43299192	43324685	2133	5	221825	5.358	4.2081e-08
Brain_Cerebellum	ASD-ERPBC	ENSG00000159314	ARHGAP27	17	43471268	43510282	149	6	221825	4.9815	3.1542e-07
Brain_Cerebellum	ASD-ERPBC	ENSG00000225190	PLEKHM1	17	43513266	43568146	2157	5	221825	5.3176	5.2576e-08
Brain_Cerebellum	ASD-ERPBC	ENSG00000185294	SPPL2C	17	43922256	43924438	2208	7	221825	5.4064	3.2145e-08
Brain_Cerebellum	ASD-ERPBC	ENSG00000186868	MAPT	17	43971702	44105700	2032	3	221825	5.2239	8.7583e-08
Brain_Cerebellum	ASD-ERPBC	ENSG00000120071	KANSL1	17	44107282	44302740	2103	5	221825	5.3157	5.3116e-08
Brain_Cerebellum	ASD-ERPBC	ENSG00000176681	LRRC37A	17	44316744	44415160	2226	4	221825	5.3829	3.6644e-08
Brain_Cerebellum	ASD-ERPBC	ENSG00000073969	NSF	17	44668035	44834830	1776	4	221825	5.2356	8.2242e-08
Brain_Cerebellum	BIP-ERNBC	ENSG00000149485	FADS1	11	61567097	61584529	102	11	534806	5.361	4.1378e-08
Brain_Cerebellum	BIP-ERNBC	ENSG00000221968	FADS3	11	61640998	61659006	38	3	530204	5.0824	1.863e-07
Brain_Cerebellum	BIP-ERNBC	ENSG00000187664	HAPLN4	19	19366450	19373596	152	5	532310	4.5456	2.7394e-06
Brain_Cerebellum	BIP-ERNBC	ENSG00000250067	YJEFN3	19	19639670	19648393	177	7	532470	4.6128	1.9866e-06
Brain_Cerebellum	BIP-ERPBC	ENSG00000163634	THOC7	3	63819546	63849597	87	6	588739	4.9867	3.0714e-07
Brain_Cerebellum	BIP-ERPBC	ENSG00000164403	SHROOM1	5	132157833	132166655	42	3	587683	4.3903	5.6601e-06
Brain_Cerebellum	BIP-ERPBC	ENSG00000170606	HSPA4	5	132387662	132440709	90	1	579902	4.6081	2.0319e-06
Brain_Cerebellum	BIP-ERPBC	ENSG00000124523	SIRT5	6	13574506	13615390	95	6	584474	4.5048	3.3215e-06
Brain_Cerebellum	BIP-ERPBC	ENSG00000112655	PTK7	6	43044006	43129458	42	2	583972	4.4193	4.9521e-06
Brain_Cerebellum	BIP-ERPBC	ENSG00000112667	DNPH1	6	43193367	43197211	47	2	588344	4.7914	8.2803e-07
Brain_Cerebellum	BIP-ERPBC	ENSG00000173715	C11orf80	11	66512207	66613997	91	6	581192	5.636	8.7001e-09
Brain_Cerebellum	BIP-ERPBC	ENSG00000173599	PC	11	66615993	66725847	87	6	579590	4.9455	3.7977e-07
Brain_Cerebellum	BIP-ERPBC	ENSG00000173621	LRFN4	11	66624558	66627946	55	4	580872	5.3696	3.9451e-08
Brain_Cerebellum	BIP-ERPBC	ENSG00000167720	SRR	17	2207244	2228553	336	9	583361	4.4963	3.4578e-06
Brain_Cerebellum	BIP-ERPBC	ENSG00000179284	DAND5	19	13080432	13085567	19	4	584933	4.6146	1.9694e-06
Brain_Cerebellum	BIP-ERPBC	ENSG00000187664	HAPLN4	19	19366450	19373596	152	5	580343	4.9206	4.3145e-07
Brain_Cerebellum	BIP-ERPBC	ENSG00000250067	YJEFN3	19	19639670	19648393	177	7	580503	5.0021	2.8359e-07
Brain_Cerebellum	DEP-ERNBC	ENSG00000068745	IP6K2	3	48725436	48754711	217	8	1157916	5.2385	8.0965e-08
Brain_Cerebellum	DEP-ERNBC	ENSG00000233276	GPX1	3	49394609	49395791	543	10	1153120	5.7138	5.5237e-09
Brain_Cerebellum	DEP-ERNBC	ENSG00000145020	AMT	3	49454211	49460111	659	13	1151130	4.8698	5.5864e-07
Brain_Cerebellum	DEP-ERNBC	ENSG00000173531	MST1	3	49721380	49726196	147	5	1155880	5.605	1.0413e-08
Brain_Cerebellum	DEP-ERNBC	ENSG00000164068	RNF123	3	49726950	49758962	504	14	1155960	6.7598	6.9092e-12
Brain_Cerebellum	DEP-ERNBC	ENSG00000173540	GMPPB	3	49758909	49761407	587	15	1152578	6.6761	1.2268e-11
Brain_Cerebellum	DEP-ERNBC	ENSG00000185614	INKA1	3	49840687	49842463	471	15	1155537	6.633	1.645e-11
Brain_Cerebellum	DEP-ERNBC	ENSG00000164078	MST1R	3	49924435	49941311	398	13	1154530	5.9647	1.2252e-09
Brain_Cerebellum	DEP-ERNBC	ENSG00000004534	RBM6	3	49977474	50114685	599	19	1157727	6.1762	3.284e-10
Brain_Cerebellum	DEP-ERNBC	ENSG00000186792	HYAL3	3	50330259	50336899	190	15	1155208	6.0071	9.4417e-10
Brain_Cerebellum	DEP-ERNBC	ENSG00000149485	FADS1	11	61567097	61584529	102	11	1160432	4.4921	3.527e-06
Brain_Cerebellum	DEP-ERNBC	ENSG00000130312	MRPL34	19	17413616	17417652	50	4	1145328	4.7354	1.0929e-06
Brain_Cerebellum	DEP-ERNBC	ENSG00000130479	MAP1S	19	17830303	17845324	27	3	1162775	4.71	1.2385e-06
Brain_Cerebellum	DEP-ERPBC	ENSG00000233276	GPX1	3	49394609	49395791	543	10	1201153	4.6589	1.5892e-06
Brain_Cerebellum	DEP-ERPBC	ENSG00000173531	MST1	3	49721380	49726196	147	5	1203913	4.7513	1.0107e-06
Brain_Cerebellum	DEP-ERPBC	ENSG00000164068	RNF123	3	49726950	49758962	504	14	1203993	5.6655	7.329e-09
Brain_Cerebellum	DEP-ERPBC	ENSG00000173540	GMPPB	3	49758909	49761407	587	15	1200611	5.9129	1.6806e-09
Brain_Cerebellum	DEP-ERPBC	ENSG00000185614	INKA1	3	49840687	49842463	471	15	1203570	5.6268	9.1773e-09
Brain_Cerebellum	DEP-ERPBC	ENSG00000164078	MST1R	3	49924435	49941311	398	13	1202563	5.3554	4.2685e-08
Brain_Cerebellum	DEP-ERPBC	ENSG00000004534	RBM6	3	49977474	50114685	599	19	1205760	5.6324	8.8883e-09
Brain_Cerebellum	DEP-ERPBC	ENSG00000186792	HYAL3	3	50330259	50336899	190	15	1203241	5.5116	1.7774e-08
Brain_Cerebellum	DEP-ERPBC	ENSG00000127914	AKAP9	7	91570181	91739987	385	3	1204722	4.6123	1.9909e-06
Brain_Cerebellum	DEP-ERPBC	ENSG00000172803	SNX32	11	65601305	65621578	143	10	1203560	4.9052	4.6657e-07
Brain_Cerebellum	DEP-ERPBC	ENSG00000172638	EFEMP2	11	65633912	65640405	157	11	1206027	5.0608	2.0879e-07
Brain_Cerebellum	DEP-ERPBC	ENSG00000175550	DRAP1	11	65686728	65689048	7	1	1210226	4.6351	1.7835e-06
Brain_Cerebellum	DEP-ERPBC	ENSG00000166170	BAG5	14	104022881	104029151	79	4	1202704	4.433	4.6464e-06
Brain_Cerebellum	DEP-ERPBC	ENSG00000184922	FMNL1	17	43299192	43324685	2133	5	1198542	4.4865	3.6203e-06
Brain_Cerebellum	DEP-ERPBC	ENSG00000225190	PLEKHM1	17	43513266	43568146	2157	5	1198352	4.4581	4.1349e-06
Brain_Cerebellum	DEP-ERPBC	ENSG00000185294	SPPL2C	17	43922256	43924438	2208	7	1198164	4.5162	3.1484e-06
Brain_Cerebellum	DEP-ERPBC	ENSG00000186868	MAPT	17	43971702	44105700	2032	3	1198756	4.3724	6.1442e-06
Brain_Cerebellum	DEP-ERPBC	ENSG00000120071	KANSL1	17	44107282	44302740	2103	5	1198471	4.4408	4.4806e-06
Brain_Cerebellum	DEP-ERPBC	ENSG00000176681	LRRC37A	17	44316744	44415160	2226	4	1198114	4.5067	3.2915e-06
Brain_Cerebellum	DEP-ERPBC	ENSG00000073969	NSF	17	44668035	44834830	1776	4	1199478	4.3704	6.2014e-06
Brain_Cerebellum	DEP-ERPBC	ENSG00000105656	ELL	19	18553473	18632937	18	3	1196962	5.2117	9.3561e-08
Brain_Cerebellum	PTSD-ERNBC	ENSG00000198625	MDM4	1	204485507	204596131	71	1	301936	4.7212	1.1726e-06
Brain_Cerebellum	PTSD-ERNBC	ENSG00000130312	MRPL34	19	17413616	17417652	50	4	301894	4.3666	6.311e-06
Brain_Cerebellum	PTSD-ERNBC	ENSG00000130479	MAP1S	19	17830303	17845324	27	3	301936	4.4747	3.8267e-06
Brain_Cerebellum	PTSD-ERPBC	ENSG00000064012	CASP8	2	202098166	202152434	162	14	349956	4.4913	3.5387e-06
Brain_Cerebellum	PTSD-ERPBC	ENSG00000172803	SNX32	11	65601305	65621578	143	10	349965	5.1085	1.6236e-07
Brain_Cerebellum	PTSD-ERPBC	ENSG00000172638	EFEMP2	11	65633912	65640405	157	11	349969	4.953	3.6534e-07
Brain_Cerebellum	SCZ-ERNBC	ENSG00000198625	MDM4	1	204485507	204596131	71	1	258086	5.1805	1.1063e-07
Brain_Cerebellum	SCZ-ERNBC	ENSG00000068745	IP6K2	3	48725436	48754711	217	8	258086	4.5039	3.3353e-06
Brain_Cerebellum	SCZ-ERNBC	ENSG00000168803	ADAL	15	43622872	43646096	551	10	258079	4.617	1.9469e-06
Brain_Cerebellum	SCZ-ERNBC	ENSG00000242866	STRC	15	43891685	44002286	76	2	258086	4.7574	9.8074e-07
Brain_Cerebellum	SCZ-ERNBC	ENSG00000128886	ELL3	15	44064798	44069502	25	2	258086	5.0778	1.9095e-07
Brain_Cerebellum	SCZ-ERNBC	ENSG00000187664	HAPLN4	19	19366450	19373596	152	5	258070	5.9284	1.5293e-09
Brain_Cerebellum	SCZ-ERNBC	ENSG00000213996	TM6SF2	19	19374841	19384074	149	6	258086	5.9357	1.4632e-09
Brain_Cerebellum	SCZ-ERNBC	ENSG00000250067	YJEFN3	19	19639670	19648393	177	7	258086	6.0847	5.8355e-10
Brain_Cerebellum	SCZ-ERNBC	ENSG00000105717	PBX4	19	19672516	19729725	16	4	258086	4.4719	3.8764e-06
Brain_Cerebellum	SCZ-ERPBC	ENSG00000168237	GLYCTK	3	52321836	52329272	551	11	306119	4.3261	7.5871e-06
Brain_Cerebellum	SCZ-ERPBC	ENSG00000163634	THOC7	3	63819546	63849597	87	6	306119	5.9367	1.4545e-09
Brain_Cerebellum	SCZ-ERPBC	ENSG00000186468	RPS23	5	81569139	81574235	230	15	306119	4.3426	7.0407e-06
Brain_Cerebellum	SCZ-ERPBC	ENSG00000124523	SIRT5	6	13574506	13615390	95	6	306119	5.1588	1.2429e-07
Brain_Cerebellum	SCZ-ERPBC	ENSG00000112655	PTK7	6	43044006	43129458	42	2	306119	4.6145	1.9701e-06
Brain_Cerebellum	SCZ-ERPBC	ENSG00000112667	DNPH1	6	43193367	43197211	47	2	306119	4.8151	7.3572e-07
Brain_Cerebellum	SCZ-ERPBC	ENSG00000122687	MRM2	7	2273830	2281840	229	9	306119	4.3689	6.2432e-06
Brain_Cerebellum	SCZ-ERPBC	ENSG00000135164	DMTF1	7	86781677	86825648	1	1	306119	4.3156	7.96e-06
Brain_Cerebellum	SCZ-ERPBC	ENSG00000120903	CHRNA2	8	27317278	27336813	262	15	306115	5.057	2.1299e-07
Brain_Cerebellum	SCZ-ERPBC	ENSG00000214872	SMTNL1	11	57305044	57317747	180	15	306117	4.903	4.7186e-07
Brain_Cerebellum	SCZ-ERPBC	ENSG00000128886	ELL3	15	44064798	44069502	25	2	306119	4.3347	7.2992e-06
Brain_Cerebellum	SCZ-ERPBC	ENSG00000196547	MAN2A2	15	91447420	91465815	130	9	306119	4.8648	5.7284e-07
Brain_Cerebellum	SCZ-ERPBC	ENSG00000166965	RCCD1	15	91498106	91506355	92	7	306119	4.5984	2.1289e-06
Brain_Cerebellum	SCZ-ERPBC	ENSG00000167720	SRR	17	2207244	2228553	336	9	306119	4.7651	9.4394e-07
Brain_Cerebellum	SCZ-ERPBC	ENSG00000175662	TOM1L2	17	17746822	17875784	127	3	306104	4.7435	1.0505e-06
Brain_Cerebellum	SCZ-ERPBC	ENSG00000171962	DRC3	17	17876127	17920203	32	3	306081	4.6475	1.68e-06
Brain_Cerebellum	SCZ-ERPBC	ENSG00000091536	MYO15A	17	18012020	18083116	298	9	306119	4.3223	7.7199e-06
Brain_Cerebellum	SCZ-ERPBC	ENSG00000184922	FMNL1	17	43299192	43324685	2133	5	306119	5.502	1.8779e-08
Brain_Cerebellum	SCZ-ERPBC	ENSG00000159314	ARHGAP27	17	43471268	43510282	149	6	306119	4.7988	7.9791e-07
Brain_Cerebellum	SCZ-ERPBC	ENSG00000225190	PLEKHM1	17	43513266	43568146	2157	5	306119	5.4636	2.3322e-08
Brain_Cerebellum	SCZ-ERPBC	ENSG00000185294	SPPL2C	17	43922256	43924438	2208	7	306119	5.5431	1.4855e-08
Brain_Cerebellum	SCZ-ERPBC	ENSG00000186868	MAPT	17	43971702	44105700	2032	3	306119	5.362	4.1156e-08
Brain_Cerebellum	SCZ-ERPBC	ENSG00000120071	KANSL1	17	44107282	44302740	2103	5	306119	5.4524	2.4851e-08
Brain_Cerebellum	SCZ-ERPBC	ENSG00000176681	LRRC37A	17	44316744	44415160	2226	4	306119	5.534	1.5652e-08
Brain_Cerebellum	SCZ-ERPBC	ENSG00000073969	NSF	17	44668035	44834830	1776	4	306119	5.3759	3.8103e-08
Brain_Cerebellum	SCZ-ERPBC	ENSG00000166260	COX11	17	53029259	53046064	17	1	306119	4.7159	1.2031e-06
Brain_Cerebellum	SCZ-ERPBC	ENSG00000132026	RTBDN	19	12936291	12946242	9	2	306119	4.4581	4.1342e-06
Brain_Cerebellum	SCZ-ERPBC	ENSG00000179284	DAND5	19	13080432	13085567	19	4	305799	4.6593	1.5862e-06
Brain_Cerebellum	SCZ-ERPBC	ENSG00000187664	HAPLN4	19	19366450	19373596	152	5	306103	6.373	9.2676e-11
Brain_Cerebellum	SCZ-ERPBC	ENSG00000213996	TM6SF2	19	19374841	19384074	149	6	306119	6.4158	7.0029e-11
Brain_Cerebellum	SCZ-ERPBC	ENSG00000250067	YJEFN3	19	19639670	19648393	177	7	306119	6.5379	3.1196e-11
Brain_Cerebellum	SCZ-ERPBC	ENSG00000105717	PBX4	19	19672516	19729725	16	4	306119	5.0193	2.5929e-07
Brain_Cerebellum	SCZ-ERPBC	ENSG00000183579	ZNRF3	22	29279755	29453476	39	1	306119	4.419	4.9582e-06
F) Brain_Cortex
P < 6.69e-07	Bonferroni-corrected significant (i.e., P is lower than 0.05 / nGenes / nTrait pairs = 0.05 / 4674 / 16 = 6.69e-07)
6.69e-07 < P < 1.07e-05	Nominally significant (i.e., P is lower than 0.05 / nGenes = 0.05 / 4674 = 1.07e-05)
Tissue	Trait	GENE	SYMBOL	CHR	START	STOP	NSNPS	NPARAM	N	ZSTAT	P
Brain_Cortex	ADHD-ERNBC	ENSG00000233276	GPX1	3	49394609	49395791	539	9	349370	4.3531	6.7109e-06
Brain_Cortex	ADHD-ERNBC	ENSG00000164068	RNF123	3	49726950	49758962	198	8	351353	4.6852	1.3987e-06
Brain_Cortex	ADHD-ERNBC	ENSG00000173540	GMPPB	3	49758909	49761407	630	13	349672	5.4094	3.162e-08
Brain_Cortex	ADHD-ERNBC	ENSG00000164078	MST1R	3	49924435	49941311	164	6	351829	4.2819	9.2666e-06
Brain_Cortex	ADHD-ERNBC	ENSG00000004534	RBM6	3	49977474	50114685	422	15	350862	5.5064	1.8308e-08
Brain_Cortex	ADHD-ERNBC	ENSG00000177542	SLC25A22	11	790475	798269	7	1	328083	4.9456	3.7953e-07
Brain_Cortex	ADHD-ERNBC	ENSG00000177595	PIDD1	11	799179	809872	63	4	344363	5.028	2.4776e-07
Brain_Cortex	ADHD-ERNBC	ENSG00000177666	PNPLA2	11	818901	825573	64	4	344497	5.047	2.2438e-07
Brain_Cortex	ADHD-ERNBC	ENSG00000130312	MRPL34	19	17413616	17417652	161	14	347048	5.3707	3.9225e-08
Brain_Cortex	ADHD-ERNBC	ENSG00000250067	YJEFN3	19	19639670	19648393	21	1	352976	4.5074	3.2817e-06
Brain_Cortex	ADHD-ERNBC	ENSG00000128285	MCHR1	22	41075182	41078818	35	2	352976	4.6158	1.9582e-06
Brain_Cortex	ADHD-ERPBC	ENSG00000123080	CDKN2C	1	51434367	51440309	34	2	401009	4.3196	7.8154e-06
Brain_Cortex	ADHD-ERPBC	ENSG00000173540	GMPPB	3	49758909	49761407	630	13	397705	4.273	9.6423e-06
Brain_Cortex	ADHD-ERPBC	ENSG00000004534	RBM6	3	49977474	50114685	422	15	398895	4.4787	3.7557e-06
Brain_Cortex	ADHD-ERPBC	ENSG00000177542	SLC25A22	11	790475	798269	7	1	376116	5.1909	1.0462e-07
Brain_Cortex	ADHD-ERPBC	ENSG00000177595	PIDD1	11	799179	809872	63	4	392396	5.6466	8.1819e-09
Brain_Cortex	ADHD-ERPBC	ENSG00000177666	PNPLA2	11	818901	825573	64	4	392530	5.67	7.1401e-09
Brain_Cortex	ADHD-ERPBC	ENSG00000172500	FIBP	11	65651211	65656010	75	6	400824	4.3197	7.8117e-06
Brain_Cortex	ADHD-ERPBC	ENSG00000131323	TRAF3	14	103243816	103377837	143	4	398494	4.734	1.1009e-06
Brain_Cortex	ADHD-ERPBC	ENSG00000166965	RCCD1	15	91498106	91506355	92	7	393619	4.4471	4.3509e-06
Brain_Cortex	ADHD-ERPBC	ENSG00000250067	YJEFN3	19	19639670	19648393	21	1	401009	4.9145	4.4514e-07
Brain_Cortex	ADHD-ERPBC	ENSG00000128285	MCHR1	22	41075182	41078818	35	2	401009	4.6096	2.0168e-06
Brain_Cortex	AN-ERNBC	ENSG00000213689	TREX1	3	48506919	48509044	237	10	199821	5.7516	4.4191e-09
Brain_Cortex	AN-ERNBC	ENSG00000213672	NCKIPSD	3	48700419	48723366	588	11	199675	5.2237	8.7715e-08
Brain_Cortex	AN-ERNBC	ENSG00000068745	IP6K2	3	48725436	48754711	25	2	196826	4.5085	3.2651e-06
Brain_Cortex	AN-ERNBC	ENSG00000178252	WDR6	3	49044637	49053386	288	6	199943	5.6874	6.4511e-09
Brain_Cortex	AN-ERNBC	ENSG00000233276	GPX1	3	49394609	49395791	539	9	199916	4.3081	8.2322e-06
Brain_Cortex	AN-ERNBC	ENSG00000145020	AMT	3	49454211	49460111	669	13	199818	4.5142	3.1778e-06
Brain_Cortex	AN-ERNBC	ENSG00000164061	BSN	3	49591922	49708982	101	2	199736	5.3068	5.5795e-08
Brain_Cortex	AN-ERNBC	ENSG00000173531	MST1	3	49721380	49726196	23	3	199818	5.7331	4.9316e-09
Brain_Cortex	AN-ERNBC	ENSG00000164068	RNF123	3	49726950	49758962	198	8	199889	5.5341	1.5639e-08
Brain_Cortex	AN-ERNBC	ENSG00000173540	GMPPB	3	49758909	49761407	630	13	199747	4.9138	4.4671e-07
Brain_Cortex	AN-ERNBC	ENSG00000164078	MST1R	3	49924435	49941311	164	6	199959	4.9327	4.0542e-07
Brain_Cortex	AN-ERNBC	ENSG00000004534	RBM6	3	49977474	50114685	422	15	199655	5.7571	4.2791e-09
Brain_Cortex	AN-ERNBC	ENSG00000130312	MRPL34	19	17413616	17417652	161	14	199719	4.2962	8.6887e-06
Brain_Cortex	AN-ERNBC	ENSG00000171649	ZIK1	19	58095508	58105256	29	4	199959	4.2575	1.0337e-05
Brain_Cortex	AN-ERPBC	ENSG00000164061	BSN	3	49591922	49708982	101	2	247769	4.441	4.4778e-06
Brain_Cortex	AN-ERPBC	ENSG00000173531	MST1	3	49721380	49726196	23	3	247851	4.9563	3.5926e-07
Brain_Cortex	AN-ERPBC	ENSG00000164068	RNF123	3	49726950	49758962	198	8	247922	5.2178	9.0535e-08
Brain_Cortex	AN-ERPBC	ENSG00000164078	MST1R	3	49924435	49941311	164	6	247992	4.8118	7.4797e-07
Brain_Cortex	AN-ERPBC	ENSG00000004534	RBM6	3	49977474	50114685	422	15	247688	5.26	7.2032e-08
Brain_Cortex	AN-ERPBC	ENSG00000166965	RCCD1	15	91498106	91506355	92	7	247992	4.679	1.4416e-06
Brain_Cortex	ANX-ERNBC	ENSG00000233276	GPX1	3	49394609	49395791	539	9	602658	4.3473	6.8898e-06
Brain_Cortex	ANX-ERNBC	ENSG00000173540	GMPPB	3	49758909	49761407	630	13	602658	4.8171	7.2813e-07
Brain_Cortex	ANX-ERNBC	ENSG00000004534	RBM6	3	49977474	50114685	422	15	602658	4.7775	8.8764e-07
Brain_Cortex	ANX-ERNBC	ENSG00000263001	GTF2I	7	74071991	74175022	36	1	602658	4.2841	9.172e-06
Brain_Cortex	ANX-ERNBC	ENSG00000066923	STAG3	7	99775186	99812010	353	16	602658	4.6139	1.9762e-06
Brain_Cortex	ANX-ERNBC	ENSG00000242866	STRC	15	43891685	44002286	513	11	602658	4.3476	6.8823e-06
Brain_Cortex	ANX-ERPBC	ENSG00000066923	STAG3	7	99775186	99812010	353	16	650691	4.8481	6.2339e-07
Brain_Cortex	ANX-ERPBC	ENSG00000121716	PILRB	7	99955626	99965454	220	17	650691	4.261	1.0174e-05
Brain_Cortex	ANX-ERPBC	ENSG00000085514	PILRA	7	99971068	99997722	286	19	650691	4.3247	7.6362e-06
Brain_Cortex	ASD-ERNBC	ENSG00000064012	CASP8	2	202098166	202152434	182	11	173792	4.8212	7.1356e-07
Brain_Cortex	ASD-ERNBC	ENSG00000155749	FLACC1	2	202153147	202222101	234	15	173792	4.4346	4.6119e-06
Brain_Cortex	ASD-ERNBC	ENSG00000130312	MRPL34	19	17413616	17417652	161	14	173792	4.4534	4.2252e-06
Brain_Cortex	ASD-ERPBC	ENSG00000185499	MUC1	1	155158300	155162768	8	1	221825	4.5983	2.1294e-06
Brain_Cortex	ASD-ERPBC	ENSG00000064012	CASP8	2	202098166	202152434	182	11	221825	5.6657	7.3198e-09
Brain_Cortex	ASD-ERPBC	ENSG00000155749	FLACC1	2	202153147	202222101	234	15	221825	5.2873	6.2067e-08
Brain_Cortex	ASD-ERPBC	ENSG00000152348	ATG10	5	81267844	81551958	263	16	221825	5.8933	1.8927e-09
Brain_Cortex	ASD-ERPBC	ENSG00000186468	RPS23	5	81569139	81574235	223	14	221825	5.66	7.5704e-09
Brain_Cortex	ASD-ERPBC	ENSG00000172803	SNX32	11	65601305	65621578	176	13	221825	4.3573	6.5828e-06
Brain_Cortex	ASD-ERPBC	ENSG00000172500	FIBP	11	65651211	65656010	75	6	221825	4.4198	4.9398e-06
Brain_Cortex	ASD-ERPBC	ENSG00000178802	MPI	15	75182377	75190581	220	11	221825	4.259	1.0266e-05
Brain_Cortex	ASD-ERPBC	ENSG00000159314	ARHGAP27	17	43471268	43510282	1972	3	221825	5.2177	9.0589e-08
Brain_Cortex	ASD-ERPBC	ENSG00000225190	PLEKHM1	17	43513266	43568146	2072	5	221825	5.2836	6.3319e-08
Brain_Cortex	ASD-ERPBC	ENSG00000120088	CRHR1	17	43697710	43913194	7	1	221825	4.9686	3.3714e-07
Brain_Cortex	ASD-ERPBC	ENSG00000185294	SPPL2C	17	43922256	43924438	1	1	221825	4.3126	8.0666e-06
Brain_Cortex	ASD-ERPBC	ENSG00000176681	LRRC37A	17	44316744	44415160	2184	5	221825	5.35	4.397e-08
Brain_Cortex	BIP-ERNBC	ENSG00000168016	TRANK1	3	36868308	36986548	20	2	540908	4.2994	8.5645e-06
Brain_Cortex	BIP-ERNBC	ENSG00000149485	FADS1	11	61567097	61584529	44	4	531632	5.2535	7.461e-08
Brain_Cortex	BIP-ERNBC	ENSG00000175643	RMI2	16	11439311	11445617	234	21	531749	4.3844	5.8154e-06
Brain_Cortex	BIP-ERNBC	ENSG00000128285	MCHR1	22	41075182	41078818	35	2	535241	5.6243	9.3128e-09
Brain_Cortex	BIP-ERPBC	ENSG00000185499	MUC1	1	155158300	155162768	8	1	587521	4.6883	1.3773e-06
Brain_Cortex	BIP-ERPBC	ENSG00000170606	HSPA4	5	132387662	132440709	90	1	579902	4.6081	2.0319e-06
Brain_Cortex	BIP-ERPBC	ENSG00000112659	CUL9	6	43149913	43192325	15	2	562938	4.356	6.6241e-06
Brain_Cortex	BIP-ERPBC	ENSG00000173715	C11orf80	11	66512207	66613997	28	5	573740	4.6735	1.4809e-06
Brain_Cortex	BIP-ERPBC	ENSG00000167720	SRR	17	2207244	2228553	312	7	583045	4.5059	3.3051e-06
Brain_Cortex	BIP-ERPBC	ENSG00000160285	LSS	21	47608360	47648738	152	9	579373	4.2711	9.7257e-06
Brain_Cortex	BIP-ERPBC	ENSG00000182362	YBEY	21	47706250	47733020	239	14	583428	4.4246	4.8318e-06
Brain_Cortex	BIP-ERPBC	ENSG00000128285	MCHR1	22	41075182	41078818	35	2	583274	5.6142	9.8727e-09
Brain_Cortex	DEP-ERNBC	ENSG00000138031	ADCY3	2	25042038	25142602	199	6	1153707	4.3293	7.4779e-06
Brain_Cortex	DEP-ERNBC	ENSG00000233276	GPX1	3	49394609	49395791	539	9	1152771	5.703	5.8855e-09
Brain_Cortex	DEP-ERNBC	ENSG00000145020	AMT	3	49454211	49460111	669	13	1152283	5.4665	2.2951e-08
Brain_Cortex	DEP-ERNBC	ENSG00000164061	BSN	3	49591922	49708982	101	2	1157798	5.2358	8.2148e-08
Brain_Cortex	DEP-ERNBC	ENSG00000173531	MST1	3	49721380	49726196	23	3	1163202	5.3924	3.4768e-08
Brain_Cortex	DEP-ERNBC	ENSG00000164068	RNF123	3	49726950	49758962	198	8	1158908	5.7424	4.6674e-09
Brain_Cortex	DEP-ERNBC	ENSG00000173540	GMPPB	3	49758909	49761407	630	13	1153643	6.6259	1.7256e-11
Brain_Cortex	DEP-ERNBC	ENSG00000164078	MST1R	3	49924435	49941311	164	6	1159557	5.0471	2.2433e-07
Brain_Cortex	DEP-ERNBC	ENSG00000004534	RBM6	3	49977474	50114685	422	15	1155597	6.6388	1.5807e-11
Brain_Cortex	DEP-ERNBC	ENSG00000149485	FADS1	11	61567097	61584529	44	4	1162619	4.4329	4.6485e-06
Brain_Cortex	DEP-ERNBC	ENSG00000130312	MRPL34	19	17413616	17417652	161	14	1150906	5.8579	2.3444e-09
Brain_Cortex	DEP-ERNBC	ENSG00000171649	ZIK1	19	58095508	58105256	29	4	1163202	4.351	6.7763e-06
Brain_Cortex	DEP-ERPBC	ENSG00000196653	ZNF502	3	44754135	44765323	17	3	1211235	4.4631	4.0394e-06
Brain_Cortex	DEP-ERPBC	ENSG00000186446	ZNF501	3	44771098	44778575	11	3	1211235	4.4232	4.8635e-06
Brain_Cortex	DEP-ERPBC	ENSG00000233276	GPX1	3	49394609	49395791	539	9	1200804	4.6495	1.6636e-06
Brain_Cortex	DEP-ERPBC	ENSG00000145020	AMT	3	49454211	49460111	669	13	1200316	4.3436	7.0067e-06
Brain_Cortex	DEP-ERPBC	ENSG00000164061	BSN	3	49591922	49708982	101	2	1205831	4.4796	3.7397e-06
Brain_Cortex	DEP-ERPBC	ENSG00000173531	MST1	3	49721380	49726196	23	3	1211235	4.6992	1.3062e-06
Brain_Cortex	DEP-ERPBC	ENSG00000164068	RNF123	3	49726950	49758962	198	8	1206941	5.303	5.6965e-08
Brain_Cortex	DEP-ERPBC	ENSG00000173540	GMPPB	3	49758909	49761407	630	13	1201676	5.6599	7.5728e-09
Brain_Cortex	DEP-ERPBC	ENSG00000164078	MST1R	3	49924435	49941311	164	6	1207590	4.7888	8.3907e-07
Brain_Cortex	DEP-ERPBC	ENSG00000004534	RBM6	3	49977474	50114685	422	15	1203630	5.6924	6.2617e-09
Brain_Cortex	DEP-ERPBC	ENSG00000174173	TRMT10C	3	101280680	101285290	6	1	1211235	4.3404	7.11e-06
Brain_Cortex	DEP-ERPBC	ENSG00000170606	HSPA4	5	132387662	132440709	90	1	1199482	4.2712	9.7215e-06
Brain_Cortex	DEP-ERPBC	ENSG00000001631	KRIT1	7	91828283	91875414	56	1	1206442	4.426	4.8006e-06
Brain_Cortex	DEP-ERPBC	ENSG00000172803	SNX32	11	65601305	65621578	176	13	1206524	5.1694	1.1743e-07
Brain_Cortex	DEP-ERPBC	ENSG00000187676	B3GLCT	13	31774112	31906413	54	2	1211022	4.3118	8.0981e-06
Brain_Cortex	DEP-ERPBC	ENSG00000131323	TRAF3	14	103243816	103377837	143	4	1207314	5.0431	2.2899e-07
Brain_Cortex	DEP-ERPBC	ENSG00000159314	ARHGAP27	17	43471268	43510282	1972	3	1198740	4.3704	6.2003e-06
Brain_Cortex	DEP-ERPBC	ENSG00000225190	PLEKHM1	17	43513266	43568146	2072	5	1198389	4.4264	4.7898e-06
Brain_Cortex	DEP-ERPBC	ENSG00000176681	LRRC37A	17	44316744	44415160	2184	5	1198387	4.4765	3.7938e-06
Brain_Cortex	PTSD-ERNBC	ENSG00000130312	MRPL34	19	17413616	17417652	161	14	301923	4.5205	3.0844e-06
Brain_Cortex	PTSD-ERPBC	ENSG00000124523	SIRT5	6	13574506	13615390	29	2	349969	4.3002	8.533e-06
Brain_Cortex	PTSD-ERPBC	ENSG00000172803	SNX32	11	65601305	65621578	176	13	349965	5.0692	1.9978e-07
Brain_Cortex	PTSD-ERPBC	ENSG00000172500	FIBP	11	65651211	65656010	75	6	349969	4.9712	3.3276e-07
Brain_Cortex	SCZ-ERNBC	ENSG00000114054	PCCB	3	135969167	136056737	277	8	258086	4.3417	7.0696e-06
Brain_Cortex	SCZ-ERNBC	ENSG00000168803	ADAL	15	43622872	43646096	557	10	258055	4.4691	3.9282e-06
Brain_Cortex	SCZ-ERNBC	ENSG00000242866	STRC	15	43891685	44002286	513	11	258052	5.5921	1.1217e-08
Brain_Cortex	SCZ-ERNBC	ENSG00000250067	YJEFN3	19	19639670	19648393	21	1	258086	5.7658	4.064e-09
Brain_Cortex	SCZ-ERNBC	ENSG00000128285	MCHR1	22	41075182	41078818	35	2	258086	5.2713	6.7745e-08
Brain_Cortex	SCZ-ERPBC	ENSG00000163634	THOC7	3	63819546	63849597	64	6	306119	5.1441	1.344e-07
Brain_Cortex	SCZ-ERPBC	ENSG00000186468	RPS23	5	81569139	81574235	223	14	306119	4.2727	9.6544e-06
Brain_Cortex	SCZ-ERPBC	ENSG00000124523	SIRT5	6	13574506	13615390	29	2	306119	4.8749	5.4424e-07
Brain_Cortex	SCZ-ERPBC	ENSG00000112659	CUL9	6	43149913	43192325	15	2	306119	4.7509	1.0126e-06
Brain_Cortex	SCZ-ERPBC	ENSG00000172803	SNX32	11	65601305	65621578	176	13	306098	4.2523	1.0577e-05
Brain_Cortex	SCZ-ERPBC	ENSG00000019102	VSIG2	11	124617370	124622109	20	2	306119	4.286	9.0958e-06
Brain_Cortex	SCZ-ERPBC	ENSG00000242866	STRC	15	43891685	44002286	513	11	306085	4.4482	4.3287e-06
Brain_Cortex	SCZ-ERPBC	ENSG00000166965	RCCD1	15	91498106	91506355	92	7	306119	4.7421	1.0577e-06
Brain_Cortex	SCZ-ERPBC	ENSG00000167720	SRR	17	2207244	2228553	312	7	306119	4.7029	1.2827e-06
Brain_Cortex	SCZ-ERPBC	ENSG00000175662	TOM1L2	17	17746822	17875784	174	3	306097	4.675	1.4698e-06
Brain_Cortex	SCZ-ERPBC	ENSG00000159314	ARHGAP27	17	43471268	43510282	1972	3	306119	5.353	4.3246e-08
Brain_Cortex	SCZ-ERPBC	ENSG00000225190	PLEKHM1	17	43513266	43568146	2072	5	306119	5.4281	2.8479e-08
Brain_Cortex	SCZ-ERPBC	ENSG00000120088	CRHR1	17	43697710	43913194	7	1	306119	4.9752	3.2596e-07
Brain_Cortex	SCZ-ERPBC	ENSG00000176681	LRRC37A	17	44316744	44415160	2184	5	306119	5.4997	1.9026e-08
Brain_Cortex	SCZ-ERPBC	ENSG00000166260	COX11	17	53029259	53046064	273	7	306119	5.3458	4.4998e-08
Brain_Cortex	SCZ-ERPBC	ENSG00000167487	KLHL26	19	18747835	18781308	1	1	306119	4.4913	3.5397e-06
Brain_Cortex	SCZ-ERPBC	ENSG00000250067	YJEFN3	19	19639670	19648393	21	1	306119	6.2525	2.0198e-10
Brain_Cortex	SCZ-ERPBC	ENSG00000184381	PLA2G6	22	38507502	38577857	49	2	306119	4.7871	8.4622e-07
Brain_Cortex	SCZ-ERPBC	ENSG00000128285	MCHR1	22	41075182	41078818	35	2	306119	5.3004	5.7766e-08
G) Brain_Frontal_Cortex_BA9
P < 8.56e-07	Bonferroni-corrected significant (i.e., P is lower than 0.05 / nGenes / nTrait pairs = 0.05 / 3652 / 16 = 8.56e-07)
8.56e-07 < P < 1.37e-05	Nominally significant (i.e., P is lower than 0.05 / nGenes = 0.05 / 3652 = 1.37e-05)
Tissue	Trait	GENE	SYMBOL	CHR	START	STOP	NSNPS	NPARAM	N	ZSTAT	P
Brain_Frontal_Cortex_BA9	ADHD-ERNBC	ENSG00000164068	RNF123	3	49726950	49758962	65	1	352939	4.3444	6.9828e-06
Brain_Frontal_Cortex_BA9	ADHD-ERNBC	ENSG00000173540	GMPPB	3	49758909	49761407	368	9	349762	4.5906	2.21e-06
Brain_Frontal_Cortex_BA9	ADHD-ERNBC	ENSG00000004534	RBM6	3	49977474	50114685	228	11	352092	4.6668	1.5295e-06
Brain_Frontal_Cortex_BA9	ADHD-ERNBC	ENSG00000177595	PIDD1	11	799179	809872	61	4	344211	5.0504	2.2044e-07
Brain_Frontal_Cortex_BA9	ADHD-ERNBC	ENSG00000177666	PNPLA2	11	818901	825573	63	4	344363	5.028	2.4776e-07
Brain_Frontal_Cortex_BA9	ADHD-ERNBC	ENSG00000108963	DPH1	17	1933431	1947183	11	3	324552	4.2255	1.1923e-05
Brain_Frontal_Cortex_BA9	ADHD-ERNBC	ENSG00000130312	MRPL34	19	17413616	17417652	68	6	344095	5.3072	5.5667e-08
Brain_Frontal_Cortex_BA9	ADHD-ERNBC	ENSG00000167491	GATAD2A	19	19496642	19619741	33	2	348543	4.9438	3.8306e-07
Brain_Frontal_Cortex_BA9	ADHD-ERNBC	ENSG00000128285	MCHR1	22	41075182	41078818	27	1	352976	4.5053	3.3145e-06
Brain_Frontal_Cortex_BA9	ADHD-ERPBC	ENSG00000177595	PIDD1	11	799179	809872	61	4	392244	5.6679	7.2287e-09
Brain_Frontal_Cortex_BA9	ADHD-ERPBC	ENSG00000177666	PNPLA2	11	818901	825573	63	4	392396	5.6466	8.1819e-09
Brain_Frontal_Cortex_BA9	ADHD-ERPBC	ENSG00000173156	RHOD	11	66824289	66839488	46	5	400802	4.313	8.0529e-06
Brain_Frontal_Cortex_BA9	ADHD-ERPBC	ENSG00000140564	FURIN	15	91411885	91426687	3	1	397012	4.2578	1.0324e-05
Brain_Frontal_Cortex_BA9	ADHD-ERPBC	ENSG00000166965	RCCD1	15	91498106	91506355	93	7	393633	4.4732	3.8527e-06
Brain_Frontal_Cortex_BA9	ADHD-ERPBC	ENSG00000167491	GATAD2A	19	19496642	19619741	33	2	396576	5.348	4.4455e-08
Brain_Frontal_Cortex_BA9	ADHD-ERPBC	ENSG00000128285	MCHR1	22	41075182	41078818	27	1	401009	4.5397	2.817e-06
Brain_Frontal_Cortex_BA9	AN-ERNBC	ENSG00000144118	RALB	2	120997646	121052287	71	1	199913	4.3276	7.5373e-06
Brain_Frontal_Cortex_BA9	AN-ERNBC	ENSG00000213672	NCKIPSD	3	48700419	48723366	655	14	199841	5.5973	1.0883e-08
Brain_Frontal_Cortex_BA9	AN-ERNBC	ENSG00000178252	WDR6	3	49044637	49053386	296	7	199959	5.6967	6.109e-09
Brain_Frontal_Cortex_BA9	AN-ERNBC	ENSG00000198218	QRICH1	3	49067140	49131504	94	2	199959	4.3852	5.7941e-06
Brain_Frontal_Cortex_BA9	AN-ERNBC	ENSG00000173531	MST1	3	49721380	49726196	31	1	199959	5.5053	1.8432e-08
Brain_Frontal_Cortex_BA9	AN-ERNBC	ENSG00000164068	RNF123	3	49726950	49758962	65	1	199900	4.6075	2.0381e-06
Brain_Frontal_Cortex_BA9	AN-ERNBC	ENSG00000004534	RBM6	3	49977474	50114685	228	11	199910	4.822	7.106e-07
Brain_Frontal_Cortex_BA9	AN-ERNBC	ENSG00000130312	MRPL34	19	17413616	17417652	68	6	199669	4.9585	3.5513e-07
Brain_Frontal_Cortex_BA9	AN-ERPBC	ENSG00000173531	MST1	3	49721380	49726196	31	1	247992	4.6743	1.4746e-06
Brain_Frontal_Cortex_BA9	AN-ERPBC	ENSG00000164068	RNF123	3	49726950	49758962	65	1	247933	4.3254	7.6141e-06
Brain_Frontal_Cortex_BA9	AN-ERPBC	ENSG00000004534	RBM6	3	49977474	50114685	228	11	247943	4.6469	1.6848e-06
Brain_Frontal_Cortex_BA9	AN-ERPBC	ENSG00000166965	RCCD1	15	91498106	91506355	93	7	247992	4.6329	1.8031e-06
Brain_Frontal_Cortex_BA9	AN-ERPBC	ENSG00000220205	VAMP2	17	8062465	8066293	28	2	247313	4.7526	1.004e-06
Brain_Frontal_Cortex_BA9	ANX-ERNBC	ENSG00000263001	GTF2I	7	74071991	74175022	33	1	602658	4.2801	9.3405e-06
Brain_Frontal_Cortex_BA9	ANX-ERNBC	ENSG00000140265	ZSCAN29	15	43650370	43663226	199	5	602658	4.3841	5.822e-06
Brain_Frontal_Cortex_BA9	ANX-ERNBC	ENSG00000242866	STRC	15	43891685	44002286	267	5	602658	4.4653	3.9973e-06
Brain_Frontal_Cortex_BA9	ANX-ERNBC	ENSG00000130312	MRPL34	19	17413616	17417652	68	6	602658	4.2394	1.1207e-05
Brain_Frontal_Cortex_BA9	ANX-ERPBC	ENSG00000140564	FURIN	15	91411885	91426687	3	1	650691	4.9765	3.2372e-07
Brain_Frontal_Cortex_BA9	ASD-ERNBC	ENSG00000064012	CASP8	2	202098166	202152434	242	13	173792	4.4102	5.1635e-06
Brain_Frontal_Cortex_BA9	ASD-ERNBC	ENSG00000155749	FLACC1	2	202153147	202222101	177	11	173792	4.8101	7.5442e-07
Brain_Frontal_Cortex_BA9	ASD-ERNBC	ENSG00000130312	MRPL34	19	17413616	17417652	68	6	173792	5.0348	2.3913e-07
Brain_Frontal_Cortex_BA9	ASD-ERPBC	ENSG00000070759	TESK2	1	45809555	45956840	82	3	221825	4.3816	5.8906e-06
Brain_Frontal_Cortex_BA9	ASD-ERPBC	ENSG00000064012	CASP8	2	202098166	202152434	242	13	221825	5.2807	6.4351e-08
Brain_Frontal_Cortex_BA9	ASD-ERPBC	ENSG00000155749	FLACC1	2	202153147	202222101	177	11	221825	5.5368	1.5403e-08
Brain_Frontal_Cortex_BA9	ASD-ERPBC	ENSG00000152348	ATG10	5	81267844	81551958	192	13	221825	5.7709	3.9434e-09
Brain_Frontal_Cortex_BA9	ASD-ERPBC	ENSG00000186468	RPS23	5	81569139	81574235	174	10	221825	5.5126	1.7675e-08
Brain_Frontal_Cortex_BA9	ASD-ERPBC	ENSG00000172803	SNX32	11	65601305	65621578	82	6	221825	4.3002	8.5325e-06
Brain_Frontal_Cortex_BA9	ASD-ERPBC	ENSG00000178802	MPI	15	75182377	75190581	149	7	221825	4.3111	8.1217e-06
Brain_Frontal_Cortex_BA9	ASD-ERPBC	ENSG00000225190	PLEKHM1	17	43513266	43568146	1987	4	221825	5.2489	7.6494e-08
Brain_Frontal_Cortex_BA9	ASD-ERPBC	ENSG00000185294	SPPL2C	17	43922256	43924438	2006	3	221825	5.212	9.3399e-08
Brain_Frontal_Cortex_BA9	ASD-ERPBC	ENSG00000176681	LRRC37A	17	44316744	44415160	2167	5	221825	5.3439	4.548e-08
Brain_Frontal_Cortex_BA9	BIP-ERNBC	ENSG00000136631	VPS45	1	150039350	150117505	177	3	532732	4.261	1.0175e-05
Brain_Frontal_Cortex_BA9	BIP-ERNBC	ENSG00000134825	TMEM258	11	61556602	61560085	19	3	539257	4.3793	5.9543e-06
Brain_Frontal_Cortex_BA9	BIP-ERNBC	ENSG00000149485	FADS1	11	61567097	61584529	31	2	527787	4.9817	3.1514e-07
Brain_Frontal_Cortex_BA9	BIP-ERNBC	ENSG00000127220	ABHD8	19	17402940	17414282	5	1	540908	4.3345	7.3047e-06
Brain_Frontal_Cortex_BA9	BIP-ERNBC	ENSG00000128285	MCHR1	22	41075182	41078818	27	1	533702	5.4087	3.1734e-08
Brain_Frontal_Cortex_BA9	BIP-ERPBC	ENSG00000112667	DNPH1	6	43193367	43197211	75	3	583012	4.9	4.7928e-07
Brain_Frontal_Cortex_BA9	BIP-ERPBC	ENSG00000173715	C11orf80	11	66512207	66613997	25	4	580209	4.6517	1.6457e-06
Brain_Frontal_Cortex_BA9	BIP-ERPBC	ENSG00000140564	FURIN	15	91411885	91426687	3	1	522190	4.8803	5.295e-07
Brain_Frontal_Cortex_BA9	BIP-ERPBC	ENSG00000167720	SRR	17	2207244	2228553	102	7	580209	4.2001	1.3342e-05
Brain_Frontal_Cortex_BA9	BIP-ERPBC	ENSG00000128285	MCHR1	22	41075182	41078818	27	1	581735	5.4802	2.1238e-08
Brain_Frontal_Cortex_BA9	DEP-ERNBC	ENSG00000233276	GPX1	3	49394609	49395791	396	9	1150373	5.6378	8.6114e-09
Brain_Frontal_Cortex_BA9	DEP-ERNBC	ENSG00000145020	AMT	3	49454211	49460111	538	10	1152192	5.1397	1.3762e-07
Brain_Frontal_Cortex_BA9	DEP-ERNBC	ENSG00000173531	MST1	3	49721380	49726196	31	1	1162974	5.3008	5.764e-08
Brain_Frontal_Cortex_BA9	DEP-ERNBC	ENSG00000164068	RNF123	3	49726950	49758962	65	1	1158569	5.2467	7.7411e-08
Brain_Frontal_Cortex_BA9	DEP-ERNBC	ENSG00000173540	GMPPB	3	49758909	49761407	368	9	1150767	5.7345	4.889e-09
Brain_Frontal_Cortex_BA9	DEP-ERNBC	ENSG00000004534	RBM6	3	49977474	50114685	228	11	1158152	5.315	5.3318e-08
Brain_Frontal_Cortex_BA9	DEP-ERNBC	ENSG00000130312	MRPL34	19	17413616	17417652	68	6	1145734	5.4874	2.0392e-08
Brain_Frontal_Cortex_BA9	DEP-ERPBC	ENSG00000152760	DYNLT5	1	67217978	67244730	139	7	1207303	4.1995	1.3378e-05
Brain_Frontal_Cortex_BA9	DEP-ERPBC	ENSG00000196653	ZNF502	3	44754135	44765323	152	7	1210023	4.2955	8.7148e-06
Brain_Frontal_Cortex_BA9	DEP-ERPBC	ENSG00000233276	GPX1	3	49394609	49395791	396	9	1198406	4.854	6.0483e-07
Brain_Frontal_Cortex_BA9	DEP-ERPBC	ENSG00000145020	AMT	3	49454211	49460111	538	10	1200225	4.204	1.3114e-05
Brain_Frontal_Cortex_BA9	DEP-ERPBC	ENSG00000173531	MST1	3	49721380	49726196	31	1	1211007	4.5868	2.2506e-06
Brain_Frontal_Cortex_BA9	DEP-ERPBC	ENSG00000164068	RNF123	3	49726950	49758962	65	1	1206602	5.0537	2.1671e-07
Brain_Frontal_Cortex_BA9	DEP-ERPBC	ENSG00000173540	GMPPB	3	49758909	49761407	368	9	1198800	5.0563	2.1372e-07
Brain_Frontal_Cortex_BA9	DEP-ERPBC	ENSG00000004534	RBM6	3	49977474	50114685	228	11	1206185	4.883	5.2251e-07
Brain_Frontal_Cortex_BA9	DEP-ERPBC	ENSG00000092020	PPP2R3C	14	35554678	35591868	163	14	1204420	4.3585	6.5468e-06
Brain_Frontal_Cortex_BA9	DEP-ERPBC	ENSG00000140564	FURIN	15	91411885	91426687	3	1	1211235	5.1732	1.1509e-07
Brain_Frontal_Cortex_BA9	DEP-ERPBC	ENSG00000220205	VAMP2	17	8062465	8066293	28	2	1191716	4.5745	2.3872e-06
Brain_Frontal_Cortex_BA9	DEP-ERPBC	ENSG00000225190	PLEKHM1	17	43513266	43568146	1987	4	1198655	4.3954	5.5288e-06
Brain_Frontal_Cortex_BA9	DEP-ERPBC	ENSG00000185294	SPPL2C	17	43922256	43924438	2006	3	1198918	4.3637	6.393e-06
Brain_Frontal_Cortex_BA9	DEP-ERPBC	ENSG00000176681	LRRC37A	17	44316744	44415160	2167	5	1198510	4.4727	3.8628e-06
Brain_Frontal_Cortex_BA9	DEP-ERPBC	ENSG00000101350	KIF3B	20	30865443	30922814	8	1	1211235	4.6128	1.9862e-06
Brain_Frontal_Cortex_BA9	PTSD-ERNBC	ENSG00000130312	MRPL34	19	17413616	17417652	68	6	301905	4.8756	5.4228e-07
Brain_Frontal_Cortex_BA9	PTSD-ERPBC	ENSG00000172803	SNX32	11	65601305	65621578	82	6	349969	4.9723	3.3075e-07
Brain_Frontal_Cortex_BA9	PTSD-ERPBC	ENSG00000172500	FIBP	11	65651211	65656010	47	3	349969	4.512	3.2114e-06
Brain_Frontal_Cortex_BA9	SCZ-ERNBC	ENSG00000136631	VPS45	1	150039350	150117505	177	3	258086	4.3061	8.3096e-06
Brain_Frontal_Cortex_BA9	SCZ-ERNBC	ENSG00000213672	NCKIPSD	3	48700419	48723366	655	14	258086	4.2432	1.1017e-05
Brain_Frontal_Cortex_BA9	SCZ-ERNBC	ENSG00000114054	PCCB	3	135969167	136056737	167	7	258086	4.4364	4.5733e-06
Brain_Frontal_Cortex_BA9	SCZ-ERNBC	ENSG00000140265	ZSCAN29	15	43650370	43663226	199	5	258086	5.0326	2.4188e-07
Brain_Frontal_Cortex_BA9	SCZ-ERNBC	ENSG00000242866	STRC	15	43891685	44002286	267	5	258086	5.02	2.5834e-07
Brain_Frontal_Cortex_BA9	SCZ-ERNBC	ENSG00000176681	LRRC37A	17	44316744	44415160	2167	5	258085	4.208	1.2882e-05
Brain_Frontal_Cortex_BA9	SCZ-ERNBC	ENSG00000167491	GATAD2A	19	19496642	19619741	33	2	258086	5.926	1.5525e-09
Brain_Frontal_Cortex_BA9	SCZ-ERNBC	ENSG00000128285	MCHR1	22	41075182	41078818	27	1	258086	5.1035	1.6674e-07
Brain_Frontal_Cortex_BA9	SCZ-ERPBC	ENSG00000163938	GNL3	3	52719936	52728513	54	3	306119	4.3517	6.7539e-06
Brain_Frontal_Cortex_BA9	SCZ-ERPBC	ENSG00000163634	THOC7	3	63819546	63849597	43	5	306119	5.3255	5.0345e-08
Brain_Frontal_Cortex_BA9	SCZ-ERPBC	ENSG00000124523	SIRT5	6	13574506	13615390	20	1	306119	4.2	1.3346e-05
Brain_Frontal_Cortex_BA9	SCZ-ERPBC	ENSG00000112667	DNPH1	6	43193367	43197211	75	3	306119	4.938	3.9466e-07
Brain_Frontal_Cortex_BA9	SCZ-ERPBC	ENSG00000172922	RNASEH2C	11	65485144	65488409	45	4	306119	4.8847	5.1791e-07
Brain_Frontal_Cortex_BA9	SCZ-ERPBC	ENSG00000140265	ZSCAN29	15	43650370	43663226	199	5	306119	4.4386	4.528e-06
Brain_Frontal_Cortex_BA9	SCZ-ERPBC	ENSG00000242866	STRC	15	43891685	44002286	267	5	306119	4.5529	2.6455e-06
Brain_Frontal_Cortex_BA9	SCZ-ERPBC	ENSG00000140564	FURIN	15	91411885	91426687	3	1	306119	5.4423	2.6295e-08
Brain_Frontal_Cortex_BA9	SCZ-ERPBC	ENSG00000166965	RCCD1	15	91498106	91506355	93	7	306119	4.7989	7.9774e-07
Brain_Frontal_Cortex_BA9	SCZ-ERPBC	ENSG00000175662	TOM1L2	17	17746822	17875784	91	4	306093	4.7162	1.2014e-06
Brain_Frontal_Cortex_BA9	SCZ-ERPBC	ENSG00000225190	PLEKHM1	17	43513266	43568146	1987	4	306119	5.3846	3.6305e-08
Brain_Frontal_Cortex_BA9	SCZ-ERPBC	ENSG00000185294	SPPL2C	17	43922256	43924438	2006	3	306119	5.3474	4.4621e-08
Brain_Frontal_Cortex_BA9	SCZ-ERPBC	ENSG00000176681	LRRC37A	17	44316744	44415160	2167	5	306118	5.4915	1.9932e-08
Brain_Frontal_Cortex_BA9	SCZ-ERPBC	ENSG00000166260	COX11	17	53029259	53046064	288	8	306119	5.3541	4.3003e-08
Brain_Frontal_Cortex_BA9	SCZ-ERPBC	ENSG00000167491	GATAD2A	19	19496642	19619741	33	2	306119	6.4018	7.6772e-11
Brain_Frontal_Cortex_BA9	SCZ-ERPBC	ENSG00000128285	MCHR1	22	41075182	41078818	27	1	306119	5.1968	1.0138e-07
H) Brain_Hippocampus
P < 1.18e-06	Bonferroni-corrected significant (i.e., P is lower than 0.05 / nGenes / nTrait pairs= 0.05 / 2655 / 16 = 1.18e-06)
1.18e-06 < P < 1.88e-05	Nominally significant (i.e., P is lower than 0.05 / nGenes = 0.05 / 2655 = 1.88e-05)
Tissue	Trait	GENE	SYMBOL	CHR	START	STOP	NSNPS	NPARAM	N	ZSTAT	P
Brain_Hippocampus	ADHD-ERNBC	ENSG00000173540	GMPPB	3	49758909	49761407	422	11	350786	5.0189	2.5984e-07
Brain_Hippocampus	ADHD-ERNBC	ENSG00000004534	RBM6	3	49977474	50114685	187	8	351912	4.3637	6.3937e-06
Brain_Hippocampus	ADHD-ERNBC	ENSG00000136295	TTYH3	7	2671603	2704436	44	1	346327	4.2985	8.598e-06
Brain_Hippocampus	ADHD-ERNBC	ENSG00000130312	MRPL34	19	17413616	17417652	56	4	342447	4.397	5.4879e-06
Brain_Hippocampus	ADHD-ERPBC	ENSG00000117407	ARTN	1	44398992	44402912	66	4	398699	4.3688	6.2452e-06
Brain_Hippocampus	ADHD-ERPBC	ENSG00000173540	GMPPB	3	49758909	49761407	422	11	398819	4.1824	1.4423e-05
Brain_Hippocampus	ADHD-ERPBC	ENSG00000172803	SNX32	11	65601305	65621578	52	3	401005	4.1515	1.6515e-05
Brain_Hippocampus	ADHD-ERPBC	ENSG00000015133	CCDC88C	14	91737667	91884188	48	3	401009	4.7993	7.963e-07
Brain_Hippocampus	AN-ERNBC	ENSG00000068745	IP6K2	3	48725436	48754711	30	2	197759	5.279	6.4933e-08
Brain_Hippocampus	AN-ERNBC	ENSG00000233276	GPX1	3	49394609	49395791	90	2	199959	5.2212	8.8888e-08
Brain_Hippocampus	AN-ERNBC	ENSG00000173402	DAG1	3	49506136	49573051	2	1	199959	4.1681	1.5356e-05
Brain_Hippocampus	AN-ERNBC	ENSG00000173531	MST1	3	49721380	49726196	78	5	198276	5.7603	4.1983e-09
Brain_Hippocampus	AN-ERNBC	ENSG00000004534	RBM6	3	49977474	50114685	187	8	199899	4.8869	5.1221e-07
Brain_Hippocampus	AN-ERNBC	ENSG00000130312	MRPL34	19	17413616	17417652	56	4	199607	4.7849	8.5519e-07
Brain_Hippocampus	AN-ERPBC	ENSG00000068745	IP6K2	3	48725436	48754711	30	2	245792	4.3714	6.1724e-06
Brain_Hippocampus	AN-ERPBC	ENSG00000233276	GPX1	3	49394609	49395791	90	2	247992	4.3575	6.5777e-06
Brain_Hippocampus	AN-ERPBC	ENSG00000173531	MST1	3	49721380	49726196	78	5	246309	4.8582	5.9236e-07
Brain_Hippocampus	AN-ERPBC	ENSG00000004534	RBM6	3	49977474	50114685	187	8	247932	4.7786	8.8239e-07
Brain_Hippocampus	AN-ERPBC	ENSG00000166965	RCCD1	15	91498106	91506355	39	3	247992	4.9361	3.9859e-07
Brain_Hippocampus	ANX-ERNBC	ENSG00000068745	IP6K2	3	48725436	48754711	30	2	602658	4.1487	1.6716e-05
Brain_Hippocampus	ANX-ERNBC	ENSG00000173531	MST1	3	49721380	49726196	78	5	602658	4.2329	1.1534e-05
Brain_Hippocampus	ANX-ERNBC	ENSG00000173540	GMPPB	3	49758909	49761407	422	11	602658	4.2689	9.8204e-06
Brain_Hippocampus	ANX-ERNBC	ENSG00000136295	TTYH3	7	2671603	2704436	44	1	602658	4.22	1.2213e-05
Brain_Hippocampus	ASD-ERNBC	ENSG00000064012	CASP8	2	202098166	202152434	19	1	173792	5.2353	8.2345e-08
Brain_Hippocampus	ASD-ERNBC	ENSG00000155749	FLACC1	2	202153147	202222101	86	4	173792	4.5627	2.525e-06
Brain_Hippocampus	ASD-ERNBC	ENSG00000176681	LRRC37A	17	44316744	44415160	2097	3	173792	4.1517	1.6503e-05
Brain_Hippocampus	ASD-ERNBC	ENSG00000130312	MRPL34	19	17413616	17417652	56	4	173792	4.5687	2.4535e-06
Brain_Hippocampus	ASD-ERPBC	ENSG00000138356	AOX1	2	201450731	201536218	2	1	221825	4.1727	1.5052e-05
Brain_Hippocampus	ASD-ERPBC	ENSG00000064012	CASP8	2	202098166	202152434	19	1	221825	5.6599	7.5735e-09
Brain_Hippocampus	ASD-ERPBC	ENSG00000155749	FLACC1	2	202153147	202222101	86	4	221825	5.2747	6.6471e-08
Brain_Hippocampus	ASD-ERPBC	ENSG00000152348	ATG10	5	81267844	81551958	163	11	221825	5.88	2.0517e-09
Brain_Hippocampus	ASD-ERPBC	ENSG00000186468	RPS23	5	81569139	81574235	175	10	221825	5.5104	1.7905e-08
Brain_Hippocampus	ASD-ERPBC	ENSG00000172803	SNX32	11	65601305	65621578	52	3	221825	4.1933	1.3749e-05
Brain_Hippocampus	ASD-ERPBC	ENSG00000120088	CRHR1	17	43697710	43913194	1874	2	221825	5.2042	9.7402e-08
Brain_Hippocampus	ASD-ERPBC	ENSG00000176681	LRRC37A	17	44316744	44415160	2097	3	221825	5.2983	5.8452e-08
Brain_Hippocampus	BIP-ERNBC	ENSG00000149485	FADS1	11	61567097	61584529	36	3	529609	4.9855	3.0901e-07
Brain_Hippocampus	BIP-ERNBC	ENSG00000175115	PACS1	11	65837747	66012218	7	1	540908	4.2993	8.5674e-06
Brain_Hippocampus	BIP-ERNBC	ENSG00000160161	CILP2	19	19649057	19657468	3	1	476050	4.4304	4.7025e-06
Brain_Hippocampus	BIP-ERPBC	ENSG00000163938	GNL3	3	52719936	52728513	19	1	578700	4.1257	1.8477e-05
Brain_Hippocampus	BIP-ERPBC	ENSG00000072364	AFF4	5	132211071	132299354	4	1	584537	4.296	8.6936e-06
Brain_Hippocampus	BIP-ERPBC	ENSG00000167720	SRR	17	2207244	2228553	286	6	582510	4.4728	3.8609e-06
Brain_Hippocampus	BIP-ERPBC	ENSG00000160161	CILP2	19	19649057	19657468	3	1	524083	4.6706	1.5015e-06
Brain_Hippocampus	DEP-ERNBC	ENSG00000068745	IP6K2	3	48725436	48754711	30	2	1162818	5.3178	5.2528e-08
Brain_Hippocampus	DEP-ERNBC	ENSG00000233276	GPX1	3	49394609	49395791	90	2	1149864	5.2929	6.0204e-08
Brain_Hippocampus	DEP-ERNBC	ENSG00000145020	AMT	3	49454211	49460111	440	7	1152212	4.3204	7.7883e-06
Brain_Hippocampus	DEP-ERNBC	ENSG00000173531	MST1	3	49721380	49726196	78	5	1159274	5.5811	1.195e-08
Brain_Hippocampus	DEP-ERNBC	ENSG00000173540	GMPPB	3	49758909	49761407	422	11	1151661	6.1273	4.4689e-10
Brain_Hippocampus	DEP-ERNBC	ENSG00000004534	RBM6	3	49977474	50114685	187	8	1158556	5.1123	1.5916e-07
Brain_Hippocampus	DEP-ERNBC	ENSG00000136295	TTYH3	7	2671603	2704436	44	1	1163202	4.8851	5.1686e-07
Brain_Hippocampus	DEP-ERNBC	ENSG00000130312	MRPL34	19	17413616	17417652	56	4	1146831	5.0913	1.7779e-07
Brain_Hippocampus	DEP-ERPBC	ENSG00000068745	IP6K2	3	48725436	48754711	30	2	1210851	4.5258	3.0088e-06
Brain_Hippocampus	DEP-ERPBC	ENSG00000233276	GPX1	3	49394609	49395791	90	2	1197897	4.5591	2.5681e-06
Brain_Hippocampus	DEP-ERPBC	ENSG00000173531	MST1	3	49721380	49726196	78	5	1207307	4.7924	8.2379e-07
Brain_Hippocampus	DEP-ERPBC	ENSG00000173540	GMPPB	3	49758909	49761407	422	11	1199694	5.4119	3.1175e-08
Brain_Hippocampus	DEP-ERPBC	ENSG00000004534	RBM6	3	49977474	50114685	187	8	1206589	4.8957	4.8979e-07
Brain_Hippocampus	DEP-ERPBC	ENSG00000147905	ZCCHC7	9	37120161	37358146	2	1	1211235	4.2814	9.2848e-06
Brain_Hippocampus	DEP-ERPBC	ENSG00000092020	PPP2R3C	14	35554678	35591868	80	5	1201368	4.1934	1.3737e-05
Brain_Hippocampus	DEP-ERPBC	ENSG00000120088	CRHR1	17	43697710	43913194	1874	2	1198654	4.3622	6.4392e-06
Brain_Hippocampus	DEP-ERPBC	ENSG00000176681	LRRC37A	17	44316744	44415160	2097	3	1198376	4.4379	4.5411e-06
Brain_Hippocampus	DEP-ERPBC	ENSG00000124140	SLC12A5	20	44650329	44688789	16	2	1211235	4.4642	4.0189e-06
Brain_Hippocampus	PTSD-ERNBC	ENSG00000130312	MRPL34	19	17413616	17417652	56	4	301898	4.6307	1.8222e-06
Brain_Hippocampus	PTSD-ERPBC	ENSG00000064012	CASP8	2	202098166	202152434	19	1	349969	4.3249	7.6287e-06
Brain_Hippocampus	PTSD-ERPBC	ENSG00000172803	SNX32	11	65601305	65621578	52	3	349969	4.5128	3.1991e-06
Brain_Hippocampus	PTSD-ERPBC	ENSG00000172500	FIBP	11	65651211	65656010	36	3	349969	4.2899	8.9386e-06
Brain_Hippocampus	SCZ-ERNBC	ENSG00000120088	CRHR1	17	43697710	43913194	1874	2	258086	4.1234	1.8665e-05
Brain_Hippocampus	SCZ-ERNBC	ENSG00000176681	LRRC37A	17	44316744	44415160	2097	3	258086	4.1791	1.4631e-05
Brain_Hippocampus	SCZ-ERNBC	ENSG00000160161	CILP2	19	19649057	19657468	3	1	258086	5.2296	8.4947e-08
Brain_Hippocampus	SCZ-ERPBC	ENSG00000163938	GNL3	3	52719936	52728513	19	1	306119	4.3825	5.8675e-06
Brain_Hippocampus	SCZ-ERPBC	ENSG00000163634	THOC7	3	63819546	63849597	59	4	306119	4.7831	8.6302e-07
Brain_Hippocampus	SCZ-ERPBC	ENSG00000186468	RPS23	5	81569139	81574235	175	10	306119	4.1784	1.468e-05
Brain_Hippocampus	SCZ-ERPBC	ENSG00000167720	SRR	17	2207244	2228553	286	6	306119	4.684	1.4067e-06
Brain_Hippocampus	SCZ-ERPBC	ENSG00000175662	TOM1L2	17	17746822	17875784	236	5	306111	4.8211	7.139e-07
Brain_Hippocampus	SCZ-ERPBC	ENSG00000120088	CRHR1	17	43697710	43913194	1874	2	306119	5.339	4.673e-08
Brain_Hippocampus	SCZ-ERPBC	ENSG00000176681	LRRC37A	17	44316744	44415160	2097	3	306119	5.4449	2.5924e-08
Brain_Hippocampus	SCZ-ERPBC	ENSG00000166260	COX11	17	53029259	53046064	114	4	306119	4.3368	7.2298e-06
Brain_Hippocampus	SCZ-ERPBC	ENSG00000160161	CILP2	19	19649057	19657468	3	1	306119	5.5326	1.5778e-08
I) Brain_Hypothalamus
P < 1.22e-06	Bonferroni-corrected significant (i.e., P is lower than 0.05 / nGenes / nTrait pairs=0.05 / 2571 / 16 = 1.22e-06)
1.22e-06 < P < 1.95e-05	Nominally significant (i.e., P is lower than 0.05 / nGenes = 0.05 / 2571 = 1.95e-05)
Tissue	Trait	GENE	SYMBOL	CHR	START	STOP	NSNPS	NPARAM	N	ZSTAT	P
Brain_Hypothalamus	ADHD-ERNBC	ENSG00000164068	RNF123	3	49726950	49758962	125	4	351615	4.1543	1.6315e-05
Brain_Hypothalamus	ADHD-ERNBC	ENSG00000173540	GMPPB	3	49758909	49761407	352	8	350861	4.5998	2.1143e-06
Brain_Hypothalamus	ADHD-ERNBC	ENSG00000004534	RBM6	3	49977474	50114685	203	10	351779	4.5469	2.722e-06
Brain_Hypothalamus	ADHD-ERNBC	ENSG00000130312	MRPL34	19	17413616	17417652	57	5	342590	4.4633	4.0348e-06
Brain_Hypothalamus	ADHD-ERPBC	ENSG00000004534	RBM6	3	49977474	50114685	203	10	399812	4.2153	1.2474e-05
Brain_Hypothalamus	ADHD-ERPBC	ENSG00000131323	TRAF3	14	103243816	103377837	146	4	397418	4.7741	9.026e-07
Brain_Hypothalamus	AN-ERNBC	ENSG00000114268	PFKFB4	3	48555117	48598607	33	3	199878	6.2333	2.2831e-10
Brain_Hypothalamus	AN-ERNBC	ENSG00000173531	MST1	3	49721380	49726196	107	2	199934	5.3121	5.4175e-08
Brain_Hypothalamus	AN-ERNBC	ENSG00000164068	RNF123	3	49726950	49758962	125	4	199959	4.8848	5.1773e-07
Brain_Hypothalamus	AN-ERNBC	ENSG00000004534	RBM6	3	49977474	50114685	203	10	199691	4.9282	4.1487e-07
Brain_Hypothalamus	AN-ERNBC	ENSG00000130312	MRPL34	19	17413616	17417652	57	5	199613	4.7994	7.9555e-07
Brain_Hypothalamus	AN-ERPBC	ENSG00000173531	MST1	3	49721380	49726196	107	2	247967	4.4482	4.329e-06
Brain_Hypothalamus	AN-ERPBC	ENSG00000164068	RNF123	3	49726950	49758962	125	4	247992	4.7924	8.2385e-07
Brain_Hypothalamus	AN-ERPBC	ENSG00000164078	MST1R	3	49924435	49941311	54	2	247992	4.2119	1.266e-05
Brain_Hypothalamus	AN-ERPBC	ENSG00000004534	RBM6	3	49977474	50114685	203	10	247724	4.8019	7.8595e-07
Brain_Hypothalamus	AN-ERPBC	ENSG00000166965	RCCD1	15	91498106	91506355	30	2	247992	4.6794	1.4389e-06
Brain_Hypothalamus	AN-ERPBC	ENSG00000141198	TOM1L1	17	52977880	53039328	108	3	247654	4.4263	4.7941e-06
Brain_Hypothalamus	ANX-ERNBC	ENSG00000263001	GTF2I	7	74071991	74175022	36	1	602658	4.2841	9.172e-06
Brain_Hypothalamus	ANX-ERNBC	ENSG00000242866	STRC	15	43891685	44002286	304	6	602658	4.4836	3.669e-06
Brain_Hypothalamus	ASD-ERNBC	ENSG00000064012	CASP8	2	202098166	202152434	18	1	173792	5.2434	7.8818e-08
Brain_Hypothalamus	ASD-ERNBC	ENSG00000155749	FLACC1	2	202153147	202222101	69	5	173792	4.2003	1.3327e-05
Brain_Hypothalamus	ASD-ERNBC	ENSG00000114268	PFKFB4	3	48555117	48598607	33	3	173792	4.2155	1.2459e-05
Brain_Hypothalamus	ASD-ERNBC	ENSG00000176681	LRRC37A	17	44316744	44415160	2166	5	173792	4.1983	1.3445e-05
Brain_Hypothalamus	ASD-ERNBC	ENSG00000130312	MRPL34	19	17413616	17417652	57	5	173792	4.6025	2.0869e-06
Brain_Hypothalamus	ASD-ERPBC	ENSG00000064012	CASP8	2	202098166	202152434	18	1	221825	5.6766	6.8688e-09
Brain_Hypothalamus	ASD-ERPBC	ENSG00000155749	FLACC1	2	202153147	202222101	69	5	221825	4.652	1.6437e-06
Brain_Hypothalamus	ASD-ERPBC	ENSG00000152348	ATG10	5	81267844	81551958	198	14	221825	5.6877	6.438e-09
Brain_Hypothalamus	ASD-ERPBC	ENSG00000186468	RPS23	5	81569139	81574235	180	10	221825	5.4952	1.9516e-08
Brain_Hypothalamus	ASD-ERPBC	ENSG00000172803	SNX32	11	65601305	65621578	86	6	221825	4.4029	5.34e-06
Brain_Hypothalamus	ASD-ERPBC	ENSG00000225190	PLEKHM1	17	43513266	43568146	1	1	221825	4.9434	3.839e-07
Brain_Hypothalamus	ASD-ERPBC	ENSG00000176681	LRRC37A	17	44316744	44415160	2166	5	221825	5.3704	3.9272e-08
Brain_Hypothalamus	ASD-ERPBC	ENSG00000152217	SETBP1	18	42258849	42648475	14	1	221825	4.427	4.778e-06
Brain_Hypothalamus	BIP-ERNBC	ENSG00000149485	FADS1	11	61567097	61584529	32	2	528197	5.0175	2.6177e-07
Brain_Hypothalamus	BIP-ERNBC	ENSG00000175115	PACS1	11	65837747	66012218	22	2	540908	4.3523	6.7357e-06
Brain_Hypothalamus	BIP-ERPBC	ENSG00000175115	PACS1	11	65837747	66012218	22	2	588941	4.2798	9.3518e-06
Brain_Hypothalamus	BIP-ERPBC	ENSG00000141198	TOM1L1	17	52977880	53039328	108	3	584924	4.8017	7.8659e-07
Brain_Hypothalamus	BIP-ERPBC	ENSG00000152217	SETBP1	18	42258849	42648475	14	1	588941	4.352	6.7455e-06
Brain_Hypothalamus	DEP-ERNBC	ENSG00000173531	MST1	3	49721380	49726196	107	2	1158119	5.2521	7.5199e-08
Brain_Hypothalamus	DEP-ERNBC	ENSG00000164068	RNF123	3	49726950	49758962	125	4	1158476	4.9821	3.1452e-07
Brain_Hypothalamus	DEP-ERNBC	ENSG00000173540	GMPPB	3	49758909	49761407	352	8	1150241	5.6084	1.0212e-08
Brain_Hypothalamus	DEP-ERNBC	ENSG00000004534	RBM6	3	49977474	50114685	203	10	1158887	5.2937	5.9938e-08
Brain_Hypothalamus	DEP-ERNBC	ENSG00000149485	FADS1	11	61567097	61584529	32	2	1162401	4.1429	1.7148e-05
Brain_Hypothalamus	DEP-ERNBC	ENSG00000130312	MRPL34	19	17413616	17417652	57	5	1147119	5.153	1.2815e-07
Brain_Hypothalamus	DEP-ERPBC	ENSG00000173531	MST1	3	49721380	49726196	107	2	1206152	4.5003	3.3934e-06
Brain_Hypothalamus	DEP-ERPBC	ENSG00000164068	RNF123	3	49726950	49758962	125	4	1206509	4.7382	1.0782e-06
Brain_Hypothalamus	DEP-ERPBC	ENSG00000173540	GMPPB	3	49758909	49761407	352	8	1198274	4.7222	1.1667e-06
Brain_Hypothalamus	DEP-ERPBC	ENSG00000004534	RBM6	3	49977474	50114685	203	10	1206920	5.0553	2.1491e-07
Brain_Hypothalamus	DEP-ERPBC	ENSG00000214026	MRPL23	11	1968502	2007295	1	1	1211235	4.3083	8.2246e-06
Brain_Hypothalamus	DEP-ERPBC	ENSG00000172803	SNX32	11	65601305	65621578	86	6	1204798	4.1422	1.7196e-05
Brain_Hypothalamus	DEP-ERPBC	ENSG00000131323	TRAF3	14	103243816	103377837	146	4	1207395	5.085	1.8383e-07
Brain_Hypothalamus	DEP-ERPBC	ENSG00000166170	BAG5	14	104022881	104029151	61	2	1210815	4.3541	6.6818e-06
Brain_Hypothalamus	DEP-ERPBC	ENSG00000176681	LRRC37A	17	44316744	44415160	2166	5	1198491	4.4961	3.4605e-06
Brain_Hypothalamus	DEP-ERPBC	ENSG00000141198	TOM1L1	17	52977880	53039328	108	3	1205872	4.9108	4.5352e-07
Brain_Hypothalamus	PTSD-ERNBC	ENSG00000130312	MRPL34	19	17413616	17417652	57	5	301899	4.6562	1.6107e-06
Brain_Hypothalamus	PTSD-ERPBC	ENSG00000064012	CASP8	2	202098166	202152434	18	1	349969	4.3576	6.5736e-06
Brain_Hypothalamus	PTSD-ERPBC	ENSG00000172803	SNX32	11	65601305	65621578	86	6	349969	5.0763	1.924e-07
Brain_Hypothalamus	PTSD-ERPBC	ENSG00000172543	CTSW	11	65647284	65651212	36	2	349969	4.5309	2.937e-06
Brain_Hypothalamus	PTSD-ERPBC	ENSG00000141198	TOM1L1	17	52977880	53039328	108	3	349963	4.5646	2.5017e-06
Brain_Hypothalamus	SCZ-ERNBC	ENSG00000114268	PFKFB4	3	48555117	48598607	33	3	258086	4.3942	5.5588e-06
Brain_Hypothalamus	SCZ-ERNBC	ENSG00000168803	ADAL	15	43622872	43646096	568	12	258032	4.6697	1.5079e-06
Brain_Hypothalamus	SCZ-ERNBC	ENSG00000242866	STRC	15	43891685	44002286	304	6	258086	5.1182	1.5426e-07
Brain_Hypothalamus	SCZ-ERNBC	ENSG00000176681	LRRC37A	17	44316744	44415160	2166	5	258086	4.2266	1.1862e-05
Brain_Hypothalamus	SCZ-ERPBC	ENSG00000055955	ITIH4	3	52847006	52864717	428	11	306119	4.1919	1.383e-05
Brain_Hypothalamus	SCZ-ERPBC	ENSG00000163634	THOC7	3	63819546	63849597	20	2	306119	5.4641	2.3262e-08
Brain_Hypothalamus	SCZ-ERPBC	ENSG00000186468	RPS23	5	81569139	81574235	180	10	306119	4.2338	1.1488e-05
Brain_Hypothalamus	SCZ-ERPBC	ENSG00000242866	STRC	15	43891685	44002286	304	6	306119	4.5622	2.5304e-06
Brain_Hypothalamus	SCZ-ERPBC	ENSG00000225190	PLEKHM1	17	43513266	43568146	1	1	306119	4.7325	1.1091e-06
Brain_Hypothalamus	SCZ-ERPBC	ENSG00000176681	LRRC37A	17	44316744	44415160	2166	5	306119	5.5182	1.7125e-08
Brain_Hypothalamus	SCZ-ERPBC	ENSG00000166260	COX11	17	53029259	53046064	264	5	306119	5.2397	8.0413e-08
J) Brain_Nucleus_accumbens_basal_ganglia
P < 7.81e-07	Bonferroni-corrected significant (i.e., P is lower than 0.05 / nGenes / nTrait pairs=0.05 / 4003 / 16 = 7.81e-07)
7.81e-07 < P < 1.25e-05	Nominally significant (i.e., P is lower than 0.05 / nGenes = 0.05 / 4003 = 1.25e-05)
Tissue	Trait	GENE	SYMBOL	CHR	START	STOP	NSNPS	NPARAM	N	ZSTAT	P
Brain_Nucleus_accumbens_basal_ganglia	ADHD-ERNBC	ENSG00000233276	GPX1	3	49394609	49395791	578	11	348993	4.3521	6.7414e-06
Brain_Nucleus_accumbens_basal_ganglia	ADHD-ERNBC	ENSG00000145020	AMT	3	49454211	49460111	532	9	349269	4.3051	8.3453e-06
Brain_Nucleus_accumbens_basal_ganglia	ADHD-ERNBC	ENSG00000164068	RNF123	3	49726950	49758962	339	10	350696	5.6119	1.0008e-08
Brain_Nucleus_accumbens_basal_ganglia	ADHD-ERNBC	ENSG00000164078	MST1R	3	49924435	49941311	102	5	352589	4.657	1.6046e-06
Brain_Nucleus_accumbens_basal_ganglia	ADHD-ERNBC	ENSG00000004534	RBM6	3	49977474	50114685	369	13	350671	5.2812	6.4184e-08
Brain_Nucleus_accumbens_basal_ganglia	ADHD-ERNBC	ENSG00000177542	SLC25A22	11	790475	798269	7	1	328083	4.9456	3.7953e-07
Brain_Nucleus_accumbens_basal_ganglia	ADHD-ERNBC	ENSG00000177666	PNPLA2	11	818901	825573	60	4	346568	5.0769	1.9186e-07
Brain_Nucleus_accumbens_basal_ganglia	ADHD-ERNBC	ENSG00000130312	MRPL34	19	17413616	17417652	71	7	344164	5.4877	2.0361e-08
Brain_Nucleus_accumbens_basal_ganglia	ADHD-ERNBC	ENSG00000160161	CILP2	19	19649057	19657468	162	6	348180	4.3406	7.105e-06
Brain_Nucleus_accumbens_basal_ganglia	ADHD-ERPBC	ENSG00000164068	RNF123	3	49726950	49758962	339	10	398729	4.6488	1.6697e-06
Brain_Nucleus_accumbens_basal_ganglia	ADHD-ERPBC	ENSG00000164078	MST1R	3	49924435	49941311	102	5	400622	4.2295	1.171e-05
Brain_Nucleus_accumbens_basal_ganglia	ADHD-ERPBC	ENSG00000004534	RBM6	3	49977474	50114685	369	13	398704	4.4103	5.1622e-06
Brain_Nucleus_accumbens_basal_ganglia	ADHD-ERPBC	ENSG00000177542	SLC25A22	11	790475	798269	7	1	376116	5.1909	1.0462e-07
Brain_Nucleus_accumbens_basal_ganglia	ADHD-ERPBC	ENSG00000177666	PNPLA2	11	818901	825573	60	4	394601	5.6706	7.1159e-09
Brain_Nucleus_accumbens_basal_ganglia	ADHD-ERPBC	ENSG00000172500	FIBP	11	65651211	65656010	50	3	401009	4.2215	1.2136e-05
Brain_Nucleus_accumbens_basal_ganglia	ADHD-ERPBC	ENSG00000166965	RCCD1	15	91498106	91506355	80	6	394547	4.4215	4.9011e-06
Brain_Nucleus_accumbens_basal_ganglia	ADHD-ERPBC	ENSG00000175489	LRRC25	19	18501947	18508428	118	8	391048	5.2508	7.5716e-08
Brain_Nucleus_accumbens_basal_ganglia	ADHD-ERPBC	ENSG00000160161	CILP2	19	19649057	19657468	162	6	396213	4.7261	1.1444e-06
Brain_Nucleus_accumbens_basal_ganglia	AN-ERNBC	ENSG00000144118	RALB	2	120997646	121052287	71	1	199913	4.3389	7.1609e-06
Brain_Nucleus_accumbens_basal_ganglia	AN-ERNBC	ENSG00000213672	NCKIPSD	3	48700419	48723366	531	9	199925	5.0404	2.3222e-07
Brain_Nucleus_accumbens_basal_ganglia	AN-ERNBC	ENSG00000177352	CCDC71	3	49199968	49203785	270	4	199857	4.4013	5.3801e-06
Brain_Nucleus_accumbens_basal_ganglia	AN-ERNBC	ENSG00000233276	GPX1	3	49394609	49395791	578	11	199821	4.3157	7.9555e-06
Brain_Nucleus_accumbens_basal_ganglia	AN-ERNBC	ENSG00000145020	AMT	3	49454211	49460111	532	9	199850	4.3123	8.0788e-06
Brain_Nucleus_accumbens_basal_ganglia	AN-ERNBC	ENSG00000173531	MST1	3	49721380	49726196	113	2	199710	5.3743	3.8438e-08
Brain_Nucleus_accumbens_basal_ganglia	AN-ERNBC	ENSG00000164068	RNF123	3	49726950	49758962	339	10	199954	5.8742	2.1238e-09
Brain_Nucleus_accumbens_basal_ganglia	AN-ERNBC	ENSG00000164078	MST1R	3	49924435	49941311	102	5	199959	5.112	1.5936e-07
Brain_Nucleus_accumbens_basal_ganglia	AN-ERNBC	ENSG00000004534	RBM6	3	49977474	50114685	369	13	199739	6.072	6.3152e-10
Brain_Nucleus_accumbens_basal_ganglia	AN-ERNBC	ENSG00000172748	ZNF596	8	182200	197339	1	1	199959	4.2786	9.4053e-06
Brain_Nucleus_accumbens_basal_ganglia	AN-ERNBC	ENSG00000130312	MRPL34	19	17413616	17417652	71	7	199526	4.9851	3.0964e-07
Brain_Nucleus_accumbens_basal_ganglia	AN-ERPBC	ENSG00000173531	MST1	3	49721380	49726196	113	2	247743	4.5108	3.2295e-06
Brain_Nucleus_accumbens_basal_ganglia	AN-ERPBC	ENSG00000164068	RNF123	3	49726950	49758962	339	10	247987	5.1946	1.0256e-07
Brain_Nucleus_accumbens_basal_ganglia	AN-ERPBC	ENSG00000164078	MST1R	3	49924435	49941311	102	5	247992	4.5823	2.2992e-06
Brain_Nucleus_accumbens_basal_ganglia	AN-ERPBC	ENSG00000004534	RBM6	3	49977474	50114685	369	13	247772	5.4941	1.9635e-08
Brain_Nucleus_accumbens_basal_ganglia	AN-ERPBC	ENSG00000134809	TIMM10	11	57295936	57298232	165	12	247944	4.2533	1.0531e-05
Brain_Nucleus_accumbens_basal_ganglia	AN-ERPBC	ENSG00000166965	RCCD1	15	91498106	91506355	80	6	247992	4.9465	3.7775e-07
Brain_Nucleus_accumbens_basal_ganglia	AN-ERPBC	ENSG00000141198	TOM1L1	17	52977880	53039328	90	2	247515	4.2805	9.3233e-06
Brain_Nucleus_accumbens_basal_ganglia	AN-ERPBC	ENSG00000100979	PLTP	20	44527259	44541003	22	2	247992	4.2169	1.2386e-05
Brain_Nucleus_accumbens_basal_ganglia	ANX-ERNBC	ENSG00000233276	GPX1	3	49394609	49395791	578	11	602658	4.3405	7.1069e-06
Brain_Nucleus_accumbens_basal_ganglia	ANX-ERNBC	ENSG00000145020	AMT	3	49454211	49460111	532	9	602658	4.3373	7.2138e-06
Brain_Nucleus_accumbens_basal_ganglia	ANX-ERNBC	ENSG00000164068	RNF123	3	49726950	49758962	339	10	602658	5.0625	2.0687e-07
Brain_Nucleus_accumbens_basal_ganglia	ANX-ERNBC	ENSG00000004534	RBM6	3	49977474	50114685	369	13	602658	4.7194	1.183e-06
Brain_Nucleus_accumbens_basal_ganglia	ANX-ERNBC	ENSG00000263001	GTF2I	7	74071991	74175022	22	1	602658	4.262	1.0132e-05
Brain_Nucleus_accumbens_basal_ganglia	ANX-ERNBC	ENSG00000242866	STRC	15	43891685	44002286	323	7	602658	4.5946	2.1677e-06
Brain_Nucleus_accumbens_basal_ganglia	ANX-ERNBC	ENSG00000130312	MRPL34	19	17413616	17417652	71	7	602658	4.3196	7.8168e-06
Brain_Nucleus_accumbens_basal_ganglia	ANX-ERPBC	ENSG00000085514	PILRA	7	99971068	99997722	270	15	650691	4.2389	1.123e-05
Brain_Nucleus_accumbens_basal_ganglia	ASD-ERNBC	ENSG00000155749	FLACC1	2	202153147	202222101	203	14	173792	4.8006	7.9115e-07
Brain_Nucleus_accumbens_basal_ganglia	ASD-ERNBC	ENSG00000130312	MRPL34	19	17413616	17417652	71	7	173792	5.1417	1.3613e-07
Brain_Nucleus_accumbens_basal_ganglia	ASD-ERPBC	ENSG00000132781	MUTYH	1	45794914	45806142	34	3	221825	4.3791	5.9575e-06
Brain_Nucleus_accumbens_basal_ganglia	ASD-ERPBC	ENSG00000155744	HYCC2	2	201838441	201936392	9	2	221825	4.2167	1.2397e-05
Brain_Nucleus_accumbens_basal_ganglia	ASD-ERPBC	ENSG00000155749	FLACC1	2	202153147	202222101	203	14	221825	5.4847	2.0708e-08
Brain_Nucleus_accumbens_basal_ganglia	ASD-ERPBC	ENSG00000152348	ATG10	5	81267844	81551958	230	16	221825	5.6586	7.6288e-09
Brain_Nucleus_accumbens_basal_ganglia	ASD-ERPBC	ENSG00000186468	RPS23	5	81569139	81574235	195	12	221825	5.5442	1.4767e-08
Brain_Nucleus_accumbens_basal_ganglia	ASD-ERPBC	ENSG00000172803	SNX32	11	65601305	65621578	90	6	221825	4.3655	6.3411e-06
Brain_Nucleus_accumbens_basal_ganglia	ASD-ERPBC	ENSG00000178802	MPI	15	75182377	75190581	159	7	221825	4.2433	1.1014e-05
Brain_Nucleus_accumbens_basal_ganglia	ASD-ERPBC	ENSG00000159314	ARHGAP27	17	43471268	43510282	2102	3	221825	5.2977	5.8632e-08
Brain_Nucleus_accumbens_basal_ganglia	ASD-ERPBC	ENSG00000225190	PLEKHM1	17	43513266	43568146	2087	5	221825	5.2712	6.7765e-08
Brain_Nucleus_accumbens_basal_ganglia	ASD-ERPBC	ENSG00000120088	CRHR1	17	43697710	43913194	1794	2	221825	5.177	1.1274e-07
Brain_Nucleus_accumbens_basal_ganglia	ASD-ERPBC	ENSG00000176681	LRRC37A	17	44316744	44415160	2169	5	221825	5.3006	5.7725e-08
Brain_Nucleus_accumbens_basal_ganglia	BIP-ERNBC	ENSG00000175643	RMI2	16	11439311	11445617	226	19	534376	4.6188	1.9294e-06
Brain_Nucleus_accumbens_basal_ganglia	BIP-ERNBC	ENSG00000160161	CILP2	19	19649057	19657468	162	6	533089	4.7052	1.2683e-06
Brain_Nucleus_accumbens_basal_ganglia	BIP-ERPBC	ENSG00000163634	THOC7	3	63819546	63849597	105	8	585067	4.9379	3.9486e-07
Brain_Nucleus_accumbens_basal_ganglia	BIP-ERPBC	ENSG00000170606	HSPA4	5	132387662	132440709	92	2	580094	4.6381	1.7582e-06
Brain_Nucleus_accumbens_basal_ganglia	BIP-ERPBC	ENSG00000112667	DNPH1	6	43193367	43197211	73	3	582828	4.8498	6.1788e-07
Brain_Nucleus_accumbens_basal_ganglia	BIP-ERPBC	ENSG00000173715	C11orf80	11	66512207	66613997	29	2	588779	5.3005	5.7742e-08
Brain_Nucleus_accumbens_basal_ganglia	BIP-ERPBC	ENSG00000166965	RCCD1	15	91498106	91506355	80	6	581401	4.2173	1.236e-05
Brain_Nucleus_accumbens_basal_ganglia	BIP-ERPBC	ENSG00000167720	SRR	17	2207244	2228553	96	7	578750	4.3146	7.9955e-06
Brain_Nucleus_accumbens_basal_ganglia	BIP-ERPBC	ENSG00000141198	TOM1L1	17	52977880	53039328	90	2	584030	4.7039	1.2759e-06
Brain_Nucleus_accumbens_basal_ganglia	BIP-ERPBC	ENSG00000160161	CILP2	19	19649057	19657468	162	6	581122	5.0863	1.8257e-07
Brain_Nucleus_accumbens_basal_ganglia	BIP-ERPBC	ENSG00000104783	KCNN4	19	44270685	44286269	38	4	583821	5.1588	1.2428e-07
Brain_Nucleus_accumbens_basal_ganglia	DEP-ERNBC	ENSG00000178467	P4HTM	3	49027304	49044582	355	6	1151891	4.304	8.3886e-06
Brain_Nucleus_accumbens_basal_ganglia	DEP-ERNBC	ENSG00000233276	GPX1	3	49394609	49395791	578	11	1151645	5.7075	5.7323e-09
Brain_Nucleus_accumbens_basal_ganglia	DEP-ERNBC	ENSG00000145020	AMT	3	49454211	49460111	532	9	1153599	5.6784	6.7983e-09
Brain_Nucleus_accumbens_basal_ganglia	DEP-ERNBC	ENSG00000173531	MST1	3	49721380	49726196	113	2	1158388	5.2718	6.7564e-08
Brain_Nucleus_accumbens_basal_ganglia	DEP-ERNBC	ENSG00000164068	RNF123	3	49726950	49758962	339	10	1156106	6.9194	2.2679e-12
Brain_Nucleus_accumbens_basal_ganglia	DEP-ERNBC	ENSG00000173540	GMPPB	3	49758909	49761407	289	5	1147465	4.7205	1.1761e-06
Brain_Nucleus_accumbens_basal_ganglia	DEP-ERNBC	ENSG00000164078	MST1R	3	49924435	49941311	102	5	1160250	5.5069	1.8258e-08
Brain_Nucleus_accumbens_basal_ganglia	DEP-ERNBC	ENSG00000004534	RBM6	3	49977474	50114685	369	13	1156786	6.4744	4.7595e-11
Brain_Nucleus_accumbens_basal_ganglia	DEP-ERNBC	ENSG00000130312	MRPL34	19	17413616	17417652	71	7	1146472	5.5763	1.2282e-08
Brain_Nucleus_accumbens_basal_ganglia	DEP-ERPBC	ENSG00000172260	NEGR1	1	71868625	72748533	30	2	1202671	5.0406	2.3201e-07
Brain_Nucleus_accumbens_basal_ganglia	DEP-ERPBC	ENSG00000233276	GPX1	3	49394609	49395791	578	11	1199678	4.6481	1.6749e-06
Brain_Nucleus_accumbens_basal_ganglia	DEP-ERPBC	ENSG00000145020	AMT	3	49454211	49460111	532	9	1201632	4.6813	1.425e-06
Brain_Nucleus_accumbens_basal_ganglia	DEP-ERPBC	ENSG00000173531	MST1	3	49721380	49726196	113	2	1206421	4.5133	3.1908e-06
Brain_Nucleus_accumbens_basal_ganglia	DEP-ERPBC	ENSG00000164068	RNF123	3	49726950	49758962	339	10	1204139	6.0292	8.2373e-10
Brain_Nucleus_accumbens_basal_ganglia	DEP-ERPBC	ENSG00000164078	MST1R	3	49924435	49941311	102	5	1208283	5.1011	1.688e-07
Brain_Nucleus_accumbens_basal_ganglia	DEP-ERPBC	ENSG00000004534	RBM6	3	49977474	50114685	369	13	1204819	5.7078	5.7211e-09
Brain_Nucleus_accumbens_basal_ganglia	DEP-ERPBC	ENSG00000170606	HSPA4	5	132387662	132440709	92	2	1199738	4.2986	8.5955e-06
Brain_Nucleus_accumbens_basal_ganglia	DEP-ERPBC	ENSG00000057608	GDI2	10	5807186	5855512	74	6	1210984	4.43	4.7108e-06
Brain_Nucleus_accumbens_basal_ganglia	DEP-ERPBC	ENSG00000214026	MRPL23	11	1968502	2007295	4	1	1211235	4.2217	1.2121e-05
Brain_Nucleus_accumbens_basal_ganglia	DEP-ERPBC	ENSG00000159314	ARHGAP27	17	43471268	43510282	2102	3	1198585	4.4409	4.4799e-06
Brain_Nucleus_accumbens_basal_ganglia	DEP-ERPBC	ENSG00000225190	PLEKHM1	17	43513266	43568146	2087	5	1198431	4.4159	5.0289e-06
Brain_Nucleus_accumbens_basal_ganglia	DEP-ERPBC	ENSG00000120088	CRHR1	17	43697710	43913194	1794	2	1199159	4.3359	7.2581e-06
Brain_Nucleus_accumbens_basal_ganglia	DEP-ERPBC	ENSG00000176681	LRRC37A	17	44316744	44415160	2169	5	1198515	4.4389	4.5203e-06
Brain_Nucleus_accumbens_basal_ganglia	DEP-ERPBC	ENSG00000141198	TOM1L1	17	52977880	53039328	90	2	1207653	4.7271	1.1385e-06
Brain_Nucleus_accumbens_basal_ganglia	DEP-ERPBC	ENSG00000175489	LRRC25	19	18501947	18508428	118	8	1195327	5.2494	7.6317e-08
Brain_Nucleus_accumbens_basal_ganglia	PTSD-ERNBC	ENSG00000130312	MRPL34	19	17413616	17417652	71	7	301906	4.9391	3.9251e-07
Brain_Nucleus_accumbens_basal_ganglia	PTSD-ERPBC	ENSG00000172803	SNX32	11	65601305	65621578	90	6	349969	4.9663	3.4114e-07
Brain_Nucleus_accumbens_basal_ganglia	PTSD-ERPBC	ENSG00000172500	FIBP	11	65651211	65656010	50	3	349969	4.4479	4.3358e-06
Brain_Nucleus_accumbens_basal_ganglia	PTSD-ERPBC	ENSG00000141198	TOM1L1	17	52977880	53039328	90	2	349969	4.4709	3.8937e-06
Brain_Nucleus_accumbens_basal_ganglia	SCZ-ERNBC	ENSG00000114054	PCCB	3	135969167	136056737	263	9	258086	4.4002	5.4064e-06
Brain_Nucleus_accumbens_basal_ganglia	SCZ-ERNBC	ENSG00000168803	ADAL	15	43622872	43646096	583	14	258009	4.6046	2.0659e-06
Brain_Nucleus_accumbens_basal_ganglia	SCZ-ERNBC	ENSG00000140265	ZSCAN29	15	43650370	43663226	53	2	258086	4.7387	1.0755e-06
Brain_Nucleus_accumbens_basal_ganglia	SCZ-ERNBC	ENSG00000242866	STRC	15	43891685	44002286	323	7	258086	5.2002	9.9562e-08
Brain_Nucleus_accumbens_basal_ganglia	SCZ-ERNBC	ENSG00000160161	CILP2	19	19649057	19657468	162	6	258086	5.9566	1.2878e-09
Brain_Nucleus_accumbens_basal_ganglia	SCZ-ERPBC	ENSG00000163479	SSR2	1	155978839	155990758	2	1	306119	4.2342	1.1467e-05
Brain_Nucleus_accumbens_basal_ganglia	SCZ-ERPBC	ENSG00000163938	GNL3	3	52719936	52728513	22	2	306119	4.3456	6.9461e-06
Brain_Nucleus_accumbens_basal_ganglia	SCZ-ERPBC	ENSG00000163634	THOC7	3	63819546	63849597	105	8	306119	5.8559	2.3724e-09
Brain_Nucleus_accumbens_basal_ganglia	SCZ-ERPBC	ENSG00000114054	PCCB	3	135969167	136056737	263	9	306119	4.4206	4.9212e-06
Brain_Nucleus_accumbens_basal_ganglia	SCZ-ERPBC	ENSG00000186468	RPS23	5	81569139	81574235	195	12	306119	4.2977	8.6289e-06
Brain_Nucleus_accumbens_basal_ganglia	SCZ-ERPBC	ENSG00000112667	DNPH1	6	43193367	43197211	73	3	306119	4.8777	5.3668e-07
Brain_Nucleus_accumbens_basal_ganglia	SCZ-ERPBC	ENSG00000134809	TIMM10	11	57295936	57298232	165	12	306119	4.6617	1.5684e-06
Brain_Nucleus_accumbens_basal_ganglia	SCZ-ERPBC	ENSG00000173715	C11orf80	11	66512207	66613997	29	2	306119	4.3275	7.5395e-06
Brain_Nucleus_accumbens_basal_ganglia	SCZ-ERPBC	ENSG00000242866	STRC	15	43891685	44002286	323	7	306119	4.6248	1.8746e-06
Brain_Nucleus_accumbens_basal_ganglia	SCZ-ERPBC	ENSG00000166965	RCCD1	15	91498106	91506355	80	6	306119	4.6494	1.6643e-06
Brain_Nucleus_accumbens_basal_ganglia	SCZ-ERPBC	ENSG00000171962	DRC3	17	17876127	17920203	224	4	306102	4.71	1.2385e-06
Brain_Nucleus_accumbens_basal_ganglia	SCZ-ERPBC	ENSG00000159314	ARHGAP27	17	43471268	43510282	2102	3	306119	5.4453	2.5863e-08
Brain_Nucleus_accumbens_basal_ganglia	SCZ-ERPBC	ENSG00000225190	PLEKHM1	17	43513266	43568146	2087	5	306119	5.4135	3.0901e-08
Brain_Nucleus_accumbens_basal_ganglia	SCZ-ERPBC	ENSG00000120088	CRHR1	17	43697710	43913194	1794	2	306119	5.321	5.16e-08
Brain_Nucleus_accumbens_basal_ganglia	SCZ-ERPBC	ENSG00000176681	LRRC37A	17	44316744	44415160	2169	5	306119	5.4473	2.5574e-08
Brain_Nucleus_accumbens_basal_ganglia	SCZ-ERPBC	ENSG00000166260	COX11	17	53029259	53046064	150	5	306119	4.669	1.5132e-06
Brain_Nucleus_accumbens_basal_ganglia	SCZ-ERPBC	ENSG00000160161	CILP2	19	19649057	19657468	162	6	306119	6.4009	7.721e-11
K) Brain_Putamen_basal_ganglia
P < 8.83e-07	Bonferroni-corrected significant (i.e., P is lower than 0.05 / nGenes / nTrait pairs = 0.05 / 3541 / 16 = 8.83e-07)
8.83e-07 < P < 1.41e-05	Nominally significant (i.e., P is lower than 0.05 / nGenes = 0.05 / 3541 = 1.41e-05)
Tissue	Trait	GENE	SYMBOL	CHR	START	STOP	NSNPS	NPARAM	N	ZSTAT	P
Brain_Putamen_basal_ganglia	ADHD-ERNBC	ENSG00000164068	RNF123	3	49726950	49758962	45	3	352608	4.2454	1.0909e-05
Brain_Putamen_basal_ganglia	ADHD-ERNBC	ENSG00000173540	GMPPB	3	49758909	49761407	403	10	350742	5.0226	2.5482e-07
Brain_Putamen_basal_ganglia	ADHD-ERNBC	ENSG00000004534	RBM6	3	49977474	50114685	346	12	351346	4.8188	7.2195e-07
Brain_Putamen_basal_ganglia	ADHD-ERNBC	ENSG00000177666	PNPLA2	11	818901	825573	24	3	342769	5.5052	1.844e-08
Brain_Putamen_basal_ganglia	ADHD-ERNBC	ENSG00000137824	RMDN3	15	41028085	41047458	20	2	351316	4.207	1.2941e-05
Brain_Putamen_basal_ganglia	ADHD-ERNBC	ENSG00000242866	STRC	15	43891685	44002286	398	12	350613	4.4513	4.2685e-06
Brain_Putamen_basal_ganglia	ADHD-ERNBC	ENSG00000130299	GTPBP3	19	17445735	17453540	7	1	352636	4.4332	4.6418e-06
Brain_Putamen_basal_ganglia	ADHD-ERNBC	ENSG00000167491	GATAD2A	19	19496642	19619741	23	1	352976	4.5095	3.2489e-06
Brain_Putamen_basal_ganglia	ADHD-ERNBC	ENSG00000196588	MRTFA	22	40806292	41032690	110	4	351461	5.3714	3.9059e-08
Brain_Putamen_basal_ganglia	ADHD-ERPBC	ENSG00000173540	GMPPB	3	49758909	49761407	403	10	398775	4.1953	1.3624e-05
Brain_Putamen_basal_ganglia	ADHD-ERPBC	ENSG00000177666	PNPLA2	11	818901	825573	24	3	390802	5.8588	2.3305e-09
Brain_Putamen_basal_ganglia	ADHD-ERPBC	ENSG00000172803	SNX32	11	65601305	65621578	56	3	401009	4.236	1.1379e-05
Brain_Putamen_basal_ganglia	ADHD-ERPBC	ENSG00000167491	GATAD2A	19	19496642	19619741	23	1	401009	4.9166	4.402e-07
Brain_Putamen_basal_ganglia	ADHD-ERPBC	ENSG00000196588	MRTFA	22	40806292	41032690	110	4	399494	6.0154	8.9698e-10
Brain_Putamen_basal_ganglia	AN-ERNBC	ENSG00000213672	NCKIPSD	3	48700419	48723366	572	11	199751	5.247	7.7293e-08
Brain_Putamen_basal_ganglia	AN-ERNBC	ENSG00000164068	RNF123	3	49726950	49758962	45	3	199054	4.476	3.8027e-06
Brain_Putamen_basal_ganglia	AN-ERNBC	ENSG00000004534	RBM6	3	49977474	50114685	346	12	199632	5.982	1.1018e-09
Brain_Putamen_basal_ganglia	AN-ERPBC	ENSG00000164068	RNF123	3	49726950	49758962	45	3	247087	4.2125	1.2626e-05
Brain_Putamen_basal_ganglia	AN-ERPBC	ENSG00000004534	RBM6	3	49977474	50114685	346	12	247665	5.3222	5.125e-08
Brain_Putamen_basal_ganglia	AN-ERPBC	ENSG00000177666	PNPLA2	11	818901	825573	24	3	244960	4.2533	1.0534e-05
Brain_Putamen_basal_ganglia	AN-ERPBC	ENSG00000134809	TIMM10	11	57295936	57298232	233	15	247961	4.2009	1.3291e-05
Brain_Putamen_basal_ganglia	AN-ERPBC	ENSG00000166965	RCCD1	15	91498106	91506355	35	3	247992	4.8703	5.5726e-07
Brain_Putamen_basal_ganglia	ANX-ERNBC	ENSG00000173540	GMPPB	3	49758909	49761407	403	10	602658	4.3009	8.504e-06
Brain_Putamen_basal_ganglia	ANX-ERNBC	ENSG00000066923	STAG3	7	99775186	99812010	333	13	602658	4.2652	9.9876e-06
Brain_Putamen_basal_ganglia	ANX-ERNBC	ENSG00000242866	STRC	15	43891685	44002286	398	12	602658	4.6609	1.5742e-06
Brain_Putamen_basal_ganglia	ANX-ERPBC	ENSG00000066923	STAG3	7	99775186	99812010	333	13	650691	4.5232	3.0457e-06
Brain_Putamen_basal_ganglia	ASD-ERNBC	ENSG00000155749	FLACC1	2	202153147	202222101	173	10	173792	4.7785	8.8325e-07
Brain_Putamen_basal_ganglia	ASD-ERPBC	ENSG00000070759	TESK2	1	45809555	45956840	346	8	221825	4.2866	9.0719e-06
Brain_Putamen_basal_ganglia	ASD-ERPBC	ENSG00000155749	FLACC1	2	202153147	202222101	173	10	221825	5.5017	1.8807e-08
Brain_Putamen_basal_ganglia	ASD-ERPBC	ENSG00000152348	ATG10	5	81267844	81551958	166	11	221825	5.8137	3.0556e-09
Brain_Putamen_basal_ganglia	ASD-ERPBC	ENSG00000186468	RPS23	5	81569139	81574235	179	10	221825	5.4931	1.9748e-08
Brain_Putamen_basal_ganglia	ASD-ERPBC	ENSG00000172803	SNX32	11	65601305	65621578	56	3	221825	4.2575	1.0334e-05
Brain_Putamen_basal_ganglia	ASD-ERPBC	ENSG00000178802	MPI	15	75182377	75190581	180	8	221825	4.2396	1.1198e-05
Brain_Putamen_basal_ganglia	ASD-ERPBC	ENSG00000225190	PLEKHM1	17	43513266	43568146	2012	4	221825	5.2342	8.2843e-08
Brain_Putamen_basal_ganglia	ASD-ERPBC	ENSG00000120088	CRHR1	17	43697710	43913194	57	3	221825	5.4484	2.5414e-08
Brain_Putamen_basal_ganglia	ASD-ERPBC	ENSG00000176681	LRRC37A	17	44316744	44415160	2149	5	221825	5.2953	5.9399e-08
Brain_Putamen_basal_ganglia	BIP-ERNBC	ENSG00000112667	DNPH1	6	43193367	43197211	39	2	540716	4.3933	5.5811e-06
Brain_Putamen_basal_ganglia	BIP-ERNBC	ENSG00000134825	TMEM258	11	61556602	61560085	17	1	539872	4.8762	5.4083e-07
Brain_Putamen_basal_ganglia	BIP-ERNBC	ENSG00000149485	FADS1	11	61567097	61584529	38	3	530204	5.0975	1.721e-07
Brain_Putamen_basal_ganglia	BIP-ERNBC	ENSG00000160161	CILP2	19	19649057	19657468	67	2	531006	4.4759	3.8049e-06
Brain_Putamen_basal_ganglia	BIP-ERNBC	ENSG00000196588	MRTFA	22	40806292	41032690	110	4	536887	5.0885	1.8048e-07
Brain_Putamen_basal_ganglia	BIP-ERPBC	ENSG00000085998	POMGNT1	1	46654353	46685977	4	1	584537	4.4694	3.9222e-06
Brain_Putamen_basal_ganglia	BIP-ERPBC	ENSG00000164404	GDF9	5	132196877	132202238	132	4	583985	4.5305	2.9421e-06
Brain_Putamen_basal_ganglia	BIP-ERPBC	ENSG00000170606	HSPA4	5	132387662	132440709	61	1	579083	4.5427	2.7764e-06
Brain_Putamen_basal_ganglia	BIP-ERPBC	ENSG00000112667	DNPH1	6	43193367	43197211	39	2	588749	4.9175	4.3822e-07
Brain_Putamen_basal_ganglia	BIP-ERPBC	ENSG00000160161	CILP2	19	19649057	19657468	67	2	579039	4.7834	8.6189e-07
Brain_Putamen_basal_ganglia	BIP-ERPBC	ENSG00000182362	YBEY	21	47706250	47733020	221	13	582990	4.2475	1.0806e-05
Brain_Putamen_basal_ganglia	BIP-ERPBC	ENSG00000196588	MRTFA	22	40806292	41032690	110	4	584920	5.6353	8.7376e-09
Brain_Putamen_basal_ganglia	DEP-ERNBC	ENSG00000145020	AMT	3	49454211	49460111	376	7	1150753	4.9251	4.2153e-07
Brain_Putamen_basal_ganglia	DEP-ERNBC	ENSG00000164068	RNF123	3	49726950	49758962	45	3	1154347	4.9926	2.9781e-07
Brain_Putamen_basal_ganglia	DEP-ERNBC	ENSG00000173540	GMPPB	3	49758909	49761407	403	10	1151829	6.1775	3.2552e-10
Brain_Putamen_basal_ganglia	DEP-ERNBC	ENSG00000004534	RBM6	3	49977474	50114685	346	12	1157817	5.8264	2.8311e-09
Brain_Putamen_basal_ganglia	DEP-ERNBC	ENSG00000149485	FADS1	11	61567097	61584529	38	3	1162527	4.1906	1.391e-05
Brain_Putamen_basal_ganglia	DEP-ERPBC	ENSG00000152760	DYNLT5	1	67217978	67244730	64	3	1207221	4.2939	8.7787e-06
Brain_Putamen_basal_ganglia	DEP-ERPBC	ENSG00000172260	NEGR1	1	71868625	72748533	96	3	1203086	4.2393	1.121e-05
Brain_Putamen_basal_ganglia	DEP-ERPBC	ENSG00000164068	RNF123	3	49726950	49758962	45	3	1202380	4.8008	7.9032e-07
Brain_Putamen_basal_ganglia	DEP-ERPBC	ENSG00000173540	GMPPB	3	49758909	49761407	403	10	1199862	5.4681	2.2748e-08
Brain_Putamen_basal_ganglia	DEP-ERPBC	ENSG00000004534	RBM6	3	49977474	50114685	346	12	1205850	5.1598	1.2358e-07
Brain_Putamen_basal_ganglia	DEP-ERPBC	ENSG00000170606	HSPA4	5	132387662	132440709	61	1	1198295	4.2751	9.5525e-06
Brain_Putamen_basal_ganglia	DEP-ERPBC	ENSG00000001629	ANKIB1	7	91875530	92030698	69	2	1203788	4.25	1.0687e-05
Brain_Putamen_basal_ganglia	DEP-ERPBC	ENSG00000214026	MRPL23	11	1968502	2007295	8	1	1211235	4.2594	1.0247e-05
Brain_Putamen_basal_ganglia	DEP-ERPBC	ENSG00000225190	PLEKHM1	17	43513266	43568146	2012	4	1198549	4.3833	5.844e-06
Brain_Putamen_basal_ganglia	DEP-ERPBC	ENSG00000120088	CRHR1	17	43697710	43913194	57	3	1196813	4.4784	3.7596e-06
Brain_Putamen_basal_ganglia	DEP-ERPBC	ENSG00000176681	LRRC37A	17	44316744	44415160	2149	5	1198443	4.4343	4.618e-06
Brain_Putamen_basal_ganglia	DEP-ERPBC	ENSG00000175489	LRRC25	19	18501947	18508428	1	1	1204170	5.1515	1.2919e-07
Brain_Putamen_basal_ganglia	DEP-ERPBC	ENSG00000124140	SLC12A5	20	44650329	44688789	9	3	1211235	5.0195	2.59e-07
Brain_Putamen_basal_ganglia	PTSD-ERPBC	ENSG00000172803	SNX32	11	65601305	65621578	56	3	349969	4.5875	2.2431e-06
Brain_Putamen_basal_ganglia	PTSD-ERPBC	ENSG00000172500	FIBP	11	65651211	65656010	49	3	349969	4.4969	3.4483e-06
Brain_Putamen_basal_ganglia	SCZ-ERNBC	ENSG00000112667	DNPH1	6	43193367	43197211	39	2	258086	4.2998	8.5494e-06
Brain_Putamen_basal_ganglia	SCZ-ERNBC	ENSG00000242866	STRC	15	43891685	44002286	398	12	258086	5.6852	6.5332e-09
Brain_Putamen_basal_ganglia	SCZ-ERNBC	ENSG00000167491	GATAD2A	19	19496642	19619741	23	1	258086	5.7624	4.147e-09
Brain_Putamen_basal_ganglia	SCZ-ERNBC	ENSG00000160161	CILP2	19	19649057	19657468	67	2	258086	4.4015	5.3755e-06
Brain_Putamen_basal_ganglia	SCZ-ERNBC	ENSG00000196588	MRTFA	22	40806292	41032690	110	4	258086	5.2626	7.1003e-08
Brain_Putamen_basal_ganglia	SCZ-ERPBC	ENSG00000055955	ITIH4	3	52847006	52864717	501	12	306119	4.2265	1.187e-05
Brain_Putamen_basal_ganglia	SCZ-ERPBC	ENSG00000163634	THOC7	3	63819546	63849597	16	3	306119	4.2225	1.208e-05
Brain_Putamen_basal_ganglia	SCZ-ERPBC	ENSG00000186468	RPS23	5	81569139	81574235	179	10	306119	4.1922	1.3811e-05
Brain_Putamen_basal_ganglia	SCZ-ERPBC	ENSG00000170606	HSPA4	5	132387662	132440709	61	1	306119	4.1995	1.3374e-05
Brain_Putamen_basal_ganglia	SCZ-ERPBC	ENSG00000112667	DNPH1	6	43193367	43197211	39	2	306119	4.8597	5.8778e-07
Brain_Putamen_basal_ganglia	SCZ-ERPBC	ENSG00000134809	TIMM10	11	57295936	57298232	233	15	306119	4.6071	2.0421e-06
Brain_Putamen_basal_ganglia	SCZ-ERPBC	ENSG00000242866	STRC	15	43891685	44002286	398	12	306119	4.8609	5.844e-07
Brain_Putamen_basal_ganglia	SCZ-ERPBC	ENSG00000175662	TOM1L2	17	17746822	17875784	32	2	306119	4.7065	1.2598e-06
Brain_Putamen_basal_ganglia	SCZ-ERPBC	ENSG00000225190	PLEKHM1	17	43513266	43568146	2012	4	306119	5.368	3.9801e-08
Brain_Putamen_basal_ganglia	SCZ-ERPBC	ENSG00000120088	CRHR1	17	43697710	43913194	57	3	306119	5.6907	6.3267e-09
Brain_Putamen_basal_ganglia	SCZ-ERPBC	ENSG00000176681	LRRC37A	17	44316744	44415160	2149	5	306119	5.4414	2.6433e-08
Brain_Putamen_basal_ganglia	SCZ-ERPBC	ENSG00000166260	COX11	17	53029259	53046064	278	7	306119	5.3917	3.4889e-08
Brain_Putamen_basal_ganglia	SCZ-ERPBC	ENSG00000167491	GATAD2A	19	19496642	19619741	23	1	306119	6.2492	2.0634e-10
Brain_Putamen_basal_ganglia	SCZ-ERPBC	ENSG00000160161	CILP2	19	19649057	19657468	67	2	306119	4.7468	1.0331e-06
Brain_Putamen_basal_ganglia	SCZ-ERPBC	ENSG00000196588	MRTFA	22	40806292	41032690	110	4	306119	5.8929	1.8973e-09
L) Brain_Spinal_cord_cervical_c-1
P < 1.47e-06	Bonferroni-corrected significant (i.e., P is lower than 0.05 / nGenes / nTrait pairs=0.05 / 2133 / 16 = 1.47e-06)
1.47e-06 < P < 2.34e-05	Nominally significant (i.e., P is lower than 0.05 / nGenes = 0.05 / 2133 = 2.34e-05)
Tissue	Trait	GENE	SYMBOL	CHR	START	STOP	NSNPS	NPARAM	N	ZSTAT	P
Brain_Spinal_cord_cervical_c-1	ADHD-ERNBC	ENSG00000164068	RNF123	3	49726950	49758962	62	1	352976	4.302	8.4625e-06
Brain_Spinal_cord_cervical_c-1	ADHD-ERNBC	ENSG00000164078	MST1R	3	49924435	49941311	72	2	352646	4.454	4.2139e-06
Brain_Spinal_cord_cervical_c-1	ADHD-ERNBC	ENSG00000004534	RBM6	3	49977474	50114685	183	8	352383	4.7967	8.0643e-07
Brain_Spinal_cord_cervical_c-1	ADHD-ERNBC	ENSG00000160117	ANKLE1	19	17392454	17398455	12	1	352381	5.4874	2.039e-08
Brain_Spinal_cord_cervical_c-1	ADHD-ERNBC	ENSG00000130312	MRPL34	19	17413616	17417652	91	7	345921	4.9455	3.7983e-07
Brain_Spinal_cord_cervical_c-1	ADHD-ERNBC	ENSG00000129933	MAU2	19	19431496	19469563	71	1	348856	4.707	1.2568e-06
Brain_Spinal_cord_cervical_c-1	ADHD-ERPBC	ENSG00000164078	MST1R	3	49924435	49941311	72	2	400679	4.175	1.4899e-05
Brain_Spinal_cord_cervical_c-1	ADHD-ERPBC	ENSG00000004534	RBM6	3	49977474	50114685	183	8	400416	4.2884	8.9973e-06
Brain_Spinal_cord_cervical_c-1	ADHD-ERPBC	ENSG00000172803	SNX32	11	65601305	65621578	66	4	400970	4.2906	8.9103e-06
Brain_Spinal_cord_cervical_c-1	ADHD-ERPBC	ENSG00000131323	TRAF3	14	103243816	103377837	25	1	401000	4.2794	9.3718e-06
Brain_Spinal_cord_cervical_c-1	ADHD-ERPBC	ENSG00000175489	LRRC25	19	18501947	18508428	3	1	375367	4.5727	2.4079e-06
Brain_Spinal_cord_cervical_c-1	ADHD-ERPBC	ENSG00000129933	MAU2	19	19431496	19469563	71	1	396889	5.0567	2.1327e-07
Brain_Spinal_cord_cervical_c-1	AN-ERNBC	ENSG00000164062	APEH	3	49711427	49720936	1	1	199959	6.3032	1.4578e-10
Brain_Spinal_cord_cervical_c-1	AN-ERNBC	ENSG00000164068	RNF123	3	49726950	49758962	62	1	199959	4.5974	2.1389e-06
Brain_Spinal_cord_cervical_c-1	AN-ERNBC	ENSG00000164078	MST1R	3	49924435	49941311	72	2	199959	4.7086	1.2469e-06
Brain_Spinal_cord_cervical_c-1	AN-ERNBC	ENSG00000004534	RBM6	3	49977474	50114685	183	8	199703	4.6061	2.0512e-06
Brain_Spinal_cord_cervical_c-1	AN-ERNBC	ENSG00000130312	MRPL34	19	17413616	17417652	91	7	199742	4.1846	1.4285e-05
Brain_Spinal_cord_cervical_c-1	AN-ERPBC	ENSG00000164062	APEH	3	49711427	49720936	1	1	247992	5.1561	1.2611e-07
Brain_Spinal_cord_cervical_c-1	AN-ERPBC	ENSG00000164068	RNF123	3	49726950	49758962	62	1	247992	4.3181	7.8679e-06
Brain_Spinal_cord_cervical_c-1	AN-ERPBC	ENSG00000164078	MST1R	3	49924435	49941311	72	2	247992	4.3945	5.5502e-06
Brain_Spinal_cord_cervical_c-1	AN-ERPBC	ENSG00000004534	RBM6	3	49977474	50114685	183	8	247736	4.2067	1.2957e-05
Brain_Spinal_cord_cervical_c-1	AN-ERPBC	ENSG00000220205	VAMP2	17	8062465	8066293	16	1	247992	4.2904	8.9182e-06
Brain_Spinal_cord_cervical_c-1	ANX-ERNBC	ENSG00000164062	APEH	3	49711427	49720936	1	1	602658	4.0953	2.1083e-05
Brain_Spinal_cord_cervical_c-1	ANX-ERPBC	ENSG00000173715	C11orf80	11	66512207	66613997	5	1	650691	4.303	8.4259e-06
Brain_Spinal_cord_cervical_c-1	ANX-ERPBC	ENSG00000175489	LRRC25	19	18501947	18508428	3	1	650691	4.5377	2.8435e-06
Brain_Spinal_cord_cervical_c-1	ASD-ERNBC	ENSG00000138031	ADCY3	2	25042038	25142602	172	6	173792	4.1665	1.5465e-05
Brain_Spinal_cord_cervical_c-1	ASD-ERNBC	ENSG00000176681	LRRC37A	17	44316744	44415160	2070	3	173792	4.1212	1.8844e-05
Brain_Spinal_cord_cervical_c-1	ASD-ERPBC	ENSG00000152348	ATG10	5	81267844	81551958	87	5	221825	5.7134	5.5377e-09
Brain_Spinal_cord_cervical_c-1	ASD-ERPBC	ENSG00000186468	RPS23	5	81569139	81574235	61	2	221825	5.4243	2.9087e-08
Brain_Spinal_cord_cervical_c-1	ASD-ERPBC	ENSG00000172803	SNX32	11	65601305	65621578	66	4	221825	4.2676	9.8797e-06
Brain_Spinal_cord_cervical_c-1	ASD-ERPBC	ENSG00000176681	LRRC37A	17	44316744	44415160	2070	3	221825	5.2552	7.3946e-08
Brain_Spinal_cord_cervical_c-1	ASD-ERPBC	ENSG00000100116	GCAT	22	38203906	38213183	30	2	221825	4.1538	1.6349e-05
Brain_Spinal_cord_cervical_c-1	BIP-ERNBC	ENSG00000149485	FADS1	11	61567097	61584529	9	1	517331	4.3932	5.5849e-06
Brain_Spinal_cord_cervical_c-1	BIP-ERPBC	ENSG00000055955	ITIH4	3	52847006	52864717	67	4	585746	4.1234	1.8666e-05
Brain_Spinal_cord_cervical_c-1	BIP-ERPBC	ENSG00000037474	NSUN2	5	6599352	6633473	117	8	576106	4.3006	8.5173e-06
Brain_Spinal_cord_cervical_c-1	BIP-ERPBC	ENSG00000173621	LRFN4	11	66624558	66627946	19	2	588014	4.2798	9.351e-06
Brain_Spinal_cord_cervical_c-1	DEP-ERNBC	ENSG00000138031	ADCY3	2	25042038	25142602	172	6	1153859	4.1781	1.4696e-05
Brain_Spinal_cord_cervical_c-1	DEP-ERNBC	ENSG00000164062	APEH	3	49711427	49720936	1	1	1163202	5.8773	2.0847e-09
Brain_Spinal_cord_cervical_c-1	DEP-ERNBC	ENSG00000164068	RNF123	3	49726950	49758962	62	1	1158345	5.2049	9.7035e-08
Brain_Spinal_cord_cervical_c-1	DEP-ERNBC	ENSG00000173540	GMPPB	3	49758909	49761407	257	5	1147577	4.8659	5.698e-07
Brain_Spinal_cord_cervical_c-1	DEP-ERNBC	ENSG00000164078	MST1R	3	49924435	49941311	72	2	1159019	5.2788	6.4999e-08
Brain_Spinal_cord_cervical_c-1	DEP-ERNBC	ENSG00000004534	RBM6	3	49977474	50114685	183	8	1159679	5.4091	3.1676e-08
Brain_Spinal_cord_cervical_c-1	DEP-ERNBC	ENSG00000186792	HYAL3	3	50330259	50336899	198	9	1149231	4.7954	8.1181e-07
Brain_Spinal_cord_cervical_c-1	DEP-ERNBC	ENSG00000130312	MRPL34	19	17413616	17417652	91	7	1144727	5.2338	8.3015e-08
Brain_Spinal_cord_cervical_c-1	DEP-ERPBC	ENSG00000118473	SGIP1	1	66999066	67210768	112	5	1208735	4.0925	2.1337e-05
Brain_Spinal_cord_cervical_c-1	DEP-ERPBC	ENSG00000164062	APEH	3	49711427	49720936	1	1	1211235	4.9354	4e-07
Brain_Spinal_cord_cervical_c-1	DEP-ERPBC	ENSG00000164068	RNF123	3	49726950	49758962	62	1	1206378	5.0161	2.6365e-07
Brain_Spinal_cord_cervical_c-1	DEP-ERPBC	ENSG00000164078	MST1R	3	49924435	49941311	72	2	1207052	5.0606	2.0894e-07
Brain_Spinal_cord_cervical_c-1	DEP-ERPBC	ENSG00000004534	RBM6	3	49977474	50114685	183	8	1207712	5.0311	2.4385e-07
Brain_Spinal_cord_cervical_c-1	DEP-ERPBC	ENSG00000186792	HYAL3	3	50330259	50336899	198	9	1197264	4.144	1.7062e-05
Brain_Spinal_cord_cervical_c-1	DEP-ERPBC	ENSG00000214026	MRPL23	11	1968502	2007295	7	1	1211235	4.3057	8.3217e-06
Brain_Spinal_cord_cervical_c-1	DEP-ERPBC	ENSG00000173715	C11orf80	11	66512207	66613997	5	1	1211235	4.0842	2.2113e-05
Brain_Spinal_cord_cervical_c-1	DEP-ERPBC	ENSG00000131323	TRAF3	14	103243816	103377837	25	1	1211235	4.7273	1.1374e-06
Brain_Spinal_cord_cervical_c-1	DEP-ERPBC	ENSG00000220205	VAMP2	17	8062465	8066293	16	1	1209632	4.5505	2.6753e-06
Brain_Spinal_cord_cervical_c-1	DEP-ERPBC	ENSG00000176681	LRRC37A	17	44316744	44415160	2070	3	1198513	4.4024	5.3531e-06
Brain_Spinal_cord_cervical_c-1	DEP-ERPBC	ENSG00000175489	LRRC25	19	18501947	18508428	3	1	1208880	5.515	1.7441e-08
Brain_Spinal_cord_cervical_c-1	PTSD-ERPBC	ENSG00000172803	SNX32	11	65601305	65621578	66	4	349969	4.7551	9.9191e-07
Brain_Spinal_cord_cervical_c-1	SCZ-ERNBC	ENSG00000164062	APEH	3	49711427	49720936	1	1	258086	4.0834	2.2195e-05
Brain_Spinal_cord_cervical_c-1	SCZ-ERNBC	ENSG00000176681	LRRC37A	17	44316744	44415160	2070	3	258086	4.1473	1.6825e-05
Brain_Spinal_cord_cervical_c-1	SCZ-ERNBC	ENSG00000129933	MAU2	19	19431496	19469563	71	1	258086	5.6417	8.42e-09
Brain_Spinal_cord_cervical_c-1	SCZ-ERNBC	ENSG00000101307	SIRPB1	20	1545029	1600720	71	6	258086	4.0755	2.2955e-05
Brain_Spinal_cord_cervical_c-1	SCZ-ERPBC	ENSG00000055955	ITIH4	3	52847006	52864717	67	4	306119	4.6483	1.6736e-06
Brain_Spinal_cord_cervical_c-1	SCZ-ERPBC	ENSG00000176681	LRRC37A	17	44316744	44415160	2070	3	306119	5.3992	3.346e-08
Brain_Spinal_cord_cervical_c-1	SCZ-ERPBC	ENSG00000166260	COX11	17	53029259	53046064	131	4	306119	4.3414	7.0778e-06
Brain_Spinal_cord_cervical_c-1	SCZ-ERPBC	ENSG00000175489	LRRC25	19	18501947	18508428	3	1	306119	4.1662	1.5487e-05
Brain_Spinal_cord_cervical_c-1	SCZ-ERPBC	ENSG00000129933	MAU2	19	19431496	19469563	71	1	306119	6.0678	6.4822e-10
M) Brain_Substantia_nigra
P < 2.10e-06	Bonferroni-corrected significant (i.e., P is lower than 0.05 / nGenes / nTrait pairs= 0.05 / 1486 / 16 = 2.10e-06)
2.10e-06 < P < 3.37e-05	Nominally significant (i.e., P is lower than 0.05 / nGenes = 0.05 / 1486 = 3.37e-05)
Tissue	Trait	GENE	SYMBOL	CHR	START	STOP	NSNPS	NPARAM	N	ZSTAT	P
Brain_Substantia_nigra	ADHD-ERNBC	ENSG00000004534	RBM6	3	49977474	50114685	158	6	352734	4.6848	1.4014e-06
Brain_Substantia_nigra	ADHD-ERNBC	ENSG00000137824	RMDN3	15	41028085	41047458	25	1	352976	3.9986	3.1856e-05
Brain_Substantia_nigra	ADHD-ERNBC	ENSG00000130312	MRPL34	19	17413616	17417652	34	2	337627	4.1064	2.0094e-05
Brain_Substantia_nigra	ADHD-ERPBC	ENSG00000004534	RBM6	3	49977474	50114685	158	6	400767	4.3315	7.4065e-06
Brain_Substantia_nigra	ADHD-ERPBC	ENSG00000172803	SNX32	11	65601305	65621578	72	5	400984	4.0112	3.0211e-05
Brain_Substantia_nigra	ADHD-ERPBC	ENSG00000172500	FIBP	11	65651211	65656010	22	1	401009	4.1705	1.5198e-05
Brain_Substantia_nigra	ADHD-ERPBC	ENSG00000137824	RMDN3	15	41028085	41047458	25	1	401009	4.0404	2.6679e-05
Brain_Substantia_nigra	ADHD-ERPBC	ENSG00000166965	RCCD1	15	91498106	91506355	1	1	401009	4.1232	1.8679e-05
Brain_Substantia_nigra	AN-ERNBC	ENSG00000004534	RBM6	3	49977474	50114685	158	6	199905	4.6269	1.856e-06
Brain_Substantia_nigra	AN-ERNBC	ENSG00000130312	MRPL34	19	17413616	17417652	34	2	199921	4.3621	6.4396e-06
Brain_Substantia_nigra	AN-ERPBC	ENSG00000004534	RBM6	3	49977474	50114685	158	6	247938	4.2995	8.5586e-06
Brain_Substantia_nigra	AN-ERPBC	ENSG00000166965	RCCD1	15	91498106	91506355	1	1	247992	5.1266	1.4751e-07
Brain_Substantia_nigra	AN-ERPBC	ENSG00000220205	VAMP2	17	8062465	8066293	23	2	247992	4.298	8.6183e-06
Brain_Substantia_nigra	ANX-ERPBC	ENSG00000120262	CCDC170	6	151815175	151942328	12	1	650691	4.0493	2.5682e-05
Brain_Substantia_nigra	ASD-ERNBC	ENSG00000138031	ADCY3	2	25042038	25142602	13	1	173792	4.0275	2.8186e-05
Brain_Substantia_nigra	ASD-ERNBC	ENSG00000176681	LRRC37A	17	44316744	44415160	1931	2	173792	4.0889	2.1671e-05
Brain_Substantia_nigra	ASD-ERPBC	ENSG00000152348	ATG10	5	81267844	81551958	139	9	221825	5.7579	4.2586e-09
Brain_Substantia_nigra	ASD-ERPBC	ENSG00000186468	RPS23	5	81569139	81574235	150	8	221825	5.5135	1.7592e-08
Brain_Substantia_nigra	ASD-ERPBC	ENSG00000120262	CCDC170	6	151815175	151942328	12	1	221825	4.0459	2.606e-05
Brain_Substantia_nigra	ASD-ERPBC	ENSG00000172803	SNX32	11	65601305	65621578	72	5	221825	4.1967	1.3541e-05
Brain_Substantia_nigra	ASD-ERPBC	ENSG00000176681	LRRC37A	17	44316744	44415160	1931	2	221825	5.2037	9.7694e-08
Brain_Substantia_nigra	BIP-ERPBC	ENSG00000204381	LAYN	11	111411233	111432470	115	3	583712	3.986	3.3603e-05
Brain_Substantia_nigra	BIP-ERPBC	ENSG00000166965	RCCD1	15	91498106	91506355	1	1	588941	4.3922	5.6113e-06
Brain_Substantia_nigra	BIP-ERPBC	ENSG00000141198	TOM1L1	17	52977880	53039328	33	1	582511	4.4223	4.8839e-06
Brain_Substantia_nigra	BIP-ERPBC	ENSG00000182362	YBEY	21	47706250	47733020	92	5	581830	4.221	1.2161e-05
Brain_Substantia_nigra	DEP-ERNBC	ENSG00000145020	AMT	3	49454211	49460111	223	4	1144766	4.0939	2.1209e-05
Brain_Substantia_nigra	DEP-ERNBC	ENSG00000173540	GMPPB	3	49758909	49761407	276	4	1146766	4.6294	1.8333e-06
Brain_Substantia_nigra	DEP-ERNBC	ENSG00000004534	RBM6	3	49977474	50114685	158	6	1160927	5.3237	5.0831e-08
Brain_Substantia_nigra	DEP-ERNBC	ENSG00000130312	MRPL34	19	17413616	17417652	34	2	1147882	4.2852	9.1291e-06
Brain_Substantia_nigra	DEP-ERPBC	ENSG00000004534	RBM6	3	49977474	50114685	158	6	1208960	5.0819	1.8685e-07
Brain_Substantia_nigra	DEP-ERPBC	ENSG00000220205	VAMP2	17	8062465	8066293	23	2	1210120	4.5137	3.1852e-06
Brain_Substantia_nigra	DEP-ERPBC	ENSG00000176681	LRRC37A	17	44316744	44415160	1931	2	1198656	4.3518	6.7503e-06
Brain_Substantia_nigra	DEP-ERPBC	ENSG00000141198	TOM1L1	17	52977880	53039328	33	1	1210672	4.5403	2.8082e-06
Brain_Substantia_nigra	PTSD-ERPBC	ENSG00000071967	CYBRD1	2	172378757	172414643	12	2	349969	4.0148	2.9746e-05
Brain_Substantia_nigra	PTSD-ERPBC	ENSG00000172803	SNX32	11	65601305	65621578	72	5	349969	4.9815	3.1543e-07
Brain_Substantia_nigra	PTSD-ERPBC	ENSG00000141198	TOM1L1	17	52977880	53039328	33	1	349969	4.1922	1.3816e-05
Brain_Substantia_nigra	SCZ-ERNBC	ENSG00000157851	DPYSL5	2	27070969	27173219	364	6	258086	4.0466	2.5986e-05
Brain_Substantia_nigra	SCZ-ERNBC	ENSG00000168803	ADAL	15	43622872	43646096	449	9	258082	4.2325	1.1556e-05
Brain_Substantia_nigra	SCZ-ERNBC	ENSG00000242866	STRC	15	43891685	44002286	8	1	258086	4.4504	4.2846e-06
Brain_Substantia_nigra	SCZ-ERNBC	ENSG00000176681	LRRC37A	17	44316744	44415160	1931	2	258086	4.1175	1.9146e-05
Brain_Substantia_nigra	SCZ-ERPBC	ENSG00000055955	ITIH4	3	52847006	52864717	37	4	306119	4.3154	7.9658e-06
Brain_Substantia_nigra	SCZ-ERPBC	ENSG00000186468	RPS23	5	81569139	81574235	150	8	306119	4.1566	1.6154e-05
Brain_Substantia_nigra	SCZ-ERPBC	ENSG00000242866	STRC	15	43891685	44002286	8	1	306119	4.0536	2.5218e-05
Brain_Substantia_nigra	SCZ-ERPBC	ENSG00000166965	RCCD1	15	91498106	91506355	1	1	306119	4.4159	5.0296e-06
Brain_Substantia_nigra	SCZ-ERPBC	ENSG00000176681	LRRC37A	17	44316744	44415160	1931	2	306119	5.3502	4.3918e-08
Brain_Substantia_nigra	SCZ-ERPBC	ENSG00000166260	COX11	17	53029259	53046064	210	6	306119	5.1706	1.167e-07
N) Breast_Mammary_Tissue
P < 5.46e-07	Bonferroni-corrected significant (i.e., P is lower than 0.05 / nGenes / nTrait pairs= 0.05 / 5720 / 16 = 5.46e-07)
5.46e-07 < P < 8.74e-06	Nominally significant (i.e., P is lower than 0.05 / nGenes = 0.05 / 5720 = 8.74e-06)
Tissue	Trait	GENE	SYMBOL	CHR	START	STOP	NSNPS	NPARAM	N	ZSTAT	P
Breast_Mammary_Tissue	ADHD-ERNBC	ENSG00000171103	TRMT61B	2	29072687	29093175	287	10	349737	4.9785	3.2037e-07
Breast_Mammary_Tissue	ADHD-ERNBC	ENSG00000145020	AMT	3	49454211	49460111	740	16	348901	4.339	7.1581e-06
Breast_Mammary_Tissue	ADHD-ERNBC	ENSG00000164068	RNF123	3	49726950	49758962	493	15	351077	5.6712	7.0905e-09
Breast_Mammary_Tissue	ADHD-ERNBC	ENSG00000173540	GMPPB	3	49758909	49761407	812	17	349589	5.5017	1.8802e-08
Breast_Mammary_Tissue	ADHD-ERNBC	ENSG00000004534	RBM6	3	49977474	50114685	664	23	350686	5.6063	1.0335e-08
Breast_Mammary_Tissue	ADHD-ERNBC	ENSG00000186792	HYAL3	3	50330259	50336899	224	29	349206	4.8916	5e-07
Breast_Mammary_Tissue	ADHD-ERNBC	ENSG00000175161	CADM2	3	85008133	86123579	340	2	350387	4.3184	7.859e-06
Breast_Mammary_Tissue	ADHD-ERNBC	ENSG00000288675	PANO1	11	797398	799187	58	4	344018	4.9807	3.1679e-07
Breast_Mammary_Tissue	ADHD-ERNBC	ENSG00000177595	PIDD1	11	799179	809872	64	4	344460	5.0517	2.1894e-07
Breast_Mammary_Tissue	ADHD-ERNBC	ENSG00000177600	RPLP2	11	808841	827592	52	4	343380	5.1496	1.3051e-07
Breast_Mammary_Tissue	ADHD-ERNBC	ENSG00000160117	ANKLE1	19	17392454	17398455	47	8	348283	6.1316	4.3507e-10
Breast_Mammary_Tissue	ADHD-ERNBC	ENSG00000127220	ABHD8	19	17402940	17414282	79	7	345564	5.876	2.1018e-09
Breast_Mammary_Tissue	ADHD-ERNBC	ENSG00000130312	MRPL34	19	17413616	17417652	150	14	347469	5.5689	1.2817e-08
Breast_Mammary_Tissue	ADHD-ERNBC	ENSG00000130300	PLVAP	19	17462264	17488137	57	11	343762	4.7877	8.4333e-07
Breast_Mammary_Tissue	ADHD-ERNBC	ENSG00000187664	HAPLN4	19	19366450	19373596	143	4	346811	4.3975	5.4745e-06
Breast_Mammary_Tissue	ADHD-ERNBC	ENSG00000213996	TM6SF2	19	19374841	19384074	135	5	346475	5.0613	2.0818e-07
Breast_Mammary_Tissue	ADHD-ERNBC	ENSG00000250067	YJEFN3	19	19639670	19648393	178	7	345836	4.3695	6.2256e-06
Breast_Mammary_Tissue	ADHD-ERPBC	ENSG00000066056	TIE1	1	43766566	43788781	163	7	395183	4.3545	6.6697e-06
Breast_Mammary_Tissue	ADHD-ERPBC	ENSG00000159479	MED8	1	43849579	43855483	123	4	395874	4.3264	7.5774e-06
Breast_Mammary_Tissue	ADHD-ERPBC	ENSG00000085832	EPS15	1	51819935	51985026	153	6	395063	4.4319	4.6703e-06
Breast_Mammary_Tissue	ADHD-ERPBC	ENSG00000171103	TRMT61B	2	29072687	29093175	287	10	397770	4.4726	3.8641e-06
Breast_Mammary_Tissue	ADHD-ERPBC	ENSG00000164068	RNF123	3	49726950	49758962	493	15	399110	4.71	1.2387e-06
Breast_Mammary_Tissue	ADHD-ERPBC	ENSG00000173540	GMPPB	3	49758909	49761407	812	17	397622	4.4076	5.2271e-06
Breast_Mammary_Tissue	ADHD-ERPBC	ENSG00000004534	RBM6	3	49977474	50114685	664	23	398719	4.7948	8.1419e-07
Breast_Mammary_Tissue	ADHD-ERPBC	ENSG00000177311	ZBTB38	3	141043055	141168634	22	1	400945	4.4347	4.609e-06
Breast_Mammary_Tissue	ADHD-ERPBC	ENSG00000288675	PANO1	11	797398	799187	58	4	392051	5.6051	1.0409e-08
Breast_Mammary_Tissue	ADHD-ERPBC	ENSG00000177595	PIDD1	11	799179	809872	64	4	392493	5.6737	6.986e-09
Breast_Mammary_Tissue	ADHD-ERPBC	ENSG00000177600	RPLP2	11	808841	827592	52	4	391413	5.7255	5.1568e-09
Breast_Mammary_Tissue	ADHD-ERPBC	ENSG00000172543	CTSW	11	65647284	65651212	236	23	400041	4.5261	3.0043e-06
Breast_Mammary_Tissue	ADHD-ERPBC	ENSG00000175489	LRRC25	19	18501947	18508428	7	2	393469	5.5798	1.204e-08
Breast_Mammary_Tissue	ADHD-ERPBC	ENSG00000130511	SSBP4	19	18529679	18545372	63	2	391336	5.1424	1.3566e-07
Breast_Mammary_Tissue	ADHD-ERPBC	ENSG00000187664	HAPLN4	19	19366450	19373596	143	4	394844	4.7622	9.5748e-07
Breast_Mammary_Tissue	ADHD-ERPBC	ENSG00000213996	TM6SF2	19	19374841	19384074	135	5	394508	5.5127	1.7672e-08
Breast_Mammary_Tissue	ADHD-ERPBC	ENSG00000250067	YJEFN3	19	19639670	19648393	178	7	393869	4.7597	9.6934e-07
Breast_Mammary_Tissue	AN-ERNBC	ENSG00000145040	UCN2	3	48599151	48601201	24	1	198766	5.1762	1.1322e-07
Breast_Mammary_Tissue	AN-ERNBC	ENSG00000183396	TMEM89	3	48658275	48659189	57	1	199879	5.5512	1.4188e-08
Breast_Mammary_Tissue	AN-ERNBC	ENSG00000068745	IP6K2	3	48725436	48754711	118	3	199226	5.4309	2.8033e-08
Breast_Mammary_Tissue	AN-ERNBC	ENSG00000178252	WDR6	3	49044637	49053386	702	14	199771	5.3772	3.7821e-08
Breast_Mammary_Tissue	AN-ERNBC	ENSG00000145020	AMT	3	49454211	49460111	740	16	199728	4.9403	3.8996e-07
Breast_Mammary_Tissue	AN-ERNBC	ENSG00000145029	NICN1	3	49459766	49466777	546	9	199907	4.3035	8.4074e-06
Breast_Mammary_Tissue	AN-ERNBC	ENSG00000164062	APEH	3	49711427	49720936	219	9	199213	5.9198	1.6118e-09
Breast_Mammary_Tissue	AN-ERNBC	ENSG00000173531	MST1	3	49721380	49726196	134	4	199522	5.5183	1.7113e-08
Breast_Mammary_Tissue	AN-ERNBC	ENSG00000164068	RNF123	3	49726950	49758962	493	15	199943	5.3466	4.4821e-08
Breast_Mammary_Tissue	AN-ERNBC	ENSG00000173540	GMPPB	3	49758909	49761407	812	17	199671	5.6364	8.6827e-09
Breast_Mammary_Tissue	AN-ERNBC	ENSG00000004534	RBM6	3	49977474	50114685	664	23	199396	6.2734	1.7661e-10
Breast_Mammary_Tissue	AN-ERNBC	ENSG00000114388	NPRL2	3	50384918	50388486	65	1	199651	4.3111	8.124e-06
Breast_Mammary_Tissue	AN-ERNBC	ENSG00000127220	ABHD8	19	17402940	17414282	79	7	199807	5.3417	4.6046e-08
Breast_Mammary_Tissue	AN-ERNBC	ENSG00000130312	MRPL34	19	17413616	17417652	150	14	199387	4.5812	2.3119e-06
Breast_Mammary_Tissue	AN-ERPBC	ENSG00000145040	UCN2	3	48599151	48601201	24	1	246799	4.3634	6.4025e-06
Breast_Mammary_Tissue	AN-ERPBC	ENSG00000068745	IP6K2	3	48725436	48754711	118	3	247259	4.5247	3.0242e-06
Breast_Mammary_Tissue	AN-ERPBC	ENSG00000164062	APEH	3	49711427	49720936	219	9	247246	4.8381	6.5539e-07
Breast_Mammary_Tissue	AN-ERPBC	ENSG00000173531	MST1	3	49721380	49726196	134	4	247555	4.6615	1.5694e-06
Breast_Mammary_Tissue	AN-ERPBC	ENSG00000164068	RNF123	3	49726950	49758962	493	15	247976	4.5316	2.927e-06
Breast_Mammary_Tissue	AN-ERPBC	ENSG00000173540	GMPPB	3	49758909	49761407	812	17	247704	4.4564	4.1674e-06
Breast_Mammary_Tissue	AN-ERPBC	ENSG00000004534	RBM6	3	49977474	50114685	664	23	247429	5.5194	1.7006e-08
Breast_Mammary_Tissue	AN-ERPBC	ENSG00000168300	PCMTD1	8	52730140	52811735	148	5	247992	4.354	6.6835e-06
Breast_Mammary_Tissue	AN-ERPBC	ENSG00000134809	TIMM10	11	57295936	57298232	422	24	247885	4.9168	4.3989e-07
Breast_Mammary_Tissue	AN-ERPBC	ENSG00000015133	CCDC88C	14	91737667	91884188	36	6	247992	4.3635	6.4001e-06
Breast_Mammary_Tissue	AN-ERPBC	ENSG00000182511	FES	15	91427665	91439006	23	2	247992	4.4427	4.4426e-06
Breast_Mammary_Tissue	AN-ERPBC	ENSG00000184056	VPS33B	15	91541774	91565833	14	3	246232	4.5138	3.1831e-06
Breast_Mammary_Tissue	ANX-ERNBC	ENSG00000164068	RNF123	3	49726950	49758962	493	15	602658	5.125	1.4877e-07
Breast_Mammary_Tissue	ANX-ERNBC	ENSG00000173540	GMPPB	3	49758909	49761407	812	17	602658	4.9252	4.2141e-07
Breast_Mammary_Tissue	ANX-ERNBC	ENSG00000004534	RBM6	3	49977474	50114685	664	23	602658	4.7968	8.0619e-07
Breast_Mammary_Tissue	ANX-ERNBC	ENSG00000263001	GTF2I	7	74071991	74175022	40	2	602658	4.3122	8.0835e-06
Breast_Mammary_Tissue	ANX-ERNBC	ENSG00000140265	ZSCAN29	15	43650370	43663226	348	8	602658	4.5444	2.7552e-06
Breast_Mammary_Tissue	ANX-ERNBC	ENSG00000242866	STRC	15	43891685	44002286	301	6	602658	4.5017	3.37e-06
Breast_Mammary_Tissue	ANX-ERPBC	ENSG00000085514	PILRA	7	99971068	99997722	323	21	650691	4.6326	1.8051e-06
Breast_Mammary_Tissue	ANX-ERPBC	ENSG00000138162	TACC2	10	123748689	124014057	28	3	650691	4.3162	7.9362e-06
Breast_Mammary_Tissue	ANX-ERPBC	ENSG00000134809	TIMM10	11	57295936	57298232	422	24	650691	4.5901	2.215e-06
Breast_Mammary_Tissue	ANX-ERPBC	ENSG00000175489	LRRC25	19	18501947	18508428	7	2	650691	5.1631	1.2142e-07
Breast_Mammary_Tissue	ASD-ERNBC	ENSG00000064012	CASP8	2	202098166	202152434	379	21	173792	4.6989	1.3078e-06
Breast_Mammary_Tissue	ASD-ERNBC	ENSG00000155749	FLACC1	2	202153147	202222101	254	11	173792	4.5517	2.6601e-06
Breast_Mammary_Tissue	ASD-ERNBC	ENSG00000004534	RBM6	3	49977474	50114685	664	23	173792	4.434	4.6255e-06
Breast_Mammary_Tissue	ASD-ERNBC	ENSG00000164733	CTSB	8	11700033	11725646	239	14	173792	4.5314	2.9292e-06
Breast_Mammary_Tissue	ASD-ERNBC	ENSG00000127220	ABHD8	19	17402940	17414282	79	7	173792	4.7933	8.2028e-07
Breast_Mammary_Tissue	ASD-ERNBC	ENSG00000130312	MRPL34	19	17413616	17417652	150	14	173792	4.5491	2.694e-06
Breast_Mammary_Tissue	ASD-ERPBC	ENSG00000173171	MTX1	1	155178490	155183625	25	2	221825	4.5787	2.3397e-06
Breast_Mammary_Tissue	ASD-ERPBC	ENSG00000064012	CASP8	2	202098166	202152434	379	21	221825	5.5554	1.3845e-08
Breast_Mammary_Tissue	ASD-ERPBC	ENSG00000155749	FLACC1	2	202153147	202222101	254	11	221825	5.4219	2.9489e-08
Breast_Mammary_Tissue	ASD-ERPBC	ENSG00000152348	ATG10	5	81267844	81551958	257	16	221825	5.8033	3.2502e-09
Breast_Mammary_Tissue	ASD-ERPBC	ENSG00000186468	RPS23	5	81569139	81574235	294	17	221825	5.8462	2.5153e-09
Breast_Mammary_Tissue	ASD-ERPBC	ENSG00000172543	CTSW	11	65647284	65651212	236	23	221825	4.9326	4.0566e-07
Breast_Mammary_Tissue	ASD-ERPBC	ENSG00000172500	FIBP	11	65651211	65656010	73	5	221825	4.6396	1.7458e-06
Breast_Mammary_Tissue	ASD-ERPBC	ENSG00000198807	PAX9	14	37126773	37147012	3	1	221825	4.3904	5.6581e-06
Breast_Mammary_Tissue	ASD-ERPBC	ENSG00000140465	CYP1A1	15	75011883	75017951	58	3	221825	4.5573	2.5908e-06
Breast_Mammary_Tissue	ASD-ERPBC	ENSG00000140474	ULK3	15	75128459	75135552	114	8	221825	4.5349	2.881e-06
Breast_Mammary_Tissue	ASD-ERPBC	ENSG00000178802	MPI	15	75182377	75190581	121	6	221825	4.2956	8.7113e-06
Breast_Mammary_Tissue	ASD-ERPBC	ENSG00000225190	PLEKHM1	17	43513266	43568146	1977	2	221825	5.2365	8.1818e-08
Breast_Mammary_Tissue	ASD-ERPBC	ENSG00000120088	CRHR1	17	43697710	43913194	2148	4	221825	5.3044	5.6533e-08
Breast_Mammary_Tissue	ASD-ERPBC	ENSG00000176681	LRRC37A	17	44316744	44415160	2246	5	221825	5.3926	3.4729e-08
Breast_Mammary_Tissue	ASD-ERPBC	ENSG00000108379	WNT3	17	44839872	44896126	1273	3	221825	5.22	8.9466e-08
Breast_Mammary_Tissue	ASD-ERPBC	ENSG00000198792	TMEM184B	22	38612415	38669040	170	7	221825	4.781	8.7206e-07
Breast_Mammary_Tissue	BIP-ERNBC	ENSG00000134825	TMEM258	11	61556602	61560085	58	5	533591	4.8755	5.4275e-07
Breast_Mammary_Tissue	BIP-ERNBC	ENSG00000134824	FADS2	11	61583675	61634826	78	7	535410	4.7861	8.5015e-07
Breast_Mammary_Tissue	BIP-ERNBC	ENSG00000174684	B4GAT1	11	66112843	66115161	208	12	533548	4.5303	2.9449e-06
Breast_Mammary_Tissue	BIP-ERNBC	ENSG00000187664	HAPLN4	19	19366450	19373596	143	4	531958	4.4597	4.1032e-06
Breast_Mammary_Tissue	BIP-ERNBC	ENSG00000250067	YJEFN3	19	19639670	19648393	178	7	532447	4.8029	7.8197e-07
Breast_Mammary_Tissue	BIP-ERNBC	ENSG00000064547	LPAR2	19	19734464	19739039	47	5	527569	4.7975	8.0348e-07
Breast_Mammary_Tissue	BIP-ERPBC	ENSG00000173171	MTX1	1	155178490	155183625	25	2	588260	4.5791	2.3352e-06
Breast_Mammary_Tissue	BIP-ERPBC	ENSG00000112667	DNPH1	6	43193367	43197211	82	4	583331	5.1425	1.3558e-07
Breast_Mammary_Tissue	BIP-ERPBC	ENSG00000174684	B4GAT1	11	66112843	66115161	208	12	581581	5.4515	2.498e-08
Breast_Mammary_Tissue	BIP-ERPBC	ENSG00000248746	ACTN3	11	66314312	66330799	246	13	579526	4.8449	6.3353e-07
Breast_Mammary_Tissue	BIP-ERPBC	ENSG00000174080	CTSF	11	66330935	66336047	82	6	580963	5.5045	1.8516e-08
Breast_Mammary_Tissue	BIP-ERPBC	ENSG00000173621	LRFN4	11	66624558	66627946	52	3	576699	5.2175	9.067e-08
Breast_Mammary_Tissue	BIP-ERPBC	ENSG00000140474	ULK3	15	75128459	75135552	114	8	574205	4.4565	4.1655e-06
Breast_Mammary_Tissue	BIP-ERPBC	ENSG00000182511	FES	15	91427665	91439006	23	2	578588	4.5877	2.2413e-06
Breast_Mammary_Tissue	BIP-ERPBC	ENSG00000167720	SRR	17	2207244	2228553	434	14	583782	4.6886	1.3756e-06
Breast_Mammary_Tissue	BIP-ERPBC	ENSG00000166263	STXBP4	17	53046119	53241646	203	9	583801	4.4761	3.8005e-06
Breast_Mammary_Tissue	BIP-ERPBC	ENSG00000187664	HAPLN4	19	19366450	19373596	143	4	579991	4.8046	7.7543e-07
Breast_Mammary_Tissue	BIP-ERPBC	ENSG00000250067	YJEFN3	19	19639670	19648393	178	7	580480	5.1992	1.001e-07
Breast_Mammary_Tissue	BIP-ERPBC	ENSG00000160161	CILP2	19	19649057	19657468	41	1	587442	4.5719	2.416e-06
Breast_Mammary_Tissue	BIP-ERPBC	ENSG00000064547	LPAR2	19	19734464	19739039	47	5	575602	5.2257	8.6768e-08
Breast_Mammary_Tissue	BIP-ERPBC	ENSG00000182362	YBEY	21	47706250	47733020	290	13	584323	4.4849	3.6469e-06
Breast_Mammary_Tissue	DEP-ERNBC	ENSG00000084676	NCOA1	2	24714919	24993571	284	16	1155688	4.4484	4.3251e-06
Breast_Mammary_Tissue	DEP-ERNBC	ENSG00000145040	UCN2	3	48599151	48601201	24	1	1163202	5.1375	1.3922e-07
Breast_Mammary_Tissue	DEP-ERNBC	ENSG00000068745	IP6K2	3	48725436	48754711	118	3	1158495	5.3653	4.04e-08
Breast_Mammary_Tissue	DEP-ERNBC	ENSG00000178252	WDR6	3	49044637	49053386	702	14	1152325	4.3809	5.9092e-06
Breast_Mammary_Tissue	DEP-ERNBC	ENSG00000145020	AMT	3	49454211	49460111	740	16	1151209	5.7087	5.6925e-09
Breast_Mammary_Tissue	DEP-ERNBC	ENSG00000145029	NICN1	3	49459766	49466777	546	9	1154294	5.4699	2.252e-08
Breast_Mammary_Tissue	DEP-ERNBC	ENSG00000164062	APEH	3	49711427	49720936	219	9	1152032	5.2645	7.0291e-08
Breast_Mammary_Tissue	DEP-ERNBC	ENSG00000173531	MST1	3	49721380	49726196	134	4	1151388	5.4603	2.3764e-08
Breast_Mammary_Tissue	DEP-ERNBC	ENSG00000164068	RNF123	3	49726950	49758962	493	15	1152689	7.0594	8.3593e-13
Breast_Mammary_Tissue	DEP-ERNBC	ENSG00000173540	GMPPB	3	49758909	49761407	812	17	1154213	6.7744	6.2453e-12
Breast_Mammary_Tissue	DEP-ERNBC	ENSG00000004534	RBM6	3	49977474	50114685	664	23	1151523	6.7661	6.6166e-12
Breast_Mammary_Tissue	DEP-ERNBC	ENSG00000186792	HYAL3	3	50330259	50336899	224	29	1149006	4.5672	2.4708e-06
Breast_Mammary_Tissue	DEP-ERNBC	ENSG00000160117	ANKLE1	19	17392454	17398455	47	8	1151273	4.4405	4.4876e-06
Breast_Mammary_Tissue	DEP-ERNBC	ENSG00000127220	ABHD8	19	17402940	17414282	79	7	1152886	5.634	8.8014e-09
Breast_Mammary_Tissue	DEP-ERNBC	ENSG00000130312	MRPL34	19	17413616	17417652	150	14	1148214	6.0035	9.6561e-10
Breast_Mammary_Tissue	DEP-ERPBC	ENSG00000145040	UCN2	3	48599151	48601201	24	1	1211235	4.4479	4.3356e-06
Breast_Mammary_Tissue	DEP-ERPBC	ENSG00000068745	IP6K2	3	48725436	48754711	118	3	1206528	4.5373	2.8496e-06
Breast_Mammary_Tissue	DEP-ERPBC	ENSG00000145020	AMT	3	49454211	49460111	740	16	1199242	4.5807	2.3166e-06
Breast_Mammary_Tissue	DEP-ERPBC	ENSG00000145029	NICN1	3	49459766	49466777	546	9	1202327	4.487	3.611e-06
Breast_Mammary_Tissue	DEP-ERPBC	ENSG00000164062	APEH	3	49711427	49720936	219	9	1200065	4.6746	1.4725e-06
Breast_Mammary_Tissue	DEP-ERPBC	ENSG00000173531	MST1	3	49721380	49726196	134	4	1199421	4.8904	5.0316e-07
Breast_Mammary_Tissue	DEP-ERPBC	ENSG00000164068	RNF123	3	49726950	49758962	493	15	1200722	6.2187	2.5062e-10
Breast_Mammary_Tissue	DEP-ERPBC	ENSG00000173540	GMPPB	3	49758909	49761407	812	17	1202246	5.85	2.4582e-09
Breast_Mammary_Tissue	DEP-ERPBC	ENSG00000004534	RBM6	3	49977474	50114685	664	23	1199556	5.9271	1.542e-09
Breast_Mammary_Tissue	DEP-ERPBC	ENSG00000186792	HYAL3	3	50330259	50336899	224	29	1197039	4.424	4.8438e-06
Breast_Mammary_Tissue	DEP-ERPBC	ENSG00000177311	ZBTB38	3	141043055	141168634	22	1	1211235	4.4866	3.6191e-06
Breast_Mammary_Tissue	DEP-ERPBC	ENSG00000145451	GLRA3	4	175545367	175750465	33	2	1210672	4.5053	3.3141e-06
Breast_Mammary_Tissue	DEP-ERPBC	ENSG00000134809	TIMM10	11	57295936	57298232	422	24	1203970	4.9119	4.5104e-07
Breast_Mammary_Tissue	DEP-ERPBC	ENSG00000172803	SNX32	11	65601305	65621578	338	17	1201295	4.6912	1.3581e-06
Breast_Mammary_Tissue	DEP-ERPBC	ENSG00000172638	EFEMP2	11	65633912	65640405	50	5	1205673	4.9757	3.2505e-07
Breast_Mammary_Tissue	DEP-ERPBC	ENSG00000172543	CTSW	11	65647284	65651212	236	23	1203428	5.1776	1.1235e-07
Breast_Mammary_Tissue	DEP-ERPBC	ENSG00000175376	EIF1AD	11	65764016	65769637	43	3	1210803	4.5777	2.3505e-06
Breast_Mammary_Tissue	DEP-ERPBC	ENSG00000175334	BANF1	11	65769550	65771617	102	8	1205807	5.3026	5.7085e-08
Breast_Mammary_Tissue	DEP-ERPBC	ENSG00000182511	FES	15	91427665	91439006	23	2	1210928	4.3682	6.2641e-06
Breast_Mammary_Tissue	DEP-ERPBC	ENSG00000225190	PLEKHM1	17	43513266	43568146	1977	2	1198754	4.3873	5.7382e-06
Breast_Mammary_Tissue	DEP-ERPBC	ENSG00000120088	CRHR1	17	43697710	43913194	2148	4	1198788	4.4395	4.5086e-06
Breast_Mammary_Tissue	DEP-ERPBC	ENSG00000176681	LRRC37A	17	44316744	44415160	2246	5	1198180	4.511	3.2267e-06
Breast_Mammary_Tissue	DEP-ERPBC	ENSG00000108379	WNT3	17	44839872	44896126	1273	3	1199318	4.3526	6.7263e-06
Breast_Mammary_Tissue	DEP-ERPBC	ENSG00000141198	TOM1L1	17	52977880	53039328	4	1	1211235	4.5599	2.5591e-06
Breast_Mammary_Tissue	DEP-ERPBC	ENSG00000166263	STXBP4	17	53046119	53241646	203	9	1206645	4.3178	7.8793e-06
Breast_Mammary_Tissue	DEP-ERPBC	ENSG00000175489	LRRC25	19	18501947	18508428	7	2	1210226	5.6069	1.0297e-08
Breast_Mammary_Tissue	DEP-ERPBC	ENSG00000130511	SSBP4	19	18529679	18545372	63	2	1190438	4.709	1.2445e-06
Breast_Mammary_Tissue	PTSD-ERNBC	ENSG00000127220	ABHD8	19	17402940	17414282	79	7	301936	4.7126	1.2229e-06
Breast_Mammary_Tissue	PTSD-ERNBC	ENSG00000130312	MRPL34	19	17413616	17417652	150	14	301907	4.676	1.4623e-06
Breast_Mammary_Tissue	PTSD-ERPBC	ENSG00000172803	SNX32	11	65601305	65621578	338	17	349221	4.9371	3.9638e-07
Breast_Mammary_Tissue	PTSD-ERPBC	ENSG00000172543	CTSW	11	65647284	65651212	236	23	349904	5.2426	7.9151e-08
Breast_Mammary_Tissue	PTSD-ERPBC	ENSG00000172500	FIBP	11	65651211	65656010	73	5	349969	4.6832	1.4122e-06
Breast_Mammary_Tissue	PTSD-ERPBC	ENSG00000141198	TOM1L1	17	52977880	53039328	4	1	349969	4.3747	6.0799e-06
Breast_Mammary_Tissue	PTSD-ERPBC	ENSG00000166263	STXBP4	17	53046119	53241646	203	9	349969	4.7295	1.1253e-06
Breast_Mammary_Tissue	SCZ-ERNBC	ENSG00000114054	PCCB	3	135969167	136056737	262	9	258086	4.7023	1.2864e-06
Breast_Mammary_Tissue	SCZ-ERNBC	ENSG00000168803	ADAL	15	43622872	43646096	828	16	258000	5.0574	2.1255e-07
Breast_Mammary_Tissue	SCZ-ERNBC	ENSG00000140265	ZSCAN29	15	43650370	43663226	348	8	257997	5.232	8.3823e-08
Breast_Mammary_Tissue	SCZ-ERNBC	ENSG00000067369	TP53BP1	15	43695262	43802707	625	12	258013	4.7464	1.0351e-06
Breast_Mammary_Tissue	SCZ-ERNBC	ENSG00000242866	STRC	15	43891685	44002286	301	6	258060	5.1138	1.5786e-07
Breast_Mammary_Tissue	SCZ-ERNBC	ENSG00000182511	FES	15	91427665	91439006	23	2	258086	4.4228	4.8715e-06
Breast_Mammary_Tissue	SCZ-ERNBC	ENSG00000187664	HAPLN4	19	19366450	19373596	143	4	258086	5.8784	2.0707e-09
Breast_Mammary_Tissue	SCZ-ERNBC	ENSG00000213996	TM6SF2	19	19374841	19384074	135	5	258086	5.891	1.9197e-09
Breast_Mammary_Tissue	SCZ-ERNBC	ENSG00000250067	YJEFN3	19	19639670	19648393	178	7	258072	6.0386	7.7723e-10
Breast_Mammary_Tissue	SCZ-ERNBC	ENSG00000064547	LPAR2	19	19734464	19739039	47	5	258086	4.8239	7.0375e-07
Breast_Mammary_Tissue	SCZ-ERPBC	ENSG00000066248	NGEF	2	233743396	233877951	52	3	306119	4.3328	7.3601e-06
Breast_Mammary_Tissue	SCZ-ERPBC	ENSG00000145451	GLRA3	4	175545367	175750465	33	2	306119	5.2955	5.9335e-08
Breast_Mammary_Tissue	SCZ-ERPBC	ENSG00000183654	MARCHF11	5	16067474	16179897	87	4	306098	4.617	1.9462e-06
Breast_Mammary_Tissue	SCZ-ERPBC	ENSG00000112996	MRPS30	5	44809027	44815616	24	2	306119	5.3313	4.8758e-08
Breast_Mammary_Tissue	SCZ-ERPBC	ENSG00000151883	PARP8	5	49961733	50142356	105	5	306119	4.662	1.5655e-06
Breast_Mammary_Tissue	SCZ-ERPBC	ENSG00000124523	SIRT5	6	13574506	13615390	24	2	306119	4.5881	2.2361e-06
Breast_Mammary_Tissue	SCZ-ERPBC	ENSG00000112667	DNPH1	6	43193367	43197211	82	4	306046	5.1269	1.4727e-07
Breast_Mammary_Tissue	SCZ-ERPBC	ENSG00000134809	TIMM10	11	57295936	57298232	422	24	306019	5.4879	2.0342e-08
Breast_Mammary_Tissue	SCZ-ERPBC	ENSG00000173327	MAP3K11	11	65365226	65381720	230	13	306119	4.3685	6.2544e-06
Breast_Mammary_Tissue	SCZ-ERPBC	ENSG00000172922	RNASEH2C	11	65485144	65488409	213	12	306119	4.6786	1.4442e-06
Breast_Mammary_Tissue	SCZ-ERPBC	ENSG00000172803	SNX32	11	65601305	65621578	338	17	306095	5.1431	1.351e-07
Breast_Mammary_Tissue	SCZ-ERPBC	ENSG00000172543	CTSW	11	65647284	65651212	236	23	305749	4.8569	5.9608e-07
Breast_Mammary_Tissue	SCZ-ERPBC	ENSG00000140265	ZSCAN29	15	43650370	43663226	348	8	306030	4.6861	1.3921e-06
Breast_Mammary_Tissue	SCZ-ERPBC	ENSG00000242866	STRC	15	43891685	44002286	301	6	306093	4.5883	2.2346e-06
Breast_Mammary_Tissue	SCZ-ERPBC	ENSG00000140474	ULK3	15	75128459	75135552	114	8	306119	4.5392	2.8231e-06
Breast_Mammary_Tissue	SCZ-ERPBC	ENSG00000182511	FES	15	91427665	91439006	23	2	306119	5.9749	1.1512e-09
Breast_Mammary_Tissue	SCZ-ERPBC	ENSG00000166965	RCCD1	15	91498106	91506355	110	11	306119	4.4701	3.9098e-06
Breast_Mammary_Tissue	SCZ-ERPBC	ENSG00000125124	BBS2	16	56504301	56554008	161	10	306018	4.3167	7.9187e-06
Breast_Mammary_Tissue	SCZ-ERPBC	ENSG00000167720	SRR	17	2207244	2228553	434	14	306102	5.0031	2.8212e-07
Breast_Mammary_Tissue	SCZ-ERPBC	ENSG00000175662	TOM1L2	17	17746822	17875784	246	4	306104	4.7623	9.5714e-07
Breast_Mammary_Tissue	SCZ-ERPBC	ENSG00000171962	DRC3	17	17876127	17920203	1	1	306119	4.4833	3.6747e-06
Breast_Mammary_Tissue	SCZ-ERPBC	ENSG00000225190	PLEKHM1	17	43513266	43568146	1977	2	306119	5.3722	3.8887e-08
Breast_Mammary_Tissue	SCZ-ERPBC	ENSG00000120088	CRHR1	17	43697710	43913194	2148	4	306105	5.4469	2.5624e-08
Breast_Mammary_Tissue	SCZ-ERPBC	ENSG00000176681	LRRC37A	17	44316744	44415160	2246	5	306119	5.5405	1.5081e-08
Breast_Mammary_Tissue	SCZ-ERPBC	ENSG00000108379	WNT3	17	44839872	44896126	1273	3	306119	5.3509	4.3748e-08
Breast_Mammary_Tissue	SCZ-ERPBC	ENSG00000166260	COX11	17	53029259	53046064	247	7	306119	5.1871	1.0682e-07
Breast_Mammary_Tissue	SCZ-ERPBC	ENSG00000175489	LRRC25	19	18501947	18508428	7	2	306119	4.5982	2.1306e-06
Breast_Mammary_Tissue	SCZ-ERPBC	ENSG00000187664	HAPLN4	19	19366450	19373596	143	4	306119	6.3096	1.3986e-10
Breast_Mammary_Tissue	SCZ-ERPBC	ENSG00000213996	TM6SF2	19	19374841	19384074	135	5	306119	6.3839	8.6301e-11
Breast_Mammary_Tissue	SCZ-ERPBC	ENSG00000250067	YJEFN3	19	19639670	19648393	178	7	306105	6.4945	4.1655e-11
Breast_Mammary_Tissue	SCZ-ERPBC	ENSG00000160161	CILP2	19	19649057	19657468	41	1	306119	4.5343	2.8894e-06
Breast_Mammary_Tissue	SCZ-ERPBC	ENSG00000064547	LPAR2	19	19734464	19739039	47	5	306119	5.3761	3.8053e-08
Breast_Mammary_Tissue	SCZ-ERPBC	ENSG00000198792	TMEM184B	22	38612415	38669040	170	7	306119	5.0293	2.4611e-07
O) Cells_EBV-transformed_lymphocytes
P < 1.26e-06	Bonferroni-corrected significant (i.e., P is lower than 0.05 / nGenes / nTrait pairs= 0.05 / 2483 / 16 = 1.26e-06)
1.26e-06 < P < 2.01e-05	Nominally significant (i.e., P is lower than 0.05 / nGenes = 0.05 / 2483 = 2.01e-05)
Tissue	Trait	GENE	SYMBOL	CHR	START	STOP	NSNPS	NPARAM	N	ZSTAT	P
Cells_EBV-transformed_lymphocytes	ADHD-ERNBC	ENSG00000171103	TRMT61B	2	29072687	29093175	216	8	349544	4.3058	8.3184e-06
Cells_EBV-transformed_lymphocytes	ADHD-ERNBC	ENSG00000163811	WDR43	2	29117533	29171080	12	1	352976	4.7268	1.1402e-06
Cells_EBV-transformed_lymphocytes	ADHD-ERNBC	ENSG00000164068	RNF123	3	49726950	49758962	62	1	352976	4.302	8.4625e-06
Cells_EBV-transformed_lymphocytes	ADHD-ERNBC	ENSG00000184524	CEND1	11	787110	790126	35	2	344719	4.6022	2.0903e-06
Cells_EBV-transformed_lymphocytes	ADHD-ERNBC	ENSG00000177595	PIDD1	11	799179	809872	46	3	342746	4.8618	5.8162e-07
Cells_EBV-transformed_lymphocytes	ADHD-ERNBC	ENSG00000175489	LRRC25	19	18501947	18508428	2	1	279839	4.1095	1.9823e-05
Cells_EBV-transformed_lymphocytes	ADHD-ERPBC	ENSG00000184524	CEND1	11	787110	790126	35	2	392752	5.2907	6.0925e-08
Cells_EBV-transformed_lymphocytes	ADHD-ERPBC	ENSG00000177595	PIDD1	11	799179	809872	46	3	390779	5.5162	1.7322e-08
Cells_EBV-transformed_lymphocytes	ADHD-ERPBC	ENSG00000172500	FIBP	11	65651211	65656010	58	4	401009	4.217	1.2379e-05
Cells_EBV-transformed_lymphocytes	ADHD-ERPBC	ENSG00000175489	LRRC25	19	18501947	18508428	2	1	327872	5.7636	4.1174e-09
Cells_EBV-transformed_lymphocytes	AN-ERNBC	ENSG00000225697	SLC26A6	3	48663156	48672926	57	3	199959	6.3014	1.4746e-10
Cells_EBV-transformed_lymphocytes	AN-ERNBC	ENSG00000178252	WDR6	3	49044637	49053386	206	6	199959	4.7801	8.761e-07
Cells_EBV-transformed_lymphocytes	AN-ERNBC	ENSG00000164068	RNF123	3	49726950	49758962	62	1	199959	4.5974	2.1389e-06
Cells_EBV-transformed_lymphocytes	AN-ERNBC	ENSG00000160117	ANKLE1	19	17392454	17398455	12	2	197557	4.5516	2.6616e-06
Cells_EBV-transformed_lymphocytes	AN-ERPBC	ENSG00000164068	RNF123	3	49726950	49758962	62	1	247992	4.3181	7.8679e-06
Cells_EBV-transformed_lymphocytes	AN-ERPBC	ENSG00000134809	TIMM10	11	57295936	57298232	270	14	247992	4.7705	9.1894e-07
Cells_EBV-transformed_lymphocytes	AN-ERPBC	ENSG00000166965	RCCD1	15	91498106	91506355	4	1	247992	4.8718	5.5303e-07
Cells_EBV-transformed_lymphocytes	ANX-ERNBC	ENSG00000263001	GTF2I	7	74071991	74175022	35	1	602658	4.2765	9.491e-06
Cells_EBV-transformed_lymphocytes	ANX-ERNBC	ENSG00000104055	TGM5	15	43524793	43559055	302	6	602658	4.4893	3.5726e-06
Cells_EBV-transformed_lymphocytes	ANX-ERPBC	ENSG00000134809	TIMM10	11	57295936	57298232	270	14	650691	4.297	8.6581e-06
Cells_EBV-transformed_lymphocytes	ANX-ERPBC	ENSG00000175489	LRRC25	19	18501947	18508428	2	1	650691	4.3563	6.6141e-06
Cells_EBV-transformed_lymphocytes	ASD-ERNBC	ENSG00000138031	ADCY3	2	25042038	25142602	221	8	173792	4.1818	1.4461e-05
Cells_EBV-transformed_lymphocytes	ASD-ERNBC	ENSG00000225697	SLC26A6	3	48663156	48672926	57	3	173792	4.2465	1.0858e-05
Cells_EBV-transformed_lymphocytes	ASD-ERNBC	ENSG00000159314	ARHGAP27	17	43471268	43510282	1991	3	173792	4.1233	1.8676e-05
Cells_EBV-transformed_lymphocytes	ASD-ERNBC	ENSG00000120071	KANSL1	17	44107282	44302740	2042	3	173792	4.12	1.8945e-05
Cells_EBV-transformed_lymphocytes	ASD-ERPBC	ENSG00000152348	ATG10	5	81267844	81551958	151	10	221825	5.8723	2.149e-09
Cells_EBV-transformed_lymphocytes	ASD-ERPBC	ENSG00000186468	RPS23	5	81569139	81574235	127	6	221825	5.475	2.1871e-08
Cells_EBV-transformed_lymphocytes	ASD-ERPBC	ENSG00000172500	FIBP	11	65651211	65656010	58	4	221825	4.2795	9.3657e-06
Cells_EBV-transformed_lymphocytes	ASD-ERPBC	ENSG00000140474	ULK3	15	75128459	75135552	57	3	221825	4.2681	9.8571e-06
Cells_EBV-transformed_lymphocytes	ASD-ERPBC	ENSG00000159314	ARHGAP27	17	43471268	43510282	1991	3	221825	5.2284	8.5493e-08
Cells_EBV-transformed_lymphocytes	ASD-ERPBC	ENSG00000120071	KANSL1	17	44107282	44302740	2042	3	221825	5.2436	7.8744e-08
Cells_EBV-transformed_lymphocytes	ASD-ERPBC	ENSG00000073969	NSF	17	44668035	44834830	41	3	221825	5.1731	1.1514e-07
Cells_EBV-transformed_lymphocytes	ASD-ERPBC	ENSG00000108379	WNT3	17	44839872	44896126	51	2	221825	5.1305	1.4447e-07
Cells_EBV-transformed_lymphocytes	BIP-ERPBC	ENSG00000171357	LURAP1	1	46669006	46686928	19	2	568460	4.3335	7.3366e-06
Cells_EBV-transformed_lymphocytes	BIP-ERPBC	ENSG00000112667	DNPH1	6	43193367	43197211	98	5	580800	5.0453	2.2643e-07
Cells_EBV-transformed_lymphocytes	BIP-ERPBC	ENSG00000173621	LRFN4	11	66624558	66627946	8	1	588941	4.7775	8.875e-07
Cells_EBV-transformed_lymphocytes	BIP-ERPBC	ENSG00000140474	ULK3	15	75128459	75135552	57	3	574669	4.1795	1.4611e-05
Cells_EBV-transformed_lymphocytes	BIP-ERPBC	ENSG00000167720	SRR	17	2207244	2228553	176	6	580697	4.2919	8.8594e-06
Cells_EBV-transformed_lymphocytes	BIP-ERPBC	ENSG00000178093	TSSK6	19	19625028	19626469	3	1	588731	4.2723	9.6735e-06
Cells_EBV-transformed_lymphocytes	BIP-ERPBC	ENSG00000010310	GIPR	19	46171490	46185717	2	1	587048	4.2876	9.0326e-06
Cells_EBV-transformed_lymphocytes	BIP-ERPBC	ENSG00000182362	YBEY	21	47706250	47733020	150	7	583165	4.5358	2.8688e-06
Cells_EBV-transformed_lymphocytes	DEP-ERNBC	ENSG00000138031	ADCY3	2	25042038	25142602	221	8	1154620	4.3902	5.6621e-06
Cells_EBV-transformed_lymphocytes	DEP-ERNBC	ENSG00000185909	KLHDC8B	3	49208987	49213919	187	4	1148337	4.3208	7.7736e-06
Cells_EBV-transformed_lymphocytes	DEP-ERNBC	ENSG00000145020	AMT	3	49454211	49460111	147	3	1139621	4.7632	9.5254e-07
Cells_EBV-transformed_lymphocytes	DEP-ERNBC	ENSG00000164068	RNF123	3	49726950	49758962	62	1	1158345	5.2049	9.7035e-08
Cells_EBV-transformed_lymphocytes	DEP-ERPBC	ENSG00000138031	ADCY3	2	25042038	25142602	221	8	1202653	4.2181	1.2319e-05
Cells_EBV-transformed_lymphocytes	DEP-ERPBC	ENSG00000196653	ZNF502	3	44754135	44765323	168	7	1210138	4.3355	7.2725e-06
Cells_EBV-transformed_lymphocytes	DEP-ERPBC	ENSG00000185909	KLHDC8B	3	49208987	49213919	187	4	1196370	4.144	1.7067e-05
Cells_EBV-transformed_lymphocytes	DEP-ERPBC	ENSG00000164068	RNF123	3	49726950	49758962	62	1	1206378	5.0161	2.6365e-07
Cells_EBV-transformed_lymphocytes	DEP-ERPBC	ENSG00000134809	TIMM10	11	57295936	57298232	270	14	1202016	4.7669	9.3538e-07
Cells_EBV-transformed_lymphocytes	DEP-ERPBC	ENSG00000166170	BAG5	14	104022881	104029151	79	3	1207658	4.3222	7.7251e-06
Cells_EBV-transformed_lymphocytes	DEP-ERPBC	ENSG00000256053	COA8	14	104029299	104057236	6	1	1211235	4.6357	1.7791e-06
Cells_EBV-transformed_lymphocytes	DEP-ERPBC	ENSG00000159314	ARHGAP27	17	43471268	43510282	1991	3	1198810	4.38	5.9342e-06
Cells_EBV-transformed_lymphocytes	DEP-ERPBC	ENSG00000120071	KANSL1	17	44107282	44302740	2042	3	1198767	4.3865	5.7585e-06
Cells_EBV-transformed_lymphocytes	DEP-ERPBC	ENSG00000073969	NSF	17	44668035	44834830	41	3	1200872	4.1157	1.9302e-05
Cells_EBV-transformed_lymphocytes	DEP-ERPBC	ENSG00000175489	LRRC25	19	18501947	18508428	2	1	1082778	5.2678	6.9044e-08
Cells_EBV-transformed_lymphocytes	PTSD-ERPBC	ENSG00000172803	SNX32	11	65601305	65621578	40	3	349969	4.563	2.5217e-06
Cells_EBV-transformed_lymphocytes	PTSD-ERPBC	ENSG00000172500	FIBP	11	65651211	65656010	58	4	349969	4.6594	1.5854e-06
Cells_EBV-transformed_lymphocytes	SCZ-ERNBC	ENSG00000225697	SLC26A6	3	48663156	48672926	57	3	258074	4.5048	3.322e-06
Cells_EBV-transformed_lymphocytes	SCZ-ERNBC	ENSG00000104055	TGM5	15	43524793	43559055	302	6	258086	5.1252	1.4859e-07
Cells_EBV-transformed_lymphocytes	SCZ-ERNBC	ENSG00000159314	ARHGAP27	17	43471268	43510282	1991	3	258086	4.1436	1.7094e-05
Cells_EBV-transformed_lymphocytes	SCZ-ERNBC	ENSG00000120071	KANSL1	17	44107282	44302740	2042	3	258086	4.1401	1.7356e-05
Cells_EBV-transformed_lymphocytes	SCZ-ERPBC	ENSG00000178074	C2orf69	2	200775979	200792996	69	4	306119	4.2945	8.7532e-06
Cells_EBV-transformed_lymphocytes	SCZ-ERPBC	ENSG00000272573	MUSTN1	3	52867131	52869235	22	2	306119	4.2228	1.2067e-05
Cells_EBV-transformed_lymphocytes	SCZ-ERPBC	ENSG00000112667	DNPH1	6	43193367	43197211	98	5	305506	4.9386	3.9344e-07
Cells_EBV-transformed_lymphocytes	SCZ-ERPBC	ENSG00000138311	ZNF365	10	64133916	64431771	29	2	306119	4.2305	1.1661e-05
Cells_EBV-transformed_lymphocytes	SCZ-ERPBC	ENSG00000134809	TIMM10	11	57295936	57298232	270	14	306119	5.3736	3.8586e-08
Cells_EBV-transformed_lymphocytes	SCZ-ERPBC	ENSG00000104055	TGM5	15	43524793	43559055	302	6	306119	4.5625	2.5269e-06
Cells_EBV-transformed_lymphocytes	SCZ-ERPBC	ENSG00000140474	ULK3	15	75128459	75135552	57	3	306119	4.3501	6.8051e-06
Cells_EBV-transformed_lymphocytes	SCZ-ERPBC	ENSG00000167720	SRR	17	2207244	2228553	176	6	306055	4.2596	1.0239e-05
Cells_EBV-transformed_lymphocytes	SCZ-ERPBC	ENSG00000159314	ARHGAP27	17	43471268	43510282	1991	3	306119	5.3655	4.0357e-08
Cells_EBV-transformed_lymphocytes	SCZ-ERPBC	ENSG00000120071	KANSL1	17	44107282	44302740	2042	3	306119	5.3809	3.7066e-08
Cells_EBV-transformed_lymphocytes	SCZ-ERPBC	ENSG00000073969	NSF	17	44668035	44834830	41	3	306119	5.3151	5.331e-08
Cells_EBV-transformed_lymphocytes	SCZ-ERPBC	ENSG00000108379	WNT3	17	44839872	44896126	51	2	306119	5.2581	7.2793e-08
Cells_EBV-transformed_lymphocytes	SCZ-ERPBC	ENSG00000175489	LRRC25	19	18501947	18508428	2	1	306119	4.2224	1.2088e-05
Cells_EBV-transformed_lymphocytes	SCZ-ERPBC	ENSG00000178093	TSSK6	19	19625028	19626469	3	1	306119	4.3339	7.3251e-06
P) Colon_Transverse
P < 5.12e-07	Bonferroni-corrected significant (i.e., P is lower than 0.05 / nGenes / nTrait pairs=0.05 / 6099 / 16 = 5.12e-07)
5.12e-07 < P < 8.20e-06	Nominally significant (i.e., P is lower than 0.05 / nGenes = 0.05 / 6099 = 8.20e-06)
Tissue	Trait	GENE	SYMBOL	CHR	START	STOP	NSNPS	NPARAM	N	ZSTAT	P
Colon_Transverse	ADHD-ERNBC	ENSG00000213639	PPP1CB	2	28974614	29025806	292	10	349588	4.8308	6.7978e-07
Colon_Transverse	ADHD-ERNBC	ENSG00000145029	NICN1	3	49459766	49466777	516	9	349245	4.3264	7.5791e-06
Colon_Transverse	ADHD-ERNBC	ENSG00000164068	RNF123	3	49726950	49758962	462	13	350902	5.5435	1.4825e-08
Colon_Transverse	ADHD-ERNBC	ENSG00000173540	GMPPB	3	49758909	49761407	510	13	350168	5.1313	1.4389e-07
Colon_Transverse	ADHD-ERNBC	ENSG00000182179	UBA7	3	49842638	49851391	601	18	350952	5.7042	5.8443e-09
Colon_Transverse	ADHD-ERNBC	ENSG00000004534	RBM6	3	49977474	50114685	696	25	350629	5.799	3.3356e-09
Colon_Transverse	ADHD-ERNBC	ENSG00000186792	HYAL3	3	50330259	50336899	338	19	351110	5.1202	1.5263e-07
Colon_Transverse	ADHD-ERNBC	ENSG00000182272	B4GALNT4	11	369795	382117	1	1	348979	4.4429	4.4385e-06
Colon_Transverse	ADHD-ERNBC	ENSG00000288675	PANO1	11	797398	799187	27	2	348898	4.7425	1.0555e-06
Colon_Transverse	ADHD-ERNBC	ENSG00000177595	PIDD1	11	799179	809872	57	4	343877	4.9958	2.9301e-07
Colon_Transverse	ADHD-ERNBC	ENSG00000177600	RPLP2	11	808841	827592	46	3	342699	5.0218	2.5599e-07
Colon_Transverse	ADHD-ERNBC	ENSG00000177697	CD151	11	832952	838840	36	5	334635	4.7387	1.0753e-06
Colon_Transverse	ADHD-ERNBC	ENSG00000177830	CHID1	11	867859	915058	1	1	348979	4.4429	4.4385e-06
Colon_Transverse	ADHD-ERNBC	ENSG00000160117	ANKLE1	19	17392454	17398455	36	5	351192	4.5678	2.4649e-06
Colon_Transverse	ADHD-ERNBC	ENSG00000127220	ABHD8	19	17402940	17414282	46	5	350756	5.3855	3.612e-08
Colon_Transverse	ADHD-ERNBC	ENSG00000130312	MRPL34	19	17413616	17417652	220	22	346598	5.2121	9.3359e-08
Colon_Transverse	ADHD-ERNBC	ENSG00000187664	HAPLN4	19	19366450	19373596	146	4	346937	4.4265	4.7897e-06
Colon_Transverse	ADHD-ERPBC	ENSG00000179023	KLHDC7A	1	18807424	18812540	71	10	396582	4.9403	3.8995e-07
Colon_Transverse	ADHD-ERPBC	ENSG00000213639	PPP1CB	2	28974614	29025806	292	10	397621	4.4006	5.3983e-06
Colon_Transverse	ADHD-ERPBC	ENSG00000164068	RNF123	3	49726950	49758962	462	13	398935	4.6595	1.5846e-06
Colon_Transverse	ADHD-ERPBC	ENSG00000182179	UBA7	3	49842638	49851391	601	18	398985	4.398	5.4619e-06
Colon_Transverse	ADHD-ERPBC	ENSG00000004534	RBM6	3	49977474	50114685	696	25	398662	4.7417	1.0594e-06
Colon_Transverse	ADHD-ERPBC	ENSG00000112996	MRPS30	5	44809027	44815616	4	1	400414	4.8735	5.4828e-07
Colon_Transverse	ADHD-ERPBC	ENSG00000182272	B4GALNT4	11	369795	382117	1	1	397012	4.8303	6.8166e-07
Colon_Transverse	ADHD-ERPBC	ENSG00000288675	PANO1	11	797398	799187	27	2	396931	5.2987	5.8299e-08
Colon_Transverse	ADHD-ERPBC	ENSG00000177595	PIDD1	11	799179	809872	57	4	391910	5.6225	9.4083e-09
Colon_Transverse	ADHD-ERPBC	ENSG00000177600	RPLP2	11	808841	827592	46	3	390732	5.6587	7.6257e-09
Colon_Transverse	ADHD-ERPBC	ENSG00000177685	CRACR2B	11	826144	831991	3	1	397012	4.5173	3.1316e-06
Colon_Transverse	ADHD-ERPBC	ENSG00000177697	CD151	11	832952	838840	36	5	382668	5.5204	1.6912e-08
Colon_Transverse	ADHD-ERPBC	ENSG00000177830	CHID1	11	867859	915058	1	1	397012	4.8303	6.8166e-07
Colon_Transverse	ADHD-ERPBC	ENSG00000172543	CTSW	11	65647284	65651212	260	19	398832	4.8011	7.8915e-07
Colon_Transverse	ADHD-ERPBC	ENSG00000166126	AMN	14	103388993	103397179	60	3	397538	4.9414	3.8785e-07
Colon_Transverse	ADHD-ERPBC	ENSG00000166965	RCCD1	15	91498106	91506355	137	11	393583	4.4969	3.4476e-06
Colon_Transverse	ADHD-ERPBC	ENSG00000198901	PRC1	15	91509268	91537881	3	1	401009	4.331	7.4205e-06
Colon_Transverse	ADHD-ERPBC	ENSG00000175489	LRRC25	19	18501947	18508428	17	2	376103	5.4275	2.8573e-08
Colon_Transverse	ADHD-ERPBC	ENSG00000105656	ELL	19	18553473	18632937	5	1	366925	5.6112	1.0045e-08
Colon_Transverse	ADHD-ERPBC	ENSG00000187664	HAPLN4	19	19366450	19373596	146	4	394970	4.7927	8.2257e-07
Colon_Transverse	ADHD-ERPBC	ENSG00000250067	YJEFN3	19	19639670	19648393	285	16	394060	4.824	7.0346e-07
Colon_Transverse	AN-ERNBC	ENSG00000213672	NCKIPSD	3	48700419	48723366	545	10	199792	5.3462	4.492e-08
Colon_Transverse	AN-ERNBC	ENSG00000068745	IP6K2	3	48725436	48754711	177	5	199516	5.7368	4.8255e-09
Colon_Transverse	AN-ERNBC	ENSG00000177479	ARIH2	3	48956265	49022974	327	7	199896	5.9844	1.0859e-09
Colon_Transverse	AN-ERNBC	ENSG00000178252	WDR6	3	49044637	49053386	579	10	199719	5.4137	3.087e-08
Colon_Transverse	AN-ERNBC	ENSG00000173421	IHO1	3	49235861	49295636	549	10	199823	5.5325	1.5783e-08
Colon_Transverse	AN-ERNBC	ENSG00000145020	AMT	3	49454211	49460111	650	12	199817	4.851	6.141e-07
Colon_Transverse	AN-ERNBC	ENSG00000164068	RNF123	3	49726950	49758962	462	13	199942	5.3697	3.9438e-08
Colon_Transverse	AN-ERNBC	ENSG00000182179	UBA7	3	49842638	49851391	601	18	199472	6.8098	4.8855e-12
Colon_Transverse	AN-ERNBC	ENSG00000004534	RBM6	3	49977474	50114685	696	25	199259	6.958	1.7262e-12
Colon_Transverse	AN-ERNBC	ENSG00000127220	ABHD8	19	17402940	17414282	46	5	199931	5.7305	5.0073e-09
Colon_Transverse	AN-ERNBC	ENSG00000130311	DDA1	19	17420337	17434107	34	2	199286	4.3858	5.7791e-06
Colon_Transverse	AN-ERPBC	ENSG00000068745	IP6K2	3	48725436	48754711	177	5	247549	4.6478	1.6777e-06
Colon_Transverse	AN-ERPBC	ENSG00000164068	RNF123	3	49726950	49758962	462	13	247975	4.5795	2.3306e-06
Colon_Transverse	AN-ERPBC	ENSG00000182179	UBA7	3	49842638	49851391	601	18	247505	5.6764	6.876e-09
Colon_Transverse	AN-ERPBC	ENSG00000004534	RBM6	3	49977474	50114685	696	25	247292	5.9671	1.2079e-09
Colon_Transverse	AN-ERPBC	ENSG00000134809	TIMM10	11	57295936	57298232	392	25	247848	4.6595	1.5853e-06
Colon_Transverse	AN-ERPBC	ENSG00000182511	FES	15	91427665	91439006	27	3	247992	4.3806	5.9165e-06
Colon_Transverse	AN-ERPBC	ENSG00000198901	PRC1	15	91509268	91537881	3	1	247992	4.4408	4.4805e-06
Colon_Transverse	AN-ERPBC	ENSG00000141198	TOM1L1	17	52977880	53039328	56	4	245885	4.4581	4.1347e-06
Colon_Transverse	ANX-ERNBC	ENSG00000145029	NICN1	3	49459766	49466777	516	9	602658	4.3439	6.9989e-06
Colon_Transverse	ANX-ERNBC	ENSG00000164068	RNF123	3	49726950	49758962	462	13	602658	5.1096	1.6143e-07
Colon_Transverse	ANX-ERNBC	ENSG00000173540	GMPPB	3	49758909	49761407	510	13	602658	4.31	8.1633e-06
Colon_Transverse	ANX-ERNBC	ENSG00000182179	UBA7	3	49842638	49851391	601	18	602658	5.1252	1.4857e-07
Colon_Transverse	ANX-ERNBC	ENSG00000004534	RBM6	3	49977474	50114685	696	25	602658	5.1415	1.3626e-07
Colon_Transverse	ANX-ERNBC	ENSG00000085514	PILRA	7	99971068	99997722	364	20	602658	4.382	5.8796e-06
Colon_Transverse	ANX-ERNBC	ENSG00000104055	TGM5	15	43524793	43559055	117	3	602658	4.3109	8.128e-06
Colon_Transverse	ANX-ERNBC	ENSG00000140265	ZSCAN29	15	43650370	43663226	354	8	602658	4.588	2.2374e-06
Colon_Transverse	ANX-ERNBC	ENSG00000242866	STRC	15	43891685	44002286	280	5	602658	4.4752	3.817e-06
Colon_Transverse	ANX-ERPBC	ENSG00000179023	KLHDC7A	1	18807424	18812540	71	10	650691	5.0983	1.7135e-07
Colon_Transverse	ANX-ERPBC	ENSG00000121716	PILRB	7	99955626	99965454	386	21	650691	4.4804	3.7246e-06
Colon_Transverse	ANX-ERPBC	ENSG00000085514	PILRA	7	99971068	99997722	364	20	650691	4.6744	1.4744e-06
Colon_Transverse	ANX-ERPBC	ENSG00000175489	LRRC25	19	18501947	18508428	17	2	650691	4.5146	3.172e-06
Colon_Transverse	ANX-ERPBC	ENSG00000105656	ELL	19	18553473	18632937	5	1	650691	4.7434	1.0508e-06
Colon_Transverse	ASD-ERNBC	ENSG00000138031	ADCY3	2	25042038	25142602	226	9	173792	4.3371	7.2188e-06
Colon_Transverse	ASD-ERNBC	ENSG00000182179	UBA7	3	49842638	49851391	601	18	173792	4.8379	6.5597e-07
Colon_Transverse	ASD-ERNBC	ENSG00000004534	RBM6	3	49977474	50114685	696	25	173792	4.8308	6.7988e-07
Colon_Transverse	ASD-ERNBC	ENSG00000104643	MTMR9	8	11142000	11185655	564	12	173792	4.3779	5.9924e-06
Colon_Transverse	ASD-ERNBC	ENSG00000127220	ABHD8	19	17402940	17414282	46	5	173792	4.3888	5.698e-06
Colon_Transverse	ASD-ERNBC	ENSG00000130312	MRPL34	19	17413616	17417652	220	22	173792	4.4245	4.8327e-06
Colon_Transverse	ASD-ERPBC	ENSG00000132781	MUTYH	1	45794914	45806142	109	5	221825	4.6542	1.6261e-06
Colon_Transverse	ASD-ERPBC	ENSG00000185499	MUC1	1	155158300	155162768	9	2	221825	4.7575	9.7982e-07
Colon_Transverse	ASD-ERPBC	ENSG00000064012	CASP8	2	202098166	202152434	247	12	221825	4.8356	6.6383e-07
Colon_Transverse	ASD-ERPBC	ENSG00000155749	FLACC1	2	202153147	202222101	246	11	221825	4.7897	8.3532e-07
Colon_Transverse	ASD-ERPBC	ENSG00000115993	TRAK2	2	202241930	202316319	118	4	221825	4.4579	4.1387e-06
Colon_Transverse	ASD-ERPBC	ENSG00000152348	ATG10	5	81267844	81551958	252	14	221825	5.6657	7.32e-09
Colon_Transverse	ASD-ERPBC	ENSG00000186468	RPS23	5	81569139	81574235	288	15	221825	5.6168	9.728e-09
Colon_Transverse	ASD-ERPBC	ENSG00000104643	MTMR9	8	11142000	11185655	564	12	221825	4.6935	1.3429e-06
Colon_Transverse	ASD-ERPBC	ENSG00000172803	SNX32	11	65601305	65621578	316	20	221825	4.7111	1.2321e-06
Colon_Transverse	ASD-ERPBC	ENSG00000172543	CTSW	11	65647284	65651212	260	19	221825	5.3219	5.1337e-08
Colon_Transverse	ASD-ERPBC	ENSG00000225190	PLEKHM1	17	43513266	43568146	64	1	221825	4.4839	3.6643e-06
Colon_Transverse	ASD-ERPBC	ENSG00000186868	MAPT	17	43971702	44105700	2111	4	221825	5.2964	5.9051e-08
Colon_Transverse	ASD-ERPBC	ENSG00000120071	KANSL1	17	44107282	44302740	2153	5	221825	5.3003	5.7816e-08
Colon_Transverse	ASD-ERPBC	ENSG00000176681	LRRC37A	17	44316744	44415160	2163	5	221825	5.4141	3.0797e-08
Colon_Transverse	ASD-ERPBC	ENSG00000108379	WNT3	17	44839872	44896126	1272	3	221825	5.223	8.802e-08
Colon_Transverse	ASD-ERPBC	ENSG00000184381	PLA2G6	22	38507502	38577857	146	5	221825	4.4919	3.5302e-06
Colon_Transverse	BIP-ERNBC	ENSG00000112667	DNPH1	6	43193367	43197211	86	5	533375	4.3359	7.2596e-06
Colon_Transverse	BIP-ERNBC	ENSG00000134824	FADS2	11	61583675	61634826	112	11	533448	4.8257	6.9762e-07
Colon_Transverse	BIP-ERNBC	ENSG00000174996	KLC2	11	66024765	66035332	67	4	534097	4.3488	6.8439e-06
Colon_Transverse	BIP-ERNBC	ENSG00000174851	YIF1A	11	66052051	66056638	62	4	527502	4.5341	2.8918e-06
Colon_Transverse	BIP-ERNBC	ENSG00000173621	LRFN4	11	66624558	66627946	121	10	534854	4.5349	2.882e-06
Colon_Transverse	BIP-ERNBC	ENSG00000187664	HAPLN4	19	19366450	19373596	146	4	532263	4.5284	2.972e-06
Colon_Transverse	BIP-ERNBC	ENSG00000250067	YJEFN3	19	19639670	19648393	285	16	531169	4.8508	6.1495e-07
Colon_Transverse	BIP-ERPBC	ENSG00000185499	MUC1	1	155158300	155162768	9	2	588100	4.8622	5.8051e-07
Colon_Transverse	BIP-ERPBC	ENSG00000163635	ATXN7	3	63849785	63989240	66	3	588000	4.5234	3.0426e-06
Colon_Transverse	BIP-ERPBC	ENSG00000112996	MRPS30	5	44809027	44815616	4	1	583168	4.7583	9.7632e-07
Colon_Transverse	BIP-ERPBC	ENSG00000164403	SHROOM1	5	132157833	132166655	122	2	580678	4.3114	8.1124e-06
Colon_Transverse	BIP-ERPBC	ENSG00000112667	DNPH1	6	43193367	43197211	86	5	581408	5.2408	7.9952e-08
Colon_Transverse	BIP-ERPBC	ENSG00000174851	YIF1A	11	66052051	66056638	62	4	575535	4.9226	4.2706e-07
Colon_Transverse	BIP-ERPBC	ENSG00000174684	B4GAT1	11	66112843	66115161	78	5	580458	5.0488	2.2234e-07
Colon_Transverse	BIP-ERPBC	ENSG00000174165	ZDHHC24	11	66288854	66313709	4	1	588941	4.6516	1.647e-06
Colon_Transverse	BIP-ERPBC	ENSG00000248746	ACTN3	11	66314312	66330799	302	13	580391	5.4663	2.2974e-08
Colon_Transverse	BIP-ERPBC	ENSG00000174080	CTSF	11	66330935	66336047	229	12	581924	5.0946	1.747e-07
Colon_Transverse	BIP-ERPBC	ENSG00000173621	LRFN4	11	66624558	66627946	121	10	582887	6.0555	6.9988e-10
Colon_Transverse	BIP-ERPBC	ENSG00000204381	LAYN	11	111411233	111432470	21	2	567574	4.3688	6.2459e-06
Colon_Transverse	BIP-ERPBC	ENSG00000182511	FES	15	91427665	91439006	27	3	579189	4.3917	5.6229e-06
Colon_Transverse	BIP-ERPBC	ENSG00000167720	SRR	17	2207244	2228553	361	10	583741	4.6456	1.6953e-06
Colon_Transverse	BIP-ERPBC	ENSG00000141198	TOM1L1	17	52977880	53039328	56	4	567902	4.7653	9.4268e-07
Colon_Transverse	BIP-ERPBC	ENSG00000166263	STXBP4	17	53046119	53241646	91	2	584272	4.7043	1.2736e-06
Colon_Transverse	BIP-ERPBC	ENSG00000187664	HAPLN4	19	19366450	19373596	146	4	580296	4.8761	5.4101e-07
Colon_Transverse	BIP-ERPBC	ENSG00000250067	YJEFN3	19	19639670	19648393	285	16	579202	5.5885	1.1453e-08
Colon_Transverse	DEP-ERNBC	ENSG00000138031	ADCY3	2	25042038	25142602	226	9	1156010	4.3753	6.0621e-06
Colon_Transverse	DEP-ERNBC	ENSG00000068745	IP6K2	3	48725436	48754711	177	5	1158398	5.0522	2.1837e-07
Colon_Transverse	DEP-ERNBC	ENSG00000198218	QRICH1	3	49067140	49131504	487	9	1152144	4.3165	7.9251e-06
Colon_Transverse	DEP-ERNBC	ENSG00000145022	TCTA	3	49449639	49453909	401	9	1153030	4.3387	7.1659e-06
Colon_Transverse	DEP-ERNBC	ENSG00000145020	AMT	3	49454211	49460111	650	12	1154432	5.526	1.6383e-08
Colon_Transverse	DEP-ERNBC	ENSG00000145029	NICN1	3	49459766	49466777	516	9	1153329	5.7038	5.8574e-09
Colon_Transverse	DEP-ERNBC	ENSG00000164068	RNF123	3	49726950	49758962	462	13	1152085	7.0157	1.1438e-12
Colon_Transverse	DEP-ERNBC	ENSG00000173540	GMPPB	3	49758909	49761407	510	13	1151155	6.2087	2.6715e-10
Colon_Transverse	DEP-ERNBC	ENSG00000182179	UBA7	3	49842638	49851391	601	18	1155506	6.6856	1.1499e-11
Colon_Transverse	DEP-ERNBC	ENSG00000004534	RBM6	3	49977474	50114685	696	25	1152849	6.8454	3.8144e-12
Colon_Transverse	DEP-ERNBC	ENSG00000186792	HYAL3	3	50330259	50336899	338	19	1151487	5.6179	9.6658e-09
Colon_Transverse	DEP-ERNBC	ENSG00000127220	ABHD8	19	17402940	17414282	46	5	1162701	5.1981	1.0065e-07
Colon_Transverse	DEP-ERNBC	ENSG00000130312	MRPL34	19	17413616	17417652	220	22	1148268	5.7028	5.8916e-09
Colon_Transverse	DEP-ERPBC	ENSG00000145020	AMT	3	49454211	49460111	650	12	1202465	4.4814	3.7074e-06
Colon_Transverse	DEP-ERPBC	ENSG00000145029	NICN1	3	49459766	49466777	516	9	1201362	4.6989	1.3079e-06
Colon_Transverse	DEP-ERPBC	ENSG00000173531	MST1	3	49721380	49726196	31	4	1194660	4.4266	4.7858e-06
Colon_Transverse	DEP-ERPBC	ENSG00000164068	RNF123	3	49726950	49758962	462	13	1200118	6.2216	2.4599e-10
Colon_Transverse	DEP-ERPBC	ENSG00000173540	GMPPB	3	49758909	49761407	510	13	1199188	5.5047	1.8485e-08
Colon_Transverse	DEP-ERPBC	ENSG00000182179	UBA7	3	49842638	49851391	601	18	1203539	5.6016	1.0619e-08
Colon_Transverse	DEP-ERPBC	ENSG00000004534	RBM6	3	49977474	50114685	696	25	1200882	5.9455	1.3785e-09
Colon_Transverse	DEP-ERPBC	ENSG00000134809	TIMM10	11	57295936	57298232	392	25	1202221	4.4903	3.5554e-06
Colon_Transverse	DEP-ERPBC	ENSG00000166793	YPEL4	11	57412560	57417417	161	7	1207753	4.3677	6.2792e-06
Colon_Transverse	DEP-ERPBC	ENSG00000172803	SNX32	11	65601305	65621578	316	20	1203764	5.3613	4.132e-08
Colon_Transverse	DEP-ERPBC	ENSG00000172543	CTSW	11	65647284	65651212	260	19	1204114	5.4089	3.1698e-08
Colon_Transverse	DEP-ERPBC	ENSG00000175376	EIF1AD	11	65764016	65769637	26	2	1210963	4.4436	4.4227e-06
Colon_Transverse	DEP-ERPBC	ENSG00000187676	B3GLCT	13	31774112	31906413	156	6	1209440	4.5035	3.3422e-06
Colon_Transverse	DEP-ERPBC	ENSG00000166126	AMN	14	103388993	103397179	60	3	1210882	5.0947	1.7465e-07
Colon_Transverse	DEP-ERPBC	ENSG00000126214	KLC1	14	104095525	104167888	137	8	1206063	4.428	4.7556e-06
Colon_Transverse	DEP-ERPBC	ENSG00000186868	MAPT	17	43971702	44105700	2111	4	1198652	4.4264	4.7916e-06
Colon_Transverse	DEP-ERPBC	ENSG00000120071	KANSL1	17	44107282	44302740	2153	5	1198504	4.4301	4.7089e-06
Colon_Transverse	DEP-ERPBC	ENSG00000176681	LRRC37A	17	44316744	44415160	2163	5	1198761	4.5275	2.9838e-06
Colon_Transverse	DEP-ERPBC	ENSG00000108379	WNT3	17	44839872	44896126	1272	3	1199451	4.3528	6.7201e-06
Colon_Transverse	DEP-ERPBC	ENSG00000141198	TOM1L1	17	52977880	53039328	56	4	1201017	5.0719	1.9696e-07
Colon_Transverse	DEP-ERPBC	ENSG00000166263	STXBP4	17	53046119	53241646	91	2	1210671	4.747	1.0323e-06
Colon_Transverse	DEP-ERPBC	ENSG00000175489	LRRC25	19	18501947	18508428	17	2	1195707	5.8157	3.0191e-09
Colon_Transverse	DEP-ERPBC	ENSG00000105656	ELL	19	18553473	18632937	5	1	1159852	5.3334	4.8196e-08
Colon_Transverse	PTSD-ERNBC	ENSG00000127220	ABHD8	19	17402940	17414282	46	5	301936	4.539	2.8267e-06
Colon_Transverse	PTSD-ERNBC	ENSG00000130312	MRPL34	19	17413616	17417652	220	22	301907	4.3968	5.4935e-06
Colon_Transverse	PTSD-ERPBC	ENSG00000172803	SNX32	11	65601305	65621578	316	20	349169	4.9563	3.5924e-07
Colon_Transverse	PTSD-ERPBC	ENSG00000172638	EFEMP2	11	65633912	65640405	5	2	349969	4.3674	6.2876e-06
Colon_Transverse	PTSD-ERPBC	ENSG00000172543	CTSW	11	65647284	65651212	260	19	348920	5.5217	1.6787e-08
Colon_Transverse	PTSD-ERPBC	ENSG00000141198	TOM1L1	17	52977880	53039328	56	4	347645	4.3914	5.631e-06
Colon_Transverse	PTSD-ERPBC	ENSG00000166263	STXBP4	17	53046119	53241646	91	2	349969	4.4805	3.7234e-06
Colon_Transverse	SCZ-ERNBC	ENSG00000182179	UBA7	3	49842638	49851391	601	18	258065	4.7734	9.0593e-07
Colon_Transverse	SCZ-ERNBC	ENSG00000004534	RBM6	3	49977474	50114685	696	25	258074	4.7842	8.584e-07
Colon_Transverse	SCZ-ERNBC	ENSG00000104055	TGM5	15	43524793	43559055	117	3	258086	5.0072	2.7611e-07
Colon_Transverse	SCZ-ERNBC	ENSG00000168803	ADAL	15	43622872	43646096	751	16	257992	5.0321	2.4254e-07
Colon_Transverse	SCZ-ERNBC	ENSG00000140265	ZSCAN29	15	43650370	43663226	354	8	258086	5.2747	6.65e-08
Colon_Transverse	SCZ-ERNBC	ENSG00000242866	STRC	15	43891685	44002286	280	5	258086	5.0546	2.1562e-07
Colon_Transverse	SCZ-ERNBC	ENSG00000187664	HAPLN4	19	19366450	19373596	146	4	258086	5.9208	1.6017e-09
Colon_Transverse	SCZ-ERNBC	ENSG00000250067	YJEFN3	19	19639670	19648393	285	16	258077	6.2558	1.9775e-10
Colon_Transverse	SCZ-ERPBC	ENSG00000179023	KLHDC7A	1	18807424	18812540	71	10	306114	4.42	4.934e-06
Colon_Transverse	SCZ-ERPBC	ENSG00000163635	ATXN7	3	63849785	63989240	66	3	306119	4.8774	5.3752e-07
Colon_Transverse	SCZ-ERPBC	ENSG00000112996	MRPS30	5	44809027	44815616	4	1	304092	4.356	6.6241e-06
Colon_Transverse	SCZ-ERPBC	ENSG00000151883	PARP8	5	49961733	50142356	152	7	306119	5.4995	1.9044e-08
Colon_Transverse	SCZ-ERPBC	ENSG00000124523	SIRT5	6	13574506	13615390	63	4	306119	5.0046	2.7985e-07
Colon_Transverse	SCZ-ERPBC	ENSG00000112667	DNPH1	6	43193367	43197211	86	5	306099	5.2454	7.7958e-08
Colon_Transverse	SCZ-ERPBC	ENSG00000134809	TIMM10	11	57295936	57298232	392	25	306056	5.3153	5.3252e-08
Colon_Transverse	SCZ-ERPBC	ENSG00000166793	YPEL4	11	57412560	57417417	161	7	306119	4.5403	2.8088e-06
Colon_Transverse	SCZ-ERPBC	ENSG00000172922	RNASEH2C	11	65485144	65488409	199	17	306119	5.0503	2.2051e-07
Colon_Transverse	SCZ-ERPBC	ENSG00000172803	SNX32	11	65601305	65621578	316	20	306086	5.3681	3.9784e-08
Colon_Transverse	SCZ-ERPBC	ENSG00000172543	CTSW	11	65647284	65651212	260	19	305513	5.6447	8.2743e-09
Colon_Transverse	SCZ-ERPBC	ENSG00000104055	TGM5	15	43524793	43559055	117	3	306119	4.3241	7.6587e-06
Colon_Transverse	SCZ-ERPBC	ENSG00000140265	ZSCAN29	15	43650370	43663226	354	8	306119	4.678	1.4487e-06
Colon_Transverse	SCZ-ERPBC	ENSG00000242866	STRC	15	43891685	44002286	280	5	306119	4.5752	2.3791e-06
Colon_Transverse	SCZ-ERPBC	ENSG00000182511	FES	15	91427665	91439006	27	3	306119	5.8701	2.1781e-09
Colon_Transverse	SCZ-ERPBC	ENSG00000196547	MAN2A2	15	91447420	91465815	52	3	306119	4.5544	2.6267e-06
Colon_Transverse	SCZ-ERPBC	ENSG00000166965	RCCD1	15	91498106	91506355	137	11	306119	4.9073	4.6162e-07
Colon_Transverse	SCZ-ERPBC	ENSG00000167720	SRR	17	2207244	2228553	361	10	306119	4.8695	5.5955e-07
Colon_Transverse	SCZ-ERPBC	ENSG00000175662	TOM1L2	17	17746822	17875784	228	4	306103	4.7545	9.9465e-07
Colon_Transverse	SCZ-ERPBC	ENSG00000171953	ATPAF2	17	17921334	17942483	190	7	306093	4.7863	8.4931e-07
Colon_Transverse	SCZ-ERPBC	ENSG00000108591	DRG2	17	17991181	18011299	87	6	306074	4.4894	3.5712e-06
Colon_Transverse	SCZ-ERPBC	ENSG00000225190	PLEKHM1	17	43513266	43568146	64	1	306119	4.3857	5.7813e-06
Colon_Transverse	SCZ-ERPBC	ENSG00000186868	MAPT	17	43971702	44105700	2111	4	306119	5.4342	2.7527e-08
Colon_Transverse	SCZ-ERPBC	ENSG00000120071	KANSL1	17	44107282	44302740	2153	5	306119	5.4425	2.6273e-08
Colon_Transverse	SCZ-ERPBC	ENSG00000176681	LRRC37A	17	44316744	44415160	2163	5	306119	5.5659	1.3041e-08
Colon_Transverse	SCZ-ERPBC	ENSG00000108379	WNT3	17	44839872	44896126	1272	3	306114	5.354	4.3021e-08
Colon_Transverse	SCZ-ERPBC	ENSG00000166260	COX11	17	53029259	53046064	345	10	306119	5.4137	3.0874e-08
Colon_Transverse	SCZ-ERPBC	ENSG00000175489	LRRC25	19	18501947	18508428	17	2	306119	4.4863	3.624e-06
Colon_Transverse	SCZ-ERPBC	ENSG00000187664	HAPLN4	19	19366450	19373596	146	4	306119	6.3494	1.0809e-10
Colon_Transverse	SCZ-ERPBC	ENSG00000250067	YJEFN3	19	19639670	19648393	285	16	306110	7.1322	4.9382e-13
Colon_Transverse	SCZ-ERPBC	ENSG00000184381	PLA2G6	22	38507502	38577857	146	5	306119	4.9339	4.0297e-07
Q) Esophagus_Mucosa
P < 3.64e-07	Bonferroni-corrected significant (i.e., P is lower than 0.05 / nGenes / nTrait pairs=0.05 / 8592 / 16 = 3.64e-07)
3.64e-07 < P < 5.82e-06	Nominally significant (i.e., P is lower than 0.05 / nGenes = 0.05 / 8592 = 5.82e-06)
Tissue	Trait	GENE	SYMBOL	CHR	START	STOP	NSNPS	NPARAM	N	ZSTAT	P
Esophagus_Mucosa	ADHD-ERNBC	ENSG00000171103	TRMT61B	2	29072687	29093175	405	17	349875	5.3996	3.3393e-08
Esophagus_Mucosa	ADHD-ERNBC	ENSG00000189350	TOGARAM2	2	29204164	29275096	227	16	348785	4.4467	4.3599e-06
Esophagus_Mucosa	ADHD-ERNBC	ENSG00000178252	WDR6	3	49044637	49053386	843	18	349324	4.4219	4.8927e-06
Esophagus_Mucosa	ADHD-ERNBC	ENSG00000185909	KLHDC8B	3	49208987	49213919	304	10	350539	4.781	8.7226e-07
Esophagus_Mucosa	ADHD-ERNBC	ENSG00000145020	AMT	3	49454211	49460111	935	20	349138	5.2002	9.9534e-08
Esophagus_Mucosa	ADHD-ERNBC	ENSG00000145029	NICN1	3	49459766	49466777	531	12	349939	5.2522	7.5155e-08
Esophagus_Mucosa	ADHD-ERNBC	ENSG00000164062	APEH	3	49711427	49720936	359	12	349462	4.6668	1.5296e-06
Esophagus_Mucosa	ADHD-ERNBC	ENSG00000164068	RNF123	3	49726950	49758962	190	5	349127	4.4908	3.5475e-06
Esophagus_Mucosa	ADHD-ERNBC	ENSG00000173540	GMPPB	3	49758909	49761407	743	17	349929	5.0693	1.9959e-07
Esophagus_Mucosa	ADHD-ERNBC	ENSG00000176095	IP6K1	3	49761728	49823973	70	2	351747	4.46	4.0986e-06
Esophagus_Mucosa	ADHD-ERNBC	ENSG00000185614	INKA1	3	49840687	49842463	726	21	351030	5.693	6.2425e-09
Esophagus_Mucosa	ADHD-ERNBC	ENSG00000182179	UBA7	3	49842638	49851391	672	23	351147	5.6181	9.6532e-09
Esophagus_Mucosa	ADHD-ERNBC	ENSG00000004534	RBM6	3	49977474	50114685	957	30	349870	5.7722	3.9127e-09
Esophagus_Mucosa	ADHD-ERNBC	ENSG00000186792	HYAL3	3	50330259	50336899	476	32	350070	5.1182	1.5425e-07
Esophagus_Mucosa	ADHD-ERNBC	ENSG00000177595	PIDD1	11	799179	809872	74	6	345450	5.1976	1.0093e-07
Esophagus_Mucosa	ADHD-ERNBC	ENSG00000177600	RPLP2	11	808841	827592	66	5	342868	5.0781	1.9057e-07
Esophagus_Mucosa	ADHD-ERNBC	ENSG00000177700	POLR2L	11	839721	842529	61	5	338714	5.0092	2.7326e-07
Esophagus_Mucosa	ADHD-ERNBC	ENSG00000099330	OCEL1	19	17337040	17340028	126	17	344811	5.0992	1.7058e-07
Esophagus_Mucosa	ADHD-ERNBC	ENSG00000127220	ABHD8	19	17402940	17414282	101	10	345138	6.2247	2.4122e-10
Esophagus_Mucosa	ADHD-ERNBC	ENSG00000130312	MRPL34	19	17413616	17417652	246	26	346529	5.353	4.3266e-08
Esophagus_Mucosa	ADHD-ERNBC	ENSG00000141971	MVB12A	19	17516512	17536141	43	7	337682	4.8869	5.1229e-07
Esophagus_Mucosa	ADHD-ERNBC	ENSG00000167491	GATAD2A	19	19496642	19619741	156	6	348288	5.059	2.1072e-07
Esophagus_Mucosa	ADHD-ERNBC	ENSG00000250067	YJEFN3	19	19639670	19648393	220	11	346227	4.5814	2.3096e-06
Esophagus_Mucosa	ADHD-ERPBC	ENSG00000179023	KLHDC7A	1	18807424	18812540	191	29	397657	4.4779	3.7688e-06
Esophagus_Mucosa	ADHD-ERPBC	ENSG00000142700	DMRTA2	1	50883223	50889119	349	7	399073	4.6669	1.529e-06
Esophagus_Mucosa	ADHD-ERPBC	ENSG00000171103	TRMT61B	2	29072687	29093175	405	17	397908	4.4501	4.2921e-06
Esophagus_Mucosa	ADHD-ERPBC	ENSG00000185614	INKA1	3	49840687	49842463	726	21	399063	4.5014	3.3757e-06
Esophagus_Mucosa	ADHD-ERPBC	ENSG00000004534	RBM6	3	49977474	50114685	957	30	397903	4.9291	4.1297e-07
Esophagus_Mucosa	ADHD-ERPBC	ENSG00000112996	MRPS30	5	44809027	44815616	2	1	399820	5.3623	4.109e-08
Esophagus_Mucosa	ADHD-ERPBC	ENSG00000010017	RANBP9	6	13621730	13711796	165	13	399762	5.0032	2.8188e-07
Esophagus_Mucosa	ADHD-ERPBC	ENSG00000288675	PANO1	11	797398	799187	24	2	390930	5.1045	1.6582e-07
Esophagus_Mucosa	ADHD-ERPBC	ENSG00000177595	PIDD1	11	799179	809872	74	6	393483	5.8714	2.1612e-09
Esophagus_Mucosa	ADHD-ERPBC	ENSG00000177600	RPLP2	11	808841	827592	66	5	390901	5.7108	5.6221e-09
Esophagus_Mucosa	ADHD-ERPBC	ENSG00000177700	POLR2L	11	839721	842529	61	5	386747	5.7137	5.5265e-09
Esophagus_Mucosa	ADHD-ERPBC	ENSG00000172543	CTSW	11	65647284	65651212	272	20	398952	4.4461	4.3722e-06
Esophagus_Mucosa	ADHD-ERPBC	ENSG00000131323	TRAF3	14	103243816	103377837	110	4	396743	4.4924	3.5217e-06
Esophagus_Mucosa	ADHD-ERPBC	ENSG00000166965	RCCD1	15	91498106	91506355	131	9	393900	4.5891	2.2253e-06
Esophagus_Mucosa	ADHD-ERPBC	ENSG00000130511	SSBP4	19	18529679	18545372	172	13	389723	5.4522	2.4874e-08
Esophagus_Mucosa	ADHD-ERPBC	ENSG00000006016	CRLF1	19	18704035	18717660	21	5	386471	4.6089	2.0244e-06
Esophagus_Mucosa	ADHD-ERPBC	ENSG00000167491	GATAD2A	19	19496642	19619741	156	6	396321	5.4591	2.3931e-08
Esophagus_Mucosa	ADHD-ERPBC	ENSG00000250067	YJEFN3	19	19639670	19648393	220	11	394260	4.9888	3.0378e-07
Esophagus_Mucosa	ADHD-ERPBC	ENSG00000180530	NRIP1	21	16333556	16438224	81	7	397878	4.6923	1.3506e-06
Esophagus_Mucosa	AN-ERNBC	ENSG00000172113	NME6	3	48335485	48343719	312	8	199957	5.2912	6.0753e-08
Esophagus_Mucosa	AN-ERNBC	ENSG00000213689	TREX1	3	48506919	48509044	393	16	199662	5.7247	5.1797e-09
Esophagus_Mucosa	AN-ERNBC	ENSG00000164054	SHISA5	3	48509197	48542259	82	14	198931	6.4405	5.9551e-11
Esophagus_Mucosa	AN-ERNBC	ENSG00000225697	SLC26A6	3	48663156	48672926	46	2	199959	6.0214	8.6467e-10
Esophagus_Mucosa	AN-ERNBC	ENSG00000213672	NCKIPSD	3	48700419	48723366	727	18	199114	5.7065	5.7667e-09
Esophagus_Mucosa	AN-ERNBC	ENSG00000068745	IP6K2	3	48725436	48754711	211	8	199586	6.344	1.1196e-10
Esophagus_Mucosa	AN-ERNBC	ENSG00000178252	WDR6	3	49044637	49053386	843	18	199515	6.7205	9.0529e-12
Esophagus_Mucosa	AN-ERNBC	ENSG00000178149	DALRD3	3	49052832	49058504	539	9	199883	5.3838	3.6469e-08
Esophagus_Mucosa	AN-ERNBC	ENSG00000185909	KLHDC8B	3	49208987	49213919	304	10	199955	7.0154	1.1466e-12
Esophagus_Mucosa	AN-ERNBC	ENSG00000173421	IHO1	3	49235861	49295636	394	11	199693	6.0624	6.7059e-10
Esophagus_Mucosa	AN-ERNBC	ENSG00000233276	GPX1	3	49394609	49395791	692	13	199771	5.1071	1.6357e-07
Esophagus_Mucosa	AN-ERNBC	ENSG00000145020	AMT	3	49454211	49460111	935	20	199641	5.6178	9.6689e-09
Esophagus_Mucosa	AN-ERNBC	ENSG00000145029	NICN1	3	49459766	49466777	531	12	199958	5.0313	2.4359e-07
Esophagus_Mucosa	AN-ERNBC	ENSG00000173402	DAG1	3	49506136	49573051	307	8	199728	6.1903	3.0023e-10
Esophagus_Mucosa	AN-ERNBC	ENSG00000164062	APEH	3	49711427	49720936	359	12	199354	6.2741	1.7587e-10
Esophagus_Mucosa	AN-ERNBC	ENSG00000173531	MST1	3	49721380	49726196	451	25	198857	5.9291	1.523e-09
Esophagus_Mucosa	AN-ERNBC	ENSG00000164068	RNF123	3	49726950	49758962	190	5	199959	5.7809	3.714e-09
Esophagus_Mucosa	AN-ERNBC	ENSG00000173540	GMPPB	3	49758909	49761407	743	17	199646	4.7688	9.265e-07
Esophagus_Mucosa	AN-ERNBC	ENSG00000176095	IP6K1	3	49761728	49823973	70	2	199109	4.7724	9.1039e-07
Esophagus_Mucosa	AN-ERNBC	ENSG00000185614	INKA1	3	49840687	49842463	726	21	199610	6.7351	8.1926e-12
Esophagus_Mucosa	AN-ERNBC	ENSG00000182179	UBA7	3	49842638	49851391	672	23	199508	6.3824	8.7151e-11
Esophagus_Mucosa	AN-ERNBC	ENSG00000004534	RBM6	3	49977474	50114685	957	30	199267	6.5787	2.3723e-11
Esophagus_Mucosa	AN-ERNBC	ENSG00000186792	HYAL3	3	50330259	50336899	476	32	198448	4.4659	3.986e-06
Esophagus_Mucosa	AN-ERNBC	ENSG00000126062	TMEM115	3	50392180	50396939	1	1	199959	5.6615	7.5047e-09
Esophagus_Mucosa	AN-ERNBC	ENSG00000127220	ABHD8	19	17402940	17414282	101	10	199438	5.8815	2.0333e-09
Esophagus_Mucosa	AN-ERPBC	ENSG00000068745	IP6K2	3	48725436	48754711	211	8	247619	4.966	3.4176e-07
Esophagus_Mucosa	AN-ERPBC	ENSG00000178252	WDR6	3	49044637	49053386	843	18	247548	4.664	1.5508e-06
Esophagus_Mucosa	AN-ERPBC	ENSG00000185909	KLHDC8B	3	49208987	49213919	304	10	247988	5.3819	3.6861e-08
Esophagus_Mucosa	AN-ERPBC	ENSG00000145020	AMT	3	49454211	49460111	935	20	247674	4.4649	4.0053e-06
Esophagus_Mucosa	AN-ERPBC	ENSG00000173402	DAG1	3	49506136	49573051	307	8	247761	5.3786	3.7544e-08
Esophagus_Mucosa	AN-ERPBC	ENSG00000164062	APEH	3	49711427	49720936	359	12	247387	5.4067	3.2091e-08
Esophagus_Mucosa	AN-ERPBC	ENSG00000173531	MST1	3	49721380	49726196	451	25	246890	5.1953	1.022e-07
Esophagus_Mucosa	AN-ERPBC	ENSG00000164068	RNF123	3	49726950	49758962	190	5	247992	5.1276	1.4676e-07
Esophagus_Mucosa	AN-ERPBC	ENSG00000176095	IP6K1	3	49761728	49823973	70	2	247142	4.5479	2.7095e-06
Esophagus_Mucosa	AN-ERPBC	ENSG00000185614	INKA1	3	49840687	49842463	726	21	247643	5.5215	1.6801e-08
Esophagus_Mucosa	AN-ERPBC	ENSG00000182179	UBA7	3	49842638	49851391	672	23	247541	5.5651	1.3104e-08
Esophagus_Mucosa	AN-ERPBC	ENSG00000004534	RBM6	3	49977474	50114685	957	30	247300	5.4547	2.4528e-08
Esophagus_Mucosa	AN-ERPBC	ENSG00000140564	FURIN	15	91411885	91426687	78	9	245922	4.452	4.2537e-06
Esophagus_Mucosa	ANX-ERNBC	ENSG00000189350	TOGARAM2	2	29204164	29275096	227	16	602658	4.5399	2.8138e-06
Esophagus_Mucosa	ANX-ERNBC	ENSG00000178252	WDR6	3	49044637	49053386	843	18	602658	4.5288	2.9661e-06
Esophagus_Mucosa	ANX-ERNBC	ENSG00000185909	KLHDC8B	3	49208987	49213919	304	10	602658	4.9473	3.7623e-07
Esophagus_Mucosa	ANX-ERNBC	ENSG00000145020	AMT	3	49454211	49460111	935	20	602658	4.7836	8.6089e-07
Esophagus_Mucosa	ANX-ERNBC	ENSG00000145029	NICN1	3	49459766	49466777	531	12	602658	4.8961	4.8888e-07
Esophagus_Mucosa	ANX-ERNBC	ENSG00000164062	APEH	3	49711427	49720936	359	12	602658	4.4096	5.1791e-06
Esophagus_Mucosa	ANX-ERNBC	ENSG00000173531	MST1	3	49721380	49726196	451	25	602658	5.0782	1.9048e-07
Esophagus_Mucosa	ANX-ERNBC	ENSG00000164068	RNF123	3	49726950	49758962	190	5	602658	4.4672	3.9623e-06
Esophagus_Mucosa	ANX-ERNBC	ENSG00000185614	INKA1	3	49840687	49842463	726	21	602658	5.2037	9.7659e-08
Esophagus_Mucosa	ANX-ERNBC	ENSG00000182179	UBA7	3	49842638	49851391	672	23	602658	5.514	1.7536e-08
Esophagus_Mucosa	ANX-ERNBC	ENSG00000004534	RBM6	3	49977474	50114685	957	30	602658	5.2055	9.6754e-08
Esophagus_Mucosa	ANX-ERNBC	ENSG00000159495	TGM7	15	43568479	43594453	384	9	602658	4.6995	1.3038e-06
Esophagus_Mucosa	ANX-ERNBC	ENSG00000168806	LCMT2	15	43619974	43622820	466	13	602658	4.6278	1.8481e-06
Esophagus_Mucosa	ANX-ERNBC	ENSG00000242866	STRC	15	43891685	44002286	271	5	602658	4.4801	3.7296e-06
Esophagus_Mucosa	ANX-ERPBC	ENSG00000173531	MST1	3	49721380	49726196	451	25	650691	4.6791	1.4405e-06
Esophagus_Mucosa	ANX-ERPBC	ENSG00000182179	UBA7	3	49842638	49851391	672	23	650691	4.4542	4.2105e-06
Esophagus_Mucosa	ANX-ERPBC	ENSG00000121716	PILRB	7	99955626	99965454	524	27	650691	4.624	1.8823e-06
Esophagus_Mucosa	ANX-ERPBC	ENSG00000085514	PILRA	7	99971068	99997722	473	26	650691	4.618	1.937e-06
Esophagus_Mucosa	ASD-ERNBC	ENSG00000003400	CASP10	2	202047621	202094129	394	23	173792	4.4538	4.2185e-06
Esophagus_Mucosa	ASD-ERNBC	ENSG00000064012	CASP8	2	202098166	202152434	335	19	173792	4.7267	1.141e-06
Esophagus_Mucosa	ASD-ERNBC	ENSG00000172113	NME6	3	48335485	48343719	312	8	173792	4.4286	4.7419e-06
Esophagus_Mucosa	ASD-ERNBC	ENSG00000068745	IP6K2	3	48725436	48754711	211	8	173792	4.5205	3.0848e-06
Esophagus_Mucosa	ASD-ERNBC	ENSG00000178252	WDR6	3	49044637	49053386	843	18	173792	4.6245	1.8774e-06
Esophagus_Mucosa	ASD-ERNBC	ENSG00000185909	KLHDC8B	3	49208987	49213919	304	10	173792	4.721	1.1736e-06
Esophagus_Mucosa	ASD-ERNBC	ENSG00000185614	INKA1	3	49840687	49842463	726	21	173792	4.8317	6.7692e-07
Esophagus_Mucosa	ASD-ERNBC	ENSG00000004534	RBM6	3	49977474	50114685	957	30	173792	4.595	2.1633e-06
Esophagus_Mucosa	ASD-ERNBC	ENSG00000172992	DCAKD	17	43100706	43138473	1662	25	173792	4.4147	5.0585e-06
Esophagus_Mucosa	ASD-ERNBC	ENSG00000127220	ABHD8	19	17402940	17414282	101	10	173792	5.0784	1.9032e-07
Esophagus_Mucosa	ASD-ERNBC	ENSG00000130312	MRPL34	19	17413616	17417652	246	26	173792	4.5168	3.1396e-06
Esophagus_Mucosa	ASD-ERNBC	ENSG00000105173	CCNE1	19	30302805	30315224	132	13	173792	4.7159	1.2035e-06
Esophagus_Mucosa	ASD-ERPBC	ENSG00000070759	TESK2	1	45809555	45956840	101	5	221825	4.8663	5.6846e-07
Esophagus_Mucosa	ASD-ERPBC	ENSG00000117448	AKR1A1	1	46016455	46035723	100	8	221825	4.6674	1.5251e-06
Esophagus_Mucosa	ASD-ERPBC	ENSG00000003400	CASP10	2	202047621	202094129	394	23	221825	5.0997	1.7011e-07
Esophagus_Mucosa	ASD-ERPBC	ENSG00000064012	CASP8	2	202098166	202152434	335	19	221825	5.7097	5.6593e-09
Esophagus_Mucosa	ASD-ERPBC	ENSG00000155749	FLACC1	2	202153147	202222101	239	11	221825	4.8146	7.3761e-07
Esophagus_Mucosa	ASD-ERPBC	ENSG00000152348	ATG10	5	81267844	81551958	369	23	221825	5.7985	3.3454e-09
Esophagus_Mucosa	ASD-ERPBC	ENSG00000186468	RPS23	5	81569139	81574235	245	17	221825	5.6858	6.5109e-09
Esophagus_Mucosa	ASD-ERPBC	ENSG00000172803	SNX32	11	65601305	65621578	356	24	221825	4.7318	1.1126e-06
Esophagus_Mucosa	ASD-ERPBC	ENSG00000172543	CTSW	11	65647284	65651212	272	20	221825	5.0911	1.7799e-07
Esophagus_Mucosa	ASD-ERPBC	ENSG00000172500	FIBP	11	65651211	65656010	93	8	221825	4.5064	3.2963e-06
Esophagus_Mucosa	ASD-ERPBC	ENSG00000140506	LMAN1L	15	75105194	75118099	150	8	221825	4.5486	2.7e-06
Esophagus_Mucosa	ASD-ERPBC	ENSG00000140497	SCAMP2	15	75137197	75165670	362	20	221825	4.6548	1.6211e-06
Esophagus_Mucosa	ASD-ERPBC	ENSG00000178802	MPI	15	75182377	75190581	188	11	221825	4.5051	3.3176e-06
Esophagus_Mucosa	ASD-ERPBC	ENSG00000172992	DCAKD	17	43100706	43138473	1662	25	221825	5.5009	1.8895e-08
Esophagus_Mucosa	ASD-ERPBC	ENSG00000159314	ARHGAP27	17	43471268	43510282	2119	5	221825	5.3216	5.143e-08
Esophagus_Mucosa	ASD-ERPBC	ENSG00000225190	PLEKHM1	17	43513266	43568146	2177	8	221825	5.3629	4.0941e-08
Esophagus_Mucosa	ASD-ERPBC	ENSG00000186868	MAPT	17	43971702	44105700	2341	9	221825	5.4786	2.1436e-08
Esophagus_Mucosa	ASD-ERPBC	ENSG00000120071	KANSL1	17	44107282	44302740	2223	6	221825	5.3576	4.2172e-08
Esophagus_Mucosa	ASD-ERPBC	ENSG00000176681	LRRC37A	17	44316744	44415160	2240	6	221825	5.3629	4.0942e-08
[truncated: 2,384 more rows]
