# Supplementary material for: Cross-trait genetic architecture between breast cancer and psychiatric disorders
Source: iScience. 2026 Jul 13;29(8):116767. doi: 10.1016/j.isci.2026.116767 (PMC13382130; doi:10.1016/j.isci.2026.116767)
Supplement: Table S18. Transcriptome-wide association study analysis for 10 related tissue-specific genes that were nominally significant for single trait GWAS results of eight psychiatric disorders and two subtypes of breast cancer [file mmc19.xlsx]

## Sheet: Table S18
Table S18. Transcriptome-wide association study analysis for 10 related tissue-specific genes that were nominally significant for single trait GWAS results of eight psychiatric disorders and two subtypes of breast cancer
Note: results of Transcriptome-wide association study analysis for single trait GWAS results of eight psychiatric disorders and two subtypes of breast cancer. Cells marked light blue represent P-values that are nominally significant for the number of tissue-specific protein-coding genes Tests are two sided.
A) Brain_Amygdala (E1)
P < 3.02e-05	Nominally significant (i.e., P is lower than 0.05 / nGenes = 0.05 / 1658 = 3.02e-05)
Tissue	Trait	FILE	ID	CHR	P0	P1	HSQ	BEST.GWAS.ID	BEST.GWAS.Z	EQTL.ID	EQTL.R2	EQTL.Z	EQTL.GWAS.Z	NSNP	NWGT	MODEL	MODELCV.R2	MODELCV.PV	TWAS.Z	TWAS.P
Brain_Amygdala	ADHD	ENSG00000100033	PRODH	22	18936409	18936410	0.275	rs5992395	4.16	rs807751	0.03605	3.85	3.765	260	39	enet	0.098	0.00031	4.8454	1.26e-06
Brain_Amygdala	ADHD	ENSG00000117407	ARTN	1	43933319	43933320	0.1681	rs3001723	7.74	rs9326136	0.092779	3.98	5.6101	412	1	top1	0.093	0.00044	5.6101	2.02e-08
Brain_Amygdala	ADHD	ENSG00000173540	GMPPB	3	49723950	49723951	0.2945	rs13067082	5.23	rs6809879	0.341258	6.42	4.898	313	1	top1	0.34	1.9e-12	4.898	9.68e-07
Brain_Amygdala	ADHD	ENSG00000177352	CCDC71	3	49166320	49166321	0.1101	rs2029591	4.9	rs7617480	0.036007	3.89	2.981	259	22	enet	0.072	0.0018	4.49081	7.1e-06
Brain_Amygdala	ADHD	ENSG00000186792	HYAL3	3	50299467	50299468	0.3626	rs13067082	5.23	rs13100173	0.312119	-6.16	4.718	302	302	susie	0.31	2.3e-11	-4.658	3.19e-06
Brain_Amygdala	AN	ENSG00000168036	CTNNB1	3	41194836	41194837	0.1644	rs11564447	-4.63	rs4973925	0.104142	4.55	-4.2682	371	13	enet	0.11	0.00011	-4.584	4.56e-06
Brain_Amygdala	AN	ENSG00000170430	MGMT	10	129467183	129467184	0.405	rs2008387	5.42	rs1008982	0.19449	-6.08	4.134	591	20	enet	0.26	1.4e-09	-4.8501	1.23e-06
Brain_Amygdala	AN	ENSG00000173531	MST1	3	49689497	49689498	0.3659	rs35060561	7.11	rs2329020	0.066121	4.28	4.3057	313	38	enet	0.11	0.00019	4.4529	8.47e-06
Brain_Amygdala	AN	ENSG00000178252	WDR6	3	49007154	49007155	0.155	rs9841602	7.75	rs4513485	0.106808	4.53	5.463	261	261	susie	0.13	3.4e-05	5.1671	2.38e-07
Brain_Amygdala	AN	ENSG00000213672	NCKIPSD	3	48686363	48686364	0.3099	rs9841602	7.75	rs4858828	0.261433	-6.15	5.396	262	1	top1	0.26	1.7e-09	-5.396	6.81e-08
Brain_Amygdala	ANX	ENSG00000177352	CCDC71	3	49166320	49166321	0.1101	rs35174559	4.99	rs7617480	0.036007	3.89	3.364	259	22	enet	0.072	0.0018	4.17831	2.94e-05
Brain_Amygdala	ANX	ENSG00000182481	KPNA2	17	68035518	68035519	0.2869	rs7216064	4.54	rs6504574	0.154747	-4.58	4.3025	317	1	top1	0.15	5.7e-06	-4.3025	1.69e-05
Brain_Amygdala	ANX	ENSG00000196275	GTF2IRD2	7	74851550	74851551	0.3685	rs13227433	4.42	rs2267812	0.224753	6.11	4.3202	94	3	lasso	0.27	1.1e-09	4.31637	1.59e-05
Brain_Amygdala	ASD	ENSG00000182481	KPNA2	17	68035518	68035519	0.2869	rs6504574	4.18	rs6504574	0.154747	-4.58	4.18	317	1	top1	0.15	5.7e-06	-4.18003	2.91e-05
Brain_Amygdala	BIP	ENSG00000055955	ITIH4	3	52830738	52830739	0.3582	rs2590838	7.26	rs6445538	0.388707	7.07	-4.8231	387	387	susie	0.4	7.6e-15	-4.81505	1.47e-06
Brain_Amygdala	BIP	ENSG00000064726	BTBD1	15	83067333	83067334	0.2938	rs11856299	-5.66	rs12592391	0.00836	4.1	2.931	339	21	enet	0.089	0.00059	4.5816	4.61e-06
Brain_Amygdala	BIP	ENSG00000122687	MRM2	7	2242197	2242198	0.2239	rs6461049	-5.9	rs3757440	0.20569	5.05	-4.413	402	1	top1	0.21	1.3e-07	-4.413	1.02e-05
Brain_Amygdala	BIP	ENSG00000166887	VPS39	15	42208315	42208316	0.207	rs11632169	5.76	rs6493054	0.03091	3.9	5.169	403	403	susie	0.052	0.0074	4.2738	1.92e-05
Brain_Amygdala	BIP	ENSG00000177683	THAP5	7	108569452	108569453	0.2487	rs40919	-4.55	rs40947	0.192853	5.19	-4.262	454	454	susie	0.2	1.8e-07	-4.23578	2.28e-05
Brain_Amygdala	BIP	ENSG00000178093	TSSK6	19	19515684	19515685	0.2515	rs1064395	5.24	rs16996127	0.0543	4.2	4.78	356	356	susie	0.067	0.0026	4.95568	7.21e-07
Brain_Amygdala	BIP	ENSG00000243678	NME2	17	51165434	51165435	0.277	rs1019195	-4.57	rs9907636	0.187049	-4.9	-4.359	434	1	top1	0.19	5.4e-07	4.359	1.31e-05
Brain_Amygdala	DEP	ENSG00000004534	RBM6	3	49940006	49940007	0.3146	rs34890793	8.26	rs9877046	0.05404	4.44	-2.34	314	66	enet	0.13	3e-05	-4.3368	1.45e-05
Brain_Amygdala	DEP	ENSG00000055211	GINM1	6	149566293	149566294	0.272	rs6903998	4.66	rs12529698	0.156445	-5.25	4.426	422	422	susie	0.18	1.2e-06	-4.415	1.01e-05
Brain_Amygdala	DEP	ENSG00000055955	ITIH4	3	52830738	52830739	0.3582	rs7652667	-5.45	rs6445538	0.388707	7.07	-5.0646	387	387	susie	0.4	7.6e-15	-5.0995	3.4e-07
Brain_Amygdala	DEP	ENSG00000101017	CD40	20	46118271	46118272	0.35	rs6131010	7.6	rs2143699	0.08462	-4.12	4.79	499	499	susie	0.088	0.00061	-5.922	3.17e-09
Brain_Amygdala	DEP	ENSG00000145020	AMT	3	49422752	49422753	0.0928	rs7617480	8.49	rs6769821	0.031432	-3.51	7.875	288	47	enet	0.037	0.021	-7.8966	2.87e-15
Brain_Amygdala	DEP	ENSG00000149292	TTC12	11	113314528	113314529	0.702	rs4936275	-8.5	rs4438071	0.48402	-7.65	-5.551	507	1	top1	0.48	9.8e-19	5.551	2.84e-08
Brain_Amygdala	DEP	ENSG00000164068	RNF123	3	49689501	49689502	0.1633	rs34890793	8.26	rs6785549	0.156934	4.51	6.345	313	1	top1	0.16	4.9e-06	6.345	2.22e-10
Brain_Amygdala	DEP	ENSG00000173540	GMPPB	3	49723950	49723951	0.2945	rs34890793	8.26	rs6809879	0.341258	6.42	7.982	313	1	top1	0.34	1.9e-12	7.982	1.44e-15
Brain_Amygdala	DEP	ENSG00000177352	CCDC71	3	49166320	49166321	0.1101	rs7617480	8.49	rs7617480	0.036007	3.89	8.488	259	22	enet	0.072	0.0018	7.7872	6.85e-15
Brain_Amygdala	DEP	ENSG00000178252	WDR6	3	49007154	49007155	0.155	rs7617480	8.49	rs4513485	0.106808	4.53	4.238	261	261	susie	0.13	3.4e-05	4.925	8.44e-07
Brain_Amygdala	DEP	ENSG00000178467	P4HTM	3	48989988	48989989	0.119	rs7617480	8.49	rs7100	0.006551	-3.07	4.787	260	260	susie	0.023	0.056	-5.8824	4.04e-09
Brain_Amygdala	DEP	ENSG00000182481	KPNA2	17	68035518	68035519	0.2869	rs6504548	6.02	rs6504574	0.154747	-4.58	5.18083	317	1	top1	0.15	5.7e-06	-5.18083	2.21e-07
Brain_Amygdala	DEP	ENSG00000187581	COX8C	14	93347190	93347191	0.341	rs10137365	-4.62	rs7159126	0.00196	3.43	-3.2651	406	406	susie	0.0055	0.2	-4.6379	3.52e-06
Brain_Amygdala	DEP	ENSG00000196275	GTF2IRD2	7	74851550	74851551	0.3685	rs12154266	4.42	rs2267812	0.224753	6.11	3.99758	94	3	lasso	0.27	1.1e-09	4.1758	2.97e-05
Brain_Amygdala	DEP	ENSG00000220205	VAMP2	17	8163545	8163546	0.28	rs2278637	-4.77	rs2278637	0.134196	-4.54	-4.771	433	433	susie	0.14	1.4e-05	4.78106	1.74e-06
Brain_Amygdala	ERNBC	ENSG00000064012	CASP8	2	201233442	201233443	0.1542	rs3769823	5.63	rs4035021	0.002066	3.58	3.611	350	6	lasso	0.014	0.1	4.41754	9.98e-06
Brain_Amygdala	ERNBC	ENSG00000120262	CCDC170	6	151494029	151494030	0.253	rs9397437	13.29	rs9383932	0.06936	4.06	6.861	564	23	enet	0.13	2.8e-05	4.23058	2.33e-05
Brain_Amygdala	ERNBC	ENSG00000176222	ZNF404	19	43884050	43884051	0.3373	rs10426528	5.79	rs12977303	0.26303	5.72	5.2885	446	1	top1	0.26	1.5e-09	5.2885	1.23e-07
Brain_Amygdala	ERPBC	ENSG00000064012	CASP8	2	201233442	201233443	0.1542	rs700635	6.39	rs4035021	0.002066	3.58	3.09	350	6	lasso	0.014	0.1	4.67451	2.95e-06
Brain_Amygdala	ERPBC	ENSG00000071967	CYBRD1	2	171522246	171522247	0.6493	rs6759240	-6.35	rs3821083	0.209983	-5.38	4.885	350	1	top1	0.21	9.6e-08	-4.885	1.03e-06
Brain_Amygdala	ERPBC	ENSG00000105808	RASA4	7	102616756	102616757	0.2045	rs10279449	3.95	rs7794668	0.072516	-4.15	3.881	211	8	enet	0.14	1.4e-05	-4.4318	9.35e-06
Brain_Amygdala	ERPBC	ENSG00000132781	MUTYH	1	45338655	45338656	0.1801	rs4390216	-4.91	rs10789463	0.122095	-4.22	-4.617	284	2	lasso	0.12	5.3e-05	4.60912	4.04e-06
Brain_Amygdala	ERPBC	ENSG00000137713	PPP2R1B	11	111766426	111766427	0.196	rs623491	5.1	rs612345	0.19365	4.92	4.611	348	1	top1	0.19	3.3e-07	4.611	4.01e-06
Brain_Amygdala	ERPBC	ENSG00000141198	TOM1L1	17	54899386	54899387	0.3434	rs244353	-11.1	rs9899602	0.058115	-3.89	-7.811	476	31	enet	0.092	0.00046	4.82209	1.42e-06
Brain_Amygdala	ERPBC	ENSG00000152348	ATG10	5	81972024	81972025	0.485	rs4703870	-6.96	rs3738	0.057651	4.64	-5.132	392	392	susie	0.17	1.8e-06	-5.06265	4.13e-07
Brain_Amygdala	ERPBC	ENSG00000155749	FLACC1	2	201357397	201357398	0.2725	rs700635	6.39	rs1035142	0.203715	4.99	5.301	346	1	top1	0.2	1.5e-07	5.301	1.15e-07
Brain_Amygdala	ERPBC	ENSG00000166965	RCCD1	15	90955795	90955796	0.3205	rs2290202	-6.84	rs3826033	0.30383	6.13	-6.77	476	1	top1	0.3	5e-11	-6.77	1.29e-11
Brain_Amygdala	ERPBC	ENSG00000168255	POLR2J3	7	102572655	102572656	0.3104	rs10279449	3.95	rs10228495	0.033594	-3.49	3.48	225	8	lasso	0.052	0.0074	-4.7371	2.17e-06
Brain_Amygdala	ERPBC	ENSG00000169231	THBS3	1	155207980	155207981	0.5039	rs4971059	6.77	rs2066981	0.009654	-3.84	-5.69	335	35	enet	0.075	0.0015	5.3066	1.12e-07
Brain_Amygdala	ERPBC	ENSG00000172803	SNX32	11	65833640	65833641	0.253	rs674126	-6.61	rs11227332	0.13656	5.12	4.177	347	1	top1	0.14	2.1e-05	4.177	2.95e-05
Brain_Amygdala	ERPBC	ENSG00000173156	RHOD	11	67056817	67056818	0.627	rs3862391	-4.76	rs11227678	0.36655	-6.65	-4.676	245	1	top1	0.37	1.8e-13	4.676	2.93e-06
Brain_Amygdala	ERPBC	ENSG00000176222	ZNF404	19	43884050	43884051	0.3373	rs3760982	7.07	rs12977303	0.26303	5.72	7.0113	446	1	top1	0.26	1.5e-09	7.0113	2.36e-12
Brain_Amygdala	ERPBC	ENSG00000186468	RPS23	5	82278576	82278577	0.4834	rs4703870	-6.96	rs3738	0.365118	-6.66	-5.132	436	1	top1	0.37	2.1e-13	5.132	2.87e-07
Brain_Amygdala	ERPBC	ENSG00000225190	PLEKHM1	17	45490748	45490749	0.2141	rs17763086	-4.92	rs11012	0.194526	4.91	-4.275	159	1	top1	0.19	3.1e-07	-4.275	1.91e-05
Brain_Amygdala	SCZ	ENSG00000047346	ATOSA	15	52709816	52709817	0.357	rs2414163	-4.72	rs1863512	0.10203	-4.71	-4.613	472	472	susie	0.14	1.3e-05	4.5182	6.24e-06
Brain_Amygdala	SCZ	ENSG00000055955	ITIH4	3	52830738	52830739	0.3582	rs2710323	9.07	rs6445538	0.388707	7.07	-6.479	387	387	susie	0.4	7.6e-15	-6.4165	1.39e-10
Brain_Amygdala	SCZ	ENSG00000064726	BTBD1	15	83067333	83067334	0.2938	rs4779050	6.51	rs12592391	0.00836	4.1	2.132	339	21	enet	0.089	0.00059	4.2674	1.98e-05
Brain_Amygdala	SCZ	ENSG00000100197	CYP2D6	22	42130905	42130906	0.343	rs5751191	-7.2	rs5758589	0.33336	-6.43	6.523	352	1	top1	0.33	3.8e-12	-6.523	6.89e-11
Brain_Amygdala	SCZ	ENSG00000100296	THOC5	22	29554253	29554254	0.156	rs3765303	3.62	rs2188121	-0.0035	3.21	2.558	402	402	susie	0.034	0.025	4.17755	2.95e-05
Brain_Amygdala	SCZ	ENSG00000113119	TMCO6	5	140639426	140639427	0.2024	rs34282994	5.88	rs7712617	0.062959	-4.41	-3.74	343	343	susie	0.078	0.0012	4.4478	8.68e-06
Brain_Amygdala	SCZ	ENSG00000114054	PCCB	3	136250305	136250306	0.1701	rs7618871	-6.54	rs521746	0.031906	3.68	-5.44	283	283	susie	0.053	0.007	-6.4559	1.08e-10
Brain_Amygdala	SCZ	ENSG00000115306	SPTBN1	2	54456284	54456285	0.4004	rs17039547	-5.04	rs12612665	0.054119	-4.6	2.697	526	32	enet	0.081	0.00097	-4.52771	5.96e-06
Brain_Amygdala	SCZ	ENSG00000115380	EFEMP1	2	55924138	55924139	0.3837	rs7564878	-4.96	rs1432547	0.029798	-4.15	3.098	466	17	enet	0.15	7.9e-06	-4.33231	1.48e-05
Brain_Amygdala	SCZ	ENSG00000120306	CYSTM1	5	140174641	140174642	0.2107	rs2336880	5.77	rs17286683	0.00432	-3.25	3.7333	300	19	enet	0.023	0.055	-5.6785	1.36e-08
Brain_Amygdala	SCZ	ENSG00000120451	SNX19	11	130916508	130916509	0.577	rs10791097	6.12	rs3751039	0.41467	-7.04	-5.054	643	643	susie	0.48	2.1e-18	5.9793	2.24e-09
Brain_Amygdala	SCZ	ENSG00000122687	MRM2	7	2242197	2242198	0.2239	rs6461049	-9.73	rs3757440	0.20569	5.05	-6.5	402	1	top1	0.21	1.3e-07	-6.5	8.03e-11
Brain_Amygdala	SCZ	ENSG00000146830	GIGYF1	7	100689447	100689448	0.1831	rs1734907	4.83	rs221797	0.148087	4.44	4.688	318	1	top1	0.15	9.2e-06	4.688	2.76e-06
Brain_Amygdala	SCZ	ENSG00000157851	DPYSL5	2	26847746	26847747	0.1478	rs11126734	-4.7	rs3885083	0.087228	4.34	3.842	379	379	susie	0.11	0.00018	4.42909	9.46e-06
Brain_Amygdala	SCZ	ENSG00000165282	PIGO	9	35096600	35096601	0.2427	rs3088305	-4.52	rs634801	0.056574	-4.47	-3.901	335	335	susie	0.11	0.00018	4.5023	6.72e-06
Brain_Amygdala	SCZ	ENSG00000165995	CACNB2	10	18140676	18140677	0.221	rs7893279	-6.87	rs1779217	-0.00838	3.12	-1.976	514	514	susie	0.016	0.093	-4.2761	1.9e-05
Brain_Amygdala	SCZ	ENSG00000166260	COX11	17	54968763	54968764	0.3977	rs11871939	4.12	rs11869726	0.192948	-5.58	3.987	499	21	enet	0.28	3e-10	-4.2644	2e-05
Brain_Amygdala	SCZ	ENSG00000176681	LRRC37A	17	46292732	46292733	0.7732	rs8072451	-5.85	rs7224296	0.119428	4.9	-4.802	76	76	susie	0.46	9.1e-18	-5.5296	3.21e-08
Brain_Amygdala	SCZ	ENSG00000178093	TSSK6	19	19515684	19515685	0.2515	rs2965189	8.18	rs16996127	0.0543	4.2	5.016	356	356	susie	0.067	0.0026	5.3834	7.31e-08
Brain_Amygdala	SCZ	ENSG00000180921	FAM83H	8	143733800	143733801	0.4003	rs6558394	6.06	rs13252406	0.0888	4.48	5.811	309	309	susie	0.12	8.7e-05	6.1316	8.7e-10
Brain_Amygdala	SCZ	ENSG00000183066	WBP2NL	22	41998724	41998725	0.154	rs5751191	-7.23	rs5751191	0.14909	-4.33	-7.232	351	1	top1	0.15	8.6e-06	7.23199	4.76e-13
Brain_Amygdala	SCZ	ENSG00000183172	SMDT1	22	42079690	42079691	0.323	rs5751191	-7.29	rs5751204	0.24982	-5.79	-6.906	338	338	susie	0.3	5.9e-11	5.38843	7.11e-08
Brain_Amygdala	SCZ	ENSG00000183579	ZNRF3	22	28883591	28883592	0.155	rs9620841	4.77	rs8137254	-0.00547	-3.19	-2.5337	340	340	susie	0.035	0.023	4.87053	1.11e-06
Brain_Amygdala	SCZ	ENSG00000185829	ARL17A	17	46579681	46579682	0.2179	rs199439	-5.29	rs7224296	0.225037	5.62	-4.802	134	134	susie	0.23	2.2e-08	-5.1975	2.02e-07
Brain_Amygdala	SCZ	ENSG00000197978	GOLGA6L9	15	82430019	82430020	0.1221	rs4779050	6.51	rs2278355	0.0474	-4.21	5.949	324	2	lasso	0.069	0.0022	-6.024	1.7e-09
Brain_Amygdala	SCZ	ENSG00000198951	NAGA	22	42070841	42070842	0.186	rs5751191	-7.29	rs5751204	0.13214	-4.77	-6.906	338	338	susie	0.15	6.7e-06	6.97585	3.04e-12
Brain_Amygdala	SCZ	ENSG00000238083	LRRC37A2	17	46511510	46511511	0.5353	rs199439	-5.29	rs183211	0.529261	8.04	-5.034	127	127	susie	0.53	3.6e-21	-5.1438	2.69e-07
Brain_Amygdala	SCZ	ENSG00000242866	STRC	15	43618799	43618800	0.1935	rs2255663	-6.14	rs533143	0.21847	5.4	-5.715	254	1	top1	0.22	5e-08	-5.715	1.1e-08
B) Brain_Anterior_cingulate_cortex_BA24 (E2)
P < 2.28e-05	Nominally significant (i.e., P is lower than 0.05 / nGenes = 0.05 / 2197 = 2.28e-05)
Tissue	Trait	FILE	ID	CHR	P0	P1	HSQ	BEST.GWAS.ID	BEST.GWAS.Z	EQTL.ID	EQTL.R2	EQTL.Z	EQTL.GWAS.Z	NSNP	NWGT	MODEL	MODELCV.R2	MODELCV.PV	TWAS.Z	TWAS.P
Brain_Anterior_cingulate_cortex_BA24	ADHD	ENSG00000026025	VIM	10	17228258	17228259	0.22	rs7893507	4.62	rs7919493	0.02475	3.57	4.499	655	1	top1	0.025	0.038	4.499	6.83e-06
Brain_Anterior_cingulate_cortex_BA24	ADHD	ENSG00000100033	PRODH	22	18936409	18936410	0.269	rs5992395	4.16	rs2540627	0.041877	3.89	2.7178	260	23	enet	0.2	2.8e-08	4.96556	6.85e-07
Brain_Anterior_cingulate_cortex_BA24	ADHD	ENSG00000117407	ARTN	1	43933319	43933320	0.1473	rs3001723	7.741	rs2486005	0.0528	4.32	4.058	412	412	susie	0.092	0.0002	4.8557	1.2e-06
Brain_Anterior_cingulate_cortex_BA24	ADHD	ENSG00000173540	GMPPB	3	49723950	49723951	0.2712	rs13067082	5.23	rs9870755	0.27604	6.17	4.895	313	1	top1	0.28	3.6e-11	4.895	9.83e-07
Brain_Anterior_cingulate_cortex_BA24	ADHD	ENSG00000186792	HYAL3	3	50299467	50299468	0.4792	rs13067082	5.23	rs13100173	0.418584	-7.54	4.718	302	302	susie	0.42	1.2e-17	-4.658	3.19e-06
Brain_Anterior_cingulate_cortex_BA24	ADHD	ENSG00000250673	REELD1	4	146214514	146214515	0.232	rs17756234	5.62	rs6815527	0.04049	4.39	5.611	359	1	top1	0.04	0.011	5.611	2.01e-08
Brain_Anterior_cingulate_cortex_BA24	AN	ENSG00000173531	MST1	3	49689497	49689498	0.2453	rs35060561	7.11	rs2329020	0.113987	4.43	4.30567	313	1	top1	0.11	3.7e-05	4.30567	1.66e-05
Brain_Anterior_cingulate_cortex_BA24	AN	ENSG00000178149	DALRD3	3	49022292	49022293	0.1291	rs9841602	7.75	rs4974078	0.082039	-4.4	4.573	263	1	top1	0.082	0.00044	-4.573	4.81e-06
Brain_Anterior_cingulate_cortex_BA24	AN	ENSG00000213672	NCKIPSD	3	48686363	48686364	0.3939	rs9841602	7.75	rs4858828	0.46533	-7.93	5.396	262	11	lasso	0.47	2.6e-20	-5.3047	1.13e-07
Brain_Anterior_cingulate_cortex_BA24	ANX	ENSG00000119703	ZC2HC1C	14	75064169	75064170	0.137	rs10138360	-5.19	rs8003660	-0.00599	-4.03	-4.303	417	417	susie	0.012	0.11	4.80518	1.55e-06
Brain_Anterior_cingulate_cortex_BA24	ANX	ENSG00000196275	GTF2IRD2	7	74851550	74851551	0.5195	rs13227433	4.42	rs2267812	0.411	7.53	4.3202	94	1	top1	0.41	3.4e-17	4.3202	1.56e-05
Brain_Anterior_cingulate_cortex_BA24	ANX	ENSG00000213413	PVRIG	7	100218240	100218241	0.1859	rs13223792	4.23	rs1637001	0.0281	4.17	3.763	276	21	enet	0.081	0.00047	4.4005	1.08e-05
Brain_Anterior_cingulate_cortex_BA24	BIP	ENSG00000008838	MED24	17	40061214	40061215	0.2144	rs7502233	-4.81	rs3934886	0.076078	4.86	3.228	301	13	enet	0.15	1.5e-06	4.80721	1.53e-06
Brain_Anterior_cingulate_cortex_BA24	BIP	ENSG00000055955	ITIH4	3	52830738	52830739	0.5261	rs2590838	7.26	rs6445538	0.372503	7.32	-4.82311	387	387	susie	0.38	8.2e-16	-4.35829	1.31e-05
Brain_Anterior_cingulate_cortex_BA24	BIP	ENSG00000064726	BTBD1	15	83067333	83067334	0.1781	rs11856299	-5.66	rs4778686	-0.004816	3.16	3.067	339	339	susie	0.065	0.0017	4.9778	6.43e-07
Brain_Anterior_cingulate_cortex_BA24	BIP	ENSG00000108587	GOSR1	17	30477361	30477362	0.1929	rs216480	4.58	rs1434688	0.197544	5.62	-4.567	309	1	top1	0.2	4e-08	-4.567	4.95e-06
Brain_Anterior_cingulate_cortex_BA24	BIP	ENSG00000108960	MMD	17	55421991	55421992	0.344	rs4794563	4.96	rs7213162	0.270684	-6.35	3.855	488	488	susie	0.27	5.4e-11	-4.43432	9.24e-06
Brain_Anterior_cingulate_cortex_BA24	BIP	ENSG00000122574	WIPF3	7	29806485	29806486	0.2455	rs9912	5.22	rs11763228	0.00375	3.63	4.5744	541	541	susie	0.016	0.079	4.87673	1.08e-06
Brain_Anterior_cingulate_cortex_BA24	BIP	ENSG00000122687	MRM2	7	2242197	2242198	0.4158	rs6461049	-5.9	rs3757440	0.225	5.6	-4.413	413	1	top1	0.22	3.8e-09	-4.413	1.02e-05
Brain_Anterior_cingulate_cortex_BA24	BIP	ENSG00000143603	KCNN3	1	154870279	154870280	0.1819	rs4845681	5.005	rs6686021	0.0529	-4.97	4.199	414	3	lasso	0.1	9.3e-05	-4.40966	1.04e-05
Brain_Anterior_cingulate_cortex_BA24	BIP	ENSG00000144035	NAT8	2	73642392	73642393	0.1912	rs7573275	4.8	rs11884776	0.007851	3.44	4.178	347	347	susie	0.026	0.034	4.43284	9.3e-06
Brain_Anterior_cingulate_cortex_BA24	BIP	ENSG00000145198	VWA5B2	3	184230428	184230429	0.2512	rs9944	-4.89	rs843334	0.236153	-5.81	4.24001	497	1	top1	0.24	1.4e-09	-4.24001	2.24e-05
Brain_Anterior_cingulate_cortex_BA24	BIP	ENSG00000147419	CCDC25	8	27772652	27772653	0.2064	rs6989497	4.55	rs9797	0.128343	4.64	-4.4451	626	1	top1	0.13	1.2e-05	-4.4451	8.79e-06
Brain_Anterior_cingulate_cortex_BA24	BIP	ENSG00000149485	FADS1	11	61829317	61829318	0.2682	rs174577	7.19	rs174566	0.14	-4.96	7.0273	422	422	susie	0.16	7.6e-07	-7.1453	8.98e-13
Brain_Anterior_cingulate_cortex_BA24	BIP	ENSG00000163938	GNL3	3	52681155	52681156	0.2035	rs2590838	7.26	rs187084	0.053792	-4.29	-6.196	384	1	top1	0.054	0.0039	6.196	5.79e-10
Brain_Anterior_cingulate_cortex_BA24	BIP	ENSG00000168237	GLYCTK	3	52287088	52287089	0.192	rs2590838	7.26	rs610060	0.178302	5.24	6.577	335	1	top1	0.18	2e-07	6.577	4.8e-11
Brain_Anterior_cingulate_cortex_BA24	BIP	ENSG00000169592	INO80E	16	29995293	29995294	0.1263	rs12716972	4.7	rs7190185	0.05416	-3.71	-4.5875	202	202	susie	0.064	0.0018	4.23855	2.25e-05
Brain_Anterior_cingulate_cortex_BA24	BIP	ENSG00000176340	COX8A	11	63974606	63974607	0.1937	rs4672	5.91	rs1872772	0.0308	-3.4	5.1438	321	321	susie	0.052	0.0045	-5.24358	1.57e-07
Brain_Anterior_cingulate_cortex_BA24	BIP	ENSG00000214013	GANC	15	42273232	42273233	0.2114	rs11632169	5.76	rs663454	-0.005217	-3.63	4.085	421	421	susie	0.014	0.087	-4.2543	2.1e-05
Brain_Anterior_cingulate_cortex_BA24	DEP	ENSG00000004534	RBM6	3	49940006	49940007	0.2239	rs34890793	8.26	rs2240327	0.201626	6.07	-5.4046	314	314	susie	0.24	1.4e-09	-5.33674	9.46e-08
Brain_Anterior_cingulate_cortex_BA24	DEP	ENSG00000055955	ITIH4	3	52830738	52830739	0.5261	rs7652667	-5.45	rs6445538	0.372503	7.32	-5.0646	387	387	susie	0.38	8.2e-16	-4.97075	6.67e-07
Brain_Anterior_cingulate_cortex_BA24	DEP	ENSG00000100395	L3MBTL2	22	41205204	41205205	0.178	rs7290458	6.12	rs1883828	0.020604	-4.35	-3.098	266	16	enet	0.082	0.00045	4.9256	8.41e-07
Brain_Anterior_cingulate_cortex_BA24	DEP	ENSG00000119414	PPP6C	9	125189938	125189939	0.1128	rs650599	-5.21	rs11789451	0.013819	-3.72	-3.377	310	310	susie	0.037	0.015	5.1776	2.25e-07
Brain_Anterior_cingulate_cortex_BA24	DEP	ENSG00000119703	ZC2HC1C	14	75064169	75064170	0.137	rs752857	-6.82	rs8003660	-0.00599	-4.03	-4.65	417	417	susie	0.012	0.11	5.0244	5.05e-07
Brain_Anterior_cingulate_cortex_BA24	DEP	ENSG00000142599	RERE	1	8817642	8817643	0.2422	rs2661868	5.2	rs2708633	0.0745	4.56	-4.49	373	19	enet	0.087	0.00031	-4.41061	1.03e-05
Brain_Anterior_cingulate_cortex_BA24	DEP	ENSG00000145020	AMT	3	49422752	49422753	0.153	rs7617480	8.49	rs6769821	0.164231	-5.36	7.875	288	1	top1	0.16	6.5e-07	-7.875	3.41e-15
Brain_Anterior_cingulate_cortex_BA24	DEP	ENSG00000149292	TTC12	11	113314528	113314529	0.7824	rs4936275	-8.5	rs4438071	0.472	-8.19	-5.551	509	509	susie	0.62	3.6e-30	5.6112	2.01e-08
Brain_Anterior_cingulate_cortex_BA24	DEP	ENSG00000149485	FADS1	11	61829317	61829318	0.2682	rs4246215	5.57	rs174566	0.14	-4.96	5.41953	422	422	susie	0.16	7.6e-07	-5.5468	2.91e-08
Brain_Anterior_cingulate_cortex_BA24	DEP	ENSG00000164049	FBXW12	3	48372218	48372219	0.3078	rs14018	4.8	rs2109181	0.051358	3.86	-3.941	260	26	enet	0.084	0.00039	-5.21781	1.81e-07
Brain_Anterior_cingulate_cortex_BA24	DEP	ENSG00000164068	RNF123	3	49689501	49689502	0.1236	rs34890793	8.26	rs2352974	0.053526	4.9	5.482	313	313	susie	0.11	5.2e-05	6.33153	2.43e-10
Brain_Anterior_cingulate_cortex_BA24	DEP	ENSG00000164078	MST1R	3	49903843	49903844	0.1921	rs34890793	8.26	rs2240327	0.08023	-4.07	-5.404	313	313	susie	0.096	0.00015	5.38743	7.15e-08
Brain_Anterior_cingulate_cortex_BA24	DEP	ENSG00000166170	BAG5	14	103562830	103562831	0.241	rs11160756	-6.71	rs12432225	0.06921	-4.3	-2.906	359	17	enet	0.13	1.4e-05	5.8474	4.99e-09
Brain_Anterior_cingulate_cortex_BA24	DEP	ENSG00000169592	INO80E	16	29995293	29995294	0.1263	rs9928448	-4.26	rs7190185	0.05416	-3.71	-3.875	202	202	susie	0.064	0.0018	4.2632	2.01e-05
Brain_Anterior_cingulate_cortex_BA24	DEP	ENSG00000173540	GMPPB	3	49723950	49723951	0.2712	rs34890793	8.26	rs9870755	0.27604	6.17	7.157	313	1	top1	0.28	3.6e-11	7.157	8.25e-13
Brain_Anterior_cingulate_cortex_BA24	DEP	ENSG00000183281	PLGLB1	2	87021851	87021852	0.3192	rs7585722	4.54	rs17027296	0.038905	-3.74	4.476	120	4	lasso	0.045	0.008	-4.93897	7.85e-07
Brain_Anterior_cingulate_cortex_BA24	DEP	ENSG00000187676	B3GLCT	13	31199935	31199936	0.21	rs1409379	-6.01	rs1326316	0.050005	3.99	-5.358	584	1	top1	0.05	0.0053	-5.358	8.41e-08
Brain_Anterior_cingulate_cortex_BA24	DEP	ENSG00000233276	GPX1	3	49358599	49358600	0.1854	rs7617480	8.49	rs4974088	0.068562	4.29	4.668	277	277	susie	0.086	0.00032	7.09622	1.28e-12
Brain_Anterior_cingulate_cortex_BA24	ERNBC	ENSG00000064012	CASP8	2	201233442	201233443	0.4345	rs3769823	5.63	rs10931936	0.360788	7.12	5.015	350	350	susie	0.37	3e-15	4.9571	7.15e-07
Brain_Anterior_cingulate_cortex_BA24	ERNBC	ENSG00000124935	SCGB1D2	11	62242209	62242210	0.1989	rs1792948	-4.39	rs2232946	0.024	-4.02	-2.59	439	9	enet	0.027	0.031	4.8197	1.44e-06
Brain_Anterior_cingulate_cortex_BA24	ERNBC	ENSG00000144118	RALB	2	120240063	120240064	0.1975	rs11903787	-7.42	rs934715	0.175082	5.08	6.473	321	1	top1	0.18	2.6e-07	6.473	9.61e-11
Brain_Anterior_cingulate_cortex_BA24	ERNBC	ENSG00000176222	ZNF404	19	43884050	43884051	0.3889	rs10426528	5.79	rs407731	0.26765	6.36	5.289	449	449	susie	0.27	5e-11	5.2957	1.19e-07
Brain_Anterior_cingulate_cortex_BA24	ERPBC	ENSG00000064012	CASP8	2	201233442	201233443	0.4345	rs700635	6.39	rs10931936	0.360788	7.12	6.339	350	350	susie	0.37	3e-15	6.3092	2.8e-10
Brain_Anterior_cingulate_cortex_BA24	ERPBC	ENSG00000071967	CYBRD1	2	171522246	171522247	0.395	rs6759240	-6.35	rs3821083	0.12864	-4.77	4.885	358	66	enet	0.16	1.1e-06	-4.4771	7.57e-06
Brain_Anterior_cingulate_cortex_BA24	ERPBC	ENSG00000085999	RAD54L	1	46247687	46247688	0.1484	rs1707302	-5.95	rs10489769	-0.00726	-3.24	5.006	334	334	susie	0.012	0.11	-4.28114	1.86e-05
Brain_Anterior_cingulate_cortex_BA24	ERPBC	ENSG00000124523	SIRT5	6	13574528	13574529	0.381	rs381551	6.91	rs2841505	0.20222	-5.6	-4.692	515	13	lasso	0.23	2.1e-09	5.71085	1.12e-08
Brain_Anterior_cingulate_cortex_BA24	ERPBC	ENSG00000125124	BBS2	16	56520282	56520283	0.1839	rs869205	4.92	rs2550302	0.08613	4.37	4.795	480	480	susie	0.1	9.5e-05	4.6586	3.18e-06
Brain_Anterior_cingulate_cortex_BA24	ERPBC	ENSG00000126561	STAT5A	17	42287546	42287547	0.3124	rs4793099	4.55	rs1905339	0.008813	-3.83	4.155	302	26	enet	0.079	0.00056	-4.99934	5.75e-07
Brain_Anterior_cingulate_cortex_BA24	ERPBC	ENSG00000152348	ATG10	5	81972024	81972025	0.4535	rs4703870	-6.96	rs6891230	0.199249	5.85	-4.262	388	388	susie	0.41	6.3e-17	-5.44896	5.07e-08
Brain_Anterior_cingulate_cortex_BA24	ERPBC	ENSG00000159596	TMEM69	1	45687213	45687214	0.0744	rs1707302	-5.95	rs3014237	0.0654	3.54	-4.539	286	1	top1	0.065	0.0016	-4.539	5.65e-06
Brain_Anterior_cingulate_cortex_BA24	ERPBC	ENSG00000160803	UBQLN4	1	156053793	156053794	0.1871	rs17381047	5.16	rs12081057	0.0433	-3.94	3.572	304	5	lasso	0.057	0.003	-5.21287	1.86e-07
Brain_Anterior_cingulate_cortex_BA24	ERPBC	ENSG00000166263	STXBP4	17	54968785	54968786	0.1772	rs244353	-11.1	rs244353	0.06309	-4.29	-11.097	499	21	enet	0.084	0.00038	9.60483	7.63e-22
Brain_Anterior_cingulate_cortex_BA24	ERPBC	ENSG00000166965	RCCD1	15	90955795	90955796	0.3149	rs2290202	-6.84	rs3826033	0.23698	6.75	-6.77	474	474	susie	0.27	5.3e-11	-6.8054	1.01e-11
Brain_Anterior_cingulate_cortex_BA24	ERPBC	ENSG00000168386	FILIP1L	3	100114512	100114513	0.2141	rs9833888	6.19	rs1038294	0.063947	4.48	5.846	376	376	susie	0.064	0.0018	6.057	1.39e-09
Brain_Anterior_cingulate_cortex_BA24	ERPBC	ENSG00000173156	RHOD	11	67056817	67056818	0.4253	rs3862391	-4.76	rs11227678	0.22	-5.6	-4.676	248	25	enet	0.23	2.1e-09	5.53263	3.15e-08
Brain_Anterior_cingulate_cortex_BA24	ERPBC	ENSG00000174775	HRAS	11	537286	537287	0.2753	rs6597981	5.16	rs12806062	0.0856	-4.9	3.956	431	29	enet	0.16	6.3e-07	-5.59317	2.23e-08
Brain_Anterior_cingulate_cortex_BA24	ERPBC	ENSG00000175489	LRRC25	19	18397616	18397617	0.1388	rs7258465	-9.72	rs2283617	0.00273	-3.53	-2.5874	384	384	susie	0.037	0.015	6.30771	2.83e-10
Brain_Anterior_cingulate_cortex_BA24	ERPBC	ENSG00000176222	ZNF404	19	43884050	43884051	0.3889	rs3760982	7.07	rs407731	0.26765	6.36	6.982	449	449	susie	0.27	5e-11	6.99633	2.63e-12
Brain_Anterior_cingulate_cortex_BA24	ERPBC	ENSG00000186468	RPS23	5	82278576	82278577	0.5503	rs4703870	-6.96	rs3738	0.4599	-7.97	-5.132	431	12	lasso	0.47	2.8e-20	5.24494	1.56e-07
Brain_Anterior_cingulate_cortex_BA24	ERPBC	ENSG00000225190	PLEKHM1	17	45490748	45490749	0.2539	rs17763086	-4.92	rs11012	0.11554	4.97	-4.275	159	1	top1	0.12	3.3e-05	-4.275	1.91e-05
Brain_Anterior_cingulate_cortex_BA24	SCZ	ENSG00000006744	ELAC2	17	13018186	13018187	0.3534	rs2051974	6.54	rs1044569	0.312747	-6.62	-4.914	566	1	top1	0.31	1.1e-12	4.914	8.92e-07
Brain_Anterior_cingulate_cortex_BA24	SCZ	ENSG00000047346	ATOSA	15	52709816	52709817	0.3177	rs2414163	-4.72	rs1863512	0.205214	-6	-4.613	480	480	susie	0.24	1.4e-09	4.5001	6.79e-06
Brain_Anterior_cingulate_cortex_BA24	SCZ	ENSG00000055955	ITIH4	3	52830738	52830739	0.5261	rs2710323	9.07	rs6445538	0.372503	7.32	-6.479	387	387	susie	0.38	8.2e-16	-6.0762	1.23e-09
Brain_Anterior_cingulate_cortex_BA24	SCZ	ENSG00000064726	BTBD1	15	83067333	83067334	0.1781	rs4779050	6.51	rs4778686	-0.004816	3.16	5.799	339	339	susie	0.065	0.0017	5.3833	7.31e-08
Brain_Anterior_cingulate_cortex_BA24	SCZ	ENSG00000100162	CENPM	22	41947163	41947164	0.237	rs5751191	-7.24	rs8135804	0.134021	5.23	-5.212	345	345	susie	0.13	7.4e-06	-5.33592	9.51e-08
Brain_Anterior_cingulate_cortex_BA24	SCZ	ENSG00000100197	CYP2D6	22	42130905	42130906	0.429	rs5751191	-7.2	rs7245	0.255777	-7.14	6.7024	352	28	enet	0.34	5.7e-14	-5.5055	3.68e-08
Brain_Anterior_cingulate_cortex_BA24	SCZ	ENSG00000100395	L3MBTL2	22	41205204	41205205	0.178	rs20551	6.13	rs1883828	0.020604	-4.35	-4.063	266	16	enet	0.082	0.00045	4.38926	1.14e-05
Brain_Anterior_cingulate_cortex_BA24	SCZ	ENSG00000102882	MAPK3	16	30123505	30123506	0.1133	rs4583255	-7.64	rs11865086	0.06287	4.4	6.171	226	1	top1	0.063	0.0019	6.17149	6.76e-10
Brain_Anterior_cingulate_cortex_BA24	SCZ	ENSG00000114054	PCCB	3	136250305	136250306	0.1357	rs7618871	-6.54	rs696081	0.072182	3.99	-6.093	284	1	top1	0.072	0.00095	-6.093	1.11e-09
Brain_Anterior_cingulate_cortex_BA24	SCZ	ENSG00000117593	DARS2	1	173824502	173824503	0.1433	rs12561796	-4.922	rs6413827	0.102	-4.21	-4.439	275	1	top1	0.1	9.6e-05	4.439	9.04e-06
Brain_Anterior_cingulate_cortex_BA24	SCZ	ENSG00000117601	SERPINC1	1	173917377	173917378	0.2458	rs12561796	-4.922	rs7528380	0.0949	4.32	-4.116	259	259	susie	0.11	3.7e-05	-4.38723	1.15e-05
Brain_Anterior_cingulate_cortex_BA24	SCZ	ENSG00000120071	KANSL1	17	46225388	46225389	0.4149	rs8072451	-5.85	rs17692129	0.122284	-4.2	3.7115	44	3	lasso	0.17	4.8e-07	-4.51987	6.19e-06
Brain_Anterior_cingulate_cortex_BA24	SCZ	ENSG00000120451	SNX19	11	130916508	130916509	0.5412	rs10791097	6.12	rs3751039	0.346	-6.93	-5.054	642	53	enet	0.37	2.9e-15	4.4242	9.68e-06
Brain_Anterior_cingulate_cortex_BA24	SCZ	ENSG00000122687	MRM2	7	2242197	2242198	0.4158	rs6461049	-9.73	rs3757440	0.225	5.6	-6.5	413	1	top1	0.22	3.8e-09	-6.5	8.03e-11
Brain_Anterior_cingulate_cortex_BA24	SCZ	ENSG00000126464	PRR12	19	49591642	49591643	0.215	rs10415576	-6.79	rs7251877	0.01947	3.8	-5.857	362	1	top1	0.019	0.058	-5.857	4.71e-09
Brain_Anterior_cingulate_cortex_BA24	SCZ	ENSG00000132911	NMUR2	5	152433367	152433368	0.0949	rs12659802	-7.09	rs888877	0.018925	-3.56	-3.224	411	411	susie	0.046	0.0071	4.54494	5.5e-06
Brain_Anterior_cingulate_cortex_BA24	SCZ	ENSG00000142599	RERE	1	8817642	8817643	0.2422	rs10779702	5.575	rs2708633	0.0745	4.56	5.354	373	19	enet	0.087	0.00031	4.74949	2.04e-06
Brain_Anterior_cingulate_cortex_BA24	SCZ	ENSG00000144035	NAT8	2	73642392	73642393	0.1912	rs6546856	5.84	rs11884776	0.007851	3.44	5.549	347	347	susie	0.026	0.034	5.53162	3.17e-08
Brain_Anterior_cingulate_cortex_BA24	SCZ	ENSG00000146007	ZMAT2	5	140700333	140700334	0.272	rs34282994	6.24	rs801399	0.200014	5.46	4.441	361	1	top1	0.2	3.2e-08	4.441	8.95e-06
Brain_Anterior_cingulate_cortex_BA24	SCZ	ENSG00000146830	GIGYF1	7	100689447	100689448	0.1399	rs1734907	4.83	rs221797	-0.00644	4.02	4.688	317	4	lasso	0.027	0.032	5.268	1.38e-07
Brain_Anterior_cingulate_cortex_BA24	SCZ	ENSG00000149150	SLC43A1	11	57515785	57515786	0.3528	rs708228	5.8	rs2848640	0.156	5.2	-2.591	371	26	enet	0.17	5.3e-07	-4.2463	2.17e-05
Brain_Anterior_cingulate_cortex_BA24	SCZ	ENSG00000157150	TIMP4	3	12159350	12159351	0.2159	rs301566	4.31	rs310746	0.018254	4.03	3.595	510	18	enet	0.082	0.00044	4.48887	7.16e-06
Brain_Anterior_cingulate_cortex_BA24	SCZ	ENSG00000162753	SLC9C2	1	173602770	173602771	0.3171	rs12561796	-4.922	rs12561796	0.116	5.27	-4.922	293	293	susie	0.13	1.4e-05	-4.86485	1.15e-06
Brain_Anterior_cingulate_cortex_BA24	SCZ	ENSG00000162971	TYW5	2	199948471	199948472	0.2041	rs4673634	7.76	rs166849	0.050542	-4.42	3.64	354	6	lasso	0.11	5.5e-05	-4.81107	1.5e-06
Brain_Anterior_cingulate_cortex_BA24	SCZ	ENSG00000163634	THOC7	3	63863902	63863903	0.3532	rs854622	6.6	rs832187	0.228368	-5.69	6.5753	599	1	top1	0.23	2.8e-09	-6.57529	4.86e-11
Brain_Anterior_cingulate_cortex_BA24	SCZ	ENSG00000163938	GNL3	3	52681155	52681156	0.2035	rs2710323	9.07	rs187084	0.053792	-4.29	-6.317	384	1	top1	0.054	0.0039	6.317	2.67e-10
Brain_Anterior_cingulate_cortex_BA24	SCZ	ENSG00000166426	CRABP1	15	78343498	78343499	0.1815	rs8042374	-7.92	rs2656073	-0.002909	3.39	-6.774	389	12	enet	0.005	0.2	-4.3185	1.57e-05
Brain_Anterior_cingulate_cortex_BA24	SCZ	ENSG00000167264	DUS2	16	67987760	67987761	0.1216	rs8044995	4.73	rs7196853	0.05635	3.72	3.429	240	240	susie	0.088	0.00029	4.76349	1.9e-06
Brain_Anterior_cingulate_cortex_BA24	SCZ	ENSG00000168237	GLYCTK	3	52287088	52287089	0.192	rs2710323	9.07	rs610060	0.178302	5.24	7.458	335	1	top1	0.18	2e-07	7.458	8.78e-14
Brain_Anterior_cingulate_cortex_BA24	SCZ	ENSG00000169592	INO80E	16	29995293	29995294	0.1263	rs4583255	-7.66	rs7190185	0.05416	-3.71	-7.588	202	202	susie	0.064	0.0018	7.54299	4.59e-14
Brain_Anterior_cingulate_cortex_BA24	SCZ	ENSG00000172817	CYP7B1	8	64798760	64798761	0.1463	rs7830315	-5.54	rs4367588	0.055676	4.01	-1.471	349	349	susie	0.089	0.00026	-4.3515	1.35e-05
Brain_Anterior_cingulate_cortex_BA24	SCZ	ENSG00000172922	RNASEH2C	11	65720946	65720947	0.1621	rs1784223	5.26	rs931127	0.0767	-4.68	3.093	323	323	susie	0.091	0.00022	-4.5584	5.15e-06
Brain_Anterior_cingulate_cortex_BA24	SCZ	ENSG00000176340	COX8A	11	63974606	63974607	0.1937	rs480211	-5.2	rs1872772	0.0308	-3.4	4.568	321	321	susie	0.052	0.0045	-4.7526	2.01e-06
Brain_Anterior_cingulate_cortex_BA24	SCZ	ENSG00000176681	LRRC37A	17	46292732	46292733	0.8415	rs8072451	-5.85	rs17698176	0.245258	6.2	-1.289	75	43	enet	0.59	6.7e-28	-5.84851	4.96e-09
Brain_Anterior_cingulate_cortex_BA24	SCZ	ENSG00000180921	FAM83H	8	143733800	143733801	0.328	rs6558394	6.06	rs11993154	0.136638	5.07	5.8104	309	4	lasso	0.22	6e-09	4.355	1.33e-05
Brain_Anterior_cingulate_cortex_BA24	SCZ	ENSG00000182774	RPS17	15	82540563	82540564	0.1035	rs4779050	6.51	rs17158366	0.008818	-3.49	2.497	302	302	susie	0.04	0.012	-5.8636	4.53e-09
Brain_Anterior_cingulate_cortex_BA24	SCZ	ENSG00000182858	ALG12	22	49918457	49918458	0.237	rs1321	5.45	rs761879	0.084336	4.32	5.259	437	437	susie	0.11	4.7e-05	5.24638	1.55e-07
Brain_Anterior_cingulate_cortex_BA24	SCZ	ENSG00000183066	WBP2NL	22	41998724	41998725	0.469	rs5751191	-7.23	rs129857	0.293083	6.47	7.139	351	18	enet	0.3	2.8e-12	6.43894	1.2e-10
Brain_Anterior_cingulate_cortex_BA24	SCZ	ENSG00000183831	ANKRD45	1	173669861	173669862	0.1327	rs12561796	-4.922	rs12561796	0.12	-4.35	-4.922	281	1	top1	0.12	2.4e-05	4.922	8.57e-07
Brain_Anterior_cingulate_cortex_BA24	SCZ	ENSG00000185829	ARL17A	17	46579681	46579682	0.3206	rs199439	-5.29	rs183211	0.312984	6.85	-5.034	139	139	susie	0.33	3.1e-13	-5.15185	2.58e-07
Brain_Anterior_cingulate_cortex_BA24	SCZ	ENSG00000187664	HAPLN4	19	19262795	19262796	0.1604	rs2965189	8.25	rs17216041	-0.00529	3.56	5.345	353	353	susie	0.029	0.028	5.70713	1.15e-08
Brain_Anterior_cingulate_cortex_BA24	SCZ	ENSG00000198951	NAGA	22	42070841	42070842	0.267	rs5751191	-7.29	rs1801311	0.175594	-5.77	-6.7811	338	338	susie	0.23	3.4e-09	6.83218	8.36e-12
Brain_Anterior_cingulate_cortex_BA24	SCZ	ENSG00000218739	CEBPZOS	2	37196487	37196488	0.4144	rs3770752	-5.76	rs10206380	0.124112	6.17	3.37	503	15	enet	0.18	2.2e-07	4.4373	9.11e-06
Brain_Anterior_cingulate_cortex_BA24	SCZ	ENSG00000238083	LRRC37A2	17	46511510	46511511	0.7021	rs199439	-5.29	rs183211	0.544443	8.63	-5.034	132	132	susie	0.65	1.3e-32	-6.09077	1.12e-09
Brain_Anterior_cingulate_cortex_BA24	SCZ	ENSG00000243244	STON1	2	48530170	48530171	0.3291	rs2471403	-5.06	rs4952916	0.163952	5.39	3.12	479	35	enet	0.27	6.5e-11	4.52122	6.15e-06
Brain_Anterior_cingulate_cortex_BA24	SCZ	ENSG00000283361	CFAP97D2	13	114179237	114179238	0.231	rs3812831	-5.08	rs7995986	0.158617	4.92	4.9057	234	1	top1	0.16	1e-06	4.9057	9.31e-07
C) Brain_Caudate_basal_ganglia (E3)
P < 1.45e-05	Nominally significant (i.e., P is lower than 0.05 / nGenes = 0.05 / 3444 = 1.45e-05)
Tissue	Trait	FILE	ID	CHR	P0	P1	HSQ	BEST.GWAS.ID	BEST.GWAS.Z	EQTL.ID	EQTL.R2	EQTL.Z	EQTL.GWAS.Z	NSNP	NWGT	MODEL	MODELCV.R2	MODELCV.PV	TWAS.Z	TWAS.P
Brain_Caudate_basal_ganglia	ADHD	ENSG00000159479	MED8	1	43389807	43389808	0.1614	rs3001723	7.741	rs839760	-0.005067	3.76	-5.25	457	457	susie	-0.0024	0.45	-7.09214	1.32e-12
Brain_Caudate_basal_ganglia	ADHD	ENSG00000164167	LSM6	4	146175684	146175685	0.1583	rs17756234	5.62	rs3815967	0.103	4.68	5.574	370	370	susie	0.11	6.4e-06	5.38646	7.19e-08
Brain_Caudate_basal_ganglia	ADHD	ENSG00000173540	GMPPB	3	49723950	49723951	0.3224	rs13067082	5.23	rs6809879	0.258878	7.15	4.898	313	27	enet	0.27	2.5e-13	5.69034	1.27e-08
Brain_Caudate_basal_ganglia	ADHD	ENSG00000186792	HYAL3	3	50299467	50299468	0.3959	rs13067082	5.23	rs13100173	0.276344	-6.98	4.718	302	1	top1	0.28	7.9e-14	-4.718	2.38e-06
Brain_Caudate_basal_ganglia	ADHD	ENSG00000233276	GPX1	3	49358599	49358600	0.2531	rs7637711	4.91	rs11710434	0.269077	7.03	3.523	277	41	enet	0.28	8.5e-14	4.52806	5.95e-06
Brain_Caudate_basal_ganglia	ADHD	ENSG00000243477	NAA80	3	50299116	50299117	0.2618	rs13067082	5.23	rs13100173	0.136661	4.96	4.718	302	1	top1	0.14	3.6e-07	4.718	2.38e-06
Brain_Caudate_basal_ganglia	ADHD	ENSG00000250673	REELD1	4	146214514	146214515	0.3709	rs17756234	5.62	rs6537402	0.295	7.35	5.474	359	359	susie	0.3	6.4e-15	5.43857	5.37e-08
Brain_Caudate_basal_ganglia	AN	ENSG00000145029	NICN1	3	49429325	49429326	0.1728	rs35673421	7.24	rs13078949	0.001278	-3.97	-4.7752	288	288	susie	0.05	0.0018	4.8392	1.3e-06
Brain_Caudate_basal_ganglia	AN	ENSG00000170430	MGMT	10	129467183	129467184	0.6209	rs2008387	5.42	rs1008982	0.359786	-8.28	4.134	593	24	enet	0.44	2e-23	-5.02149	5.13e-07
Brain_Caudate_basal_ganglia	AN	ENSG00000177352	CCDC71	3	49166320	49166321	0.1829	rs9841602	7.75	rs4521268	0.056085	4.42	5.409	259	24	enet	0.08	9.8e-05	5.1602	2.47e-07
Brain_Caudate_basal_ganglia	AN	ENSG00000178252	WDR6	3	49007154	49007155	0.0974	rs9841602	7.75	rs3774628	0.112719	4.97	4.984	261	261	susie	0.12	1.6e-06	5.0349	4.78e-07
Brain_Caudate_basal_ganglia	AN	ENSG00000213672	NCKIPSD	3	48686363	48686364	0.364	rs9841602	7.75	rs4955418	0.400382	-8.88	5.026	262	10	lasso	0.43	1.5e-22	-5.317	1.05e-07
Brain_Caudate_basal_ganglia	ANX	ENSG00000085365	SCAMP1	5	78360582	78360583	0.1408	rs876605	-5.4	rs6453391	0.031988	3.88	-4.06	437	437	susie	0.063	0.00051	-4.48221	7.39e-06
Brain_Caudate_basal_ganglia	ANX	ENSG00000141956	PRDM15	21	41879481	41879482	0.5629	rs9974708	3.7	rs2839405	0.07482	-4.93	2.941	809	44	enet	0.18	6.4e-09	-4.3477	1.38e-05
Brain_Caudate_basal_ganglia	ASD	ENSG00000159314	ARHGAP27	17	45434420	45434421	0.1951	rs8072451	4.59	rs1876829	0.162	5.55	4.51	182	1	top1	0.16	2.7e-08	4.51	6.48e-06
Brain_Caudate_basal_ganglia	BIP	ENSG00000008838	MED24	17	40061214	40061215	0.1582	rs7502233	-4.81	rs2227319	0.0956	-5.26	-4.438	303	303	susie	0.12	1.2e-06	4.50662	6.59e-06
Brain_Caudate_basal_ganglia	BIP	ENSG00000010322	NISCH	3	52455117	52455118	0.1724	rs2590838	7.26	rs2577831	0.02078	3.73	7.261	360	360	susie	0.027	0.018	6.227	4.76e-10
Brain_Caudate_basal_ganglia	BIP	ENSG00000088808	PPP1R13B	14	103847589	103847590	0.2188	rs4906379	4.88	rs722637	0.110051	4.89	4.841	326	1	top1	0.11	5.2e-06	4.841	1.29e-06
Brain_Caudate_basal_ganglia	BIP	ENSG00000090263	MRPS33	7	141015227	141015228	0.2712	rs10487888	-5.38	rs13236704	0.0592	-5.03	-5.301	395	395	susie	0.1	9.7e-06	5.35406	8.6e-08
Brain_Caudate_basal_ganglia	BIP	ENSG00000093167	LRRFIP2	3	37176531	37176532	0.1081	rs9834970	-8.88	rs7619689	0.118387	-5.08	-5.206	426	1	top1	0.12	2.3e-06	5.206	1.93e-07
Brain_Caudate_basal_ganglia	BIP	ENSG00000102882	MAPK3	16	30123505	30123506	0.1281	rs12716972	4.7	rs12716974	0.054254	4.28	4.56725	227	1	top1	0.054	0.0012	4.56725	4.94e-06
Brain_Caudate_basal_ganglia	BIP	ENSG00000108587	GOSR1	17	30477361	30477362	0.3549	rs216480	4.58	rs3764417	0.233	6.61	-4.445	319	319	susie	0.24	5.4e-12	-4.55662	5.2e-06
Brain_Caudate_basal_ganglia	BIP	ENSG00000112667	DNPH1	6	43229483	43229484	0.201	rs7832	-4.5	rs7832	0.143083	-5.4	-4.497	366	366	susie	0.15	9.9e-08	4.3645	1.27e-05
Brain_Caudate_basal_ganglia	BIP	ENSG00000115524	SF3B1	2	197435090	197435091	0.0637	rs1902249	4.71	rs700642	0.031461	3.7	4.613	328	1	top1	0.031	0.011	4.613	3.97e-06
Brain_Caudate_basal_ganglia	BIP	ENSG00000115816	CEBPZ	2	37231629	37231630	0.342	rs1158218	-4.73	rs1158218	0.168565	-5.97	-4.732	477	477	susie	0.18	6.6e-09	4.611	4.01e-06
Brain_Caudate_basal_ganglia	BIP	ENSG00000122687	MRM2	7	2242197	2242198	0.2821	rs6461049	-5.9	rs3757440	0.257	6.83	-4.413	412	412	susie	0.27	2.1e-13	-4.5417	5.58e-06
Brain_Caudate_basal_ganglia	BIP	ENSG00000135956	TMEM127	2	96265993	96265994	0.1455	rs2271893	-6.2	rs2301707	0.048	4.14	-4.25	155	2	lasso	0.067	0.00035	-4.6913	2.72e-06
Brain_Caudate_basal_ganglia	BIP	ENSG00000147419	CCDC25	8	27772652	27772653	0.5536	rs6989497	4.55	rs10102309	0.308	7.54	-4.396	628	79	enet	0.35	5.6e-18	-5.01198	5.39e-07
Brain_Caudate_basal_ganglia	BIP	ENSG00000148700	ADD3	10	109996367	109996368	0.1674	rs7906904	6.62	rs734165	0.103786	4.47	6.281	330	1	top1	0.1	9.7e-06	6.281	3.36e-10
Brain_Caudate_basal_ganglia	BIP	ENSG00000151470	C4orf33	4	129093607	129093608	0.3914	rs2034497	4.77	rs498435	0.131	-6.44	2.94291	373	373	susie	0.24	4.9e-12	-4.48507	7.29e-06
Brain_Caudate_basal_ganglia	BIP	ENSG00000157542	KCNJ6	21	37916445	37916446	0.2309	rs8130567	-4.98	rs2836140	0.20159	-6.48	-4.457	542	1	top1	0.2	3.9e-10	4.457	8.31e-06
Brain_Caudate_basal_ganglia	BIP	ENSG00000160161	CILP2	19	19538247	19538248	0.2036	rs1064395	5.24	rs16996127	0.182248	5.93	4.776	355	1	top1	0.18	3.1e-09	4.776	1.79e-06
Brain_Caudate_basal_ganglia	BIP	ENSG00000163125	RPRD2	1	150363090	150363091	0.148	rs1545762	-4.972	rs12738490	0.097187	4.52	-4.644	265	1	top1	0.097	1.9e-05	-4.644	3.42e-06
Brain_Caudate_basal_ganglia	BIP	ENSG00000163938	GNL3	3	52681155	52681156	0.138	rs2590838	7.26	rs2577831	0.020616	4.23	7.261	383	383	susie	0.047	0.0024	6.9449	3.79e-12
Brain_Caudate_basal_ganglia	BIP	ENSG00000174791	RIN1	11	66336839	66336840	0.1836	rs678397	5.83	rs4930355	0.010211	-4.15	5.36	303	13	enet	0.062	0.0006	-4.5808	4.63e-06
Brain_Caudate_basal_ganglia	BIP	ENSG00000176340	COX8A	11	63974606	63974607	0.1922	rs4672	5.91	rs10897466	0.046711	-3.55	4.482	320	1	top1	0.047	0.0026	-4.482	7.39e-06
Brain_Caudate_basal_ganglia	BIP	ENSG00000180979	LRRC57	15	42548801	42548802	0.0606	rs11632169	5.76	rs34359922	0.09502	4.32	5.435	324	1	top1	0.095	2.3e-05	5.435	5.48e-08
Brain_Caudate_basal_ganglia	BIP	ENSG00000197696	NMB	15	84658562	84658563	0.1896	rs7237	-6.4	rs11635597	0.14325	-5.32	-6.174	339	1	top1	0.14	1.8e-07	6.174	6.66e-10
Brain_Caudate_basal_ganglia	BIP	ENSG00000242247	ARFGAP3	22	42858105	42858106	0.26	rs4140554	-5.29	rs2092210	0.229627	6.34	4.526	524	1	top1	0.23	1.8e-11	4.526	6.01e-06
Brain_Caudate_basal_ganglia	BIP	ENSG00000243678	NME2	17	51165434	51165435	0.3221	rs1019195	-4.57	rs9907636	0.125	-5.26	-4.359	444	1	top1	0.12	1.2e-06	4.359	1.31e-05
Brain_Caudate_basal_ganglia	DEP	ENSG00000004534	RBM6	3	49940006	49940007	0.3412	rs34890793	8.26	rs2240327	0.334811	7.92	-5.4046	314	314	susie	0.35	9.5e-18	-5.33071	9.78e-08
Brain_Caudate_basal_ganglia	DEP	ENSG00000008838	MED24	17	40061214	40061215	0.1582	rs12601929	-5.32	rs2227319	0.0956	-5.26	-4.546	303	303	susie	0.12	1.2e-06	4.66958	3.02e-06
Brain_Caudate_basal_ganglia	DEP	ENSG00000010322	NISCH	3	52455117	52455118	0.1724	rs7652667	-5.45	rs2577831	0.02078	3.73	4.458	360	360	susie	0.027	0.018	4.38443	1.16e-05
Brain_Caudate_basal_ganglia	DEP	ENSG00000021300	PLEKHB1	11	73646177	73646178	0.1159	rs7126049	4.28	rs7952228	0.00199	3.95	3.474	342	342	susie	0.0085	0.12	4.3861	1.15e-05
Brain_Caudate_basal_ganglia	DEP	ENSG00000055211	GINM1	6	149566293	149566294	0.213	rs6903998	4.66	rs9393175	0.117498	-4.92	4.418	421	421	susie	0.12	1.7e-06	-4.45026	8.58e-06
Brain_Caudate_basal_ganglia	DEP	ENSG00000055955	ITIH4	3	52830738	52830739	0.499	rs7652667	-5.45	rs2276825	0.396977	8.36	-5.2362	386	22	enet	0.42	5.8e-22	-4.67033	3.01e-06
Brain_Caudate_basal_ganglia	DEP	ENSG00000066735	KIF26A	14	104138722	104138723	0.1858	rs11160756	-6.71	rs4906356	0.041051	-3.77	4.513	349	1	top1	0.041	0.0044	-4.513	6.39e-06
Brain_Caudate_basal_ganglia	DEP	ENSG00000090238	YPEL3	16	30096243	30096244	0.1177	rs9928448	-4.26	rs35478648	0.010923	3.93	-2.9782	225	10	lasso	0.059	0.00076	-4.50534	6.63e-06
Brain_Caudate_basal_ganglia	DEP	ENSG00000106400	ZNHIT1	7	101217673	101217674	0.2522	rs17319250	4.56	rs1047319	0.155	5.3	4.52	395	1	top1	0.15	5.5e-08	4.52425	6.06e-06
Brain_Caudate_basal_ganglia	DEP	ENSG00000115561	CHMP3	2	86563478	86563479	0.2922	rs7585722	4.54	rs17027296	0.181083	5.85	4.476	335	33	enet	0.22	7.6e-11	4.5456	5.48e-06
Brain_Caudate_basal_ganglia	DEP	ENSG00000115840	SLC25A12	2	171991441	171991442	0.2288	rs908670	5.08	rs13017585	0.146182	5.17	4.486	474	1	top1	0.15	1.4e-07	4.486	7.26e-06
Brain_Caudate_basal_ganglia	DEP	ENSG00000119682	AREL1	14	74713114	74713115	0.2905	rs7152906	-6.81	rs752857	0.03694	4.3	-6.78996	342	12	enet	0.054	0.0013	-5.41231	6.22e-08
Brain_Caudate_basal_ganglia	DEP	ENSG00000120697	ALG5	13	37000260	37000261	0.2096	rs4943440	4.46	rs1199995	0.009172	-3.38	2.959	526	526	susie	0.026	0.02	-4.51863	6.22e-06
Brain_Caudate_basal_ganglia	DEP	ENSG00000131015	ULBP2	6	149941999	149942000	0.144	rs6903998	4.66	rs4354168	0.014131	3.48	4.348	520	520	susie	0.024	0.024	4.49536	6.95e-06
Brain_Caudate_basal_ganglia	DEP	ENSG00000131023	LATS1	6	149716424	149716425	0.104	rs6903998	4.66	rs3763162	0.037775	3.96	4.5	453	1	top1	0.038	0.0061	4.5	6.8e-06
Brain_Caudate_basal_ganglia	DEP	ENSG00000133216	EPHB2	1	22710838	22710839	0.3391	rs4655127	5.38	rs4655117	0.221213	-6.92	4.564	454	7	lasso	0.28	4.8e-14	-5.27009	1.36e-07
Brain_Caudate_basal_ganglia	DEP	ENSG00000134569	LRP4	11	46918641	46918642	0.0544	rs4752965	-4.89	rs4752965	0.0102	3.73	-4.887	278	278	susie	0.022	0.028	-4.8949	9.84e-07
Brain_Caudate_basal_ganglia	DEP	ENSG00000141279	NPEPPS	17	47522941	47522942	0.1741	rs11871364	-4.95	rs8065669	-0.00588	-3.85	-3.292	364	364	susie	0.0069	0.14	4.55494	5.24e-06
Brain_Caudate_basal_ganglia	DEP	ENSG00000142599	RERE	1	8817642	8817643	0.2168	rs2661868	5.2	rs6678140	0.216934	6.31	-4.564	374	1	top1	0.22	7.3e-11	-4.564	5.02e-06
Brain_Caudate_basal_ganglia	DEP	ENSG00000145020	AMT	3	49422752	49422753	0.2974	rs7617480	8.49	rs2140270	0.345116	-7.92	7.275	288	1	top1	0.35	1.5e-17	-7.275	3.46e-13
Brain_Caudate_basal_ganglia	DEP	ENSG00000149292	TTC12	11	113314528	113314529	0.6094	rs4936275	-8.5	rs11214587	0.254	-8.25	-5.535	512	512	susie	0.48	4e-26	5.4515	5e-08
Brain_Caudate_basal_ganglia	DEP	ENSG00000152760	DYNLT5	1	66752459	66752460	0.2452	rs688630	-5.77	rs688630	0.016092	4.42	-5.774	561	40	enet	0.073	0.0002	-4.96536	6.86e-07
Brain_Caudate_basal_ganglia	DEP	ENSG00000163938	GNL3	3	52681155	52681156	0.138	rs7652667	-5.45	rs2577831	0.020616	4.23	4.458	383	383	susie	0.047	0.0024	4.67897	2.88e-06
Brain_Caudate_basal_ganglia	DEP	ENSG00000164078	MST1R	3	49903843	49903844	0.1141	rs34890793	8.26	rs2352974	0.123873	4.95	5.482	313	1	top1	0.12	1.3e-06	5.482	4.21e-08
Brain_Caudate_basal_ganglia	DEP	ENSG00000171634	BPTF	17	67825523	67825524	0.1496	rs6504548	6.02	rs12947658	0.145	-5.35	4.60269	318	2	lasso	0.15	7.9e-08	-4.60425	4.14e-06
Brain_Caudate_basal_ganglia	DEP	ENSG00000172260	NEGR1	1	72282733	72282734	0.3293	rs7531118	-9.3	rs3101336	0.046123	-4.26	-9.019	310	33	enet	0.071	0.00024	6.13264	8.64e-10
Brain_Caudate_basal_ganglia	DEP	ENSG00000173540	GMPPB	3	49723950	49723951	0.3224	rs34890793	8.26	rs6809879	0.258878	7.15	7.982	313	27	enet	0.27	2.5e-13	7.76556	8.13e-15
Brain_Caudate_basal_ganglia	DEP	ENSG00000178467	P4HTM	3	48989988	48989989	0.1686	rs7617480	8.49	rs4955411	0.066337	-4.48	5.412	260	13	enet	0.093	2.9e-05	-5.09344	3.52e-07
Brain_Caudate_basal_ganglia	DEP	ENSG00000182179	UBA7	3	49813945	49813946	0.063	rs34890793	8.26	rs11713193	0.03028	-3.51	5.326	313	313	susie	0.039	0.0056	-5.61289	1.99e-08
Brain_Caudate_basal_ganglia	DEP	ENSG00000182481	KPNA2	17	68035518	68035519	0.236	rs6504548	6.02	rs12942774	0.139	-5.16	4.53622	319	1	top1	0.14	2.8e-07	-4.53622	5.73e-06
Brain_Caudate_basal_ganglia	DEP	ENSG00000198160	MIER1	1	66924894	66924895	0.1442	rs688630	-5.77	rs17497828	0.128008	5.05	-5.0053	547	1	top1	0.13	8.6e-07	-5.00532	5.58e-07
Brain_Caudate_basal_ganglia	DEP	ENSG00000198218	QRICH1	3	49094362	49094363	0.1213	rs7617480	8.49	rs6769821	0.068874	4.19	7.875	253	253	susie	0.079	0.00012	6.17898	6.45e-10
Brain_Caudate_basal_ganglia	DEP	ENSG00000213672	NCKIPSD	3	48686363	48686364	0.364	rs7617480	8.49	rs4955418	0.400382	-8.88	6.728	262	10	lasso	0.43	1.5e-22	-5.27615	1.32e-07
Brain_Caudate_basal_ganglia	DEP	ENSG00000220205	VAMP2	17	8163545	8163546	0.3783	rs2278637	-4.77	rs2278637	0.277	-7.12	-4.771	435	435	susie	0.28	5.4e-14	4.78109	1.74e-06
Brain_Caudate_basal_ganglia	DEP	ENSG00000233276	GPX1	3	49358599	49358600	0.2531	rs7617480	8.49	rs11710434	0.269077	7.03	7.364	277	41	enet	0.28	8.5e-14	8.11785	4.74e-16
Brain_Caudate_basal_ganglia	ERNBC	ENSG00000138031	ADCY3	2	24919838	24919839	0.1176	rs2384061	-5.75	rs6752378	0.094641	-4.99	-4.8614	319	1	top1	0.095	2.4e-05	4.86142	1.17e-06
Brain_Caudate_basal_ganglia	ERNBC	ENSG00000160117	ANKLE1	19	17281644	17281645	0.3483	rs4808616	12.66	rs4808611	0.121738	4.98	9.773	416	1	top1	0.12	1.6e-06	9.773	1.47e-22
Brain_Caudate_basal_ganglia	ERNBC	ENSG00000175279	CENPS	1	10430782	10430783	0.1537	rs607941	-9.5	rs636291	0.019788	3.62	-9.252	382	382	susie	0.042	0.0039	-6.98306	2.89e-12
Brain_Caudate_basal_ganglia	ERNBC	ENSG00000176222	ZNF404	19	43884050	43884051	0.4831	rs10426528	5.79	rs407731	0.40371	8.45	5.289	447	23	enet	0.41	3.2e-21	5.27612	1.32e-07
Brain_Caudate_basal_ganglia	ERNBC	ENSG00000196588	MRTFA	22	40636701	40636702	0.0835	rs12159787	6.9	rs5758001	0.076448	4.18	4.657	283	1	top1	0.076	0.00014	4.657	3.21e-06
Brain_Caudate_basal_ganglia	ERPBC	ENSG00000050327	ARHGEF5	7	144355287	144355288	0.4554	rs720475	-5.89	rs720475	0.205	6.51	-5.895	338	338	susie	0.22	7.9e-11	-5.72838	1.01e-08
Brain_Caudate_basal_ganglia	ERPBC	ENSG00000057608	GDI2	10	5842131	5842132	0.4635	rs2797496	5.09	rs2275774	0.115333	-5.39	4.533	696	7	lasso	0.15	1.1e-07	-4.68015	2.87e-06
Brain_Caudate_basal_ganglia	ERPBC	ENSG00000064012	CASP8	2	201233442	201233443	0.1223	rs700635	6.39	rs2540334	0.01659	3.63	4.588	350	350	susie	0.054	0.0012	4.54143	5.59e-06
Brain_Caudate_basal_ganglia	ERPBC	ENSG00000070759	TESK2	1	45491165	45491166	0.273	rs4390216	-4.91	rs9429072	0.147096	5.78	-3.8781	282	282	susie	0.17	8.8e-09	-4.95721	7.15e-07
Brain_Caudate_basal_ganglia	ERPBC	ENSG00000071967	CYBRD1	2	171522246	171522247	0.554	rs6759240	-6.35	rs960748	0.175918	-6.45	5.174	359	18	enet	0.24	3.2e-12	-4.79575	1.62e-06
Brain_Caudate_basal_ganglia	ERPBC	ENSG00000105705	SUGP1	19	19320679	19320680	0.0947	rs2965189	5.23	rs2905424	0.010501	3.69	4.9362	364	364	susie	0.024	0.025	5.04964	4.43e-07
Brain_Caudate_basal_ganglia	ERPBC	ENSG00000116793	PHTF1	1	113759488	113759489	0.1914	rs3761936	5.74	rs1217200	0.062789	-4.29	4.758	494	494	susie	0.067	0.00034	-4.73549	2.19e-06
Brain_Caudate_basal_ganglia	ERPBC	ENSG00000117481	NSUN4	1	46340176	46340177	0.1878	rs1707302	-5.95	rs6662982	0.046425	-4.14	5.295	353	353	susie	0.057	0.00098	-5.24598	1.55e-07
Brain_Caudate_basal_ganglia	ERPBC	ENSG00000124459	ZNF45	19	43935277	43935278	0.1992	rs3760982	7.07	rs2284243	0.029567	-4.24	0.07	465	28	enet	0.063	0.00051	4.63584	3.55e-06
Brain_Caudate_basal_ganglia	ERPBC	ENSG00000124523	SIRT5	6	13574528	13574529	0.462	rs381551	6.91	rs2841505	0.101446	-5.15	-4.692	516	516	susie	0.13	6.3e-07	4.88724	1.02e-06
Brain_Caudate_basal_ganglia	ERPBC	ENSG00000138031	ADCY3	2	24919838	24919839	0.1176	rs6733224	-4.62	rs6752378	0.094641	-4.99	-4.4457	319	1	top1	0.095	2.4e-05	4.44568	8.76e-06
Brain_Caudate_basal_ganglia	ERPBC	ENSG00000141198	TOM1L1	17	54899386	54899387	0.2236	rs244353	-11.1	rs9899602	0.189	-5.76	-7.811	476	1	top1	0.19	1.5e-09	7.811	5.67e-15
Brain_Caudate_basal_ganglia	ERPBC	ENSG00000152348	ATG10	5	81972024	81972025	0.5668	rs4703870	-6.96	rs17245188	0.183716	6.7	-6.636	393	393	susie	0.37	3.2e-19	-5.84836	4.96e-09
Brain_Caudate_basal_ganglia	ERPBC	ENSG00000155749	FLACC1	2	201357397	201357398	0.4562	rs700635	6.39	rs1035142	0.348342	7.77	5.301	346	1	top1	0.35	9.6e-18	5.301	1.15e-07
Brain_Caudate_basal_ganglia	ERPBC	ENSG00000159314	ARHGAP27	17	45434420	45434421	0.1951	rs17763086	-4.92	rs1876829	0.162	5.55	-4.779	182	1	top1	0.16	2.7e-08	-4.779	1.76e-06
Brain_Caudate_basal_ganglia	ERPBC	ENSG00000160803	UBQLN4	1	156053793	156053794	0.1984	rs17381047	5.16	rs17381047	0.099807	-5.73	5.1574	305	2	lasso	0.15	1.1e-07	-5.15739	2.5e-07
Brain_Caudate_basal_ganglia	ERPBC	ENSG00000163479	SSR2	1	156020958	156020959	0.1541	rs6696888	5.27	rs17381047	0.116014	-5.28	5.1671	294	2	lasso	0.14	2.9e-07	-5.16715	2.38e-07
Brain_Caudate_basal_ganglia	ERPBC	ENSG00000166965	RCCD1	15	90955795	90955796	0.4961	rs2290202	-6.84	rs3826033	0.32654	7.56	-6.77	477	1	top1	0.33	1.6e-16	-6.77	1.29e-11
Brain_Caudate_basal_ganglia	ERPBC	ENSG00000170606	HSPA4	5	133051961	133051962	0.2687	rs13718	-6.49	rs4574536	0.126758	4.89	-6.322	410	1	top1	0.13	9.8e-07	-6.322	2.58e-10
Brain_Caudate_basal_ganglia	ERPBC	ENSG00000173156	RHOD	11	67056817	67056818	0.4197	rs3862391	-4.76	rs11227678	0.235	-6.5	-4.676	248	9	enet	0.26	4.9e-13	4.74418	2.09e-06
Brain_Caudate_basal_ganglia	ERPBC	ENSG00000174125	TLR1	4	38805577	38805578	0.1939	rs17616434	6.21	rs4513579	0.0648	4.41	3.768	522	522	susie	0.088	4.7e-05	4.7362	2.18e-06
Brain_Caudate_basal_ganglia	ERPBC	ENSG00000176222	ZNF404	19	43884050	43884051	0.4831	rs3760982	7.07	rs407731	0.40371	8.45	6.982	447	23	enet	0.41	3.2e-21	6.89369	5.44e-12
Brain_Caudate_basal_ganglia	ERPBC	ENSG00000176390	CRLF3	17	30824775	30824776	0.5316	rs35958868	-5.38	rs11867457	0.0219	4.6	-4.339	278	19	enet	0.09	3.8e-05	-4.9378	7.9e-07
Brain_Caudate_basal_ganglia	ERPBC	ENSG00000180530	NRIP1	21	15065935	15065936	0.268	rs2823128	-11.61	rs2823025	0.08187	4.41	6.049	503	1	top1	0.082	8.4e-05	6.049	1.46e-09
Brain_Caudate_basal_ganglia	ERPBC	ENSG00000183765	CHEK2	22	28742421	28742422	0.2353	rs1474961	6.33	rs5752793	0.013039	-3.48	2.795	306	306	susie	0.029	0.015	-5.0292	4.93e-07
Brain_Caudate_basal_ganglia	ERPBC	ENSG00000184381	PLA2G6	22	38205689	38205690	0.2006	rs6001031	-8.06	rs11570734	0.083258	4.74	-4.66	344	1	top1	0.083	7.3e-05	-4.66	3.16e-06
Brain_Caudate_basal_ganglia	ERPBC	ENSG00000186468	RPS23	5	82278576	82278577	0.4868	rs4703870	-6.96	rs226205	0.396147	-8.93	-6.117	437	437	susie	0.46	1.2e-24	6.03851	1.56e-09
Brain_Caudate_basal_ganglia	ERPBC	ENSG00000196588	MRTFA	22	40636701	40636702	0.0835	rs6001930	9.69	rs5758001	0.076448	4.18	6.807	283	1	top1	0.076	0.00014	6.807	9.97e-12
Brain_Caudate_basal_ganglia	ERPBC	ENSG00000197712	FAM114A1	4	38867676	38867677	0.2398	rs17616434	6.21	rs7658893	0.0496	4.29	4.571	508	4	lasso	0.12	2.7e-06	5.0607	4.18e-07
Brain_Caudate_basal_ganglia	ERPBC	ENSG00000260097	SPDYE6	7	102356443	102356444	0.1729	rs6961094	-6.78	rs2109995	0.0016	-3.85	1.77168	243	26	enet	0.02	0.035	-4.73265	2.22e-06
Brain_Caudate_basal_ganglia	SCZ	ENSG00000006744	ELAC2	17	13018186	13018187	0.5905	rs2051974	6.54	rs1044569	0.383	-8.17	-4.914	565	565	susie	0.42	2.6e-22	5.24304	1.58e-07
Brain_Caudate_basal_ganglia	SCZ	ENSG00000010322	NISCH	3	52455117	52455118	0.1724	rs2710323	9.07	rs2577831	0.02078	3.73	8.741	360	360	susie	0.027	0.018	8.03553	9.32e-16
Brain_Caudate_basal_ganglia	SCZ	ENSG00000055147	FAM114A2	5	154038904	154038905	0.1555	rs7730110	5.25	rs375232	0.070124	4.62	4.839	549	549	susie	0.11	5.2e-06	4.54286	5.55e-06
Brain_Caudate_basal_ganglia	SCZ	ENSG00000055955	ITIH4	3	52830738	52830739	0.499	rs2710323	9.07	rs2276825	0.396977	8.36	-6.4557	386	22	enet	0.42	5.8e-22	-5.66135	1.5e-08
Brain_Caudate_basal_ganglia	SCZ	ENSG00000066735	KIF26A	14	104138722	104138723	0.1858	rs722637	7.26	rs4906356	0.041051	-3.77	6.372	349	1	top1	0.041	0.0044	-6.372	1.87e-10
Brain_Caudate_basal_ganglia	SCZ	ENSG00000075399	VPS9D1	16	89720983	89720984	0.1785	rs352935	-6.45	rs11641726	0.034486	4.55	-2.68	396	23	enet	0.077	0.00014	-4.85446	1.21e-06
Brain_Caudate_basal_ganglia	SCZ	ENSG00000085788	DDHD2	8	38225217	38225218	0.1533	rs7816998	-5.47	rs2306899	0.0512	3.91	-5.0787	278	1	top1	0.051	0.0017	-5.0787	3.8e-07
Brain_Caudate_basal_ganglia	SCZ	ENSG00000088808	PPP1R13B	14	103847589	103847590	0.2188	rs722637	7.26	rs722637	0.110051	4.89	7.257	326	1	top1	0.11	5.2e-06	7.257	3.96e-13
Brain_Caudate_basal_ganglia	SCZ	ENSG00000090238	YPEL3	16	30096243	30096244	0.1177	rs4583255	-7.64	rs35478648	0.010923	3.93	-5.5078	225	10	lasso	0.059	0.00076	-6.56515	5.2e-11
Brain_Caudate_basal_ganglia	SCZ	ENSG00000100162	CENPM	22	41947163	41947164	0.253	rs5751191	-7.24	rs8135804	0.141755	5.28	-5.212	343	1	top1	0.14	2.1e-07	-5.212	1.87e-07
Brain_Caudate_basal_ganglia	SCZ	ENSG00000100197	CYP2D6	22	42130905	42130906	0.5916	rs5751191	-7.2	rs2284087	0.410925	-8.88	6.421	350	1	top1	0.41	1.7e-21	-6.421	1.35e-10
Brain_Caudate_basal_ganglia	SCZ	ENSG00000102882	MAPK3	16	30123505	30123506	0.1281	rs4583255	-7.64	rs12716974	0.054254	4.28	7.0194	227	1	top1	0.054	0.0012	7.01945	2.23e-12
Brain_Caudate_basal_ganglia	SCZ	ENSG00000105705	SUGP1	19	19320679	19320680	0.0947	rs2965189	8.24	rs2905424	0.010501	3.69	7.7952	364	364	susie	0.024	0.025	7.7286	1.09e-14
Brain_Caudate_basal_ganglia	SCZ	ENSG00000105926	PALS2	7	24573267	24573268	0.1551	rs10486428	6.2	rs6952491	0.181	-5.72	4.646	628	1	top1	0.18	3.6e-09	-4.646	3.38e-06
Brain_Caudate_basal_ganglia	SCZ	ENSG00000112659	CUL9	6	43182174	43182175	0.482	rs2273709	-5.24	rs6924555	0.313946	-7.92	-5.176	368	1	top1	0.31	8e-16	5.176	2.27e-07
Brain_Caudate_basal_ganglia	SCZ	ENSG00000112667	DNPH1	6	43229483	43229484	0.201	rs16896344	-5.23	rs7832	0.143083	-5.4	-4.605	366	366	susie	0.15	9.9e-08	5.15507	2.54e-07
Brain_Caudate_basal_ganglia	SCZ	ENSG00000112855	HARS2	5	140693490	140693491	0.1028	rs34282994	6.24	rs2563292	0.020843	4.31	1.257	359	359	susie	0.077	0.00014	4.46271	8.09e-06
Brain_Caudate_basal_ganglia	SCZ	ENSG00000113119	TMCO6	5	140639426	140639427	0.065	rs34282994	5.88	rs801189	0.068572	4	4.74	343	1	top1	0.069	0.00031	4.74	2.14e-06
Brain_Caudate_basal_ganglia	SCZ	ENSG00000114054	PCCB	3	136250305	136250306	0.2238	rs7618871	-6.54	rs1153877	0.120297	5.18	-6.22	283	1	top1	0.12	1.9e-06	-6.22	4.97e-10
Brain_Caudate_basal_ganglia	SCZ	ENSG00000115306	SPTBN1	2	54456284	54456285	0.2301	rs17039547	-5.04	rs966003	0.036272	4.34	-4.49	526	13	enet	0.047	0.0024	-4.3845	1.16e-05
Brain_Caudate_basal_ganglia	SCZ	ENSG00000115524	SF3B1	2	197435090	197435091	0.0637	rs699319	7.3	rs700642	0.031461	3.7	6.068	328	1	top1	0.031	0.011	6.068	1.3e-09
Brain_Caudate_basal_ganglia	SCZ	ENSG00000115816	CEBPZ	2	37231629	37231630	0.342	rs3770752	-5.76	rs1158218	0.168565	-5.97	-5.706	477	477	susie	0.18	6.6e-09	5.5239	3.32e-08
Brain_Caudate_basal_ganglia	SCZ	ENSG00000116127	ALMS1	2	73385757	73385758	0.1337	rs6546856	5.84	rs6546836	-0.003782	-3.57	5.456	296	296	susie	0.012	0.078	-5.4025	6.57e-08
Brain_Caudate_basal_ganglia	SCZ	ENSG00000120071	KANSL1	17	46225388	46225389	0.4795	rs8072451	-5.85	rs17692129	0.19	-5.83	3.71153	45	3	lasso	0.21	1e-10	-4.73103	2.23e-06
Brain_Caudate_basal_ganglia	SCZ	ENSG00000120088	CRHR1	17	45784279	45784280	0.0673	rs8072451	-5.85	rs12944712	0.0474	-4.07	-1.849	33	33	susie	0.057	0.0009	4.44211	8.91e-06
Brain_Caudate_basal_ganglia	SCZ	ENSG00000120314	WDR55	5	140664675	140664676	0.2112	rs34282994	5.94	rs801189	0.146384	5.13	4.74	347	1	top1	0.15	1.3e-07	4.74	2.14e-06
Brain_Caudate_basal_ganglia	SCZ	ENSG00000120451	SNX19	11	130916508	130916509	0.5699	rs10791097	6.12	rs3751039	0.436	-8.72	-5.054	643	1	top1	0.44	4.1e-23	5.054	4.33e-07
Brain_Caudate_basal_ganglia	SCZ	ENSG00000122687	MRM2	7	2242197	2242198	0.2821	rs6461049	-9.73	rs3757440	0.257	6.83	-6.5	412	412	susie	0.27	2.1e-13	-6.78814	1.14e-11
Brain_Caudate_basal_ganglia	SCZ	ENSG00000132612	VPS4A	16	69311355	69311356	0.2698	rs8049057	4.47	rs9302599	0.182772	6.57	3.836	305	7	lasso	0.21	1.8e-10	4.44541	8.77e-06
Brain_Caudate_basal_ganglia	SCZ	ENSG00000140265	ZSCAN29	15	43371024	43371025	0.1163	rs2255663	-6.14	rs506120	0.06384	4.26	-5.786	268	268	susie	0.083	7.3e-05	-5.936	2.92e-09
Brain_Caudate_basal_ganglia	SCZ	ENSG00000142599	RERE	1	8817642	8817643	0.2168	rs10779702	5.575	rs6678140	0.216934	6.31	5.346	374	1	top1	0.22	7.3e-11	5.346	8.99e-08
Brain_Caudate_basal_ganglia	SCZ	ENSG00000143578	CREB3L4	1	153967712	153967713	0.1041	rs9427232	5.237	rs12142733	0.060852	4.37	5.218	331	1	top1	0.061	0.00065	5.218	1.81e-07
Brain_Caudate_basal_ganglia	SCZ	ENSG00000144035	NAT8	2	73642392	73642393	0.1089	rs6546856	5.84	rs6759452	0.031194	3.65	3.723	353	5	lasso	0.047	0.0025	4.912	9.01e-07
Brain_Caudate_basal_ganglia	SCZ	ENSG00000146007	ZMAT2	5	140700333	140700334	0.1658	rs34282994	6.24	rs753280	0.152393	5.64	4.727	361	1	top1	0.15	7.2e-08	4.727	2.28e-06
Brain_Caudate_basal_ganglia	SCZ	ENSG00000146830	GIGYF1	7	100689447	100689448	0.2329	rs1734907	4.83	rs221797	0.129	5.51	4.688	320	320	susie	0.14	2.3e-07	4.88881	1.01e-06
Brain_Caudate_basal_ganglia	SCZ	ENSG00000148842	CNNM2	10	102918292	102918293	0.2032	rs11191580	-8.51	rs2296569	0.073208	-4.39	3.6178	342	19	enet	0.11	6.2e-06	-6.45555	1.08e-10
Brain_Caudate_basal_ganglia	SCZ	ENSG00000151773	CCDC122	13	43874926	43874927	0.3511	rs11619756	4.91	rs9525855	0.107067	-4.7	4.578	530	11	lasso	0.12	2.2e-06	-4.859	1.18e-06
Brain_Caudate_basal_ganglia	SCZ	ENSG00000156414	TDRD9	14	103928461	103928462	0.3494	rs722637	7.26	rs10149651	0.185209	5.72	-3.4812	335	25	enet	0.22	4.4e-11	-4.7306	2.24e-06
Brain_Caudate_basal_ganglia	SCZ	ENSG00000159314	ARHGAP27	17	45434420	45434421	0.1951	rs8072451	-5.85	rs1876829	0.162	5.55	-5.752	182	1	top1	0.16	2.7e-08	-5.752	8.82e-09
Brain_Caudate_basal_ganglia	SCZ	ENSG00000159479	MED8	1	43389807	43389808	0.1614	rs11210892	6.994	rs839760	-0.005067	3.76	-4.671	457	457	susie	-0.0024	0.45	-5.43076	5.61e-08
Brain_Caudate_basal_ganglia	SCZ	ENSG00000159958	TNFRSF13C	22	41926817	41926818	0.1809	rs5751191	-7.25	rs5751204	-0.00458	3.41	-6.906	343	343	susie	0.0061	0.15	-4.5712	4.85e-06
Brain_Caudate_basal_ganglia	SCZ	ENSG00000160161	CILP2	19	19538247	19538248	0.2036	rs2965189	8.16	rs16996127	0.182248	5.93	5.016	355	1	top1	0.18	3.1e-09	5.016	5.28e-07
Brain_Caudate_basal_ganglia	SCZ	ENSG00000162753	SLC9C2	1	173602770	173602771	0.232	rs12561796	-4.922	rs12561796	0.245088	6.57	-4.922	294	1	top1	0.25	3.1e-12	-4.922	8.57e-07
Brain_Caudate_basal_ganglia	SCZ	ENSG00000163634	THOC7	3	63863902	63863903	0.3656	rs854622	6.6	rs9842724	0.104653	-5.22	4.073	602	43	enet	0.15	6.1e-08	-4.93623	7.96e-07
Brain_Caudate_basal_ganglia	SCZ	ENSG00000163938	GNL3	3	52681155	52681156	0.138	rs2710323	9.07	rs2577831	0.020616	4.23	8.741	383	383	susie	0.047	0.0024	8.09203	5.87e-16
Brain_Caudate_basal_ganglia	SCZ	ENSG00000164574	GALNT10	5	154190729	154190730	0.1834	rs7730110	5.25	rs153441	0.034351	3.88	3.031	497	11	enet	0.059	0.00081	4.70527	2.54e-06
Brain_Caudate_basal_ganglia	SCZ	ENSG00000166166	TRMT61A	14	103529183	103529184	0.2177	rs722637	7.26	rs12879663	0.015772	-3.84	4.149	353	353	susie	0.053	0.0014	-4.4715	7.77e-06
Brain_Caudate_basal_ganglia	SCZ	ENSG00000169592	INO80E	16	29995293	29995294	0.1706	rs4583255	-7.66	rs4787484	0.113524	-4.96	-1.251	203	17	lasso	0.16	4e-08	4.96928	6.72e-07
Brain_Caudate_basal_ganglia	SCZ	ENSG00000175826	CTDNEP1	17	7252022	7252023	0.2543	rs222857	-3.69	rs222851	0.0659	-4.72	-3.631	473	16	enet	0.092	3.1e-05	4.60348	4.15e-06
Brain_Caudate_basal_ganglia	SCZ	ENSG00000176681	LRRC37A	17	46292732	46292733	0.8411	rs8072451	-5.85	rs8072451	0.0924	6.48	-5.851	77	35	enet	0.62	1.4e-37	-6.01186	1.83e-09
Brain_Caudate_basal_ganglia	SCZ	ENSG00000176909	MAMSTR	19	48719720	48719721	0.3276	rs838144	4.93	rs8108136	0.090144	-4.82	-3.908	440	440	susie	0.1	1.4e-05	4.4811	7.43e-06
Brain_Caudate_basal_ganglia	SCZ	ENSG00000176920	FUT2	19	48695970	48695971	0.3357	rs838144	4.93	rs602662	0.157487	5.95	4.669	454	454	susie	0.19	1.4e-09	4.4595	8.21e-06
Brain_Caudate_basal_ganglia	SCZ	ENSG00000177096	PHETA2	22	42074250	42074251	0.1358	rs5751191	-7.29	rs13057094	0.050186	-4.49	-6.7737	336	8	lasso	0.084	6.6e-05	6.7607	1.37e-11
Brain_Caudate_basal_ganglia	SCZ	ENSG00000182858	ALG12	22	49918457	49918458	0.2279	rs1321	5.45	rs7287579	0.093683	5.65	5.2765	440	440	susie	0.13	1.1e-06	5.3883	7.11e-08
Brain_Caudate_basal_ganglia	SCZ	ENSG00000183066	WBP2NL	22	41998724	41998725	0.2005	rs5751191	-7.23	rs739296	0.068315	-4.82	-3.8546	349	14	enet	0.11	4.3e-06	5.109	3.24e-07
Brain_Caudate_basal_ganglia	SCZ	ENSG00000183172	SMDT1	22	42079690	42079691	0.2252	rs5751191	-7.29	rs7290134	0.110468	-5.52	-6.363	336	336	susie	0.18	5.3e-09	4.9222	8.56e-07
Brain_Caudate_basal_ganglia	SCZ	ENSG00000183831	ANKRD45	1	173669861	173669862	0.4111	rs12561796	-4.922	rs12561796	0.155402	-5.32	-4.922	282	1	top1	0.16	5.2e-08	4.922	8.57e-07
Brain_Caudate_basal_ganglia	SCZ	ENSG00000185829	ARL17A	17	46579681	46579682	0.327	rs199439	-5.29	rs169201	0.313	7.48	-5.268	141	1	top1	0.31	9.4e-16	-5.268	1.38e-07
Brain_Caudate_basal_ganglia	SCZ	ENSG00000186868	MAPT	17	45894381	45894382	0.1193	rs8072451	-5.85	rs1876829	0.0702	3.72	-5.752	30	16	enet	0.077	0.00014	-5.28913	1.23e-07
Brain_Caudate_basal_ganglia	SCZ	ENSG00000197696	NMB	15	84658562	84658563	0.1896	rs1051168	-6.54	rs11635597	0.14325	-5.32	-6.253	339	1	top1	0.14	1.8e-07	6.253	4.03e-10
Brain_Caudate_basal_ganglia	SCZ	ENSG00000197978	GOLGA6L9	15	82430019	82430020	0.2422	rs4779050	6.51	rs17507216	0.12311	6.13	-4.013	327	16	enet	0.19	1.2e-09	-5.6289	1.81e-08
Brain_Caudate_basal_ganglia	SCZ	ENSG00000198081	ZBTB14	18	5297052	5297053	0.262	rs2874485	4.7	rs1032799	0.030438	-3.92	4.526	508	508	susie	0.031	0.012	-4.7462	2.07e-06
Brain_Caudate_basal_ganglia	SCZ	ENSG00000198951	NAGA	22	42070841	42070842	0.2765	rs5751191	-7.29	rs133367	0.178958	-6.16	-6.229	336	1	top1	0.18	4.4e-09	6.229	4.69e-10
Brain_Caudate_basal_ganglia	SCZ	ENSG00000238083	LRRC37A2	17	46511510	46511511	0.6822	rs199439	-5.29	rs169201	0.584	10.04	-5.268	134	12	lasso	0.59	7.3e-35	-5.70061	1.19e-08
Brain_Caudate_basal_ganglia	SCZ	ENSG00000242866	STRC	15	43618799	43618800	0.3604	rs2255663	-6.14	rs2927071	0.23511	7.16	-5.634	256	256	susie	0.25	2.9e-12	-5.8387	5.26e-09
D) Brain_Cerebellar_Hemisphere (E4)
P < 1.20e-05	Nominally significant (i.e., P is lower than 0.05 / nGenes = 0.05 / 4165 = 1.20e-05)
Tissue	Trait	FILE	ID	CHR	P0	P1	HSQ	BEST.GWAS.ID	BEST.GWAS.Z	EQTL.ID	EQTL.R2	EQTL.Z	EQTL.GWAS.Z	NSNP	NWGT	MODEL	MODELCV.R2	MODELCV.PV	TWAS.Z	TWAS.P
Brain_Cerebellar_Hemisphere	ADHD	ENSG00000066135	KDM4A	1	43650157	43650158	0.2085	rs3001723	7.741	rs2275180	-0.000517	3.23	-5.287	451	451	susie	0.0063	0.16	-7.86968	3.56e-15
Brain_Cerebellar_Hemisphere	ADHD	ENSG00000117407	ARTN	1	43933319	43933320	0.6325	rs3001723	7.741	rs2108202	0.455447	8.67	4.96569	412	24	enet	0.5	4.6e-25	6.81597	9.36e-12
Brain_Cerebellar_Hemisphere	ADHD	ENSG00000145354	CISD2	4	102868977	102868978	0.2278	rs228617	-4.7	rs6810668	0.174	-5.55	-4.2206	325	325	susie	0.18	2.3e-08	4.37831	1.2e-05
Brain_Cerebellar_Hemisphere	ADHD	ENSG00000164167	LSM6	4	146175684	146175685	0.2416	rs17756234	5.62	rs6815527	0.182	6	5.611	370	370	susie	0.2	3.6e-09	5.6389	1.71e-08
Brain_Cerebellar_Hemisphere	ADHD	ENSG00000173540	GMPPB	3	49723950	49723951	0.4986	rs13067082	5.23	rs6809879	0.495	8.89	4.898	313	1	top1	0.5	5.3e-25	4.898	9.68e-07
Brain_Cerebellar_Hemisphere	ADHD	ENSG00000186792	HYAL3	3	50299467	50299468	0.5543	rs13067082	5.23	rs13100173	0.387	-7.85	4.718	302	1	top1	0.39	2.1e-18	-4.718	2.38e-06
Brain_Cerebellar_Hemisphere	ADHD	ENSG00000198198	SZT2	1	43389881	43389882	0.2565	rs3001723	7.741	rs839757	0.142276	5.35	4.61	457	11	lasso	0.16	1.9e-07	5.25998	1.44e-07
Brain_Cerebellar_Hemisphere	ADHD	ENSG00000250673	REELD1	4	146214514	146214515	0.4886	rs17756234	5.62	rs17757522	0.386	8.29	5.461	359	20	enet	0.44	1.4e-21	5.39095	7.01e-08
Brain_Cerebellar_Hemisphere	AN	ENSG00000156110	ADK	10	74151184	74151185	0.0894	rs4281434	5.09	rs7922894	0.056636	-3.93	4.318	234	234	susie	0.058	0.0013	-4.87469	1.09e-06
Brain_Cerebellar_Hemisphere	AN	ENSG00000164054	SHISA5	3	48504825	48504826	0.1228	rs9841602	7.75	rs2633958	0.00237	-2.99	5.785	252	1	top1	0.0024	0.24	-5.785	7.25e-09
Brain_Cerebellar_Hemisphere	AN	ENSG00000164078	MST1R	3	49903843	49903844	0.3651	rs34823813	6.83	rs2280406	0.221	6.43	-3.878	313	73	enet	0.24	3.7e-11	-5.23545	1.65e-07
Brain_Cerebellar_Hemisphere	AN	ENSG00000170430	MGMT	10	129467183	129467184	0.6244	rs2008387	5.42	rs1008982	0.304082	-7.68	4.134	588	19	enet	0.41	1e-19	-4.87715	1.08e-06
Brain_Cerebellar_Hemisphere	AN	ENSG00000177352	CCDC71	3	49166320	49166321	0.2738	rs9841602	7.75	rs6779394	0.329	7.76	5.429	259	66	enet	0.37	1.2e-17	6.31837	2.64e-10
Brain_Cerebellar_Hemisphere	AN	ENSG00000178252	WDR6	3	49007154	49007155	0.2896	rs9841602	7.75	rs6779394	0.398	8.09	5.429	261	261	susie	0.4	2.4e-19	4.94228	7.72e-07
Brain_Cerebellar_Hemisphere	AN	ENSG00000213672	NCKIPSD	3	48686363	48686364	0.3862	rs9841602	7.75	rs6779394	0.472	-8.72	5.429	262	1	top1	0.47	1.8e-23	-5.429	5.67e-08
Brain_Cerebellar_Hemisphere	ANX	ENSG00000101017	CD40	20	46118271	46118272	0.372	rs6074015	-4.71	rs6131015	0.109443	5.31	-4.326	499	28	enet	0.21	8.4e-10	-4.8702	1.11e-06
Brain_Cerebellar_Hemisphere	ANX	ENSG00000102572	STK24	13	98577150	98577151	0.326	rs2274051	5.77	rs4772087	0.119128	5.15	5.235	672	25	enet	0.17	6.5e-08	4.45568	8.36e-06
Brain_Cerebellar_Hemisphere	ANX	ENSG00000233276	GPX1	3	49358599	49358600	0.1779	rs35174559	4.99	rs17080528	0.0283	-4.79	-2.624	277	277	susie	0.15	2.2e-07	4.68234	2.84e-06
Brain_Cerebellar_Hemisphere	ANX	ENSG00000263001	GTF2I	7	74657666	74657667	0.2894	rs13227433	4.42	rs2267812	0.109546	5.16	4.33887	146	146	susie	0.12	5.1e-06	4.62756	3.7e-06
Brain_Cerebellar_Hemisphere	ASD	ENSG00000185294	SPPL2C	17	45844834	45844835	0.2511	rs8072451	4.59	rs17689471	0.331915	7.38	4.519	31	12	lasso	0.35	3.2e-16	4.51911	6.21e-06
Brain_Cerebellar_Hemisphere	BIP	ENSG00000101442	ACTR5	20	38748441	38748442	0.184	rs2254382	-4.87	rs2425371	0.089081	-4.43	-4.696	435	435	susie	0.099	3.6e-05	4.91561	8.85e-07
Brain_Cerebellar_Hemisphere	BIP	ENSG00000105726	ATP13A1	19	19663692	19663693	0.128	rs1064395	5.24	rs919778	0.090312	4.42	4.66	331	1	top1	0.09	7.8e-05	4.662	3.13e-06
Brain_Cerebellar_Hemisphere	BIP	ENSG00000105926	PALS2	7	24573267	24573268	0.1503	rs2237306	5.57	rs2711119	-0.004736	-3.65	4.158	627	627	susie	0.023	0.033	-4.51479	6.34e-06
Brain_Cerebellar_Hemisphere	BIP	ENSG00000106086	PLEKHA8	7	30027403	30027404	0.4146	rs9912	5.22	rs10951256	0.355916	7.81	4.608	415	415	susie	0.38	7.2e-18	4.9686	6.74e-07
Brain_Cerebellar_Hemisphere	BIP	ENSG00000108587	GOSR1	17	30477361	30477362	0.1333	rs216480	4.58	rs3764417	0.068307	4.08	-4.445	318	1	top1	0.068	0.00055	-4.445	8.79e-06
Brain_Cerebellar_Hemisphere	BIP	ENSG00000112667	DNPH1	6	43229483	43229484	0.313	rs7832	-4.5	rs7832	0.143736	-5.2	-4.497	363	1	top1	0.14	5.8e-07	4.497	6.89e-06
Brain_Cerebellar_Hemisphere	BIP	ENSG00000114904	NEK4	3	52770948	52770949	0.1557	rs2590838	7.26	rs1961958	0.0998	-4.35	-6.251	393	9	lasso	0.1	2.2e-05	6.164	7.09e-10
Brain_Cerebellar_Hemisphere	BIP	ENSG00000122687	MRM2	7	2242197	2242198	0.4658	rs6461049	-5.9	rs3757440	0.363143	7.77	-4.413	407	1	top1	0.36	4.1e-17	-4.413	1.02e-05
Brain_Cerebellar_Hemisphere	BIP	ENSG00000126231	PROZ	13	113158653	113158654	0.355	rs9549695	-5.87	rs553316	0.266332	-6.61	-4.889	433	1	top1	0.27	2.8e-12	4.889	1.01e-06
Brain_Cerebellar_Hemisphere	BIP	ENSG00000132604	TERF2	16	69408570	69408571	0.1446	rs3785074	4.74	rs1048818	0.14589	-5.18	4.125	303	303	susie	0.15	3.1e-07	-4.5347	5.77e-06
Brain_Cerebellar_Hemisphere	BIP	ENSG00000136631	VPS45	1	150067292	150067293	0.102	rs1545762	-4.975	rs7521768	0.043625	4.15	-4.8964	173	1	top1	0.044	0.005	-4.89642	9.76e-07
Brain_Cerebellar_Hemisphere	BIP	ENSG00000139746	RBM26	13	79406220	79406221	0.146	rs2783125	-5.38	rs9318627	0.096425	-5.09	-4.515	389	389	susie	0.12	5.5e-06	4.87619	1.08e-06
Brain_Cerebellar_Hemisphere	BIP	ENSG00000140326	CDAN1	15	42737125	42737126	0.1359	rs11632169	5.76	rs1058846	0.018756	4.17	5.453	275	275	susie	0.071	0.00045	4.6889	2.75e-06
Brain_Cerebellar_Hemisphere	BIP	ENSG00000147419	CCDC25	8	27772652	27772653	0.3745	rs6989497	4.55	rs10102309	0.21079	5.99	-4.396	628	1	top1	0.21	8.8e-10	-4.4	1.1e-05
Brain_Cerebellar_Hemisphere	BIP	ENSG00000148408	CACNA1B	9	137877788	137877789	0.5502	rs4876928	4.89	rs3750508	0.325772	7.49	4.6733	258	11	lasso	0.38	4.4e-18	4.4182	9.95e-06
Brain_Cerebellar_Hemisphere	BIP	ENSG00000148700	ADD3	10	109996367	109996368	0.4839	rs7906904	6.62	rs11194926	0.527714	9.35	6.457	333	333	susie	0.55	1.4e-28	6.4938	8.37e-11
Brain_Cerebellar_Hemisphere	BIP	ENSG00000149485	FADS1	11	61829317	61829318	0.495	rs174577	7.19	rs174568	0.340177	-7.92	7.028	417	7	lasso	0.37	2.1e-17	-6.96075	3.38e-12
Brain_Cerebellar_Hemisphere	BIP	ENSG00000161664	ASB16	17	44170446	44170447	0.1665	rs228768	6.31	rs3180912	0.041341	4.35	4.6596	356	356	susie	0.076	0.00028	5.74906	8.97e-09
Brain_Cerebellar_Hemisphere	BIP	ENSG00000163935	SFMBT1	3	53046067	53046068	0.1834	rs2590838	7.26	rs9870898	0.0509	4.43	-4.8887	361	1	top1	0.051	0.0026	-4.8887	1.02e-06
Brain_Cerebellar_Hemisphere	BIP	ENSG00000163938	GNL3	3	52681155	52681156	0.3181	rs2590838	7.26	rs1108842	0.276	7.05	7.214	385	385	susie	0.3	8.7e-14	7.2817	3.3e-13
Brain_Cerebellar_Hemisphere	BIP	ENSG00000164088	PPM1M	3	52245792	52245793	0.3292	rs2590838	7.26	rs3852064	0.227	-6.61	-5.023	325	325	susie	0.27	2.1e-12	5.1054	3.3e-07
Brain_Cerebellar_Hemisphere	BIP	ENSG00000169592	INO80E	16	29995293	29995294	0.3586	rs12716972	4.7	rs9932702	0.210546	-6.43	-4.5193	202	202	susie	0.25	2.6e-11	4.5059	6.61e-06
Brain_Cerebellar_Hemisphere	BIP	ENSG00000173599	PC	11	66958375	66958376	0.18	rs678397	5.83	rs7925108	0.058325	4.11	4.721	240	10	enet	0.078	0.00024	5.5999	2.14e-08
Brain_Cerebellar_Hemisphere	BIP	ENSG00000173621	LRFN4	11	66856646	66856647	0.106	rs678397	5.83	rs12805133	-0.003552	3.49	5.718	214	214	susie	0.059	0.0012	5.67229	1.41e-08
Brain_Cerebellar_Hemisphere	BIP	ENSG00000175806	MSRA	8	10054267	10054268	0.1232	rs17151145	6.19	rs13256234	-0.003169	-3.57	1.74	623	623	susie	0.043	0.0051	-4.67	2.94e-06
Brain_Cerebellar_Hemisphere	BIP	ENSG00000196236	XPNPEP3	22	40857096	40857097	0.1689	rs5758064	-5.61	rs138312	0.14014	-5.26	-5.368	287	1	top1	0.14	8.2e-07	5.368	7.96e-08
Brain_Cerebellar_Hemisphere	BIP	ENSG00000214013	GANC	15	42273232	42273233	0.1794	rs11632169	5.76	rs34359922	0.111018	-4.64	5.435	422	1	top1	0.11	1.2e-05	-5.435	5.48e-08
Brain_Cerebellar_Hemisphere	BIP	ENSG00000221968	FADS3	11	61892050	61892051	0.322	rs174577	7.19	rs174549	0.076531	-4.88	6.746	432	7	lasso	0.14	7.5e-07	-6.24831	4.15e-10
Brain_Cerebellar_Hemisphere	DEP	ENSG00000004534	RBM6	3	49940006	49940007	0.3451	rs34890793	8.26	rs6771546	0.362	7.93	-5.0355	314	314	susie	0.38	3.6e-18	-5.1856	2.15e-07
Brain_Cerebellar_Hemisphere	DEP	ENSG00000008196	TFAP2B	6	50818722	50818723	0.196	rs280277	5.55	rs579544	0.024737	-3.65	3.03	314	17	enet	0.031	0.016	-4.73974	2.14e-06
Brain_Cerebellar_Hemisphere	DEP	ENSG00000075131	TIPIN	15	66386745	66386746	0.3912	rs4776729	5.83	rs12914520	0.143161	5.86	3.637	520	8	lasso	0.22	4.7e-10	4.45186	8.51e-06
Brain_Cerebellar_Hemisphere	DEP	ENSG00000077063	CTTNBP2	7	117874138	117874139	0.1677	rs1548461	6.15	rs1477114	0.013138	-3.79	5.694	343	343	susie	0.02	0.044	-6.30941	2.8e-10
Brain_Cerebellar_Hemisphere	DEP	ENSG00000077380	DYNC1I2	2	171687408	171687409	0.3147	rs908670	5.08	rs10202823	0.220629	-6.57	4.503	384	384	susie	0.24	5.7e-11	-4.8441	1.27e-06
Brain_Cerebellar_Hemisphere	DEP	ENSG00000101017	CD40	20	46118271	46118272	0.372	rs6131010	7.6	rs6131015	0.109443	5.31	-2.658	499	28	enet	0.21	8.4e-10	-5.4868	4.09e-08
Brain_Cerebellar_Hemisphere	DEP	ENSG00000114904	NEK4	3	52770948	52770949	0.1557	rs7652667	-5.45	rs1961958	0.0998	-4.35	-4.586	393	9	lasso	0.1	2.2e-05	4.5407	5.61e-06
Brain_Cerebellar_Hemisphere	DEP	ENSG00000115526	CHST10	2	100417655	100417656	0.3816	rs12467104	4.53	rs4622752	0.247892	6.83	-3.95	477	37	enet	0.27	2.3e-12	-4.384	1.17e-05
Brain_Cerebellar_Hemisphere	DEP	ENSG00000115649	CNPPD1	2	219177921	219177922	0.3307	rs3731900	4.47	rs1043160	0.147021	-5.73	3.984	368	21	enet	0.19	4.9e-09	-4.9912	6e-07
Brain_Cerebellar_Hemisphere	DEP	ENSG00000115840	SLC25A12	2	171991441	171991442	0.367	rs908670	5.08	rs908670	0.263734	6.69	5.081	474	1	top1	0.26	3.7e-12	5.081	3.75e-07
Brain_Cerebellar_Hemisphere	DEP	ENSG00000120253	NUP43	6	149749441	149749442	0.296	rs6903998	4.66	rs9718079	0.229576	7.01	4.028	450	450	susie	0.27	1.9e-12	4.39824	1.09e-05
Brain_Cerebellar_Hemisphere	DEP	ENSG00000126214	KLC1	14	103561895	103561896	0.189	rs11160756	-6.71	rs3742465	0.1248	-5.25	-6.644	357	357	susie	0.13	1.4e-06	6.67733	2.43e-11
Brain_Cerebellar_Hemisphere	DEP	ENSG00000126215	XRCC3	14	103715503	103715504	0.349	rs11160756	-6.71	rs12432907	0.25566	-6.53	-4.933	342	1	top1	0.26	8.6e-12	4.933	8.1e-07
Brain_Cerebellar_Hemisphere	DEP	ENSG00000126803	HSPA2	14	64535904	64535905	0.172	rs1256065	-5.38	rs745686	-0.0064	-3.22	4.011	498	498	susie	0.0092	0.12	-4.44445	8.81e-06
Brain_Cerebellar_Hemisphere	DEP	ENSG00000131023	LATS1	6	149716424	149716425	0.18	rs6903998	4.66	rs9688452	0.007879	3.89	4.377	456	456	susie	0.06	0.0012	4.44837	8.65e-06
Brain_Cerebellar_Hemisphere	DEP	ENSG00000136935	GOLGA1	9	124941098	124941099	0.1126	rs650599	-5.21	rs12552010	0.008935	3.55	-3.82	279	279	susie	0.054	0.0021	-4.6899	2.73e-06
Brain_Cerebellar_Hemisphere	DEP	ENSG00000139746	RBM26	13	79406220	79406221	0.146	rs314690	-4.63	rs9318627	0.096425	-5.09	-4.443	389	389	susie	0.12	5.5e-06	4.58106	4.63e-06
Brain_Cerebellar_Hemisphere	DEP	ENSG00000145020	AMT	3	49422752	49422753	0.3876	rs7617480	8.49	rs9834003	0.369	-8.17	8.038	288	288	susie	0.42	1.4e-20	-5.9899	2.1e-09
Brain_Cerebellar_Hemisphere	DEP	ENSG00000149295	DRD2	11	113475388	113475389	0.238	rs4936275	-8.5	rs7125588	0.040622	4.2	-5.717	512	17	enet	0.087	0.0001	-6.11065	9.92e-10
Brain_Cerebellar_Hemisphere	DEP	ENSG00000149485	FADS1	11	61829317	61829318	0.495	rs4246215	5.57	rs174568	0.340177	-7.92	5.529	417	7	lasso	0.37	2.1e-17	-5.60032	2.14e-08
Brain_Cerebellar_Hemisphere	DEP	ENSG00000153563	CD8A	2	86808395	86808396	0.3222	rs7585722	4.54	rs2944254	0.067912	-4.61	2.841	209	24	enet	0.11	8.6e-06	-4.4572	8.3e-06
Brain_Cerebellar_Hemisphere	DEP	ENSG00000163935	SFMBT1	3	53046067	53046068	0.1834	rs7652667	-5.45	rs9870898	0.0509	4.43	-5.1369	361	1	top1	0.051	0.0026	-5.1369	2.79e-07
Brain_Cerebellar_Hemisphere	DEP	ENSG00000163938	GNL3	3	52681155	52681156	0.3181	rs7652667	-5.45	rs1108842	0.276	7.05	4.471	385	385	susie	0.3	8.7e-14	4.4587	8.25e-06
Brain_Cerebellar_Hemisphere	DEP	ENSG00000164068	RNF123	3	49689501	49689502	0.2696	rs34890793	8.26	rs6785549	0.306	7.25	6.345	313	313	susie	0.33	3.2e-15	6.3513	2.14e-10
Brain_Cerebellar_Hemisphere	DEP	ENSG00000164078	MST1R	3	49903843	49903844	0.3651	rs34890793	8.26	rs2280406	0.221	6.43	4.84	313	73	enet	0.24	3.7e-11	5.0197	5.17e-07
Brain_Cerebellar_Hemisphere	DEP	ENSG00000165379	LRFN5	14	41607569	41607570	0.536	rs1950829	7.82	rs11157247	0.26444	7.41	6.758	349	20	enet	0.36	3.8e-17	7.77485	7.55e-15
Brain_Cerebellar_Hemisphere	DEP	ENSG00000166170	BAG5	14	103562830	103562831	0.257	rs11160756	-6.71	rs11625397	0.12321	-5.32	-6.538	357	357	susie	0.14	5.4e-07	6.87247	6.31e-12
Brain_Cerebellar_Hemisphere	DEP	ENSG00000170209	ANKK1	11	113387790	113387791	0.527	rs4936275	-8.5	rs6589371	0.188019	5.98	-4.267	503	503	susie	0.19	4.6e-09	-4.47535	7.63e-06
Brain_Cerebellar_Hemisphere	DEP	ENSG00000171634	BPTF	17	67825523	67825524	0.3081	rs6504548	6.02	rs12942774	0.149581	-5.57	4.4911	318	1	top1	0.15	3.4e-07	-4.4911	7.09e-06
Brain_Cerebellar_Hemisphere	DEP	ENSG00000173540	GMPPB	3	49723950	49723951	0.4986	rs34890793	8.26	rs6809879	0.495	8.89	7.982	313	1	top1	0.5	5.3e-25	7.982	1.44e-15
Brain_Cerebellar_Hemisphere	DEP	ENSG00000173599	PC	11	66958375	66958376	0.18	rs2276138	-5.33	rs7925108	0.058325	4.11	3.9	240	10	enet	0.078	0.00024	4.56451	5.01e-06
Brain_Cerebellar_Hemisphere	DEP	ENSG00000173621	LRFN4	11	66856646	66856647	0.106	rs2276138	-5.33	rs12805133	-0.003552	3.49	4.662	214	214	susie	0.059	0.0012	4.61212	3.99e-06
Brain_Cerebellar_Hemisphere	DEP	ENSG00000175745	NR2F1	5	93583336	93583337	0.2084	rs10514370	-6.13	rs17083315	0.03128	4.03	-4.603	252	40	enet	0.11	1e-05	-5.1185	3.08e-07
Brain_Cerebellar_Hemisphere	DEP	ENSG00000178149	DALRD3	3	49022292	49022293	0.1259	rs7617480	8.49	rs12493578	0.113	-5.15	3.363	263	263	susie	0.12	3.4e-06	-4.7042	2.55e-06
Brain_Cerebellar_Hemisphere	DEP	ENSG00000178467	P4HTM	3	48989988	48989989	0.1644	rs7617480	8.49	rs9834003	0.0306	-4.57	8.038	260	260	susie	0.092	6.9e-05	-7.3728	1.67e-13
Brain_Cerebellar_Hemisphere	DEP	ENSG00000184611	KCNH7	2	162838729	162838730	0.4659	rs1424766	-4.65	rs7599823	0.336286	-7.4	-4.4624	240	240	susie	0.34	8.5e-16	4.4629	8.09e-06
Brain_Cerebellar_Hemisphere	DEP	ENSG00000185614	INKA1	3	49803253	49803254	0.3467	rs34890793	8.26	rs2352974	0.366	7.79	5.482	314	314	susie	0.38	7.1e-18	6.3338	2.39e-10
Brain_Cerebellar_Hemisphere	DEP	ENSG00000188981	MSANTD1	4	3244368	3244369	0.2969	rs2298969	-5.25	rs3129319	0.143	-5.37	-4.685	406	406	susie	0.15	2.5e-07	4.6664	3.07e-06
Brain_Cerebellar_Hemisphere	DEP	ENSG00000198208	RPS6KL1	14	74923395	74923396	0.227	rs752857	-6.83	rs741096	0.12547	5.17	-4.558	375	375	susie	0.15	4.3e-07	-4.39373	1.11e-05
Brain_Cerebellar_Hemisphere	DEP	ENSG00000198218	QRICH1	3	49094362	49094363	0.2537	rs7617480	8.49	rs6772452	0.29	6.79	4.808	253	1	top1	0.29	2.1e-13	4.808	1.52e-06
Brain_Cerebellar_Hemisphere	DEP	ENSG00000204084	INPP5B	1	37947056	37947057	0.7667	rs489408	-4.3	rs502621	0.504933	8.93	-4.198	457	15	enet	0.54	4.4e-28	-4.50678	6.58e-06
Brain_Cerebellar_Hemisphere	DEP	ENSG00000213047	DENND1B	1	197775695	197775696	0.2636	rs10922298	-7.42	rs7516481	0.007062	-3.45	-6.25	335	335	susie	0.036	0.0096	5.39188	6.97e-08
Brain_Cerebellar_Hemisphere	DEP	ENSG00000220205	VAMP2	17	8163545	8163546	0.2624	rs2278637	-4.77	rs2278637	0.186274	-5.47	-4.771	436	1	top1	0.19	1e-08	4.771	1.83e-06
Brain_Cerebellar_Hemisphere	DEP	ENSG00000221968	FADS3	11	61892050	61892051	0.322	rs4246215	5.57	rs174549	0.076531	-4.88	5.364	432	7	lasso	0.14	7.5e-07	-4.75779	1.96e-06
Brain_Cerebellar_Hemisphere	DEP	ENSG00000233276	GPX1	3	49358599	49358600	0.1779	rs7617480	8.49	rs17080528	0.0283	-4.79	-5.54	277	277	susie	0.15	2.2e-07	8.1695	3.1e-16
Brain_Cerebellar_Hemisphere	ERNBC	ENSG00000064012	CASP8	2	201233442	201233443	0.593	rs3769823	5.63	rs10931936	0.39352	8.01	5.015	350	350	susie	0.4	2.3e-19	4.96051	7.03e-07
Brain_Cerebellar_Hemisphere	ERNBC	ENSG00000075239	ACAT1	11	108121750	108121751	0.193	rs3824987	-5.46	rs10890819	0.057137	-4.64	-3.615	366	366	susie	0.11	1.9e-05	4.8332	1.34e-06
Brain_Cerebellar_Hemisphere	ERNBC	ENSG00000105656	ELL	19	18522126	18522127	0.2	rs7258465	-4.58	rs7258465	0.012051	3.55	-4.576	374	374	susie	0.04	0.0066	-4.8837	1.04e-06
Brain_Cerebellar_Hemisphere	ERNBC	ENSG00000160117	ANKLE1	19	17281644	17281645	0.337	rs4808616	12.66	rs34084277	0.065584	4.33	10.602	416	1	top1	0.066	0.00071	10.602	2.92e-26
Brain_Cerebellar_Hemisphere	ERNBC	ENSG00000198945	L3MBTL3	6	130013698	130013699	0.346	rs6569648	-5.48	rs6569648	0.077837	4.12	-5.48	562	1	top1	0.078	0.00024	-5.48	4.25e-08
Brain_Cerebellar_Hemisphere	ERPBC	ENSG00000057608	GDI2	10	5842131	5842132	0.3865	rs2797496	5.09	rs1858446	0.091084	-5.4	4.08	696	696	susie	0.14	1.2e-06	-4.7066	2.52e-06
Brain_Cerebellar_Hemisphere	ERPBC	ENSG00000064012	CASP8	2	201233442	201233443	0.593	rs700635	6.39	rs10931936	0.39352	8.01	6.339	350	350	susie	0.4	2.3e-19	6.31476	2.71e-10
Brain_Cerebellar_Hemisphere	ERPBC	ENSG00000072682	P4HA2	5	132295314	132295315	0.3089	rs2522051	-5.08	rs7705189	0.1923	5.68	4.562	410	1	top1	0.19	5.5e-09	4.562	5.07e-06
Brain_Cerebellar_Hemisphere	ERPBC	ENSG00000105656	ELL	19	18522126	18522127	0.2	rs7258465	-9.72	rs7258465	0.012051	3.55	-9.724	374	374	susie	0.04	0.0066	-9.6396	5.44e-22
Brain_Cerebellar_Hemisphere	ERPBC	ENSG00000108379	WNT3	17	46833057	46833058	0.2804	rs199498	-4.74	rs199498	0.066459	4.51	-4.736	257	6	lasso	0.17	4.3e-08	-4.6285	3.68e-06
Brain_Cerebellar_Hemisphere	ERPBC	ENSG00000117481	NSUN4	1	46340176	46340177	0.3656	rs1707302	-5.95	rs12142240	0.27798	6.79	5.007	347	1	top1	0.28	7.8e-13	5.007	5.53e-07
Brain_Cerebellar_Hemisphere	ERPBC	ENSG00000124523	SIRT5	6	13574528	13574529	0.581	rs381551	6.91	rs2841505	0.404287	-7.95	-4.692	518	1	top1	0.4	2.2e-19	4.692	2.71e-06
Brain_Cerebellar_Hemisphere	ERPBC	ENSG00000125459	MSTO1	1	155610204	155610205	0.3355	rs4971059	6.77	rs2175391	0.332394	7.26	4.7723	220	1	top1	0.33	1.7e-15	4.7723	1.82e-06
Brain_Cerebellar_Hemisphere	ERPBC	ENSG00000132676	DAP3	1	155687959	155687960	0.2086	rs2075571	6.65	rs2175391	0.02014	3.46	4.9015	221	221	susie	0.07	0.0005	4.9209	8.61e-07
Brain_Cerebellar_Hemisphere	ERPBC	ENSG00000152348	ATG10	5	81972024	81972025	0.6539	rs4703870	-6.96	rs6875409	0.3869	8.32	-6.279	389	389	susie	0.47	1.4e-23	-6.20349	5.52e-10
Brain_Cerebellar_Hemisphere	ERPBC	ENSG00000152582	SPEF2	5	35617843	35617844	0.2362	rs11748781	4.36	rs6891905	-0.00383	-4.34	4.072	463	30	enet	0.074	0.00034	-4.8034	1.56e-06
Brain_Cerebellar_Hemisphere	ERPBC	ENSG00000155749	FLACC1	2	201357397	201357398	0.4776	rs700635	6.39	rs1035142	0.271772	6.65	5.301	346	1	top1	0.27	1.5e-12	5.301	1.15e-07
Brain_Cerebellar_Hemisphere	ERPBC	ENSG00000163322	ABRAXAS1	4	83523347	83523348	0.1279	rs6535473	-5.08	rs6535473	0.00314	-3.72	-5.077	402	402	susie	0.018	0.051	5.24933	1.53e-07
Brain_Cerebellar_Hemisphere	ERPBC	ENSG00000166260	COX11	17	54968763	54968764	0.4638	rs244353	-11.1	rs12165058	0.08564	4.66	5.703	499	499	susie	0.094	5.8e-05	5.9199	3.22e-09
Brain_Cerebellar_Hemisphere	ERPBC	ENSG00000166263	STXBP4	17	54968785	54968786	0.3439	rs244353	-11.1	rs2628302	0.159746	-5.21	-6.607	499	1	top1	0.16	1.3e-07	6.607	3.92e-11
Brain_Cerebellar_Hemisphere	ERPBC	ENSG00000166965	RCCD1	15	90955795	90955796	0.7467	rs2290202	-6.84	rs3826033	0.515673	9.29	-6.77	475	8	lasso	0.53	1.6e-27	-6.7996	1.05e-11
Brain_Cerebellar_Hemisphere	ERPBC	ENSG00000169231	THBS3	1	155207980	155207981	0.2861	rs4971059	6.77	rs2066981	0.158192	-5.3	-5.69	334	334	susie	0.17	7.6e-08	5.7988	6.68e-09
Brain_Cerebellar_Hemisphere	ERPBC	ENSG00000169242	EFNA1	1	155127459	155127460	0.2782	rs4971059	6.77	rs11264329	0.144242	-5.63	4.473	354	354	susie	0.17	7.5e-08	-4.4857	7.27e-06
Brain_Cerebellar_Hemisphere	ERPBC	ENSG00000170606	HSPA4	5	133051961	133051962	0.3846	rs13718	-6.49	rs4574536	0.12507	4.61	-6.322	409	1	top1	0.13	3.3e-06	-6.322	2.58e-10
Brain_Cerebellar_Hemisphere	ERPBC	ENSG00000172638	EFEMP2	11	65873591	65873592	0.3	rs674126	-6.61	rs570387	0.322114	7.17	6.158	345	1	top1	0.32	5.5e-15	6.158	7.37e-10
Brain_Cerebellar_Hemisphere	ERPBC	ENSG00000172757	CFL1	11	65861945	65861946	0.101	rs674126	-6.61	rs7952056	-0.003846	3.47	-3.413	346	346	susie	0.0071	0.15	-5.54321	2.97e-08
Brain_Cerebellar_Hemisphere	ERPBC	ENSG00000172927	MYEOV	11	69294137	69294138	0.399	rs680618	14.28	rs4072598	0.06007	4.81	-3.846	463	23	enet	0.073	0.00038	-5.49946	3.81e-08
Brain_Cerebellar_Hemisphere	ERPBC	ENSG00000181555	SETD2	3	47163966	47163967	0.1424	rs6787229	-7.82	rs7633016	-0.00644	3.47	-2.783	212	12	enet	0.0067	0.15	-4.46774	7.9e-06
Brain_Cerebellar_Hemisphere	ERPBC	ENSG00000185294	SPPL2C	17	45844834	45844835	0.2511	rs17763086	-4.92	rs17689471	0.331915	7.38	-4.826	31	12	lasso	0.35	3.2e-16	-4.8261	1.39e-06
Brain_Cerebellar_Hemisphere	ERPBC	ENSG00000186468	RPS23	5	82278576	82278577	0.6868	rs4703870	-6.96	rs3738	0.54299	-9.3	-5.132	431	1	top1	0.54	2.3e-28	5.132	2.87e-07
Brain_Cerebellar_Hemisphere	ERPBC	ENSG00000187664	HAPLN4	19	19262795	19262796	0.128	rs2965189	5.25	rs34992005	0.021157	-3.84	-3.9002	351	14	enet	0.053	0.0022	5.4878	4.07e-08
Brain_Cerebellar_Hemisphere	ERPBC	ENSG00000198792	TMEM184B	22	38273033	38273034	0.3133	rs6001031	-8.06	rs6001064	0.14201	-5.3	-5.3855	349	349	susie	0.16	9.7e-08	5.60312	2.11e-08
Brain_Cerebellar_Hemisphere	ERPBC	ENSG00000198945	L3MBTL3	6	130013698	130013699	0.346	rs6569648	-5.35	rs6569648	0.077837	4.12	-5.352	562	1	top1	0.078	0.00024	-5.352	8.7e-08
Brain_Cerebellar_Hemisphere	ERPBC	ENSG00000213996	TM6SF2	19	19273390	19273391	0.159	rs2965189	5.24	rs4808964	0.110301	4.97	5.1299	355	355	susie	0.12	4.8e-06	5.1192	3.07e-07
Brain_Cerebellar_Hemisphere	SCZ	ENSG00000003509	NDUFAF7	2	37231713	37231714	0.2843	rs3770752	-5.76	rs1056021	0.253688	6.37	-5.115	478	1	top1	0.25	1.1e-11	-5.115	3.14e-07
Brain_Cerebellar_Hemisphere	SCZ	ENSG00000006744	ELAC2	17	13018186	13018187	0.7547	rs2051974	6.54	rs2523	0.427037	-8.26	-4.743	566	16	enet	0.45	4.2e-22	4.50877	6.52e-06
Brain_Cerebellar_Hemisphere	SCZ	ENSG00000041357	PSMA4	15	78540404	78540405	0.2518	rs8042374	-7.92	rs951266	0.0746	4.73	5.374	422	422	susie	0.12	7.7e-06	5.6517	1.59e-08
Brain_Cerebellar_Hemisphere	SCZ	ENSG00000065413	ANKRD44	2	197311172	197311173	0.1136	rs699319	7.3	rs13033821	-0.002346	-3.51	6.159	340	340	susie	0.0055	0.17	-7.08321	1.41e-12
Brain_Cerebellar_Hemisphere	SCZ	ENSG00000066135	KDM4A	1	43650157	43650158	0.2085	rs11210892	6.994	rs2275180	-0.000517	3.23	-4.525	451	451	susie	0.0063	0.16	-6.0041	1.92e-09
Brain_Cerebellar_Hemisphere	SCZ	ENSG00000075399	VPS9D1	16	89720983	89720984	0.2457	rs352935	-6.46	rs4493039	0.015621	3.98	-3.182	403	30	enet	0.065	0.00077	-5.4757	4.36e-08
Brain_Cerebellar_Hemisphere	SCZ	ENSG00000085788	DDHD2	8	38225217	38225218	0.284	rs7816998	-5.47	rs2306899	0.202293	6.1	-5.0787	278	278	susie	0.2	1.7e-09	-5.04427	4.55e-07
Brain_Cerebellar_Hemisphere	SCZ	ENSG00000090238	YPEL3	16	30096243	30096244	0.391	rs4583255	-7.64	rs7205802	0.303753	7.11	-5.2186	224	224	susie	0.31	1.9e-14	-5.2256	1.74e-07
Brain_Cerebellar_Hemisphere	SCZ	ENSG00000099899	TRMT2A	22	20117391	20117392	0.23	rs175197	-4.68	rs8137258	0.0478	4.64	4.577	556	4	lasso	0.057	0.0015	5.0129	5.36e-07
Brain_Cerebellar_Hemisphere	SCZ	ENSG00000100162	CENPM	22	41947163	41947164	0.3193	rs5751191	-7.24	rs8135804	0.29229	6.83	-5.212	346	12	lasso	0.29	1.6e-13	-4.6488	3.34e-06
Brain_Cerebellar_Hemisphere	SCZ	ENSG00000100167	SEPTIN3	22	41976271	41976272	0.4672	rs5751191	-7.22	rs5996091	0.12752	5.34	-5.944	346	9	lasso	0.16	1.3e-07	-7.0511	1.77e-12
Brain_Cerebellar_Hemisphere	SCZ	ENSG00000100426	ZBED4	22	49853841	49853842	0.284	rs1321	5.45	rs138897	0.18903	-5.95	5.088	491	491	susie	0.2	2.6e-09	-5.1889	2.12e-07
Brain_Cerebellar_Hemisphere	SCZ	ENSG00000101442	ACTR5	20	38748441	38748442	0.184	rs6065094	-7.97	rs2425371	0.089081	-4.43	-6.609	435	435	susie	0.099	3.6e-05	6.7638	1.34e-11
Brain_Cerebellar_Hemisphere	SCZ	ENSG00000102882	MAPK3	16	30123505	30123506	0.1538	rs4583255	-7.64	rs4238961	0.064512	4.16	4.535	226	6	lasso	0.14	8.9e-07	4.5183	6.23e-06
Brain_Cerebellar_Hemisphere	SCZ	ENSG00000104388	RAB2A	8	60516856	60516857	0.2357	rs544416	5.64	rs2688650	0.008741	3.9	3.665	401	16	enet	0.049	0.0032	4.86627	1.14e-06
Brain_Cerebellar_Hemisphere	SCZ	ENSG00000105926	PALS2	7	24573267	24573268	0.1503	rs10486428	6.2	rs2711119	-0.004736	-3.65	4.662	627	627	susie	0.023	0.033	-5.43083	5.61e-08
Brain_Cerebellar_Hemisphere	SCZ	ENSG00000108641	B9D1	17	19378181	19378182	0.2306	rs4073003	-6.08	rs4924987	0.018572	3.46	-5.083	270	1	top1	0.019	0.049	-5.083	3.72e-07
Brain_Cerebellar_Hemisphere	SCZ	ENSG00000112667	DNPH1	6	43229483	43229484	0.313	rs16896344	-5.23	rs7832	0.143736	-5.2	-4.605	363	1	top1	0.14	5.8e-07	4.605	4.12e-06
Brain_Cerebellar_Hemisphere	SCZ	ENSG00000113119	TMCO6	5	140639426	140639427	0.3856	rs246072	5.5	rs753280	0.241	7.14	4.727	342	31	enet	0.34	5.2e-16	4.89506	9.83e-07
Brain_Cerebellar_Hemisphere	SCZ	ENSG00000114904	NEK4	3	52770948	52770949	0.1557	rs2710323	9.07	rs1961958	0.0998	-4.35	-6.831	393	9	lasso	0.1	2.2e-05	6.9786	2.98e-12
Brain_Cerebellar_Hemisphere	SCZ	ENSG00000115073	ACTR1B	2	97664106	97664107	0.8201	rs11692435	-5.53	rs11692435	0.399249	7.95	-5.531	143	10	lasso	0.43	1.2e-20	-6.19173	5.95e-10
Brain_Cerebellar_Hemisphere	SCZ	ENSG00000117407	ARTN	1	43933319	43933320	0.6325	rs11210892	6.994	rs2108202	0.455447	8.67	3.3701	412	24	enet	0.5	4.6e-25	5.18742	2.13e-07
Brain_Cerebellar_Hemisphere	SCZ	ENSG00000117593	DARS2	1	173824502	173824503	0.3457	rs12561796	-4.922	rs12564699	0.010711	-3.69	-4.427	275	275	susie	0.052	0.0023	5.04135	4.62e-07
Brain_Cerebellar_Hemisphere	SCZ	ENSG00000119383	PTPA	9	129110949	129110950	0.245	rs2181261	4.64	rs3118634	0.189408	-5.63	4.563	375	1	top1	0.19	7.4e-09	-4.563	5.04e-06
Brain_Cerebellar_Hemisphere	SCZ	ENSG00000120071	KANSL1	17	46225388	46225389	0.7686	rs8072451	-5.85	rs17692129	0.249171	-6.36	3.71153	47	14	enet	0.28	4.7e-13	-4.84268	1.28e-06
Brain_Cerebellar_Hemisphere	SCZ	ENSG00000120314	WDR55	5	140664675	140664676	0.1546	rs246072	5.5	rs801399	0.15327	5.26	4.441	346	1	top1	0.15	2.4e-07	4.441	8.95e-06
Brain_Cerebellar_Hemisphere	SCZ	ENSG00000120451	SNX19	11	130916508	130916509	0.577	rs10791097	6.12	rs2276097	0.277988	7.02	4.895	643	11	lasso	0.28	6.8e-13	5.24598	1.55e-07
Brain_Cerebellar_Hemisphere	SCZ	ENSG00000120903	CHRNA2	8	27479882	27479883	0.5266	rs11778040	-6.56	rs11780471	0.090776	5.82	-5.201	642	642	susie	0.35	1.8e-16	-6.12084	9.31e-10
Brain_Cerebellar_Hemisphere	SCZ	ENSG00000122687	MRM2	7	2242197	2242198	0.4658	rs6461049	-9.73	rs3757440	0.363143	7.77	-6.5	407	1	top1	0.36	4.1e-17	-6.5	8.03e-11
Brain_Cerebellar_Hemisphere	SCZ	ENSG00000126456	IRF3	19	49665140	49665141	0.578	rs10415576	-6.79	rs10415576	0.151127	5.77	-6.795	324	23	enet	0.2	1.9e-09	-4.76084	1.93e-06
Brain_Cerebellar_Hemisphere	SCZ	ENSG00000126464	PRR12	19	49591642	49591643	0.561	rs10415576	-6.79	rs7251877	0.367641	7.65	-5.857	362	1	top1	0.37	2.4e-17	-5.857	4.71e-09
Brain_Cerebellar_Hemisphere	SCZ	ENSG00000131165	CHMP1A	16	89657800	89657801	0.2083	rs352935	-6.34	rs12443954	0.052823	-4.58	-4.42	427	26	enet	0.15	2.7e-07	5.8716	4.32e-09
Brain_Cerebellar_Hemisphere	SCZ	ENSG00000136631	VPS45	1	150067292	150067293	0.102	rs12063329	-5.692	rs7521768	0.043625	4.15	-5.5376	173	1	top1	0.044	0.005	-5.53759	3.07e-08
Brain_Cerebellar_Hemisphere	SCZ	ENSG00000138175	ARL3	10	102714406	102714407	0.2327	rs11191580	-8.51	rs11191375	0.046608	4.2	-6.71	365	17	enet	0.11	1.2e-05	-6.3131	2.73e-10
Brain_Cerebellar_Hemisphere	SCZ	ENSG00000139746	RBM26	13	79406220	79406221	0.146	rs9318627	-6.92	rs9318627	0.096425	-5.09	-6.925	389	389	susie	0.12	5.5e-06	6.9454	3.77e-12
Brain_Cerebellar_Hemisphere	SCZ	ENSG00000143554	SLC27A3	1	153774808	153774809	0.137	rs9427232	5.237	rs12142733	0.091427	-4.61	5.218	354	12	enet	0.13	3.1e-06	-4.92661	8.37e-07
Brain_Cerebellar_Hemisphere	SCZ	ENSG00000144035	NAT8	2	73642392	73642393	0.3004	rs6546856	5.84	rs10198549	0.124004	5.18	5.541	344	344	susie	0.13	2.8e-06	5.61815	1.93e-08
Brain_Cerebellar_Hemisphere	SCZ	ENSG00000146007	ZMAT2	5	140700333	140700334	0.1607	rs246072	5.5	rs801399	0.12078	4.76	4.441	360	1	top1	0.12	4.9e-06	4.441	8.95e-06
Brain_Cerebellar_Hemisphere	SCZ	ENSG00000147535	PLPP5	8	38269242	38269243	0.2644	rs7816998	-5.47	rs12674515	0.197153	5.94	-4.985	288	288	susie	0.21	1.6e-09	-5.156	2.52e-07
Brain_Cerebellar_Hemisphere	SCZ	ENSG00000149150	SLC43A1	11	57515785	57515786	0.386	rs708228	5.8	rs2581923	0.205563	6.63	-2.636	371	29	enet	0.27	1.3e-12	-4.71858	2.37e-06
Brain_Cerebellar_Hemisphere	SCZ	ENSG00000149295	DRD2	11	113475388	113475389	0.238	rs2514218	-7.7	rs7125588	0.040622	4.2	-6.322	512	17	enet	0.087	0.0001	-5.23629	1.64e-07
Brain_Cerebellar_Hemisphere	SCZ	ENSG00000149922	TBX6	16	30091886	30091887	0.2488	rs4583255	-7.64	rs2303255	0.011535	3.58	1.212	224	224	susie	0.015	0.065	-4.6632	3.11e-06
Brain_Cerebellar_Hemisphere	SCZ	ENSG00000151773	CCDC122	13	43874926	43874927	0.371	rs11619756	4.91	rs12866387	0.215224	-6.02	4.599	525	1	top1	0.22	5.6e-10	-4.599	4.25e-06
Brain_Cerebellar_Hemisphere	SCZ	ENSG00000157851	DPYSL5	2	26847746	26847747	0.1786	rs11126734	-4.7	rs509047	0.0926	-5.22	-4.192	379	379	susie	0.13	1.4e-06	4.44022	8.99e-06
Brain_Cerebellar_Hemisphere	SCZ	ENSG00000159958	TNFRSF13C	22	41926817	41926818	0.4263	rs5751191	-7.25	rs8135804	0.30039	7.27	-5.212	346	346	susie	0.33	1.7e-15	-5.0496	4.43e-07
Brain_Cerebellar_Hemisphere	SCZ	ENSG00000163634	THOC7	3	63863902	63863903	0.2144	rs854622	6.6	rs832187	0.171	-5.33	6.5753	598	1	top1	0.17	4.4e-08	-6.5753	4.86e-11
Brain_Cerebellar_Hemisphere	SCZ	ENSG00000163728	TTC14	3	180602129	180602130	0.1565	rs7647398	-7.12	rs1497891	0.0849	4.14	-4.411	237	1	top1	0.085	0.00013	-4.411	1.03e-05
Brain_Cerebellar_Hemisphere	SCZ	ENSG00000163935	SFMBT1	3	53046067	53046068	0.1834	rs2710323	9.07	rs9870898	0.0509	4.43	-6.034	361	1	top1	0.051	0.0026	-6.034	1.6e-09
Brain_Cerebellar_Hemisphere	SCZ	ENSG00000163938	GNL3	3	52681155	52681156	0.3181	rs2710323	9.07	rs1108842	0.276	7.05	8.721	385	385	susie	0.3	8.7e-14	8.7419	2.29e-18
Brain_Cerebellar_Hemisphere	SCZ	ENSG00000164078	MST1R	3	49903843	49903844	0.3651	rs2624847	-4.97	rs2280406	0.221	6.43	-3.603	313	73	enet	0.24	3.7e-11	-4.5323	5.83e-06
Brain_Cerebellar_Hemisphere	SCZ	ENSG00000164088	PPM1M	3	52245792	52245793	0.3292	rs2577831	8.74	rs3852064	0.227	-6.61	-5.839	325	325	susie	0.27	2.1e-12	5.972	2.34e-09
Brain_Cerebellar_Hemisphere	SCZ	ENSG00000164100	NDST3	4	118034344	118034345	0.4459	rs1599123	5.37	rs1903180	0.0206	4.68	4.839	368	35	enet	0.2	1.6e-09	4.50904	6.51e-06
Brain_Cerebellar_Hemisphere	SCZ	ENSG00000164574	GALNT10	5	154190729	154190730	0.2252	rs7730110	5.25	rs4958723	0.00563	-3.64	-3.15869	497	497	susie	0.028	0.021	4.73051	2.24e-06
Brain_Cerebellar_Hemisphere	SCZ	ENSG00000168237	GLYCTK	3	52287088	52287089	0.1907	rs2710323	9.07	rs2016575	0.0595	-5.27	-2.555	336	13	enet	0.15	4.2e-07	4.5828	4.59e-06
Brain_Cerebellar_Hemisphere	SCZ	ENSG00000169592	INO80E	16	29995293	29995294	0.3586	rs4583255	-7.66	rs9932702	0.210546	-6.43	-7.6444	202	202	susie	0.25	2.6e-11	7.6297	2.35e-14
Brain_Cerebellar_Hemisphere	SCZ	ENSG00000169851	PCDH7	4	30720414	30720415	0.1867	rs11941714	-5.54	rs1374650	-0.0045	-3.62	-5.356	401	401	susie	0.0021	0.25	5.40248	6.57e-08
Brain_Cerebellar_Hemisphere	SCZ	ENSG00000170445	HARS1	5	140692023	140692024	0.0893	rs246072	5.5	rs801399	0.0801	-4.19	4.441	358	358	susie	0.081	0.00018	-5.00552	5.57e-07
Brain_Cerebellar_Hemisphere	SCZ	ENSG00000176681	LRRC37A	17	46292732	46292733	0.7425	rs8072451	-5.85	rs8072451	0.521721	9.15	-5.851	79	31	enet	0.65	5.8e-37	-6.08253	1.18e-09
Brain_Cerebellar_Hemisphere	SCZ	ENSG00000176956	LY6H	8	143160710	143160711	0.3059	rs7835528	-4.99	rs7835528	0.207979	-6.17	-4.985	412	412	susie	0.21	6.7e-10	4.98477	6.2e-07
Brain_Cerebellar_Hemisphere	SCZ	ENSG00000180921	FAM83H	8	143733800	143733801	0.5588	rs6558394	6.06	rs13277214	0.246463	6.44	4.497	309	309	susie	0.45	7e-22	4.81274	1.49e-06
Brain_Cerebellar_Hemisphere	SCZ	ENSG00000183172	SMDT1	22	42079690	42079691	0.6802	rs5751191	-7.29	rs5751204	0.56281	-9.36	-6.906	339	339	susie	0.62	1.2e-34	5.3216	1.03e-07
Brain_Cerebellar_Hemisphere	SCZ	ENSG00000185294	SPPL2C	17	45844834	45844835	0.2511	rs8072451	-5.85	rs17689471	0.331915	7.38	-5.79	31	12	lasso	0.35	3.2e-16	-5.79002	7.04e-09
Brain_Cerebellar_Hemisphere	SCZ	ENSG00000185829	ARL17A	17	46579681	46579682	0.6615	rs199439	-5.29	rs169201	0.560441	9.43	-5.268	143	143	susie	0.57	2.2e-30	-5.01858	5.21e-07
Brain_Cerebellar_Hemisphere	SCZ	ENSG00000187664	HAPLN4	19	19262795	19262796	0.128	rs2965189	8.25	rs34992005	0.021157	-3.84	-2.0093	351	14	enet	0.053	0.0022	5.86772	4.42e-09
Brain_Cerebellar_Hemisphere	SCZ	ENSG00000188732	FAM221A	7	23680129	23680130	0.1584	rs6966641	5.09	rs4722255	0.052946	4.57	-4.4837	439	1	top1	0.053	0.0022	-4.48369	7.34e-06
Brain_Cerebellar_Hemisphere	SCZ	ENSG00000197978	GOLGA6L9	15	82430019	82430020	0.4507	rs4779050	6.51	rs2099259	0.328253	-7.27	5.685	327	21	enet	0.39	9.8e-19	-5.8218	5.82e-09
Brain_Cerebellar_Hemisphere	SCZ	ENSG00000198951	NAGA	22	42070841	42070842	0.4896	rs5751191	-7.29	rs129857	0.43763	8.73	7.139	339	339	susie	0.47	1.3e-23	7.0759	1.48e-12
Brain_Cerebellar_Hemisphere	SCZ	ENSG00000203499	IQANK1	8	143734139	143734140	0.6625	rs6558394	6.06	rs13277214	0.31324	7.41	4.497	309	309	susie	0.38	5.8e-18	4.88553	1.03e-06
Brain_Cerebellar_Hemisphere	SCZ	ENSG00000204991	SPIRE2	16	89818178	89818179	0.4222	rs352935	-6.41	rs12709094	0.243732	6.59	-5.393	360	18	lasso	0.3	1e-13	-5.6178	1.93e-08
Brain_Cerebellar_Hemisphere	SCZ	ENSG00000213996	TM6SF2	19	19273390	19273391	0.159	rs2965189	8.26	rs4808964	0.110301	4.97	8.0283	355	355	susie	0.12	4.8e-06	7.93841	2.05e-15
Brain_Cerebellar_Hemisphere	SCZ	ENSG00000214435	AS3MT	10	102869515	102869516	0.7407	rs11191580	-8.51	rs7096169	0.425583	-8.26	-7.10268	344	51	enet	0.48	4.5e-24	5.785	7.25e-09
Brain_Cerebellar_Hemisphere	SCZ	ENSG00000218739	CEBPZOS	2	37196487	37196488	0.3399	rs3770752	-5.76	rs10206380	0.17156	5.94	3.37	505	10	enet	0.19	9.9e-09	4.84624	1.26e-06
Brain_Cerebellar_Hemisphere	SCZ	ENSG00000221829	FANCG	9	35080015	35080016	0.2971	rs3088305	-4.52	rs10972284	0.174327	-5.5	4.4129	344	1	top1	0.17	3.2e-08	-4.4129	1.02e-05
Brain_Cerebellar_Hemisphere	SCZ	ENSG00000225190	PLEKHM1	17	45490748	45490749	0.7602	rs8072451	-5.85	rs8072451	0.542868	-9.22	-5.851	159	30	enet	0.59	9.4e-32	5.48226	4.2e-08
Brain_Cerebellar_Hemisphere	SCZ	ENSG00000228696	ARL17B	17	46361796	46361797	0.7833	rs11537609	-6.8	rs183211	0.122591	5.19	-5.034	61	61	susie	0.46	5.6e-23	-4.51629	6.29e-06
Brain_Cerebellar_Hemisphere	SCZ	ENSG00000233436	BTBD18	11	57751780	57751781	0.141	rs708228	5.8	rs1783983	0.013783	3.89	-4.345	393	393	susie	0.043	0.0053	-5.04605	4.51e-07
Brain_Cerebellar_Hemisphere	SCZ	ENSG00000238083	LRRC37A2	17	46511510	46511511	0.7033	rs199439	-5.29	rs169201	0.563657	9.99	-5.268	136	136	susie	0.62	4.9e-35	-5.15266	2.57e-07
Brain_Cerebellar_Hemisphere	SCZ	ENSG00000250067	YJEFN3	19	19529363	19529364	0.35	rs2965189	8.16	rs4808931	0.152238	-5.67	6.855	350	350	susie	0.16	1.3e-07	-6.98127	2.93e-12
E) Brain_Cerebellum (E5)
P < 9.78e-06	Nominally significant (i.e., P is lower than 0.05 / nGenes = 0.05 / 5111 = 9.78e-06)
Tissue	Trait	FILE	ID	CHR	P0	P1	HSQ	BEST.GWAS.ID	BEST.GWAS.Z	EQTL.ID	EQTL.R2	EQTL.Z	EQTL.GWAS.Z	NSNP	NWGT	MODEL	MODELCV.R2	MODELCV.PV	TWAS.Z	TWAS.P
Brain_Cerebellum	ADHD	ENSG00000081189	MEF2C	5	88904256	88904257	0.1115	rs4916723	7.54	rs700592	0.0647	-4.52	-4.264	254	254	susie	0.076	7.5e-05	4.48156	7.41e-06
Brain_Cerebellum	ADHD	ENSG00000082293	COL19A1	6	69866570	69866571	0.1826	rs9342783	5.86	rs7773157	0.057719	-4.08	5.094	506	1	top1	0.058	0.00053	-5.09	3.51e-07
Brain_Cerebellum	ADHD	ENSG00000117407	ARTN	1	43933319	43933320	0.5412	rs3001723	7.741	rs2108202	0.45	9.31	4.9657	412	3	lasso	0.46	1e-26	4.97801	6.42e-07
Brain_Cerebellum	ADHD	ENSG00000159214	CCDC24	1	43991358	43991359	0.1343	rs3001723	7.741	rs17414912	0.0161	-3.73	0.397	416	416	susie	0.037	0.0049	-5.27015	1.36e-07
Brain_Cerebellum	ADHD	ENSG00000164167	LSM6	4	146175684	146175685	0.1676	rs17756234	5.62	rs17021106	0.141	5.76	5.468	370	3	lasso	0.14	6.3e-08	5.47619	4.35e-08
Brain_Cerebellum	ADHD	ENSG00000173540	GMPPB	3	49723950	49723951	0.473	rs13067082	5.23	rs6809879	0.476622	9.95	4.898	318	318	susie	0.52	1.5e-31	4.8896	1.01e-06
Brain_Cerebellum	ADHD	ENSG00000186792	HYAL3	3	50299467	50299468	0.5096	rs13067082	5.23	rs13100173	0.404826	-8.88	4.718	327	327	susie	0.41	2.1e-23	-4.658	3.19e-06
Brain_Cerebellum	ADHD	ENSG00000196072	BLOC1S2	10	100286711	100286712	0.2743	rs6584356	4.43	rs2862954	0.033476	4.95	-2.907	399	23	enet	0.13	3.8e-07	-4.5758	4.74e-06
Brain_Cerebellum	ADHD	ENSG00000250673	REELD1	4	146214514	146214515	0.5508	rs17756234	5.62	rs16998674	0.46	9.3	3.969	359	5	lasso	0.49	1.5e-29	4.89027	1.01e-06
Brain_Cerebellum	AN	ENSG00000145040	UCN2	3	48563772	48563773	0.0777	rs9841602	7.75	rs7633840	0.098823	-4.65	5.389	248	1	top1	0.099	6.6e-06	-5.389	7.09e-08
Brain_Cerebellum	AN	ENSG00000177352	CCDC71	3	49166320	49166321	0.314	rs9841602	7.75	rs12490393	0.237493	7.56	5.014	259	24	enet	0.29	9.5e-16	6.17426	6.65e-10
Brain_Cerebellum	AN	ENSG00000178057	NDUFAF3	3	49020458	49020459	0.0896	rs9841602	7.75	rs6791542	0.022621	-3.54	4.963	263	3	lasso	0.043	0.0025	-4.91238	9e-07
Brain_Cerebellum	AN	ENSG00000178252	WDR6	3	49007154	49007155	0.3341	rs9841602	7.75	rs3774628	0.403913	8.82	4.984	261	1	top1	0.4	7e-23	4.984	6.23e-07
Brain_Cerebellum	AN	ENSG00000185909	KLHDC8B	3	49171610	49171611	0.0777	rs9841602	7.75	rs12629759	0.070732	4.6	4.983	262	262	susie	0.073	0.00011	5.18444	2.17e-07
Brain_Cerebellum	AN	ENSG00000213672	NCKIPSD	3	48686363	48686364	0.284	rs9841602	7.75	rs4858828	0.336958	-8.2	5.396	262	262	susie	0.35	3.1e-19	-5.18821	2.12e-07
Brain_Cerebellum	ANX	ENSG00000041353	RAB27B	18	54717859	54717860	0.1208	rs8085272	-6.22	rs4801025	0.06911	4.54	-5.689	369	3	lasso	0.074	9.2e-05	-5.5663	2.6e-08
Brain_Cerebellum	ANX	ENSG00000102572	STK24	13	98577150	98577151	0.1734	rs2274051	5.77	rs4772087	0.146657	5.34	5.235	672	1	top1	0.15	3.5e-08	5.235	1.65e-07
Brain_Cerebellum	ANX	ENSG00000106460	TMEM106B	7	12211240	12211241	0.1567	rs1435534	4.64	rs14978	0.0672	4.4	4.449	670	670	susie	0.07	0.00014	4.57129	4.85e-06
Brain_Cerebellum	ASD	ENSG00000185294	SPPL2C	17	45844834	45844835	0.3111	rs8072451	4.59	rs1876829	0.357734	8.24	4.51	31	1	top1	0.36	7.7e-20	4.51	6.48e-06
Brain_Cerebellum	ASD	ENSG00000254093	PINX1	8	10839875	10839876	0.1402	rs4841432	5.47	rs4310166	0.0142	-3.78	3.996	639	639	susie	0.029	0.011	-4.43724	9.11e-06
Brain_Cerebellum	BIP	ENSG00000010319	SEMA3G	3	52445084	52445085	0.0873	rs2590838	7.26	rs7638808	0.049739	-3.71	-5.205	363	5	lasso	0.054	0.00081	4.83	1.37e-06
Brain_Cerebellum	BIP	ENSG00000084090	STARD7	2	96208414	96208415	0.2347	rs11551400	5.08	rs997547	0.058207	3.61	4.5482	153	1	top1	0.058	0.0005	4.54821	5.41e-06
Brain_Cerebellum	BIP	ENSG00000091844	RGS17	6	153131248	153131249	0.2574	rs6927659	-4.8	rs6557273	0.131286	-5.59	-4.539	530	1	top1	0.13	1.9e-07	4.539	5.65e-06
Brain_Cerebellum	BIP	ENSG00000092529	CAPN3	15	42359499	42359500	0.1955	rs11632169	5.76	rs4924675	0.139955	5.53	4.42452	408	14	lasso	0.15	1.9e-08	4.56995	4.88e-06
Brain_Cerebellum	BIP	ENSG00000101638	ST8SIA5	18	46759256	46759257	0.5357	rs9955860	-5.02	rs12970759	0.15574	-6.02	-4.843	476	476	susie	0.32	1.6e-17	4.8585	1.18e-06
Brain_Cerebellum	BIP	ENSG00000102882	MAPK3	16	30123505	30123506	0.1349	rs12716972	4.7	rs10083738	0.064732	4.82	4.498	225	225	susie	0.08	4.9e-05	4.5057	6.61e-06
Brain_Cerebellum	BIP	ENSG00000106086	PLEKHA8	7	30027403	30027404	0.2895	rs9912	5.22	rs10951256	0.214	6.83	4.608	415	10	lasso	0.22	5.2e-12	4.54488	5.5e-06
Brain_Cerebellum	BIP	ENSG00000112667	DNPH1	6	43229483	43229484	0.3313	rs7832	-4.5	rs7832	0.104535	-5.21	-4.497	364	1	top1	0.1	3.6e-06	4.497	6.89e-06
Brain_Cerebellum	BIP	ENSG00000114904	NEK4	3	52770948	52770949	0.1285	rs2590838	7.26	rs2083180	0.084382	-4.9	-6.308	393	393	susie	0.095	9.5e-06	6.3028	2.92e-10
Brain_Cerebellum	BIP	ENSG00000122687	MRM2	7	2242197	2242198	0.4358	rs6461049	-5.9	rs7787274	0.354	8.43	-4.521	416	28	enet	0.39	1.1e-21	-4.51346	6.38e-06
Brain_Cerebellum	BIP	ENSG00000124134	KCNS1	20	45101111	45101112	0.1411	rs13043430	-6.29	rs6065770	-0.00514	-3.61	2.8109	461	461	susie	0.012	0.074	-4.8638	1.15e-06
Brain_Cerebellum	BIP	ENSG00000125319	HROB	17	44141905	44141906	0.0916	rs228768	6.31	rs12937692	0.045336	4.14	4.7839	362	1	top1	0.045	0.0019	4.78392	1.72e-06
Brain_Cerebellum	BIP	ENSG00000126231	PROZ	13	113158653	113158654	0.4129	rs9549695	-5.87	rs9549357	0.389091	-8.77	-5.216	434	434	susie	0.4	1.3e-22	5.18121	2.2e-07
Brain_Cerebellum	BIP	ENSG00000139746	RBM26	13	79406220	79406221	0.1479	rs2783125	-5.38	rs1475797	0.106822	-5.74	-5.258	396	14	enet	0.12	7.6e-07	4.65076	3.31e-06
Brain_Cerebellum	BIP	ENSG00000139842	CUL4A	13	113208715	113208716	0.1251	rs9549695	-5.87	rs9549357	0.011792	-4.28	-5.209	421	421	susie	0.033	0.007	5.24471	1.57e-07
Brain_Cerebellum	BIP	ENSG00000140326	CDAN1	15	42737125	42737126	0.2747	rs11632169	5.76	rs8039765	0.070982	5.97	5.0449	277	35	enet	0.13	2.3e-07	4.87648	1.08e-06
Brain_Cerebellum	BIP	ENSG00000148600	CDHR1	10	84194634	84194635	0.1583	rs11200877	-4.88	rs12774292	0.005545	4.02	-4.096	535	21	enet	0.055	0.00072	-4.5414	5.59e-06
Brain_Cerebellum	BIP	ENSG00000148700	ADD3	10	109996367	109996368	0.4497	rs7906904	6.62	rs734163	0.450544	9.41	6.379	334	334	susie	0.47	1e-27	6.3707	1.88e-10
Brain_Cerebellum	BIP	ENSG00000149485	FADS1	11	61829317	61829318	0.5284	rs174577	7.19	rs4246215	0.468671	-9.55	6.757	425	425	susie	0.47	7.9e-28	-7.03936	1.93e-12
Brain_Cerebellum	BIP	ENSG00000149532	CPSF7	11	61430030	61430031	0.1318	rs174577	7.19	rs174570	0.011874	3.82	3.269	366	366	susie	0.026	0.016	5.25856	1.45e-07
Brain_Cerebellum	BIP	ENSG00000158158	CNNM4	2	96760901	96760902	0.1036	rs2271893	-6.28	rs6727384	0.051796	3.94	-5.732	185	1	top1	0.052	0.00098	-5.732	9.93e-09
Brain_Cerebellum	BIP	ENSG00000161664	ASB16	17	44170446	44170447	0.0855	rs228768	6.31	rs12937692	0.054592	4.54	4.8027	356	356	susie	0.064	0.00026	5.57155	2.52e-08
Brain_Cerebellum	BIP	ENSG00000162148	SAXO4	11	61481119	61481120	0.4263	rs174577	7.19	rs174534	-0.005278	3.63	6.235	367	25	enet	0.057	0.00055	5.49016	4.02e-08
Brain_Cerebellum	BIP	ENSG00000163125	RPRD2	1	150363090	150363091	0.1571	rs1545762	-4.972	rs12738490	0.0764	4.83	-4.644	265	6	lasso	0.092	1.4e-05	-5.16325	2.43e-07
Brain_Cerebellum	BIP	ENSG00000163935	SFMBT1	3	53046067	53046068	0.1641	rs2590838	7.26	rs1004807	0.045342	-4.98	2.703	361	18	enet	0.088	2.1e-05	-5.0371	4.73e-07
Brain_Cerebellum	BIP	ENSG00000163938	GNL3	3	52681155	52681156	0.3553	rs2590838	7.26	rs2590838	0.255173	8	7.265	385	41	enet	0.3	3.8e-16	7.075	1.49e-12
Brain_Cerebellum	BIP	ENSG00000164088	PPM1M	3	52245792	52245793	0.4244	rs2590838	7.26	rs7618915	0.315708	-7.79	-4.843	325	3	lasso	0.32	2.1e-17	4.9728	6.6e-07
Brain_Cerebellum	BIP	ENSG00000168237	GLYCTK	3	52287088	52287089	0.2019	rs2590838	7.26	rs11717383	0.217185	6.6	6.591	336	336	susie	0.22	5.7e-12	6.6253	3.47e-11
Brain_Cerebellum	BIP	ENSG00000169592	INO80E	16	29995293	29995294	0.2927	rs12716972	4.7	rs9932702	0.196581	-6.27	-4.5193	201	1	top1	0.2	1.1e-10	4.5193	6.21e-06
Brain_Cerebellum	BIP	ENSG00000170035	UBE2E3	2	180967247	180967248	0.1215	rs6433891	-5.24	rs4666988	0.08348	4.97	-3.606	389	389	susie	0.11	2.4e-06	-4.93753	7.91e-07
Brain_Cerebellum	BIP	ENSG00000173599	PC	11	66958375	66958376	0.1717	rs678397	5.83	rs10791895	0.085244	-5.15	-4.692	258	258	susie	0.1	5.3e-06	5.20347	1.96e-07
Brain_Cerebellum	BIP	ENSG00000173621	LRFN4	11	66856646	66856647	0.1781	rs678397	5.83	rs10791895	0.120701	-5.09	-4.692	232	1	top1	0.12	6.2e-07	4.692	2.71e-06
Brain_Cerebellum	BIP	ENSG00000174483	BBS1	11	66510605	66510606	0.0958	rs678397	5.83	rs7925108	0.069499	4.25	4.721	269	1	top1	0.069	0.00015	4.721	2.35e-06
Brain_Cerebellum	BIP	ENSG00000187664	HAPLN4	19	19262795	19262796	0.1111	rs1064395	5.24	rs17216041	0.124543	5.35	4.79	353	1	top1	0.12	4.1e-07	4.79337	1.64e-06
Brain_Cerebellum	BIP	ENSG00000196236	XPNPEP3	22	40857096	40857097	0.1713	rs5758064	-5.61	rs138354	0.099303	-5.19	-4.557	287	36	enet	0.11	1.7e-06	5.32943	9.85e-08
Brain_Cerebellum	BIP	ENSG00000221968	FADS3	11	61892050	61892051	0.3032	rs174577	7.19	rs174555	0.185173	-6.37	6.521	435	435	susie	0.19	2.3e-10	-6.47863	9.26e-11
Brain_Cerebellum	DEP	ENSG00000004534	RBM6	3	49940006	49940007	0.4219	rs34890793	8.26	rs6771546	0.542378	10.32	-5.0355	339	339	susie	0.56	9e-35	-5.02997	4.91e-07
Brain_Cerebellum	DEP	ENSG00000010319	SEMA3G	3	52445084	52445085	0.0873	rs7652667	-5.45	rs7638808	0.049739	-3.71	-4.659	363	5	lasso	0.054	0.00081	4.45414	8.42e-06
Brain_Cerebellum	DEP	ENSG00000013306	SLC25A39	17	44324869	44324870	0.7629	rs850714	3.57	rs850714	0.297138	7.61	3.5707	341	45	enet	0.46	5.6e-27	4.5132	6.39e-06
Brain_Cerebellum	DEP	ENSG00000041353	RAB27B	18	54717859	54717860	0.1208	rs4131791	-7.53	rs4801025	0.06911	4.54	-6.833	369	3	lasso	0.074	9.2e-05	-6.97987	2.95e-12
Brain_Cerebellum	DEP	ENSG00000075413	MARK3	14	103385391	103385392	0.1746	rs11160756	-6.71	rs2296487	0.0647	-4	4.813	357	1	top1	0.065	0.00025	-4.813	1.49e-06
Brain_Cerebellum	DEP	ENSG00000077063	CTTNBP2	7	117874138	117874139	0.1352	rs1548461	6.15	rs12537079	0.0549	4.28	-5.0815	343	1	top1	0.055	0.00071	-5.0815	3.74e-07
Brain_Cerebellum	DEP	ENSG00000077380	DYNC1I2	2	171687408	171687409	0.255	rs908670	5.08	rs10202823	0.252809	-7.13	4.503	384	384	susie	0.26	8.5e-14	-4.51549	6.32e-06
Brain_Cerebellum	DEP	ENSG00000100393	EP300	22	41091785	41091786	0.115	rs7290458	6.12	rs13053242	0.083339	4.91	6.0035	274	5	lasso	0.099	6.8e-06	4.5266	6e-06
Brain_Cerebellum	DEP	ENSG00000100403	ZC3H7B	22	41301521	41301522	0.0884	rs4821990	6.15	rs5751072	0.101922	4.75	4.697	268	1	top1	0.1	4.7e-06	4.697	2.64e-06
Brain_Cerebellum	DEP	ENSG00000102572	STK24	13	98577150	98577151	0.1734	rs4772087	5.69	rs4772087	0.146657	5.34	5.688	672	1	top1	0.15	3.5e-08	5.688	1.29e-08
Brain_Cerebellum	DEP	ENSG00000106268	NUDT1	7	2242221	2242222	0.1145	rs3823624	-8.2	rs878534	0.059	-4.51	4.202	416	16	enet	0.092	1.5e-05	-4.4851	7.29e-06
Brain_Cerebellum	DEP	ENSG00000106460	TMEM106B	7	12211240	12211241	0.1567	rs5011432	6.97	rs14978	0.0672	4.4	6.563	670	670	susie	0.07	0.00014	6.9674	3.23e-12
Brain_Cerebellum	DEP	ENSG00000110011	DNAJC4	11	64230686	64230687	0.1209	rs683996	-5.29	rs677447	0.0682	-4.25	-4.624	342	1	top1	0.068	0.00017	4.624	3.76e-06
Brain_Cerebellum	DEP	ENSG00000112249	ASCC3	6	100881371	100881372	0.2419	rs12524934	-6.22	rs4840153	0.04807	-4.83	5.288	304	304	susie	0.061	0.00038	-5.0147	5.31e-07
Brain_Cerebellum	DEP	ENSG00000115649	CNPPD1	2	219177921	219177922	0.2211	rs3731900	4.47	rs3731900	0.212567	-6.61	4.466	370	7	lasso	0.24	9.4e-13	-4.8912	1e-06
Brain_Cerebellum	DEP	ENSG00000115840	SLC25A12	2	171991441	171991442	0.2807	rs908670	5.08	rs6738445	0.231639	7.11	4.973	475	1	top1	0.23	1.6e-12	4.973	6.59e-07
Brain_Cerebellum	DEP	ENSG00000126215	XRCC3	14	103715503	103715504	0.215	rs11160756	-6.71	rs12432907	0.0573	-4.81	-4.933	345	2	lasso	0.12	9.2e-07	5.57018	2.54e-08
Brain_Cerebellum	DEP	ENSG00000130724	CHMP2A	19	58555123	58555124	0.2901	rs2305119	-4.65	rs3794964	0.126811	-5.04	-4.35	245	245	susie	0.13	2.8e-07	4.90151	9.51e-07
Brain_Cerebellum	DEP	ENSG00000131023	LATS1	6	149716424	149716425	0.1297	rs6903998	4.66	rs9689723	0.184333	6.3	4.256	459	459	susie	0.2	7.8e-11	4.4409	8.96e-06
Brain_Cerebellum	DEP	ENSG00000139746	RBM26	13	79406220	79406221	0.1479	rs314690	-4.63	rs1475797	0.106822	-5.74	-4.482	396	14	enet	0.12	7.6e-07	4.7891	1.68e-06
Brain_Cerebellum	DEP	ENSG00000143641	GALNT2	1	230057989	230057990	0.3447	rs12086717	5.09	rs2057233	0.0755	4.94	4.994	496	496	susie	0.14	1.1e-07	5.17125	2.33e-07
Brain_Cerebellum	DEP	ENSG00000145020	AMT	3	49422752	49422753	0.4585	rs7617480	8.49	rs11710434	0.479566	-9.53	7.364	288	38	enet	0.51	5.8e-31	-6.83326	8.3e-12
Brain_Cerebellum	DEP	ENSG00000145029	NICN1	3	49429325	49429326	0.1111	rs7617480	8.49	rs9834003	0.080515	-4.14	8.038	288	1	top1	0.081	4.7e-05	-8.038	9.13e-16
Brain_Cerebellum	DEP	ENSG00000149485	FADS1	11	61829317	61829318	0.5284	rs4246215	5.57	rs4246215	0.468671	-9.55	5.57	425	425	susie	0.47	7.9e-28	-5.62227	1.88e-08
Brain_Cerebellum	DEP	ENSG00000149532	CPSF7	11	61430030	61430031	0.1318	rs4246215	5.57	rs174570	0.011874	3.82	3.325	366	366	susie	0.026	0.016	5.92671	3.09e-09
Brain_Cerebellum	DEP	ENSG00000162148	SAXO4	11	61481119	61481120	0.4263	rs4246215	5.57	rs174534	-0.005278	3.63	4.671	367	25	enet	0.057	0.00055	4.97549	6.51e-07
Brain_Cerebellum	DEP	ENSG00000163788	SNRK	3	43286511	43286512	0.1585	rs7650267	5.85	rs17075335	0.119181	4.9	4.701	346	1	top1	0.12	7.3e-07	4.701	2.59e-06
Brain_Cerebellum	DEP	ENSG00000163938	GNL3	3	52681155	52681156	0.3553	rs7652667	-5.45	rs2590838	0.255173	8	4.325	385	41	enet	0.3	3.8e-16	4.52947	5.91e-06
Brain_Cerebellum	DEP	ENSG00000164068	RNF123	3	49689501	49689502	0.4062	rs34890793	8.26	rs6785549	0.312465	8.18	6.345	316	64	enet	0.35	2.7e-19	6.18015	6.4e-10
Brain_Cerebellum	DEP	ENSG00000164078	MST1R	3	49903843	49903844	0.3371	rs34890793	8.26	rs11713193	0.305091	8.03	5.326	338	338	susie	0.33	7.6e-18	5.08693	3.64e-07
Brain_Cerebellum	DEP	ENSG00000165379	LRFN5	14	41607569	41607570	0.531	rs1950829	7.82	rs853239	0.248	7.66	6.333	350	45	enet	0.33	6.2e-18	6.25159	4.06e-10
Brain_Cerebellum	DEP	ENSG00000166170	BAG5	14	103562830	103562831	0.1289	rs11160756	-6.71	rs8021368	0.0486	-4.49	-6.558	359	359	susie	0.065	0.00024	6.68728	2.27e-11
Brain_Cerebellum	DEP	ENSG00000168612	ZSWIM1	20	45881226	45881227	0.1216	rs6131010	7.6	rs6131010	-0.0024	3.77	7.598	518	518	susie	0.021	0.026	5.9887	2.12e-09
Brain_Cerebellum	DEP	ENSG00000170955	CAVIN3	11	6320646	6320647	0.3084	rs10769688	4.39	rs2171605	0.18644	6.03	4.377	620	5	lasso	0.19	2.7e-10	4.5478	5.42e-06
Brain_Cerebellum	DEP	ENSG00000173540	GMPPB	3	49723950	49723951	0.473	rs34890793	8.26	rs6809879	0.476622	9.95	7.982	318	318	susie	0.52	1.5e-31	7.93407	2.12e-15
Brain_Cerebellum	DEP	ENSG00000177352	CCDC71	3	49166320	49166321	0.314	rs7617480	8.49	rs12490393	0.237493	7.56	6.73	259	24	enet	0.29	9.5e-16	5.12383	2.99e-07
Brain_Cerebellum	DEP	ENSG00000178149	DALRD3	3	49022292	49022293	0.1678	rs7617480	8.49	rs6806356	0.150179	-6.19	4.491	263	21	lasso	0.18	6.5e-10	-5.58825	2.29e-08
Brain_Cerebellum	DEP	ENSG00000178467	P4HTM	3	48989988	48989989	0.1366	rs7617480	8.49	rs9834003	0.159941	-6.19	8.038	260	260	susie	0.17	4.4e-09	-7.65448	1.94e-14
Brain_Cerebellum	DEP	ENSG00000184611	KCNH7	2	162838729	162838730	0.4596	rs1424766	-4.65	rs7599823	0.390661	-8.7	-4.4624	241	241	susie	0.39	3.4e-22	4.46263	8.1e-06
Brain_Cerebellum	DEP	ENSG00000185614	INKA1	3	49803253	49803254	0.4734	rs34890793	8.26	rs2271960	0.45893	9.53	6.397	327	327	susie	0.47	1.1e-27	6.3596	2.02e-10
Brain_Cerebellum	DEP	ENSG00000185909	KLHDC8B	3	49171610	49171611	0.0777	rs7617480	8.49	rs12629759	0.070732	4.6	6.818	262	262	susie	0.073	0.00011	5.24198	1.59e-07
Brain_Cerebellum	DEP	ENSG00000188981	MSANTD1	4	3244368	3244369	0.1877	rs2298969	-5.25	rs3129319	0.176	-5.95	-4.685	407	1	top1	0.18	1.3e-09	4.685	2.8e-06
Brain_Cerebellum	DEP	ENSG00000198160	MIER1	1	66924894	66924895	0.1288	rs688630	-5.77	rs12041926	0.0261	4.26	-4.897	547	547	susie	0.072	0.00011	-4.65076	3.31e-06
Brain_Cerebellum	DEP	ENSG00000198218	QRICH1	3	49094362	49094363	0.2709	rs7617480	8.49	rs6772452	0.2233	6.86	4.808	253	253	susie	0.23	2.8e-12	4.92525	8.43e-07
Brain_Cerebellum	DEP	ENSG00000198890	PRMT6	1	107056678	107056679	0.216	rs1730865	5.7	rs1730865	0.121	-5.23	5.695	458	458	susie	0.13	1.5e-07	-5.84146	5.17e-09
Brain_Cerebellum	DEP	ENSG00000213047	DENND1B	1	197775695	197775696	0.1542	rs10922298	-7.42	rs12121863	0.045	-4.04	-6.177	334	334	susie	0.049	0.0014	6.51453	7.29e-11
Brain_Cerebellum	DEP	ENSG00000220205	VAMP2	17	8163545	8163546	0.3643	rs2278637	-4.77	rs2278637	0.21334	-6.48	-4.771	437	1	top1	0.21	1.5e-11	4.771	1.83e-06
Brain_Cerebellum	DEP	ENSG00000221968	FADS3	11	61892050	61892051	0.3032	rs4246215	5.57	rs174555	0.185173	-6.37	5.339	435	435	susie	0.19	2.3e-10	-5.45211	4.98e-08
Brain_Cerebellum	DEP	ENSG00000233276	GPX1	3	49358599	49358600	0.1372	rs7617480	8.49	rs7617480	0.12281	5.52	8.488	277	277	susie	0.14	6.9e-08	7.7684	7.95e-15
Brain_Cerebellum	ERNBC	ENSG00000064012	CASP8	2	201233442	201233443	0.5784	rs3769823	5.63	rs10931936	0.393726	8.63	5.015	350	350	susie	0.45	3.2e-26	4.53687	5.71e-06
Brain_Cerebellum	ERNBC	ENSG00000105656	ELL	19	18522126	18522127	0.209	rs7258465	-4.58	rs731945	0.027713	-4.41	3.5291	375	375	susie	0.051	0.0011	-4.4516	8.52e-06
Brain_Cerebellum	ERNBC	ENSG00000144118	RALB	2	120240063	120240064	0.198	rs11903787	-7.42	rs11690576	0.088691	4.87	5.164	323	323	susie	0.095	1e-05	5.67379	1.4e-08
Brain_Cerebellum	ERNBC	ENSG00000198945	L3MBTL3	6	130013698	130013699	0.2094	rs6569648	-5.48	rs6569648	0.151404	5.43	-5.48	562	1	top1	0.15	2e-08	-5.48	4.25e-08
Brain_Cerebellum	ERPBC	ENSG00000057608	GDI2	10	5842131	5842132	0.3765	rs2797496	5.09	rs4748572	0.183869	-6.38	4.884	693	693	susie	0.2	6e-11	-4.8871	1.02e-06
Brain_Cerebellum	ERPBC	ENSG00000064012	CASP8	2	201233442	201233443	0.5784	rs700635	6.39	rs10931936	0.393726	8.63	6.339	350	350	susie	0.45	3.2e-26	6.90556	5e-12
Brain_Cerebellum	ERPBC	ENSG00000070759	TESK2	1	45491165	45491166	0.1882	rs4390216	-4.91	rs3219492	0.0935	4.5	-3.184	282	22	enet	0.1	3.8e-06	-5.33652	9.47e-08
Brain_Cerebellum	ERPBC	ENSG00000071967	CYBRD1	2	171522246	171522247	0.3285	rs6759240	-6.35	rs3821083	0.259059	-7.12	4.885	359	1	top1	0.26	5.3e-14	-4.885	1.03e-06
Brain_Cerebellum	ERPBC	ENSG00000072682	P4HA2	5	132295314	132295315	0.1415	rs2522051	-5.08	rs11955347	0.178	5.99	4.478	412	1	top1	0.18	9.7e-10	4.478	7.53e-06
Brain_Cerebellum	ERPBC	ENSG00000100142	POLR2F	22	38025578	38025579	0.1546	rs6001031	-8.06	rs12485196	0.050119	4.12	-2.932	371	19	enet	0.08	4.8e-05	-5.24227	1.59e-07
Brain_Cerebellum	ERPBC	ENSG00000105655	ISYNA1	19	18438300	18438301	0.2214	rs7258465	-9.72	rs4808814	-0.005161	3.59	-4.939	393	393	susie	-0.0001	0.32	-7.48916	6.93e-14
Brain_Cerebellum	ERPBC	ENSG00000105656	ELL	19	18522126	18522127	0.209	rs7258465	-9.72	rs731945	0.027713	-4.41	4.9503	375	375	susie	0.051	0.0011	-9.09959	9.07e-20
Brain_Cerebellum	ERPBC	ENSG00000108175	ZMIZ1	10	79069034	79069035	0.4376	rs873823	10.98	rs7096896	0.003586	-4.2	-0.0674	567	49	enet	0.075	8.7e-05	4.5939	4.35e-06
Brain_Cerebellum	ERPBC	ENSG00000117481	NSUN4	1	46340176	46340177	0.2945	rs1707302	-5.95	rs17361749	0.2	6.56	5.076	356	356	susie	0.21	2e-11	5.19681	2.03e-07
Brain_Cerebellum	ERPBC	ENSG00000124523	SIRT5	6	13574528	13574529	0.4733	rs381551	6.91	rs2841505	0.334518	-8.06	-4.692	517	517	susie	0.34	1.6e-18	4.58795	4.48e-06
Brain_Cerebellum	ERPBC	ENSG00000125459	MSTO1	1	155610204	155610205	0.4258	rs4971059	6.77	rs2175391	0.305	7.63	4.7723	220	1	top1	0.31	1.2e-16	4.77231	1.82e-06
Brain_Cerebellum	ERPBC	ENSG00000127914	AKAP9	7	91940866	91940867	0.1057	rs3753107	6.04	rs9656003	0.104	-5.05	5.912	300	300	susie	0.12	9.9e-07	-5.78338	7.32e-09
Brain_Cerebellum	ERPBC	ENSG00000132026	RTBDN	19	12835427	12835428	0.1991	rs16995252	5.88	rs1045913	0.045127	4.22	4.839	320	8	lasso	0.07	0.00014	4.49283	7.03e-06
Brain_Cerebellum	ERPBC	ENSG00000140497	SCAMP2	15	74873364	74873365	0.1923	rs936230	-5.15	rs1378942	0.078011	-4.96	-4.9742	284	284	susie	0.12	9.7e-07	4.5064	6.6e-06
Brain_Cerebellum	ERPBC	ENSG00000143630	HCN3	1	155277582	155277583	0.1162	rs4971059	6.77	rs348196	0.0699	-4.63	5.8345	298	1	top1	0.07	0.00015	-5.83448	5.4e-09
Brain_Cerebellum	ERPBC	ENSG00000152348	ATG10	5	81972024	81972025	0.559	rs4703870	-6.96	rs6875409	0.473	9.54	-6.279	389	8	lasso	0.58	1.6e-37	-6.12855	8.87e-10
Brain_Cerebellum	ERPBC	ENSG00000154174	TOMM70	3	100401191	100401192	0.1545	rs9833888	6.19	rs7649598	0.01969	4	-3.329	402	28	enet	0.022	0.025	-4.72848	2.26e-06
Brain_Cerebellum	ERPBC	ENSG00000155749	FLACC1	2	201357397	201357398	0.5292	rs700635	6.39	rs1035142	0.326163	7.97	5.301	346	1	top1	0.33	7e-18	5.301	1.15e-07
Brain_Cerebellum	ERPBC	ENSG00000166965	RCCD1	15	90955795	90955796	0.6217	rs2290202	-6.84	rs3826033	0.403599	8.97	-6.77	476	476	susie	0.42	1.1e-23	-6.3651	1.95e-10
Brain_Cerebellum	ERPBC	ENSG00000169231	THBS3	1	155207980	155207981	0.3375	rs4971059	6.77	rs2066981	0.216	-6.43	-5.69	335	1	top1	0.22	1.1e-11	5.69	1.27e-08
Brain_Cerebellum	ERPBC	ENSG00000169242	EFNA1	1	155127459	155127460	0.2371	rs4971059	6.77	rs11264329	0.204	-6.66	4.473	355	17	enet	0.22	9.3e-12	-5.03154	4.87e-07
Brain_Cerebellum	ERPBC	ENSG00000170606	HSPA4	5	133051961	133051962	0.1924	rs13718	-6.49	rs7715447	0.0778	4.41	-5.907	410	410	susie	0.09	1.6e-05	-6.22137	4.93e-10
Brain_Cerebellum	ERPBC	ENSG00000172638	EFEMP2	11	65873591	65873592	0.4647	rs674126	-6.61	rs633800	0.304187	7.96	6.21	348	348	susie	0.31	3.5e-17	6.1916	5.96e-10
Brain_Cerebellum	ERPBC	ENSG00000172927	MYEOV	11	69294137	69294138	0.2242	rs680618	14.28	rs4255548	0.074142	5.24	-4.528	472	472	susie	0.082	4.2e-05	-4.66059	3.15e-06
Brain_Cerebellum	ERPBC	ENSG00000173156	RHOD	11	67056817	67056818	0.3043	rs3862391	-4.76	rs11227678	0.129341	-5.21	-4.676	250	1	top1	0.13	2.4e-07	4.676	2.93e-06
Brain_Cerebellum	ERPBC	ENSG00000174775	HRAS	11	537286	537287	0.2536	rs6597981	5.16	rs12628	0.15561	-5.96	2.074	432	17	enet	0.17	2.6e-09	-4.50113	6.76e-06
Brain_Cerebellum	ERPBC	ENSG00000175550	DRAP1	11	65919256	65919257	0.1537	rs674126	-6.61	rs528736	0.033101	4.3	3.8093	344	15	enet	0.048	0.0014	5.1391	2.76e-07
Brain_Cerebellum	ERPBC	ENSG00000176222	ZNF404	19	43884050	43884051	0.1374	rs3760982	7.07	rs407731	0.04152	4.83	6.982	452	15	enet	0.078	6.4e-05	4.842	1.29e-06
Brain_Cerebellum	ERPBC	ENSG00000177628	GBA1	1	155244698	155244699	0.0813	rs4971059	6.77	rs3768566	0.0294	-3.73	4.211	316	316	susie	0.032	0.0076	-5.6583	1.53e-08
Brain_Cerebellum	ERPBC	ENSG00000185294	SPPL2C	17	45844834	45844835	0.3111	rs17763086	-4.92	rs1876829	0.357734	8.24	-4.779	31	1	top1	0.36	7.7e-20	-4.779	1.76e-06
Brain_Cerebellum	ERPBC	ENSG00000186468	RPS23	5	82278576	82278577	0.6702	rs4703870	-6.96	rs226202	0.614	-10.74	-4.987	432	1	top1	0.61	1.5e-40	4.987	6.13e-07
Brain_Cerebellum	ERPBC	ENSG00000186868	MAPT	17	45894381	45894382	0.0728	rs17763086	-4.92	rs1876829	0.0204	-3.79	-4.779	31	31	susie	0.039	0.0037	4.7365	2.17e-06
Brain_Cerebellum	ERPBC	ENSG00000198945	L3MBTL3	6	130013698	130013699	0.2094	rs6569648	-5.35	rs6569648	0.151404	5.43	-5.352	562	1	top1	0.15	2e-08	-5.352	8.7e-08
Brain_Cerebellum	ERPBC	ENSG00000213996	TM6SF2	19	19273390	19273391	0.2586	rs2965189	5.24	rs2905424	0.236841	7.13	4.9336	357	1	top1	0.24	8.6e-13	4.93362	8.07e-07
Brain_Cerebellum	ERPBC	ENSG00000225190	PLEKHM1	17	45490748	45490749	0.7054	rs17763086	-4.92	rs1876829	0.504309	-9.85	-4.779	159	159	susie	0.53	1.3e-32	4.6157	3.92e-06
Brain_Cerebellum	ERPBC	ENSG00000225973	PIGBOS1	15	55318929	55318930	0.3035	rs11639418	4.46	rs11639418	0.146493	-5.44	4.455	443	1	top1	0.15	3.6e-08	-4.455	8.39e-06
Brain_Cerebellum	SCZ	ENSG00000003509	NDUFAF7	2	37231713	37231714	0.324	rs3770752	-5.76	rs1056021	0.133519	5.96	-5.115	478	478	susie	0.15	2.6e-08	-5.26701	1.39e-07
Brain_Cerebellum	SCZ	ENSG00000006744	ELAC2	17	13018186	13018187	0.5513	rs2051974	6.54	rs2523	0.445452	-9.15	-4.743	566	1	top1	0.45	8.1e-26	4.743	2.11e-06
Brain_Cerebellum	SCZ	ENSG00000010319	SEMA3G	3	52445084	52445085	0.0873	rs2710323	9.07	rs7638808	0.049739	-3.71	-5.687	363	5	lasso	0.054	0.00081	4.79392	1.64e-06
Brain_Cerebellum	SCZ	ENSG00000041357	PSMA4	15	78540404	78540405	0.176	rs8042374	-7.92	rs578776	0.037683	-4.4	-6.958	425	4	lasso	0.07	0.00014	6.61198	3.79e-11
Brain_Cerebellum	SCZ	ENSG00000047346	ATOSA	15	52709816	52709817	0.1435	rs2414163	-4.72	rs1863512	0.005914	-3.86	-4.613	489	489	susie	0.033	0.0075	4.61002	4.03e-06
Brain_Cerebellum	SCZ	ENSG00000064726	BTBD1	15	83067333	83067334	0.2483	rs4779050	6.51	rs1553885	0.087804	4.72	4.802	339	1	top1	0.088	2.2e-05	4.802	1.57e-06
Brain_Cerebellum	SCZ	ENSG00000075399	VPS9D1	16	89720983	89720984	0.1727	rs352935	-6.46	rs1110331	0.066621	-4.53	4.9271	404	1	top1	0.067	0.00021	-4.92705	8.35e-07
Brain_Cerebellum	SCZ	ENSG00000075413	MARK3	14	103385391	103385392	0.1746	rs722637	7.26	rs2296487	0.0647	-4	4.898	357	1	top1	0.065	0.00025	-4.898	9.68e-07
Brain_Cerebellum	SCZ	ENSG00000080644	CHRNA3	15	78621294	78621295	0.2773	rs569207	-7.92	rs10519203	0.046106	-4.27	4.971	423	34	enet	0.068	0.00017	-6.88667	5.71e-12
Brain_Cerebellum	SCZ	ENSG00000080854	IGSF9B	11	133956984	133956985	0.3531	rs7122746	-7.07	rs558709	0.21758	6.61	-6.388	531	531	susie	0.23	2.7e-12	-6.5663	5.16e-11
Brain_Cerebellum	SCZ	ENSG00000085788	DDHD2	8	38225217	38225218	0.2249	rs7816998	-5.47	rs2306899	0.128	5.71	-5.079	275	275	susie	0.14	5.4e-08	-5.24923	1.53e-07
Brain_Cerebellum	SCZ	ENSG00000090238	YPEL3	16	30096243	30096244	0.3401	rs4583255	-7.64	rs7205802	0.421758	8.93	-5.2186	223	1	top1	0.42	4.1e-24	-5.21856	1.8e-07
Brain_Cerebellum	SCZ	ENSG00000100023	PPIL2	22	21666008	21666009	0.2692	rs5749696	-4.73	rs5999098	0.095712	5.51	4.2395	318	9	lasso	0.13	1.6e-07	4.60403	4.14e-06
Brain_Cerebellum	SCZ	ENSG00000100162	CENPM	22	41947163	41947164	0.389	rs5751191	-7.24	rs8135804	0.286068	7.64	-5.212	346	4	lasso	0.31	1e-16	-5.85533	4.76e-09
Brain_Cerebellum	SCZ	ENSG00000100167	SEPTIN3	22	41976271	41976272	0.3863	rs5751191	-7.22	rs4822075	0.130305	5.41	-5.5726	346	4	lasso	0.23	3.7e-12	-6.18558	6.19e-10
Brain_Cerebellum	SCZ	ENSG00000100393	EP300	22	41091785	41091786	0.115	rs20551	6.16	rs13053242	0.083339	4.91	6.0159	274	5	lasso	0.099	6.8e-06	5.15932	2.48e-07
Brain_Cerebellum	SCZ	ENSG00000100401	RANGAP1	22	41286250	41286251	0.3007	rs926914	6.12	rs8139784	0.062747	-5.17	-1.141	263	14	enet	0.095	1e-05	5.32781	9.94e-08
Brain_Cerebellum	SCZ	ENSG00000100403	ZC3H7B	22	41301521	41301522	0.0884	rs926914	6.13	rs5751072	0.101922	4.75	4.785	268	1	top1	0.1	4.7e-06	4.785	1.71e-06
Brain_Cerebellum	SCZ	ENSG00000100426	ZBED4	22	49853841	49853842	0.2485	rs1321	5.45	rs7287579	0.233601	-7.11	5.2666	491	491	susie	0.25	1.1e-13	-5.22317	1.76e-07
Brain_Cerebellum	SCZ	ENSG00000102882	MAPK3	16	30123505	30123506	0.1349	rs4583255	-7.64	rs10083738	0.064732	4.82	6.701	225	225	susie	0.08	4.9e-05	6.63163	3.32e-11
Brain_Cerebellum	SCZ	ENSG00000105717	PBX4	19	19618915	19618916	0.1916	rs2965189	8.16	rs8113682	0.077226	4.75	5.64303	350	26	enet	0.092	1.4e-05	4.90435	9.37e-07
Brain_Cerebellum	SCZ	ENSG00000106268	NUDT1	7	2242221	2242222	0.1145	rs6461049	-9.73	rs878534	0.059	-4.51	-5.53	416	16	enet	0.092	1.5e-05	5.86137	4.59e-09
Brain_Cerebellum	SCZ	ENSG00000108641	B9D1	17	19378181	19378182	0.1624	rs4073003	-6.08	rs4924980	0.081464	4.59	-5.053	269	1	top1	0.081	4.2e-05	-5.053	4.35e-07
Brain_Cerebellum	SCZ	ENSG00000112667	DNPH1	6	43229483	43229484	0.3313	rs16896344	-5.23	rs7832	0.104535	-5.21	-4.605	364	1	top1	0.1	3.6e-06	4.605	4.12e-06
Brain_Cerebellum	SCZ	ENSG00000112855	HARS2	5	140693490	140693491	0.0831	rs34282994	6.24	rs6891995	0.0173	4.38	4.819	359	28	enet	0.091	1.5e-05	5.42104	5.93e-08
Brain_Cerebellum	SCZ	ENSG00000113119	TMCO6	5	140639426	140639427	0.304	rs34282994	5.88	rs753280	0.293	7.47	4.727	343	24	enet	0.33	4.1e-18	4.94232	7.72e-07
Brain_Cerebellum	SCZ	ENSG00000113141	IK	5	140647057	140647058	0.0665	rs34282994	5.96	rs2569188	0.0255	-4.49	-3.937	345	345	susie	0.027	0.013	4.56982	4.88e-06
Brain_Cerebellum	SCZ	ENSG00000114054	PCCB	3	136250305	136250306	0.1275	rs7618871	-6.54	rs696081	0.061113	4.79	-6.093	284	8	enet	0.072	0.00011	-6.41787	1.38e-10
Brain_Cerebellum	SCZ	ENSG00000114491	UMPS	3	124730365	124730366	0.2637	rs2137599	4.37	rs6438856	0.06229	4.82	-2.735	644	29	enet	0.063	0.0003	-4.54889	5.39e-06
Brain_Cerebellum	SCZ	ENSG00000114904	NEK4	3	52770948	52770949	0.1285	rs2710323	9.07	rs2083180	0.084382	-4.9	-6.933	393	393	susie	0.095	9.5e-06	6.96749	3.23e-12
Brain_Cerebellum	SCZ	ENSG00000115073	ACTR1B	2	97664106	97664107	0.7932	rs11692435	-5.53	rs11692435	0.466355	9.32	-5.531	143	1	top1	0.47	2.2e-27	-5.531	3.18e-08
Brain_Cerebellum	SCZ	ENSG00000115524	SF3B1	2	197435090	197435091	0.1014	rs699319	7.3	rs787980	0.066912	4.37	7.218	328	328	susie	0.075	8.8e-05	7.1498	8.69e-13
Brain_Cerebellum	SCZ	ENSG00000115896	PLCL1	2	197804701	197804702	0.0736	rs699319	7.3	rs13000656	0.025973	-3.65	6.239	308	308	susie	0.044	0.0023	-6.76098	1.37e-11
Brain_Cerebellum	SCZ	ENSG00000119383	PTPA	9	129110949	129110950	0.4187	rs2181261	4.64	rs3118634	0.25403	-7.13	4.563	378	378	susie	0.25	8.9e-14	-4.86732	1.13e-06
Brain_Cerebellum	SCZ	ENSG00000120071	KANSL1	17	46225388	46225389	0.5292	rs8072451	-5.85	rs17692129	0.211151	-6.52	3.71153	47	6	lasso	0.26	8.8e-14	-4.85076	1.23e-06
Brain_Cerebellum	SCZ	ENSG00000120314	WDR55	5	140664675	140664676	0.1638	rs34282994	5.94	rs801399	0.135	5.73	4.441	347	1	top1	0.13	1.3e-07	4.441	8.95e-06
Brain_Cerebellum	SCZ	ENSG00000120451	SNX19	11	130916508	130916509	0.7257	rs10791097	6.12	rs2276097	0.52394	10.03	4.895	643	34	enet	0.55	2.3e-34	5.7955	6.81e-09
Brain_Cerebellum	SCZ	ENSG00000120903	CHRNA2	8	27479882	27479883	0.7363	rs11778040	-6.56	rs2741338	0.149	7.1	-1.793	642	642	susie	0.46	9.7e-27	-5.49218	3.97e-08
Brain_Cerebellum	SCZ	ENSG00000122687	MRM2	7	2242197	2242198	0.4358	rs6461049	-9.73	rs7787274	0.354	8.43	-6.618	416	28	enet	0.39	1.1e-21	-7.04251	1.89e-12
Brain_Cerebellum	SCZ	ENSG00000126215	XRCC3	14	103715503	103715504	0.215	rs722637	7.26	rs12432907	0.0573	-4.81	-2.21	345	2	lasso	0.12	9.2e-07	4.8977	9.7e-07
Brain_Cerebellum	SCZ	ENSG00000126456	IRF3	19	49665140	49665141	0.2217	rs10415576	-6.79	rs2304206	0.159662	5.61	-6.42239	323	1	top1	0.16	8e-09	-6.42239	1.34e-10
Brain_Cerebellum	SCZ	ENSG00000126464	PRR12	19	49591642	49591643	0.5215	rs10415576	-6.79	rs2288921	0.378846	8.74	-5.831	361	1	top1	0.38	3.3e-21	-5.831	5.51e-09
Brain_Cerebellum	SCZ	ENSG00000136383	ALPK3	15	84816679	84816680	0.2135	rs1051168	-6.54	rs187316	0.031853	4.51	-4.488	376	1	top1	0.032	0.0082	-4.488	7.19e-06
Brain_Cerebellum	SCZ	ENSG00000138002	IFT172	2	27489788	27489789	0.0909	rs4233716	-4.83	rs898031	0.014107	3.83	3.599	282	3	lasso	0.047	0.0016	4.9139	8.93e-07
Brain_Cerebellum	SCZ	ENSG00000138175	ARL3	10	102714406	102714407	0.3123	rs11191580	-8.51	rs284855	0.10307	5.45	-5.174	365	30	enet	0.26	5.9e-14	-5.76059	8.38e-09
Brain_Cerebellum	SCZ	ENSG00000139746	RBM26	13	79406220	79406221	0.1479	rs9318627	-6.92	rs1475797	0.106822	-5.74	-6.423	396	14	enet	0.12	7.6e-07	6.38	1.77e-10
Brain_Cerebellum	SCZ	ENSG00000142583	SLC2A5	1	9088477	9088478	0.2562	rs4480384	-4.33	rs11121271	-0.00489	3.51	2.554	415	415	susie	0.01	0.088	4.84927	1.24e-06
Brain_Cerebellum	SCZ	ENSG00000143554	SLC27A3	1	153774808	153774809	0.1088	rs9427232	5.237	rs12142130	0.0761	4.63	-3.105	354	11	enet	0.11	3e-06	-4.68683	2.77e-06
Brain_Cerebellum	SCZ	ENSG00000143578	CREB3L4	1	153967712	153967713	0.0884	rs9427232	5.237	rs2790686	0.0291	3.9	4.454	331	331	susie	0.035	0.0058	4.71049	2.47e-06
Brain_Cerebellum	SCZ	ENSG00000143641	GALNT2	1	230057989	230057990	0.3447	rs754666	5.388	rs2057233	0.0755	4.94	5.251	496	496	susie	0.14	1.1e-07	4.76448	1.89e-06
Brain_Cerebellum	SCZ	ENSG00000144035	NAT8	2	73642392	73642393	0.2487	rs6546856	5.84	rs6546847	0.290793	7.63	5.509	352	2	lasso	0.29	7e-16	5.5133	3.52e-08
Brain_Cerebellum	SCZ	ENSG00000146007	ZMAT2	5	140700333	140700334	0.0977	rs34282994	6.24	rs801399	0.0558	5.06	4.441	361	361	susie	0.098	7e-06	4.94977	7.43e-07
Brain_Cerebellum	SCZ	ENSG00000146830	GIGYF1	7	100689447	100689448	0.1721	rs1734907	4.83	rs221786	0.0413	4.79	4.678	320	7	enet	0.061	0.00037	4.62663	3.72e-06
Brain_Cerebellum	SCZ	ENSG00000147535	PLPP5	8	38269242	38269243	0.2619	rs7816998	-5.47	rs11986274	0.213	6.62	-5.138	285	285	susie	0.22	1.2e-11	-5.10143	3.37e-07
Brain_Cerebellum	SCZ	ENSG00000148356	LRSAM1	9	127451485	127451486	0.4232	rs3739554	4.49	rs2243767	0.19182	6.28	-3.35	363	39	enet	0.3	2.5e-16	-5.02938	4.92e-07
Brain_Cerebellum	SCZ	ENSG00000149150	SLC43A1	11	57515785	57515786	0.3907	rs708228	5.8	rs2584858	0.159882	6.46	-3.04826	371	371	susie	0.35	1.2e-19	-5.0066	5.54e-07
Brain_Cerebellum	SCZ	ENSG00000157851	DPYSL5	2	26847746	26847747	0.1562	rs11126734	-4.7	rs4513249	0.082726	-5.48	-4.428	379	379	susie	0.12	6.3e-07	4.81832	1.45e-06
Brain_Cerebellum	SCZ	ENSG00000159214	CCDC24	1	43991358	43991359	0.1343	rs11210892	6.994	rs17414912	0.0161	-3.73	2.56	416	416	susie	0.037	0.0049	-4.42804	9.51e-06
Brain_Cerebellum	SCZ	ENSG00000159640	ACE	17	63477060	63477061	0.1145	rs4459609	-4.47	rs4459609	0.116593	5.11	-4.46525	267	1	top1	0.12	9.7e-07	-4.46525	8e-06
Brain_Cerebellum	SCZ	ENSG00000160741	CRTC2	1	153958624	153958625	0.1194	rs9427232	5.237	rs3791186	0.0689	-4.17	4.486	327	1	top1	0.069	0.00016	-4.486	7.26e-06
Brain_Cerebellum	SCZ	ENSG00000163125	RPRD2	1	150363090	150363091	0.1571	rs12063329	-5.692	rs12738490	0.0764	4.83	-4.328	265	6	lasso	0.092	1.4e-05	-5.06879	4e-07
Brain_Cerebellum	SCZ	ENSG00000163536	SERPINI1	3	167735242	167735243	0.7008	rs7627289	-4.35	rs7627289	0.259482	7.1	-4.35	385	385	susie	0.32	1.3e-17	-4.72717	2.28e-06
Brain_Cerebellum	SCZ	ENSG00000163634	THOC7	3	63863902	63863903	0.2192	rs854622	6.6	rs832187	0.161869	-5.87	6.5753	602	1	top1	0.16	6.3e-09	-6.57529	4.86e-11
Brain_Cerebellum	SCZ	ENSG00000163728	TTC14	3	180602129	180602130	0.137	rs7647398	-7.12	rs9290705	0.049499	4.02	-4.591	237	1	top1	0.049	0.0013	-4.591	4.41e-06
Brain_Cerebellum	SCZ	ENSG00000163935	SFMBT1	3	53046067	53046068	0.1641	rs2710323	9.07	rs1004807	0.045342	-4.98	2.538	361	18	enet	0.088	2.1e-05	-5.95978	2.53e-09
Brain_Cerebellum	SCZ	ENSG00000163938	GNL3	3	52681155	52681156	0.3553	rs2710323	9.07	rs2590838	0.255173	8	8.575	385	41	enet	0.3	3.8e-16	8.31316	9.32e-17
Brain_Cerebellum	SCZ	ENSG00000164088	PPM1M	3	52245792	52245793	0.4244	rs2577831	8.74	rs7618915	0.315708	-7.79	-5.741	325	3	lasso	0.32	2.1e-17	5.85849	4.67e-09
Brain_Cerebellum	SCZ	ENSG00000164100	NDST3	4	118034344	118034345	0.4407	rs1599123	5.37	rs17862991	0.0781	5.19	5.1047	367	36	enet	0.16	9e-09	4.7611	1.93e-06
Brain_Cerebellum	SCZ	ENSG00000167004	PDIA3	15	43746391	43746392	0.1738	rs2255663	-6.14	rs3850777	0.010984	-3.46	-2.715	256	18	enet	0.07	0.00015	4.66075	3.15e-06
Brain_Cerebellum	SCZ	ENSG00000167264	DUS2	16	67987760	67987761	0.0956	rs8044995	4.73	rs1073632	0.035952	3.84	3.625	240	240	susie	0.054	0.00079	4.897	9.73e-07
Brain_Cerebellum	SCZ	ENSG00000167523	SPATA33	16	89657845	89657846	0.1418	rs352935	-6.34	rs164749	0.10117	-5.42	4.765	428	1	top1	0.1	5.1e-06	-4.765	1.89e-06
Brain_Cerebellum	SCZ	ENSG00000168237	GLYCTK	3	52287088	52287089	0.2019	rs2710323	9.07	rs11717383	0.217185	6.6	7.474	336	336	susie	0.22	5.7e-12	7.53884	4.74e-14
Brain_Cerebellum	SCZ	ENSG00000168612	ZSWIM1	20	45881226	45881227	0.1216	rs4239702	5	rs6131010	-0.0024	3.77	4.322	518	518	susie	0.021	0.026	4.4693	7.85e-06
Brain_Cerebellum	SCZ	ENSG00000169592	INO80E	16	29995293	29995294	0.2927	rs4583255	-7.66	rs9932702	0.196581	-6.27	-7.6444	201	1	top1	0.2	1.1e-10	7.64442	2.1e-14
Brain_Cerebellum	SCZ	ENSG00000170445	HARS1	5	140692023	140692024	0.0798	rs34282994	6.24	rs778596	0.0271	-4.46	4.679	359	359	susie	0.054	0.00076	-5.52807	3.24e-08
Brain_Cerebellum	SCZ	ENSG00000175224	ATG13	11	46617526	46617527	0.0675	rs7951870	7.59	rs3740977	0.048638	-3.97	7.009	235	235	susie	0.064	0.00028	-7.2593	3.89e-13
Brain_Cerebellum	SCZ	ENSG00000175287	PHYHD1	9	128920894	128920895	0.1783	rs2181261	4.64	rs10988152	0.01273	-4.3	-1.9635	341	341	susie	0.042	0.0029	4.71102	2.46e-06
Brain_Cerebellum	SCZ	ENSG00000176681	LRRC37A	17	46292732	46292733	0.8543	rs8072451	-5.85	rs8072451	0.42167	8.94	-5.851	79	40	enet	0.6	3.1e-39	-6.09304	1.11e-09
Brain_Cerebellum	SCZ	ENSG00000180210	F2	11	46719179	46719180	0.5033	rs7951870	7.59	rs10769205	0.205105	-6.28	4.56202	239	1	top1	0.21	4.1e-11	-4.562	5.07e-06
Brain_Cerebellum	SCZ	ENSG00000180900	SCRIB	8	143815378	143815379	0.2504	rs6558394	6.02	rs34099611	0.0628	4.68	4.779	290	1	top1	0.063	0.00031	4.779	1.76e-06
Brain_Cerebellum	SCZ	ENSG00000180921	FAM83H	8	143733800	143733801	0.5107	rs6558394	6.06	rs7831467	0.222	7.23	4.339	309	309	susie	0.47	1.3e-27	4.6733	2.96e-06
Brain_Cerebellum	SCZ	ENSG00000183172	SMDT1	22	42079690	42079691	0.5345	rs5751191	-7.29	rs13057094	0.577262	-10.52	-6.7737	339	339	susie	0.65	6.5e-45	5.50895	3.61e-08
Brain_Cerebellum	SCZ	ENSG00000185294	SPPL2C	17	45844834	45844835	0.3111	rs8072451	-5.85	rs1876829	0.357734	8.24	-5.752	31	1	top1	0.36	7.7e-20	-5.752	8.82e-09
Brain_Cerebellum	SCZ	ENSG00000185829	ARL17A	17	46579681	46579682	0.6239	rs199439	-5.29	rs199451	0.51126	9.79	-5.267	143	18	enet	0.56	2e-35	-4.52645	6e-06
Brain_Cerebellum	SCZ	ENSG00000186868	MAPT	17	45894381	45894382	0.0728	rs8072451	-5.85	rs1876829	0.0204	-3.79	-5.752	31	31	susie	0.039	0.0037	5.68995	1.27e-08
Brain_Cerebellum	SCZ	ENSG00000187664	HAPLN4	19	19262795	19262796	0.1111	rs2965189	8.25	rs17216041	0.124543	5.35	5.34479	353	1	top1	0.12	4.1e-07	5.34479	9.05e-08
Brain_Cerebellum	SCZ	ENSG00000187726	DNAJB13	11	73950318	73950319	0.1456	rs10898957	-4.33	rs826054	0.023654	-3.92	3.806	354	354	susie	0.072	0.00011	-4.8253	1.4e-06
Brain_Cerebellum	SCZ	ENSG00000197978	GOLGA6L9	15	82430019	82430020	0.4655	rs4779050	6.51	rs4778672	0.213545	7.65	-4.704	327	26	enet	0.4	6.2e-23	-5.87483	4.23e-09
Brain_Cerebellum	SCZ	ENSG00000198951	NAGA	22	42070841	42070842	0.4312	rs5751191	-7.29	rs4822084	0.49404	9.76	6.982	339	339	susie	0.5	5.3e-30	7.09687	1.28e-12
Brain_Cerebellum	SCZ	ENSG00000203499	IQANK1	8	143734139	143734140	0.6125	rs6558394	6.06	rs13277214	0.284	8.47	4.497	309	309	susie	0.48	2.4e-28	4.85663	1.19e-06
Brain_Cerebellum	SCZ	ENSG00000204991	SPIRE2	16	89818178	89818179	0.2904	rs352935	-6.41	rs10852623	0.264259	7.18	-5.687	361	361	susie	0.27	1.4e-14	-5.70588	1.16e-08
Brain_Cerebellum	SCZ	ENSG00000213996	TM6SF2	19	19273390	19273391	0.2586	rs2965189	8.26	rs2905424	0.236841	7.13	7.81288	357	1	top1	0.24	8.6e-13	7.81288	5.59e-15
Brain_Cerebellum	SCZ	ENSG00000214435	AS3MT	10	102869515	102869516	0.6966	rs11191580	-8.51	rs7096169	0.495126	-9.71	-7.10268	344	25	enet	0.5	2.9e-30	6.6052	3.97e-11
Brain_Cerebellum	SCZ	ENSG00000214575	CPEB1	15	82648860	82648861	0.1334	rs4779050	6.51	rs4778686	0.022149	-3.99	5.799	262	1	top1	0.022	0.023	-5.799	6.67e-09
Brain_Cerebellum	SCZ	ENSG00000225190	PLEKHM1	17	45490748	45490749	0.7054	rs8072451	-5.85	rs1876829	0.504309	-9.85	-5.752	159	159	susie	0.53	1.3e-32	5.39869	6.71e-08
Brain_Cerebellum	SCZ	ENSG00000238083	LRRC37A2	17	46511510	46511511	0.7191	rs199439	-5.29	rs169201	0.561383	10.37	-5.268	136	42	enet	0.61	1.4e-40	-5.92874	3.05e-09
Brain_Cerebellum	SCZ	ENSG00000242866	STRC	15	43618799	43618800	0.0772	rs2255663	-6.14	rs6493083	-0.003501	3.98	-5.757	255	255	susie	0.032	0.0081	-5.9099	3.42e-09
Brain_Cerebellum	SCZ	ENSG00000250067	YJEFN3	19	19529363	19529364	0.3337	rs2965189	8.16	rs739461	0.174871	-6.56	5.6792	352	30	enet	0.24	3.2e-13	-6.56604	5.17e-11
F) Brain_Cortex (E6)
P < 1.31e-05	Nominally significant (i.e., P is lower than 0.05 / nGenes = 0.05 / 3820 = 1.31e-05)
Tissue	Trait	FILE	ID	CHR	P0	P1	HSQ	BEST.GWAS.ID	BEST.GWAS.Z	EQTL.ID	EQTL.R2	EQTL.Z	EQTL.GWAS.Z	NSNP	NWGT	MODEL	MODELCV.R2	MODELCV.PV	TWAS.Z	TWAS.P
Brain_Cortex	ADHD	ENSG00000066056	TIE1	1	43300992	43300993	0.1444	rs3001723	7.741	rs2275180	0.0941	-4.38	-5.287	461	1	top1	0.094	1.4e-05	5.287	1.24e-07
Brain_Cortex	ADHD	ENSG00000117407	ARTN	1	43933319	43933320	0.1131	rs3001723	7.741	rs2108202	0.129	5.02	4.96569	412	2	lasso	0.13	2.8e-07	4.96071	7.02e-07
Brain_Cortex	ADHD	ENSG00000126091	ST3GAL3	1	43705823	43705824	0.1196	rs3001723	7.741	rs3011217	0.0767	-4.34	6.234	422	1	top1	0.077	8.7e-05	-6.234	4.55e-10
Brain_Cortex	ADHD	ENSG00000163596	ICA1L	2	202871984	202871985	0.1095	rs7582720	-4.75	rs4510208	0.0661	-4.15	-4.688	242	1	top1	0.066	0.00026	4.688	2.76e-06
Brain_Cortex	ADHD	ENSG00000164167	LSM6	4	146175684	146175685	0.2611	rs17756234	5.62	rs3815967	0.164309	5.82	5.574	370	1	top1	0.16	7.5e-09	5.574	2.49e-08
Brain_Cortex	ADHD	ENSG00000173540	GMPPB	3	49723950	49723951	0.3625	rs13067082	5.23	rs6809879	0.39739	8.61	4.898	313	1	top1	0.4	7e-22	4.898	9.68e-07
Brain_Cortex	ADHD	ENSG00000186792	HYAL3	3	50299467	50299468	0.5584	rs13067082	5.23	rs13100173	0.46027	-9.17	4.718	303	1	top1	0.46	3e-26	-4.718	2.38e-06
Brain_Cortex	ADHD	ENSG00000243477	NAA80	3	50299116	50299117	0.5444	rs13067082	5.23	rs13100173	0.31505	7.61	4.718	303	303	susie	0.32	3.3e-17	4.7634	1.9e-06
Brain_Cortex	ADHD	ENSG00000250673	REELD1	4	146214514	146214515	0.1685	rs17756234	5.62	rs3815967	0.173124	5.94	5.574	359	1	top1	0.17	2.8e-09	5.574	2.49e-08
Brain_Cortex	AN	ENSG00000170430	MGMT	10	129467183	129467184	0.5805	rs2008387	5.42	rs1008982	0.24943	-8.09	4.134	593	21	enet	0.39	2.1e-21	-4.7587	1.95e-06
Brain_Cortex	AN	ENSG00000177352	CCDC71	3	49166320	49166321	0.0893	rs9841602	7.75	rs6779394	0.08434	4.27	5.429	259	17	enet	0.092	1.7e-05	6.17	6.65e-10
Brain_Cortex	AN	ENSG00000178149	DALRD3	3	49022292	49022293	0.1139	rs9841602	7.75	rs4858798	0.13352	-5.42	5.386	263	263	susie	0.13	2.1e-07	-4.74	2.13e-06
Brain_Cortex	AN	ENSG00000178252	WDR6	3	49007154	49007155	0.3111	rs9841602	7.75	rs3774628	0.17266	5.92	4.984	261	39	enet	0.21	7.3e-11	6.17	6.88e-10
Brain_Cortex	AN	ENSG00000213672	NCKIPSD	3	48686363	48686364	0.3123	rs9841602	7.75	rs6791542	0.41309	-8.82	4.963	262	1	top1	0.41	6.3e-23	-4.96	6.94e-07
Brain_Cortex	ANX	ENSG00000085365	SCAMP1	5	78360582	78360583	0.226	rs876605	-5.401	rs10474554	0.127024	5.48	-4.239	438	438	susie	0.14	7.3e-08	-4.38598	1.15e-05
Brain_Cortex	ANX	ENSG00000101017	CD40	20	46118271	46118272	0.2791	rs6074015	-4.71	rs13038523	0.038466	-4.54	1.6	501	43	enet	0.058	0.00059	-4.53244	5.83e-06
Brain_Cortex	ANX	ENSG00000173852	DPY19L1	7	35038270	35038271	0.1558	rs328902	4.13	rs1186717	0.029485	4.41	3.936	482	5	lasso	0.048	0.0016	4.389	1.14e-05
Brain_Cortex	ANX	ENSG00000263001	GTF2I	7	74657666	74657667	0.427	rs13227433	4.42	rs35005436	0.296759	7.55	4.4065	155	155	susie	0.31	2.2e-16	4.8513	1.23e-06
Brain_Cortex	BIP	ENSG00000008838	MED24	17	40061214	40061215	0.2345	rs7502233	-4.81	rs2227319	0.117709	-5.7	-4.438	302	8	lasso	0.14	1.5e-07	5.14384	2.69e-07
Brain_Cortex	BIP	ENSG00000108587	GOSR1	17	30477361	30477362	0.4019	rs216480	4.58	rs3764417	0.34838	8.35	-4.445	309	309	susie	0.37	4.5e-20	-4.52794	5.96e-06
Brain_Cortex	BIP	ENSG00000112293	GPLD1	6	24489621	24489622	0.2782	rs16888692	-5.75	rs4472344	0.0101	4.11	-4.9453	613	613	susie	0.02	0.03	-4.84124	1.29e-06
Brain_Cortex	BIP	ENSG00000114902	SPCS1	3	52704954	52704955	0.109	rs2590838	7.26	rs3617	0.05718	4.37	-6.797	382	1	top1	0.057	0.00065	-6.797	1.07e-11
Brain_Cortex	BIP	ENSG00000114904	NEK4	3	52770948	52770949	0.0993	rs2590838	7.26	rs1014969	0.00174	-3.99	-6.227	393	17	enet	0.038	0.0048	4.9379	7.9e-07
Brain_Cortex	BIP	ENSG00000122574	WIPF3	7	29806485	29806486	0.2226	rs9912	5.22	rs174916	0.077443	-4.74	-3.95233	544	24	enet	0.16	1.3e-08	5.1317	2.87e-07
Brain_Cortex	BIP	ENSG00000122687	MRM2	7	2242197	2242198	0.3673	rs6461049	-5.9	rs3757440	0.243834	7.71	-4.413	419	419	susie	0.3	4.2e-16	-4.851	1.23e-06
Brain_Cortex	BIP	ENSG00000124107	SLPI	20	45254563	45254564	0.145	rs6130764	-6.33	rs734784	0.02442	-3.87	-5.913	476	4	lasso	0.039	0.0041	6.8	1.02e-11
Brain_Cortex	BIP	ENSG00000128285	MCHR1	22	40678749	40678750	0.138	rs5758064	-5.61	rs138312	0.09046	5.03	-5.368	285	285	susie	0.098	9.4e-06	-5.43522	5.47e-08
Brain_Cortex	BIP	ENSG00000135250	SRPK2	7	105399307	105399308	0.0885	rs1978201	-5	rs1013016	0.062735	3.83	-4.67324	395	1	top1	0.063	0.00037	-4.6732	2.96e-06
Brain_Cortex	BIP	ENSG00000138688	BLTP1	4	122152332	122152333	0.1409	rs17388568	5.57	rs17388568	0.082268	-4.65	5.5671	317	317	susie	0.087	3e-05	-5.29998	1.16e-07
Brain_Cortex	BIP	ENSG00000140326	CDAN1	15	42737125	42737126	0.1801	rs11632169	5.76	rs9919994	0.108334	4.92	4.6638	275	1	top1	0.11	3.2e-06	4.66377	3.1e-06
Brain_Cortex	BIP	ENSG00000141013	GAS8	16	90019628	90019629	0.7282	rs352935	-5.45	rs12930631	0.228976	-6.65	3.807	270	15	lasso	0.36	9e-20	-4.53227	5.84e-06
Brain_Cortex	BIP	ENSG00000141098	GFOD2	16	67719420	67719421	0.0773	rs5923	4.54	rs7195415	0.012819	-3.64	4.2023	216	216	susie	0.051	0.0012	-4.39138	1.13e-05
Brain_Cortex	BIP	ENSG00000143603	KCNN3	1	154870279	154870280	0.1455	rs4845681	5.005	rs10908445	0.0658	-4.27	4.151	417	417	susie	0.069	0.00019	-4.54707	5.44e-06
Brain_Cortex	BIP	ENSG00000147419	CCDC25	8	27772652	27772653	0.3283	rs6989497	4.55	rs9797	0.17061	6.08	-4.445	628	1	top1	0.17	3.7e-09	-4.44505	8.79e-06
Brain_Cortex	BIP	ENSG00000148700	ADD3	10	109996367	109996368	0.1628	rs7906904	6.62	rs1349348	0.0105	3.62	5.971	334	334	susie	0.027	0.015	6.3791	1.78e-10
Brain_Cortex	BIP	ENSG00000149485	FADS1	11	61829317	61829318	0.2493	rs174577	7.19	rs174555	0.209207	-6.41	6.521	423	1	top1	0.21	4.5e-11	-6.521	6.98e-11
Brain_Cortex	BIP	ENSG00000163125	RPRD2	1	150363090	150363091	0.1869	rs1545762	-4.972	rs12738490	0.0639	4.35	-4.644	265	1	top1	0.064	0.00033	-4.644	3.42e-06
Brain_Cortex	BIP	ENSG00000163938	GNL3	3	52681155	52681156	0.0993	rs2590838	7.26	rs6765687	0.10628	4.93	6.36892	385	8	enet	0.11	3.9e-06	7.52588	5.24e-14
Brain_Cortex	BIP	ENSG00000167264	DUS2	16	67987760	67987761	0.2778	rs5923	4.69	rs11075672	0.159989	-5.82	-3.334	244	244	susie	0.17	5.3e-09	4.89653	9.75e-07
Brain_Cortex	BIP	ENSG00000168237	GLYCTK	3	52287088	52287089	0.1138	rs2590838	7.26	rs524986	0.05828	4.37	4.945	336	336	susie	0.074	0.00011	6.0584	1.37e-09
Brain_Cortex	BIP	ENSG00000177082	WDR73	15	84654342	84654343	0.2982	rs7237	-6.4	rs7237	0.075408	-5.09	-6.401	334	334	susie	0.1	4.7e-06	6.19636	5.78e-10
Brain_Cortex	BIP	ENSG00000181625	SLX1B	16	29455104	29455105	0.2044	rs7190185	-4.71	rs7190185	0.070872	3.82	-4.7102	165	1	top1	0.071	0.00016	-4.71023	2.47e-06
Brain_Cortex	BIP	ENSG00000242247	ARFGAP3	22	42858105	42858106	0.299	rs4140554	-5.29	rs5751372	0.246	6.78	4.425	525	1	top1	0.25	5.6e-13	4.425	9.64e-06
Brain_Cortex	DEP	ENSG00000004534	RBM6	3	49940006	49940007	0.3598	rs34890793	8.26	rs6771546	0.45443	9.46	-5.0355	315	315	susie	0.48	7.9e-28	-5.04976	4.42e-07
Brain_Cortex	DEP	ENSG00000008838	MED24	17	40061214	40061215	0.2345	rs12601929	-5.32	rs2227319	0.117709	-5.7	-4.546	302	8	lasso	0.14	1.5e-07	4.56222	5.06e-06
Brain_Cortex	DEP	ENSG00000066248	NGEF	2	233013271	233013272	0.192	rs283476	5.22	rs6437075	0.0167	-3.53	1.212	472	472	susie	0.023	0.023	-4.7563	1.97e-06
Brain_Cortex	DEP	ENSG00000077380	DYNC1I2	2	171687408	171687409	0.1055	rs908670	5.08	rs13017585	0.0534	-4.06	4.486	383	1	top1	0.053	0.00096	-4.486	7.26e-06
Brain_Cortex	DEP	ENSG00000101017	CD40	20	46118271	46118272	0.2791	rs6131010	7.6	rs13038523	0.038466	-4.54	5.39	501	43	enet	0.058	0.00059	-5.10293	3.34e-07
Brain_Cortex	DEP	ENSG00000108379	WNT3	17	46833057	46833058	0.6245	rs3760377	-5.02	rs12452064	0.211546	-6.28	-2.903	253	29	enet	0.25	2.6e-13	4.40203	1.07e-05
Brain_Cortex	DEP	ENSG00000115649	CNPPD1	2	219177921	219177922	0.2944	rs3731900	4.47	rs1043160	0.0246	-4.32	3.984	370	370	susie	0.043	0.0029	-4.4232	9.72e-06
Brain_Cortex	DEP	ENSG00000115840	SLC25A12	2	171991441	171991442	0.2115	rs908670	5.08	rs6754817	0.165	6.14	4.967	474	1	top1	0.16	7.4e-09	4.967	6.8e-07
Brain_Cortex	DEP	ENSG00000119414	PPP6C	9	125189938	125189939	0.0823	rs650599	-5.21	rs687654	0.0528	-3.95	-4.936	321	1	top1	0.053	0.001	4.936	7.97e-07
Brain_Cortex	DEP	ENSG00000124201	ZNFX1	20	49278176	49278177	0.1957	rs6012564	-4.95	rs7266044	0.093272	5.01	-4.544	424	424	susie	0.1	7.2e-06	-4.70928	2.49e-06
Brain_Cortex	DEP	ENSG00000124207	CSE1L	20	49046245	49046246	0.1572	rs6012564	-4.95	rs2295714	0.088215	4.45	-4.788	478	1	top1	0.088	2.6e-05	-4.788	1.68e-06
Brain_Cortex	DEP	ENSG00000126215	XRCC3	14	103715503	103715504	0.132	rs11160756	-6.71	rs4906356	0.144791	5.25	4.513	343	1	top1	0.14	6.4e-08	4.513	6.39e-06
Brain_Cortex	DEP	ENSG00000131323	TRAF3	14	102777475	102777476	0.2006	rs7147531	6.09	rs7145882	0.110967	5.94	2.775	339	15	enet	0.17	3.3e-09	4.5376	5.69e-06
Brain_Cortex	DEP	ENSG00000134376	CRB1	1	197268203	197268204	0.0934	rs1135810	-6.54	rs1135810	0.0855	4.3	-6.5392	256	1	top1	0.085	3.5e-05	-6.53923	6.18e-11
Brain_Cortex	DEP	ENSG00000134569	LRP4	11	46918641	46918642	0.1008	rs4752965	-4.89	rs11039035	0.004661	3.4	-4.61	278	1	top1	0.0047	0.18	-4.61	4.03e-06
Brain_Cortex	DEP	ENSG00000142599	RERE	1	8817642	8817643	0.1292	rs2661868	5.2	rs3765971	0.144	5.39	-4.677	374	1	top1	0.14	6.8e-08	-4.677	2.91e-06
Brain_Cortex	DEP	ENSG00000145020	AMT	3	49422752	49422753	0.4408	rs7617480	8.49	rs11710434	0.38009	-8.68	7.364	288	288	susie	0.4	6.1e-22	-7.3097	2.68e-13
Brain_Cortex	DEP	ENSG00000149485	FADS1	11	61829317	61829318	0.2493	rs4246215	5.57	rs174555	0.209207	-6.41	5.339	423	1	top1	0.21	4.5e-11	-5.339	9.35e-08
Brain_Cortex	DEP	ENSG00000152760	DYNLT5	1	66752459	66752460	0.3789	rs688630	-5.77	rs12727422	0.242	-6.98	3.798	558	558	susie	0.32	3.1e-17	-5.31061	1.09e-07
Brain_Cortex	DEP	ENSG00000163050	COQ8A	1	226897535	226897536	0.2002	rs2246221	-5.36	rs589616	0.0248	4.27	-0.635	491	491	susie	0.059	0.00053	-4.77723	1.78e-06
Brain_Cortex	DEP	ENSG00000163938	GNL3	3	52681155	52681156	0.0993	rs7652667	-5.45	rs6765687	0.10628	4.93	2.9104	385	8	enet	0.11	3.9e-06	4.38683	1.15e-05
Brain_Cortex	DEP	ENSG00000164068	RNF123	3	49689501	49689502	0.1812	rs34890793	8.26	rs2271960	0.15065	6.11	6.397	313	313	susie	0.16	7e-09	6.31675	2.67e-10
Brain_Cortex	DEP	ENSG00000164078	MST1R	3	49903843	49903844	0.1298	rs34890793	8.26	rs2681780	0.08763	5.13	5.4857	314	1	top1	0.088	2.8e-05	5.48568	4.12e-08
Brain_Cortex	DEP	ENSG00000164483	SAMD3	6	130365424	130365425	0.1495	rs10872361	-5.44	rs4555944	0.0618	-4.81	-3.542	498	498	susie	0.077	8.8e-05	4.3715	1.23e-05
Brain_Cortex	DEP	ENSG00000166166	TRMT61A	14	103529183	103529184	0.1444	rs11160756	-6.71	rs11625397	0.033719	-4.22	-6.538	351	15	enet	0.084	4.2e-05	5.8367	5.33e-09
Brain_Cortex	DEP	ENSG00000170209	ANKK1	11	113387790	113387791	0.3051	rs4936275	-8.5	rs6589371	0.197666	6.76	-4.267	514	514	susie	0.2	1.5e-10	-4.43647	9.14e-06
Brain_Cortex	DEP	ENSG00000173540	GMPPB	3	49723950	49723951	0.3625	rs34890793	8.26	rs6809879	0.39739	8.61	7.982	313	1	top1	0.4	7e-22	7.982	1.44e-15
Brain_Cortex	DEP	ENSG00000173611	SCAI	9	125143495	125143496	0.0906	rs650599	-5.21	rs360210	0.0537	-4.4	-4.912	305	305	susie	0.058	0.00057	4.6928	2.7e-06
Brain_Cortex	DEP	ENSG00000178467	P4HTM	3	48989988	48989989	0.1208	rs7617480	8.49	rs9882443	0.13157	-5.44	4.527	260	260	susie	0.14	7.7e-08	-4.67167	2.99e-06
Brain_Cortex	DEP	ENSG00000187676	B3GLCT	13	31199935	31199936	0.1967	rs1409379	-6.01	rs7986755	0.04166	4.64	-5.8187	585	585	susie	0.079	6.6e-05	-6.2128	5.2e-10
Brain_Cortex	DEP	ENSG00000198160	MIER1	1	66924894	66924895	0.1247	rs688630	-5.77	rs17497947	0.131	4.98	-5.037	547	1	top1	0.13	2.9e-07	-5.037	4.73e-07
Brain_Cortex	DEP	ENSG00000198218	QRICH1	3	49094362	49094363	0.1629	rs7617480	8.49	rs7100	0.1099	4.73	4.787	253	1	top1	0.11	2.7e-06	4.787	1.69e-06
Brain_Cortex	DEP	ENSG00000220205	VAMP2	17	8163545	8163546	0.1865	rs2278637	-4.77	rs3027246	0.102109	-5.06	-4.093	437	437	susie	0.12	7.1e-07	4.57932	4.66e-06
Brain_Cortex	DEP	ENSG00000233276	GPX1	3	49358599	49358600	0.1958	rs7617480	8.49	rs11710434	0.18579	6.57	7.364	277	277	susie	0.22	1.9e-11	8.03482	9.37e-16
Brain_Cortex	DEP	ENSG00000263001	GTF2I	7	74657666	74657667	0.427	rs12154266	4.42	rs35005436	0.296759	7.55	3.971	155	155	susie	0.31	2.2e-16	4.9225	8.54e-07
Brain_Cortex	ERNBC	ENSG00000064012	CASP8	2	201233442	201233443	0.4985	rs3769823	5.63	rs10931936	0.384	8.65	5.015	350	350	susie	0.39	1.8e-21	4.99392	5.92e-07
Brain_Cortex	ERNBC	ENSG00000124459	ZNF45	19	43935277	43935278	0.2146	rs10426528	5.79	rs397913	0.061423	4.62	5.303	468	468	susie	0.1	4.9e-06	4.88745	1.02e-06
Brain_Cortex	ERNBC	ENSG00000138031	ADCY3	2	24919838	24919839	0.171	rs2384061	-5.75	rs6737082	0.16	-5.95	-5.152	319	319	susie	0.17	3.1e-09	5.03077	4.89e-07
Brain_Cortex	ERNBC	ENSG00000144118	RALB	2	120240063	120240064	0.2788	rs11903787	-7.42	rs3931841	0.206	6.45	6.523	322	322	susie	0.21	5.1e-11	6.53919	6.19e-11
Brain_Cortex	ERNBC	ENSG00000175279	CENPS	1	10430782	10430783	0.2432	rs607941	-9.5	rs647281	0.102	4.46	-4.615	380	1	top1	0.1	6.1e-06	-4.615	3.93e-06
Brain_Cortex	ERNBC	ENSG00000176222	ZNF404	19	43884050	43884051	0.458	rs10426528	5.79	rs1050054	0.305856	7.6	5.221	450	1	top1	0.31	2.9e-16	5.221	1.78e-07
Brain_Cortex	ERNBC	ENSG00000198625	MDM4	1	204516378	204516379	0.2972	rs4245739	9.93	rs10793766	0.118	5.11	8.381	629	1	top1	0.12	1.2e-06	8.381	5.25e-17
Brain_Cortex	ERNBC	ENSG00000198945	L3MBTL3	6	130013698	130013699	0.3276	rs6569648	-5.48	rs7451021	0.141	5.84	-4.8807	562	562	susie	0.16	1.9e-08	-5.09	3.58e-07
Brain_Cortex	ERPBC	ENSG00000001631	KRIT1	7	92246165	92246166	0.0685	rs3753107	6.04	rs12704637	-0.001095	-3.58	4.76	309	309	susie	0.019	0.035	-5.86202	4.57e-09
Brain_Cortex	ERPBC	ENSG00000040199	PHLPP2	16	71724700	71724701	0.2256	rs9940707	4.83	rs2288486	0.032498	3.79	4.54	438	438	susie	0.072	0.00014	4.5673	4.94e-06
Brain_Cortex	ERPBC	ENSG00000057608	GDI2	10	5842131	5842132	0.2778	rs2797496	5.09	rs2275774	0.11912	-5.13	4.533	698	698	susie	0.12	6.7e-07	-4.7136	2.43e-06
Brain_Cortex	ERPBC	ENSG00000064012	CASP8	2	201233442	201233443	0.4985	rs700635	6.39	rs10931936	0.384	8.65	6.339	350	350	susie	0.39	1.8e-21	6.37124	1.88e-10
Brain_Cortex	ERPBC	ENSG00000070759	TESK2	1	45491165	45491166	0.1272	rs4390216	-4.91	rs6657284	0.0519	4.38	-4.1	282	23	enet	0.056	0.00077	-4.51	6.38e-06
Brain_Cortex	ERPBC	ENSG00000092020	PPP2R3C	14	35122516	35122517	0.396	rs2236167	-4.52	rs1056879	0.305248	-7.59	-4.503	367	1	top1	0.31	3.1e-16	4.503	6.7e-06
Brain_Cortex	ERPBC	ENSG00000123080	CDKN2C	1	50960744	50960745	0.0869	rs2487824	4.96	rs3813634	0.0294	-3.89	4.516	200	7	lasso	0.034	0.0068	-5.41	6.38e-08
Brain_Cortex	ERPBC	ENSG00000124459	ZNF45	19	43935277	43935278	0.2146	rs3760982	7.07	rs397913	0.061423	4.62	6.987	468	468	susie	0.1	4.9e-06	6.46991	9.81e-11
Brain_Cortex	ERPBC	ENSG00000124523	SIRT5	6	13574528	13574529	0.3676	rs381551	6.91	rs2841505	0.174	-5.99	-4.692	518	1	top1	0.17	2.5e-09	4.692	2.71e-06
Brain_Cortex	ERPBC	ENSG00000138031	ADCY3	2	24919838	24919839	0.171	rs6733224	-4.62	rs6737082	0.16	-5.95	-4.073	319	319	susie	0.17	3.1e-09	4.49454	6.97e-06
Brain_Cortex	ERPBC	ENSG00000151923	TIAL1	10	119597028	119597029	0.1648	rs7071853	4.63	rs7071853	0.01364	4.21	4.626	466	466	susie	0.023	0.022	4.54	5.62e-06
Brain_Cortex	ERPBC	ENSG00000152348	ATG10	5	81972024	81972025	0.6227	rs4703870	-6.96	rs891159	0.282129	8.14	-6.869	388	29	enet	0.5	1.4e-29	-5.8371	5.31e-09
Brain_Cortex	ERPBC	ENSG00000155749	FLACC1	2	201357397	201357398	0.4661	rs700635	6.39	rs1035142	0.322	7.81	5.301	346	1	top1	0.32	3.3e-17	5.301	1.15e-07
Brain_Cortex	ERPBC	ENSG00000160767	ENTREP3	1	155255482	155255483	0.1155	rs4971059	6.77	rs734074	0.0307	4.09	4.98283	302	4	lasso	0.061	0.00042	4.96	7.14e-07
Brain_Cortex	ERPBC	ENSG00000163319	MRPS18C	4	83455964	83455965	0.1196	rs6535473	-5.08	rs6535473	0.097399	-4.68	-5.077	395	1	top1	0.097	1e-05	5.077	3.83e-07
Brain_Cortex	ERPBC	ENSG00000163491	NEK10	3	27369459	27369460	0.2754	rs552647	-15.47	rs9871261	0.04171	5.09	12.099	365	365	susie	0.09	2.3e-05	11.1282	9.15e-29
Brain_Cortex	ERPBC	ENSG00000166263	STXBP4	17	54968785	54968786	0.182	rs244353	-11.1	rs244353	0.110703	-4.92	-11.097	499	2	lasso	0.14	1e-07	9.9843	1.79e-23
Brain_Cortex	ERPBC	ENSG00000166965	RCCD1	15	90955795	90955796	0.6411	rs2290202	-6.84	rs2290202	0.369763	8.57	-6.836	476	476	susie	0.37	2.2e-20	-6.83276	8.33e-12
Brain_Cortex	ERPBC	ENSG00000167491	GATAD2A	19	19385825	19385826	0.1127	rs2965189	5.21	rs4808967	0.005244	-3.69	5.202	344	344	susie	0.032	0.0091	-5.17964	2.22e-07
Brain_Cortex	ERPBC	ENSG00000169231	THBS3	1	155207980	155207981	0.5217	rs4971059	6.77	rs6665822	0.0355	4.56	4.123	335	40	enet	0.13	4.4e-07	4.97	6.82e-07
Brain_Cortex	ERPBC	ENSG00000170606	HSPA4	5	133051961	133051962	0.3013	rs13718	-6.49	rs4574536	0.217708	6.46	-6.322	411	1	top1	0.22	1.7e-11	-6.322	2.58e-10
Brain_Cortex	ERPBC	ENSG00000172638	EFEMP2	11	65873591	65873592	0.1613	rs674126	-6.61	rs7102454	0.044065	4	4.727	348	16	enet	0.056	0.00076	6.0532	1.42e-09
Brain_Cortex	ERPBC	ENSG00000172803	SNX32	11	65833640	65833641	0.7336	rs674126	-6.61	rs2231884	0.518666	9.99	4.296	347	21	enet	0.53	5.6e-32	4.4838	7.33e-06
Brain_Cortex	ERPBC	ENSG00000173715	TOP6BL	11	66744450	66744451	0.6802	rs3862391	-4.76	rs7123875	0.080847	-4.49	3.79	257	46	enet	0.17	2.9e-09	-5.8303	5.53e-09
Brain_Cortex	ERPBC	ENSG00000175279	CENPS	1	10430782	10430783	0.2432	rs17035305	-5.49	rs647281	0.102	4.46	-4.883	380	1	top1	0.1	6.1e-06	-4.88	1.04e-06
Brain_Cortex	ERPBC	ENSG00000176222	ZNF404	19	43884050	43884051	0.458	rs3760982	7.07	rs1050054	0.305856	7.6	6.973	450	1	top1	0.31	2.9e-16	6.973	3.1e-12
Brain_Cortex	ERPBC	ENSG00000184220	CMSS1	3	99817833	99817834	0.1513	rs9833888	6.19	rs4928232	0.05164	4.29	4.726	415	415	susie	0.071	0.00015	6.00691	1.89e-09
Brain_Cortex	ERPBC	ENSG00000184381	PLA2G6	22	38205689	38205690	0.148	rs6001031	-8.06	rs4820314	0.10575	4.71	-7.217	344	1	top1	0.11	4.2e-06	-7.217	5.31e-13
Brain_Cortex	ERPBC	ENSG00000185294	SPPL2C	17	45844834	45844835	0.0574	rs17763086	-4.92	rs17689966	0.00982	3.12	-2.02	31	31	susie	0.034	0.0068	-4.5991	4.24e-06
Brain_Cortex	ERPBC	ENSG00000186468	RPS23	5	82278576	82278577	0.7211	rs4703870	-6.96	rs226205	0.50482	-10.22	-6.117	431	28	enet	0.57	1.4e-35	5.7356	9.71e-09
Brain_Cortex	ERPBC	ENSG00000198945	L3MBTL3	6	130013698	130013699	0.3276	rs6569648	-5.35	rs7451021	0.141	5.84	-4.9074	562	562	susie	0.16	1.9e-08	-4.976	6.49e-07
Brain_Cortex	ERPBC	ENSG00000250067	YJEFN3	19	19529363	19529364	0.1459	rs10422819	5.21	rs4808964	0.104684	-4.62	5.1415	352	352	susie	0.11	4.1e-06	-5.20137	1.98e-07
Brain_Cortex	SCZ	ENSG00000003509	NDUFAF7	2	37231713	37231714	0.2149	rs3770752	-5.76	rs1056021	0.104	4.63	-5.115	476	1	top1	0.1	5.3e-06	-5.115	3.14e-07
Brain_Cortex	SCZ	ENSG00000006071	ABCC8	11	17476844	17476845	0.3687	rs644419	-4.76	rs2074312	0.205242	6.37	4.103	503	8	lasso	0.24	1.2e-12	4.3943	1.11e-05
Brain_Cortex	SCZ	ENSG00000006744	ELAC2	17	13018186	13018187	0.5846	rs2051974	6.54	rs1044569	0.403446	-8.76	-4.914	566	566	susie	0.41	7e-23	5.11628	3.12e-07
Brain_Cortex	SCZ	ENSG00000054282	SDCCAG8	1	243256033	243256034	0.1271	rs1486472	-5.89	rs6662118	0.0513	4.19	-4.4594	287	287	susie	0.063	0.00034	-4.46311	8.08e-06
Brain_Cortex	SCZ	ENSG00000066056	TIE1	1	43300992	43300993	0.1444	rs11210892	6.994	rs2275180	0.0941	-4.38	-4.525	461	1	top1	0.094	1.4e-05	4.525	6.04e-06
Brain_Cortex	SCZ	ENSG00000073146	MOV10L1	22	50089878	50089879	0.149	rs1321	5.45	rs138850	0.01203	3.9	4.689	421	421	susie	0.033	0.0079	5.102	3.36e-07
Brain_Cortex	SCZ	ENSG00000075399	VPS9D1	16	89720983	89720984	0.314	rs352935	-6.46	rs11641891	0.123414	-6.01	3.76	398	20	enet	0.16	1.2e-08	-4.60066	4.21e-06
Brain_Cortex	SCZ	ENSG00000081665	ZNF506	19	19821750	19821751	0.1496	rs2965189	8.09	rs4808998	0.018717	3.51	0.48	299	299	susie	0.039	0.0042	-5.15262	2.57e-07
Brain_Cortex	SCZ	ENSG00000085788	DDHD2	8	38225217	38225218	0.1644	rs7816998	-5.47	rs16887244	0.050879	4.33	-5.1084	274	274	susie	0.057	0.00064	-5.21963	1.79e-07
Brain_Cortex	SCZ	ENSG00000089486	CDIP1	16	4538827	4538828	0.3371	rs2304634	4.88	rs4786501	0.159677	6.27	4.1	421	421	susie	0.2	2.1e-10	4.59867	4.25e-06
Brain_Cortex	SCZ	ENSG00000090238	YPEL3	16	30096243	30096244	0.3171	rs4583255	-7.64	rs7205802	0.16982	5.85	-5.219	225	1	top1	0.17	4.1e-09	-5.21856	1.8e-07
Brain_Cortex	SCZ	ENSG00000100162	CENPM	22	41947163	41947164	0.161	rs5751191	-7.24	rs8135804	0.08953	4.64	-5.212	346	346	susie	0.093	1.6e-05	-5.8163	6.02e-09
Brain_Cortex	SCZ	ENSG00000100197	CYP2D6	22	42130905	42130906	0.518	rs5751191	-7.2	rs2284087	0.45149	-9.4	6.421	353	353	susie	0.52	9.8e-31	-4.6995	2.61e-06
Brain_Cortex	SCZ	ENSG00000101546	RBFA	18	80034357	80034358	0.296	rs2169250	7.02	rs3744873	0.035054	5.19	4.854	281	28	enet	0.14	1.1e-07	4.95769	7.13e-07
Brain_Cortex	SCZ	ENSG00000102882	MAPK3	16	30123505	30123506	0.3311	rs4583255	-7.64	rs7201780	0.277944	7.52	5.47	227	10	enet	0.32	8e-17	5.14973	2.61e-07
Brain_Cortex	SCZ	ENSG00000110492	MDK	11	46380755	46380756	0.1048	rs7951870	7.59	rs2046768	0.016776	-3.93	7.413	239	239	susie	0.033	0.0078	-7.296	2.96e-13
Brain_Cortex	SCZ	ENSG00000112293	GPLD1	6	24489621	24489622	0.2782	rs7744621	-6.22	rs4472344	0.0101	4.11	-5.7869	613	613	susie	0.02	0.03	-5.0815	3.75e-07
Brain_Cortex	SCZ	ENSG00000112659	CUL9	6	43182174	43182175	0.1658	rs2273709	-5.24	rs6924555	0.122	-4.95	-5.176	367	1	top1	0.12	7.8e-07	5.176	2.27e-07
Brain_Cortex	SCZ	ENSG00000114054	PCCB	3	136250305	136250306	0.263	rs7618871	-6.54	rs518972	0.15684	5.87	-6.01	284	284	susie	0.16	7.4e-09	-6.38019	1.77e-10
Brain_Cortex	SCZ	ENSG00000114902	SPCS1	3	52704954	52704955	0.109	rs2710323	9.07	rs3617	0.05718	4.37	-8.643	382	1	top1	0.057	0.00065	-8.643	5.48e-18
Brain_Cortex	SCZ	ENSG00000114904	NEK4	3	52770948	52770949	0.0993	rs2710323	9.07	rs1014969	0.00174	-3.99	-6.948	393	17	enet	0.038	0.0048	4.73979	2.14e-06
Brain_Cortex	SCZ	ENSG00000115073	ACTR1B	2	97664106	97664107	0.2147	rs11692435	-5.53	rs11692435	0.0606	4.56	-5.531	143	1	top1	0.061	0.00046	-5.531	3.18e-08
Brain_Cortex	SCZ	ENSG00000115524	SF3B1	2	197435090	197435091	0.1447	rs699319	7.3	rs4685	0.0766	3.98	7.299	328	1	top1	0.077	8.8e-05	7.299	2.9e-13
Brain_Cortex	SCZ	ENSG00000115816	CEBPZ	2	37231629	37231630	0.1723	rs3770752	-5.76	rs3821142	0.0517	4.4	2.868	476	14	enet	0.068	0.00022	4.61419	3.95e-06
Brain_Cortex	SCZ	ENSG00000117593	DARS2	1	173824502	173824503	0.2274	rs12561796	-4.922	rs10912671	0.217	-6.37	-4.36	277	1	top1	0.22	1.9e-11	4.36	1.3e-05
Brain_Cortex	SCZ	ENSG00000119383	PTPA	9	129110949	129110950	0.278	rs2181261	4.64	rs3118634	0.2	-6.2	4.563	380	380	susie	0.21	6.8e-11	-4.56033	5.11e-06
Brain_Cortex	SCZ	ENSG00000120451	SNX19	11	130916508	130916509	0.4192	rs10791097	6.12	rs3751039	0.44221	-9.05	-5.054	643	1	top1	0.44	6.1e-25	5.054	4.33e-07
Brain_Cortex	SCZ	ENSG00000122687	MRM2	7	2242197	2242198	0.3673	rs6461049	-9.73	rs3757440	0.243834	7.71	-6.5	419	419	susie	0.3	4.2e-16	-6.7473	1.51e-11
Brain_Cortex	SCZ	ENSG00000126215	XRCC3	14	103715503	103715504	0.132	rs722637	7.26	rs4906356	0.144791	5.25	6.372	343	1	top1	0.14	6.4e-08	6.372	1.87e-10
Brain_Cortex	SCZ	ENSG00000126464	PRR12	19	49591642	49591643	0.2511	rs10415576	-6.79	rs7251877	0.121354	5.76	-5.857	360	360	susie	0.12	7.7e-07	-5.8378	5.29e-09
Brain_Cortex	SCZ	ENSG00000128285	MCHR1	22	40678749	40678750	0.138	rs5995992	6.12	rs138312	0.09046	5.03	-4.3	285	285	susie	0.098	9.4e-06	-5.0856	3.66e-07
Brain_Cortex	SCZ	ENSG00000132394	EEFSEC	3	128246835	128246836	0.1398	rs2999060	-4.54	rs7641133	0.09347	-5.29	-4.344	378	378	susie	0.11	4e-06	4.41104	1.03e-05
Brain_Cortex	SCZ	ENSG00000141013	GAS8	16	90019628	90019629	0.7282	rs352935	-6.01	rs12930631	0.228976	-6.65	3.829	270	15	lasso	0.36	9e-20	-5.16179	2.45e-07
Brain_Cortex	SCZ	ENSG00000142233	NTN5	19	48673080	48673081	0.2456	rs838144	4.93	rs602662	0.077797	5.21	4.669	460	460	susie	0.1	7.4e-06	4.83494	1.33e-06
Brain_Cortex	SCZ	ENSG00000142599	RERE	1	8817642	8817643	0.1292	rs10779702	5.575	rs3765971	0.144	5.39	5.38	374	1	top1	0.14	6.8e-08	5.38	7.45e-08
Brain_Cortex	SCZ	ENSG00000144035	NAT8	2	73642392	73642393	0.1419	rs6546856	5.84	rs7598396	0.109	5.4	5.532	353	353	susie	0.12	5.5e-07	5.58065	2.4e-08
Brain_Cortex	SCZ	ENSG00000146007	ZMAT2	5	140700333	140700334	0.0842	rs34282994	6.24	rs778596	0.095674	4.87	4.679	363	12	lasso	0.11	3.6e-06	4.7624	1.91e-06
Brain_Cortex	SCZ	ENSG00000146830	GIGYF1	7	100689447	100689448	0.1551	rs1734907	4.83	rs1734907	0.129026	5.08	4.825	320	1	top1	0.13	3.5e-07	4.825	1.4e-06
Brain_Cortex	SCZ	ENSG00000147535	PLPP5	8	38269242	38269243	0.2295	rs7816998	-5.47	rs28439472	0.14045	5.27	-4.946	284	1	top1	0.14	1e-07	-4.946	7.58e-07
Brain_Cortex	SCZ	ENSG00000149922	TBX6	16	30091886	30091887	0.3068	rs4583255	-7.64	rs7202714	0.10409	-5.41	4.633	225	5	lasso	0.19	3.4e-10	-5.63857	1.71e-08
Brain_Cortex	SCZ	ENSG00000157851	DPYSL5	2	26847746	26847747	0.2716	rs11126734	-4.7	rs4513249	0.297	-7.63	-4.428	379	379	susie	0.3	6e-16	4.60673	4.09e-06
Brain_Cortex	SCZ	ENSG00000159640	ACE	17	63477060	63477061	0.1249	rs4459609	-4.47	rs4459609	0.089666	4.83	-4.46525	266	1	top1	0.09	2.3e-05	-4.46525	8e-06
Brain_Cortex	SCZ	ENSG00000159958	TNFRSF13C	22	41926817	41926818	0.136	rs5751191	-7.25	rs8135804	0.028	3.9	-5.212	346	1	top1	0.028	0.013	-5.212	1.87e-07
Brain_Cortex	SCZ	ENSG00000162753	SLC9C2	1	173602770	173602771	0.1691	rs12561796	-4.922	rs12561796	0.203	6.24	-4.922	296	2	lasso	0.21	4.1e-11	-5.1942	2.06e-07
Brain_Cortex	SCZ	ENSG00000163634	THOC7	3	63863902	63863903	0.2795	rs854622	6.6	rs832187	0.0135	-4.4	6.5753	598	598	susie	0.033	0.008	-5.79752	6.73e-09
Brain_Cortex	SCZ	ENSG00000163938	GNL3	3	52681155	52681156	0.0993	rs2710323	9.07	rs6765687	0.10628	4.93	7.2016	385	8	enet	0.11	3.9e-06	8.90311	5.43e-19
Brain_Cortex	SCZ	ENSG00000164574	GALNT10	5	154190729	154190730	0.1693	rs7730110	5.25	rs10055906	0.025273	-4.15	-3.038	497	497	susie	0.042	0.003	5.311	1.09e-07
Brain_Cortex	SCZ	ENSG00000165912	PACSIN3	11	47186442	47186443	0.0802	rs7928445	7.07	rs1352307	0.097383	4.6	6.6431	293	1	top1	0.097	1e-05	6.6431	3.07e-11
Brain_Cortex	SCZ	ENSG00000166272	WBP1L	10	102743969	102743970	0.163	rs11191580	-8.51	rs2902548	0.06307	-4.68	-3.804	358	19	enet	0.066	0.00027	4.38244	1.17e-05
Brain_Cortex	SCZ	ENSG00000167491	GATAD2A	19	19385825	19385826	0.1127	rs2965189	8.2	rs4808967	0.005244	-3.69	7.916	344	344	susie	0.032	0.0091	-8.0652	7.31e-16
Brain_Cortex	SCZ	ENSG00000168237	GLYCTK	3	52287088	52287089	0.1138	rs2710323	9.07	rs524986	0.05828	4.37	5.371	336	336	susie	0.074	0.00011	6.62734	3.42e-11
Brain_Cortex	SCZ	ENSG00000169592	INO80E	16	29995293	29995294	0.1928	rs4583255	-7.66	rs9932702	0.08606	-4.7	-7.644	203	203	susie	0.1	5.1e-06	7.50303	6.24e-14
Brain_Cortex	SCZ	ENSG00000172922	RNASEH2C	11	65720946	65720947	0.2759	rs1784223	5.26	rs3372	0.200309	-6.44	4.904	325	4	lasso	0.2	1.3e-10	-4.9419	7.74e-07
Brain_Cortex	SCZ	ENSG00000173930	SLCO4C1	5	102296548	102296549	0.3141	rs2060833	5.96	rs1875634	0.063609	-5.4	5.936	333	333	susie	0.2	1.6e-10	-5.3711	7.83e-08
Brain_Cortex	SCZ	ENSG00000175662	TOM1L2	17	17972421	17972422	0.119	rs11649804	4.97	rs2955382	0.113964	-5.19	4.74	384	384	susie	0.13	4.9e-07	-4.50531	6.63e-06
Brain_Cortex	SCZ	ENSG00000176681	LRRC37A	17	46292732	46292733	0.8302	rs8072451	-5.85	rs17689471	0.1469	6.63	-5.79	79	20	lasso	0.66	2.4e-44	-6.10977	9.98e-10
Brain_Cortex	SCZ	ENSG00000176909	MAMSTR	19	48719720	48719721	0.1878	rs838144	4.93	rs504963	0.042379	4.5	4.428	442	442	susie	0.081	5.5e-05	4.6793	2.88e-06
Brain_Cortex	SCZ	ENSG00000176956	LY6H	8	143160710	143160711	0.2245	rs7835528	-4.99	rs7007949	0.099614	-4.65	-4.929	412	1	top1	0.1	8e-06	4.929	8.27e-07
Brain_Cortex	SCZ	ENSG00000177082	WDR73	15	84654342	84654343	0.2982	rs1051168	-6.54	rs7237	0.075408	-5.09	-5.886	334	334	susie	0.1	4.7e-06	6.4963	8.23e-11
Brain_Cortex	SCZ	ENSG00000177096	PHETA2	22	42074250	42074251	0.207	rs5751191	-7.29	rs13057094	0.12495	-4.96	-6.7737	339	339	susie	0.13	3.4e-07	6.9729	3.1e-12
Brain_Cortex	SCZ	ENSG00000180900	SCRIB	8	143815378	143815379	0.1391	rs6558394	6.02	rs11993154	0.022388	3.86	5.8027	290	290	susie	0.023	0.023	5.16886	2.36e-07
Brain_Cortex	SCZ	ENSG00000180921	FAM83H	8	143733800	143733801	0.3697	rs6558394	6.06	rs11993154	0.154816	6.45	5.8104	309	31	enet	0.3	6.5e-16	5.12368	3e-07
Brain_Cortex	SCZ	ENSG00000181625	SLX1B	16	29455104	29455105	0.2044	rs7190185	-7.04	rs7190185	0.070872	3.82	-7.042	165	1	top1	0.071	0.00016	-7.04186	1.9e-12
Brain_Cortex	SCZ	ENSG00000182774	RPS17	15	82540563	82540564	0.1478	rs4779050	6.51	rs1267659	0.008495	-3.98	5.985	302	302	susie	0.03	0.011	-6.2455	4.23e-10
Brain_Cortex	SCZ	ENSG00000182858	ALG12	22	49918457	49918458	0.145	rs1321	5.45	rs761878	0.0694	4.6	4.408	440	440	susie	0.071	0.00015	4.7885	1.68e-06
Brain_Cortex	SCZ	ENSG00000183172	SMDT1	22	42079690	42079691	0.253	rs5751191	-7.29	rs5751221	0.10065	6.21	-0.2022	339	339	susie	0.29	1.6e-15	4.5001	6.79e-06
Brain_Cortex	SCZ	ENSG00000183831	ANKRD45	1	173669861	173669862	0.1735	rs12561796	-4.922	rs12561796	0.221	-6.68	-4.922	284	284	susie	0.23	3.1e-12	4.92203	8.57e-07
Brain_Cortex	SCZ	ENSG00000185294	SPPL2C	17	45844834	45844835	0.0574	rs8072451	-5.85	rs17689966	0.00982	3.12	-3.041	31	31	susie	0.034	0.0068	-5.61832	1.93e-08
Brain_Cortex	SCZ	ENSG00000197535	MYO5A	15	52529049	52529050	0.1854	rs2414163	-4.72	rs752865	0.015692	-4.41	-4.277	439	439	susie	0.072	0.00014	4.6607	3.15e-06
Brain_Cortex	SCZ	ENSG00000198951	NAGA	22	42070841	42070842	0.277	rs5751191	-7.29	rs13057094	0.23098	-7.48	-6.7737	339	31	enet	0.28	4.9e-15	7.3449	2.06e-13
Brain_Cortex	SCZ	ENSG00000203499	IQANK1	8	143734139	143734140	0.319	rs6558394	6.06	rs10092551	0.128798	5	5.9231	309	1	top1	0.13	3.6e-07	5.92305	3.16e-09
Brain_Cortex	SCZ	ENSG00000205704	SMIM45	22	41952164	41952165	0.593	rs5751191	-7.24	rs133309	0.19927	-6.19	-3.259	345	345	susie	0.3	6.8e-16	5.3565	8.49e-08
Brain_Cortex	SCZ	ENSG00000214575	CPEB1	15	82648860	82648861	0.1067	rs4779050	6.51	rs1145170	-0.000935	-3.86	4.648	262	262	susie	0.0086	0.11	-5.4424	5.26e-08
Brain_Cortex	SCZ	ENSG00000238083	LRRC37A2	17	46511510	46511511	0.8191	rs199439	-5.29	rs199448	0.5191	9.81	-5.265	132	30	enet	0.65	2.6e-43	-6.26169	3.81e-10
Brain_Cortex	SCZ	ENSG00000242866	STRC	15	43618799	43618800	0.3308	rs2255663	-6.14	rs2927071	0.250048	7.21	-5.634	255	5	lasso	0.27	3e-14	-6.0947	1.1e-09
Brain_Cortex	SCZ	ENSG00000250067	YJEFN3	19	19529363	19529364	0.1459	rs2965189	8.16	rs4808964	0.104684	-4.62	8.0509	352	352	susie	0.11	4.1e-06	-8.0623	7.49e-16
Brain_Cortex	SCZ	ENSG00000283361	CFAP97D2	13	114179237	114179238	0.1832	rs3812831	-5.08	rs7995986	0.08611	4.94	4.90569	235	235	susie	0.1	6.5e-06	4.9274	8.33e-07
G) Brain_Frontal_Cortex_BA9 (E7)
P < 1.64e-05	Nominally significant (i.e., P is lower than 0.05 / nGenes = 0.05 / 3051 = 1.64e-05)
Tissue	Trait	FILE	ID	CHR	P0	P1	HSQ	BEST.GWAS.ID	BEST.GWAS.Z	EQTL.ID	EQTL.R2	EQTL.Z	EQTL.GWAS.Z	NSNP	NWGT	MODEL	MODELCV.R2	MODELCV.PV	TWAS.Z	TWAS.P
Brain_Frontal_Cortex_BA9	ADHD	ENSG00000117407	ARTN	1	43933319	43933320	0.2425	rs3001723	7.741	rs9326136	0.069634	4.41	5.6101	412	1	top1	0.07	0.00049	5.6101	2.02e-08
Brain_Frontal_Cortex_BA9	ADHD	ENSG00000163596	ICA1L	2	202871984	202871985	0.202	rs7582720	-4.75	rs6705330	0.0783	-3.96	-4.617	242	1	top1	0.078	0.00023	4.617	3.89e-06
Brain_Frontal_Cortex_BA9	ADHD	ENSG00000173540	GMPPB	3	49723950	49723951	0.3435	rs13067082	5.23	rs11130208	0.324148	7.51	4.879	313	23	lasso	0.36	3.5e-17	4.806	1.54e-06
Brain_Frontal_Cortex_BA9	ADHD	ENSG00000186792	HYAL3	3	50299467	50299468	0.6852	rs13067082	5.23	rs13100173	0.423756	-8.27	4.718	303	303	susie	0.43	8.3e-21	-4.658	3.19e-06
Brain_Frontal_Cortex_BA9	ADHD	ENSG00000243477	NAA80	3	50299116	50299117	0.3115	rs13067082	5.23	rs13100173	0.202963	5.91	4.718	303	1	top1	0.2	1.9e-09	4.718	2.38e-06
Brain_Frontal_Cortex_BA9	AN	ENSG00000164078	MST1R	3	49903843	49903844	0.1467	rs34823813	6.83	rs11713193	0.006326	3.17	-3.919	314	30	enet	0.048	0.0034	-5.43014	5.63e-08
Brain_Frontal_Cortex_BA9	AN	ENSG00000170430	MGMT	10	129467183	129467184	0.675	rs2008387	5.42	rs871026	0.239	7.38	-4.2248	589	589	susie	0.34	9.9e-16	-4.41452	1.01e-05
Brain_Frontal_Cortex_BA9	AN	ENSG00000173531	MST1	3	49689497	49689498	0.2063	rs35060561	7.11	rs4855852	0.063863	4.1	4.1869	313	313	susie	0.082	0.00017	5.03581	4.76e-07
Brain_Frontal_Cortex_BA9	AN	ENSG00000177352	CCDC71	3	49166320	49166321	0.1265	rs9841602	7.75	rs12490393	0.057207	5.02	5.014	259	13	enet	0.098	3.9e-05	5.96614	2.43e-09
Brain_Frontal_Cortex_BA9	AN	ENSG00000178252	WDR6	3	49007154	49007155	0.1898	rs9841602	7.75	rs6779394	0.166335	5.84	5.429	261	25	enet	0.23	9.6e-11	6.41537	1.4e-10
Brain_Frontal_Cortex_BA9	AN	ENSG00000178467	P4HTM	3	48989988	48989989	0.139	rs9841602	7.75	rs4974080	0.09358	-5.48	4.658	260	260	susie	0.1	2.3e-05	-5.01577	5.28e-07
Brain_Frontal_Cortex_BA9	AN	ENSG00000213672	NCKIPSD	3	48686363	48686364	0.3767	rs9841602	7.75	rs4974080	0.436529	-8.49	4.658	262	9	lasso	0.45	6.1e-22	-5.01255	5.37e-07
Brain_Frontal_Cortex_BA9	AN	ENSG00000220205	VAMP2	17	8163545	8163546	0.2822	rs8078338	-5.08	rs2278637	0.034254	-4.35	-3.664	432	432	susie	0.059	0.0013	4.42223	9.77e-06
Brain_Frontal_Cortex_BA9	ANX	ENSG00000101017	CD40	20	46118271	46118272	0.285	rs6074015	-4.71	rs6065926	0.019298	-4.48	4.489	500	500	susie	0.038	0.0081	-4.6918	2.71e-06
Brain_Frontal_Cortex_BA9	ANX	ENSG00000119640	ACYP1	14	75069278	75069279	0.145	rs10138360	-5.19	rs10138360	0.081594	4.06	-5.188	419	1	top1	0.082	0.00017	-5.188	2.13e-07
Brain_Frontal_Cortex_BA9	ANX	ENSG00000119682	AREL1	14	74713114	74713115	0.285	rs10138360	-5.19	rs12588415	0.15228	-5.67	4.494	338	338	susie	0.17	3.8e-08	-4.84458	1.27e-06
Brain_Frontal_Cortex_BA9	ANX	ENSG00000196275	GTF2IRD2	7	74851550	74851551	0.4315	rs13227433	4.42	rs2267812	0.399992	7.97	4.3202	94	1	top1	0.4	3.9e-19	4.32019	1.56e-05
Brain_Frontal_Cortex_BA9	ASD	ENSG00000120088	CRHR1	17	45784279	45784280	0.0799	rs8072451	4.59	rs173365	0.027453	3.57	2.416	34	34	susie	0.042	0.0056	4.34515	1.39e-05
Brain_Frontal_Cortex_BA9	ASD	ENSG00000154328	NEIL2	8	11769638	11769639	0.2433	rs1382567	-4.82	rs13264212	-0.001112	3.7	-3.786	471	14	enet	0.032	0.015	-4.549	5.39e-06
Brain_Frontal_Cortex_BA9	BIP	ENSG00000008838	MED24	17	40061214	40061215	0.2811	rs7502233	-4.81	rs2227319	0.193105	-5.74	-4.438	303	303	susie	0.2	3.3e-09	4.67798	2.9e-06
Brain_Frontal_Cortex_BA9	BIP	ENSG00000100266	PACSIN2	22	43015144	43015145	0.178	rs5759070	-5.29	rs7364152	0.11487	-4.94	-4.985	538	538	susie	0.12	5.6e-06	5.15054	2.6e-07
Brain_Frontal_Cortex_BA9	BIP	ENSG00000101017	CD40	20	46118271	46118272	0.285	rs1569723	5.07	rs6065926	0.019298	-4.48	4.914	500	500	susie	0.038	0.0081	-5.02503	5.03e-07
Brain_Frontal_Cortex_BA9	BIP	ENSG00000108587	GOSR1	17	30477361	30477362	0.2967	rs216480	4.58	rs216475	0.266794	6.75	-4.55	317	317	susie	0.27	2.4e-12	-4.55934	5.13e-06
Brain_Frontal_Cortex_BA9	BIP	ENSG00000114902	SPCS1	3	52704954	52704955	0.1843	rs2590838	7.26	rs2239551	0.002594	4.03	-6.009	382	382	susie	0.038	0.0082	-6.4191	1.37e-10
Brain_Frontal_Cortex_BA9	BIP	ENSG00000122687	MRM2	7	2242197	2242198	0.287	rs6461049	-5.9	rs3757440	0.172129	5.52	-4.413	412	1	top1	0.17	3.9e-08	-4.413	1.02e-05
Brain_Frontal_Cortex_BA9	BIP	ENSG00000128285	MCHR1	22	40678749	40678750	0.102	rs5758064	-5.61	rs7292804	0.02085	3.98	-3.521	293	10	enet	0.044	0.0047	-5.01808	5.22e-07
Brain_Frontal_Cortex_BA9	BIP	ENSG00000134825	TMEM258	11	61792635	61792636	0.2656	rs174577	7.19	rs174555	0.00327	3.55	6.521	404	404	susie	0.072	0.00041	4.96091	7.02e-07
Brain_Frontal_Cortex_BA9	BIP	ENSG00000136631	VPS45	1	150067292	150067293	0.151	rs1545762	-4.975	rs973374	0.065577	4.3	-4.4055	173	16	lasso	0.095	5.1e-05	-4.5032	6.69e-06
Brain_Frontal_Cortex_BA9	BIP	ENSG00000140564	FURIN	15	90868591	90868592	0.3624	rs4702	5.91	rs4702	0.0118	-4.06	5.905	481	481	susie	0.024	0.029	-5.6285	1.82e-08
Brain_Frontal_Cortex_BA9	BIP	ENSG00000141013	GAS8	16	90019628	90019629	0.5597	rs352935	-5.45	rs12930631	0.138684	-5.77	3.807	276	9	lasso	0.28	8.9e-13	-4.79245	1.65e-06
Brain_Frontal_Cortex_BA9	BIP	ENSG00000143603	KCNN3	1	154870279	154870280	0.217	rs4845681	5.005	rs10908445	0.08576	-4.97	4.151	415	8	lasso	0.12	7.8e-06	-4.4685	7.88e-06
Brain_Frontal_Cortex_BA9	BIP	ENSG00000147419	CCDC25	8	27772652	27772653	0.3326	rs6989497	4.55	rs9797	0.209216	6.11	-4.4451	627	627	susie	0.23	1.9e-10	-4.56759	4.93e-06
Brain_Frontal_Cortex_BA9	BIP	ENSG00000148700	ADD3	10	109996367	109996368	0.129	rs7906904	6.62	rs7906904	0.123	4.95	6.62	333	6	enet	0.14	9.1e-07	6.72375	1.77e-11
Brain_Frontal_Cortex_BA9	BIP	ENSG00000149485	FADS1	11	61829317	61829318	0.2229	rs174577	7.19	rs174555	0.13068	-5.06	6.521	422	1	top1	0.13	2e-06	-6.521	6.98e-11
Brain_Frontal_Cortex_BA9	BIP	ENSG00000151470	C4orf33	4	129093607	129093608	0.3535	rs2034497	4.77	rs337276	0.195175	6.39	-1.71112	373	373	susie	0.31	2.8e-14	-4.32011	1.56e-05
Brain_Frontal_Cortex_BA9	BIP	ENSG00000158748	HTR6	1	19665286	19665287	0.1841	rs10917509	5.385	rs10917509	0.052987	4.06	5.385	533	533	susie	0.07	0.00048	5.0776	3.82e-07
Brain_Frontal_Cortex_BA9	BIP	ENSG00000163125	RPRD2	1	150363090	150363091	0.3258	rs1545762	-4.972	rs12738490	0.033474	4.37	-4.644	265	9	lasso	0.097	4.2e-05	-4.572	4.83e-06
Brain_Frontal_Cortex_BA9	BIP	ENSG00000163930	BAP1	3	52410349	52410350	0.1018	rs2590838	7.26	rs17052068	-0.006178	-3.3	-2.272	359	359	susie	0.00025	0.31	6.2779	3.43e-10
Brain_Frontal_Cortex_BA9	BIP	ENSG00000163938	GNL3	3	52681155	52681156	0.2034	rs2590838	7.26	rs2590838	0.222816	6.11	7.265	384	1	top1	0.22	2.6e-10	7.265	3.73e-13
Brain_Frontal_Cortex_BA9	BIP	ENSG00000169592	INO80E	16	29995293	29995294	0.1474	rs12716972	4.7	rs9932702	0.085813	-4.55	-4.519	202	202	susie	0.1	2.6e-05	4.48577	7.27e-06
Brain_Frontal_Cortex_BA9	BIP	ENSG00000174791	RIN1	11	66336839	66336840	0.1054	rs678397	5.83	rs10791838	0.06053	4.08	-4.341	305	6	lasso	0.07	0.00048	-4.34316	1.4e-05
Brain_Frontal_Cortex_BA9	BIP	ENSG00000176340	COX8A	11	63974606	63974607	0.2006	rs4672	5.91	rs728919	0.04923	-4.22	4.358	320	6	lasso	0.15	4.2e-07	-4.35797	1.31e-05
Brain_Frontal_Cortex_BA9	BIP	ENSG00000213380	COG8	16	69339428	69339429	0.2073	rs3785074	4.74	rs1424114	0.041075	4.38	3.597	299	299	susie	0.084	0.00014	4.44892	8.63e-06
Brain_Frontal_Cortex_BA9	BIP	ENSG00000214575	CPEB1	15	82648860	82648861	0.096	rs11856299	-5.66	rs4778672	0.0202	3.66	-4.2	262	262	susie	0.026	0.025	-4.3939	1.11e-05
Brain_Frontal_Cortex_BA9	BIP	ENSG00000243678	NME2	17	51165434	51165435	0.3314	rs1019195	-4.57	rs12942155	0.248482	-6.39	-4.361	433	1	top1	0.25	1.8e-11	4.361	1.29e-05
Brain_Frontal_Cortex_BA9	DEP	ENSG00000004534	RBM6	3	49940006	49940007	0.3307	rs34890793	8.26	rs13060128	0.350589	7.61	-5.0355	315	315	susie	0.36	7.4e-17	-5.1182	3.08e-07
Brain_Frontal_Cortex_BA9	DEP	ENSG00000008838	MED24	17	40061214	40061215	0.2811	rs12601929	-5.32	rs2227319	0.193105	-5.74	-4.546	303	303	susie	0.2	3.3e-09	4.7473	2.06e-06
Brain_Frontal_Cortex_BA9	DEP	ENSG00000100395	L3MBTL2	22	41205204	41205205	0.24	rs7290458	6.12	rs9611505	0.11997	5.7	5.9661	264	40	enet	0.18	1.7e-08	4.67059	3e-06
Brain_Frontal_Cortex_BA9	DEP	ENSG00000101017	CD40	20	46118271	46118272	0.285	rs6131010	7.6	rs6065926	0.019298	-4.48	5.864	500	500	susie	0.038	0.0081	-6.2404	4.36e-10
Brain_Frontal_Cortex_BA9	DEP	ENSG00000114902	SPCS1	3	52704954	52704955	0.1843	rs7652667	-5.45	rs2239551	0.002594	4.03	-4.291	382	382	susie	0.038	0.0082	-4.5727	4.82e-06
Brain_Frontal_Cortex_BA9	DEP	ENSG00000115840	SLC25A12	2	171991441	171991442	0.167	rs908670	5.08	rs13017585	0.109	4.8	4.486	474	1	top1	0.11	1.4e-05	4.486	7.26e-06
Brain_Frontal_Cortex_BA9	DEP	ENSG00000117569	PTBP2	1	96721664	96721665	0.1368	rs2968485	-5.91	rs17115122	0.033971	-4.22	5.288	418	4	lasso	0.039	0.0073	-5.08522	3.67e-07
Brain_Frontal_Cortex_BA9	DEP	ENSG00000119640	ACYP1	14	75069278	75069279	0.145	rs752857	-6.82	rs10138360	0.081594	4.06	-5.962	419	1	top1	0.082	0.00017	-5.962	2.49e-09
Brain_Frontal_Cortex_BA9	DEP	ENSG00000119682	AREL1	14	74713114	74713115	0.285	rs7152906	-6.81	rs12588415	0.15228	-5.67	6.612	338	338	susie	0.17	3.8e-08	-6.992	2.71e-12
Brain_Frontal_Cortex_BA9	DEP	ENSG00000124214	STAU1	20	49188366	49188367	0.2425	rs6012564	-4.95	rs6095396	0.041226	4.32	-4.469	458	458	susie	0.044	0.0047	-4.7737	1.81e-06
Brain_Frontal_Cortex_BA9	DEP	ENSG00000131015	ULBP2	6	149941999	149942000	0.2012	rs6903998	4.66	rs4354168	0.089104	4.26	4.348	522	1	top1	0.089	8.6e-05	4.348	1.37e-05
Brain_Frontal_Cortex_BA9	DEP	ENSG00000134825	TMEM258	11	61792635	61792636	0.2656	rs4246215	5.57	rs174555	0.00327	3.55	5.339	404	404	susie	0.072	0.00041	4.40255	1.07e-05
Brain_Frontal_Cortex_BA9	DEP	ENSG00000140400	MAN2C1	15	75368153	75368154	0.4617	rs11638974	-3.98	rs7175852	0.313	7.11	-3.335	231	18	enet	0.32	9.1e-15	-4.66101	3.15e-06
Brain_Frontal_Cortex_BA9	DEP	ENSG00000140564	FURIN	15	90868591	90868592	0.3624	rs4702	6.84	rs4702	0.0118	-4.06	6.845	481	481	susie	0.024	0.029	-5.72943	1.01e-08
Brain_Frontal_Cortex_BA9	DEP	ENSG00000145020	AMT	3	49422752	49422753	0.4421	rs7617480	8.49	rs6769821	0.326535	-7.83	7.875	288	15	lasso	0.38	3.7e-18	-6.6381	3.18e-11
Brain_Frontal_Cortex_BA9	DEP	ENSG00000145029	NICN1	3	49429325	49429326	0.1127	rs7617480	8.49	rs3905330	0.04015	3.96	7.393	288	31	enet	0.068	0.00057	6.3328	2.41e-10
Brain_Frontal_Cortex_BA9	DEP	ENSG00000148798	INA	10	103277162	103277163	0.16	rs12220267	-5.39	rs1891292	0.0446	4.32	-4.959	358	358	susie	0.091	7.4e-05	-4.58476	4.54e-06
Brain_Frontal_Cortex_BA9	DEP	ENSG00000149292	TTC12	11	113314528	113314529	0.7682	rs4936275	-8.5	rs11214587	0.47124	-8.66	-5.535	511	511	susie	0.57	4e-30	4.587	4.5e-06
Brain_Frontal_Cortex_BA9	DEP	ENSG00000149485	FADS1	11	61829317	61829318	0.2229	rs4246215	5.57	rs174555	0.13068	-5.06	5.339	422	1	top1	0.13	2e-06	-5.339	9.35e-08
Brain_Frontal_Cortex_BA9	DEP	ENSG00000163938	GNL3	3	52681155	52681156	0.2034	rs7652667	-5.45	rs2590838	0.222816	6.11	4.325	384	1	top1	0.22	2.6e-10	4.325	1.53e-05
Brain_Frontal_Cortex_BA9	DEP	ENSG00000164068	RNF123	3	49689501	49689502	0.1259	rs34890793	8.26	rs6785549	0.088117	4.41	6.345	313	1	top1	0.088	9.4e-05	6.345	2.22e-10
Brain_Frontal_Cortex_BA9	DEP	ENSG00000166166	TRMT61A	14	103529183	103529184	0.163	rs11160756	-6.71	rs942866	0.073464	-4.29	-6.427	353	353	susie	0.09	7.7e-05	7.0357	1.98e-12
Brain_Frontal_Cortex_BA9	DEP	ENSG00000173540	GMPPB	3	49723950	49723951	0.3435	rs34890793	8.26	rs11130208	0.324148	7.51	8.207	313	23	lasso	0.36	3.5e-17	8.4402	3.17e-17
Brain_Frontal_Cortex_BA9	DEP	ENSG00000177352	CCDC71	3	49166320	49166321	0.1265	rs7617480	8.49	rs12490393	0.057207	5.02	6.73	259	13	enet	0.098	3.9e-05	4.7427	2.11e-06
Brain_Frontal_Cortex_BA9	DEP	ENSG00000178149	DALRD3	3	49022292	49022293	0.0586	rs7617480	8.49	rs11720964	0.014365	-3.76	4.668	263	33	enet	0.071	0.00042	-6.4764	9.39e-11
Brain_Frontal_Cortex_BA9	DEP	ENSG00000198208	RPS6KL1	14	74923395	74923396	0.198	rs752857	-6.83	rs2359239	0.115266	4.49	-4.908	377	1	top1	0.12	8.1e-06	-4.908	9.2e-07
Brain_Frontal_Cortex_BA9	DEP	ENSG00000220205	VAMP2	17	8163545	8163546	0.2822	rs2278637	-4.77	rs2278637	0.034254	-4.35	-4.771	432	432	susie	0.059	0.0013	4.4127	1.02e-05
Brain_Frontal_Cortex_BA9	DEP	ENSG00000233276	GPX1	3	49358599	49358600	0.2057	rs7617480	8.49	rs9834003	0.085273	5.49	8.038	277	31	enet	0.19	7.4e-09	8.6845	3.8e-18
Brain_Frontal_Cortex_BA9	ERNBC	ENSG00000064012	CASP8	2	201233442	201233443	0.612	rs3769823	5.63	rs10931936	0.476	8.66	5.015	349	28	enet	0.49	1.4e-24	4.75641	1.97e-06
Brain_Frontal_Cortex_BA9	ERNBC	ENSG00000115138	POMC	2	25168902	25168903	0.205	rs2384061	-5.68	rs17046887	0.00873	3.78	2.468	338	22	enet	0.13	3e-06	5.28272	1.27e-07
Brain_Frontal_Cortex_BA9	ERNBC	ENSG00000128285	MCHR1	22	40678749	40678750	0.102	rs12159787	6.9	rs7292804	0.02085	3.98	6.542	293	10	enet	0.044	0.0047	4.3362	1.45e-05
Brain_Frontal_Cortex_BA9	ERNBC	ENSG00000138031	ADCY3	2	24919838	24919839	0.155	rs2384061	-5.75	rs6737082	0.0789	-4.19	-5.152	319	319	susie	0.085	0.00012	4.91259	8.99e-07
Brain_Frontal_Cortex_BA9	ERNBC	ENSG00000144118	RALB	2	120240063	120240064	0.123	rs11903787	-7.42	rs4849857	0.0604	4.54	6.481	322	8	enet	0.085	0.00012	5.74061	9.43e-09
Brain_Frontal_Cortex_BA9	ERNBC	ENSG00000159871	LYPD5	19	43827205	43827206	0.2644	rs10426528	5.79	rs3760982	0.113	5.8	5.44	430	15	enet	0.17	3.8e-08	4.70654	2.52e-06
Brain_Frontal_Cortex_BA9	ERNBC	ENSG00000170390	DCLK2	4	150078273	150078274	0.1365	rs6850249	-4.6	rs6850249	0.045581	-3.88	-4.601	381	381	susie	0.06	0.0011	4.44198	8.91e-06
Brain_Frontal_Cortex_BA9	ERNBC	ENSG00000173531	MST1	3	49689497	49689498	0.2063	rs3197999	-5.08	rs4855852	0.063863	4.1	-2.46431	313	313	susie	0.082	0.00017	-4.4372	9.11e-06
Brain_Frontal_Cortex_BA9	ERNBC	ENSG00000176222	ZNF404	19	43884050	43884051	0.3649	rs10426528	5.79	rs407731	0.337	7.44	5.289	450	1	top1	0.34	1e-15	5.289	1.23e-07
Brain_Frontal_Cortex_BA9	ERPBC	ENSG00000064012	CASP8	2	201233442	201233443	0.612	rs700635	6.39	rs10931936	0.476	8.66	6.339	349	28	enet	0.49	1.4e-24	6.95115	3.62e-12
Brain_Frontal_Cortex_BA9	ERPBC	ENSG00000070759	TESK2	1	45491165	45491166	0.256	rs4390216	-4.91	rs10789463	0.054839	4.46	-4.62	282	282	susie	0.088	9.8e-05	-4.88708	1.02e-06
Brain_Frontal_Cortex_BA9	ERPBC	ENSG00000071967	CYBRD1	2	171522246	171522247	0.279	rs6759240	-6.35	rs3821083	0.0755	-4.69	4.885	358	18	enet	0.15	4.3e-07	-4.60028	4.22e-06
Brain_Frontal_Cortex_BA9	ERPBC	ENSG00000092020	PPP2R3C	14	35122516	35122517	0.442	rs2236167	-4.52	rs1056879	0.274666	-6.62	-4.503	367	20	enet	0.28	9e-13	4.48763	7.2e-06
Brain_Frontal_Cortex_BA9	ERPBC	ENSG00000100156	SLC16A8	22	38084092	38084093	0.155	rs6001031	-8.06	rs738443	-0.00645	3.26	-3.034	357	357	susie	0.03	0.017	-4.8494	1.24e-06
Brain_Frontal_Cortex_BA9	ERPBC	ENSG00000120088	CRHR1	17	45784279	45784280	0.0799	rs17763086	-4.92	rs173365	0.027453	3.57	-1.974	34	34	susie	0.042	0.0056	-4.57787	4.7e-06
Brain_Frontal_Cortex_BA9	ERPBC	ENSG00000124459	ZNF45	19	43935277	43935278	0.2114	rs3760982	7.07	rs17725531	-0.00085	3.43	3.892	467	467	susie	0.042	0.0059	5.48131	4.22e-08
Brain_Frontal_Cortex_BA9	ERPBC	ENSG00000124523	SIRT5	6	13574528	13574529	0.2392	rs381551	6.91	rs2328676	0.083348	-4.62	-4.668	517	8	lasso	0.12	7e-06	5.2829	1.27e-07
Brain_Frontal_Cortex_BA9	ERPBC	ENSG00000128285	MCHR1	22	40678749	40678750	0.102	rs6001930	9.68	rs7292804	0.02085	3.98	6.74	293	10	enet	0.044	0.0047	4.8219	1.42e-06
Brain_Frontal_Cortex_BA9	ERPBC	ENSG00000129933	MAU2	19	19320844	19320845	0.113	rs2965189	5.23	rs2905421	0.0711	-3.94	4.455	363	1	top1	0.071	0.00043	-4.455	8.39e-06
Brain_Frontal_Cortex_BA9	ERPBC	ENSG00000138031	ADCY3	2	24919838	24919839	0.155	rs6733224	-4.62	rs6737082	0.0789	-4.19	-4.073	319	319	susie	0.085	0.00012	4.41115	1.03e-05
Brain_Frontal_Cortex_BA9	ERPBC	ENSG00000143627	PKLR	1	155301433	155301434	0.1347	rs4971059	6.77	rs4460629	0.012175	-3.77	4.64	278	278	susie	0.037	0.0093	-4.50822	6.54e-06
Brain_Frontal_Cortex_BA9	ERPBC	ENSG00000152348	ATG10	5	81972024	81972025	0.726	rs4703870	-6.96	rs1543911	0.237	7.47	-6.636	392	392	susie	0.54	3e-28	-5.72764	1.02e-08
Brain_Frontal_Cortex_BA9	ERPBC	ENSG00000155749	FLACC1	2	201357397	201357398	0.433	rs700635	6.39	rs13016963	0.326	7.29	5.26	345	1	top1	0.33	3.4e-15	5.26	1.44e-07
Brain_Frontal_Cortex_BA9	ERPBC	ENSG00000159871	LYPD5	19	43827205	43827206	0.2644	rs3760982	7.07	rs3760982	0.113	5.8	7.072	430	15	enet	0.17	3.8e-08	5.59079	2.26e-08
Brain_Frontal_Cortex_BA9	ERPBC	ENSG00000163491	NEK10	3	27369459	27369460	0.2045	rs552647	-15.47	rs7626646	0.068196	-4.64	5.089	365	18	enet	0.1	2.3e-05	4.6721	2.98e-06
Brain_Frontal_Cortex_BA9	ERPBC	ENSG00000166965	RCCD1	15	90955795	90955796	0.6234	rs2290202	-6.84	rs3826033	0.388	7.8	-6.77	475	1	top1	0.39	1.8e-18	-6.77	1.29e-11
Brain_Frontal_Cortex_BA9	ERPBC	ENSG00000167637	ZNF283	19	43827291	43827292	0.1424	rs3760982	7.07	rs10415344	0.0303	4.15	4.649	430	1	top1	0.03	0.016	4.649	3.34e-06
Brain_Frontal_Cortex_BA9	ERPBC	ENSG00000169231	THBS3	1	155207980	155207981	0.126	rs4971059	6.77	rs2066981	0.066307	-4.49	-5.69	334	1	top1	0.066	0.00066	5.69	1.27e-08
Brain_Frontal_Cortex_BA9	ERPBC	ENSG00000173156	RHOD	11	67056817	67056818	0.2079	rs3862391	-4.76	rs11227678	0.1682	-5.43	-4.676	252	13	enet	0.18	1.4e-08	5.6813	1.34e-08
Brain_Frontal_Cortex_BA9	ERPBC	ENSG00000173715	TOP6BL	11	66744450	66744451	0.338	rs3862391	-4.76	rs7951189	0.01664	-4.09	3.851	257	52	enet	0.16	1.6e-07	-4.9235	8.5e-07
Brain_Frontal_Cortex_BA9	ERPBC	ENSG00000175489	LRRC25	19	18397616	18397617	0.1507	rs7258465	-9.72	rs10415320	0.00286	-4.22	-5.136	384	384	susie	0.022	0.034	6.91617	4.64e-12
Brain_Frontal_Cortex_BA9	ERPBC	ENSG00000176222	ZNF404	19	43884050	43884051	0.3649	rs3760982	7.07	rs407731	0.337	7.44	6.982	450	1	top1	0.34	1e-15	6.982	2.91e-12
Brain_Frontal_Cortex_BA9	ERPBC	ENSG00000178802	MPI	15	74890004	74890005	0.2606	rs936230	-5.15	rs6495126	0.152	-6.06	-4.13	275	7	lasso	0.2	2.4e-09	4.33181	1.48e-05
Brain_Frontal_Cortex_BA9	ERPBC	ENSG00000186468	RPS23	5	82278576	82278577	0.6389	rs4703870	-6.96	rs226205	0.425	-8.71	-6.117	436	24	enet	0.45	2.4e-22	6.14528	7.98e-10
Brain_Frontal_Cortex_BA9	ERPBC	ENSG00000187664	HAPLN4	19	19262795	19262796	0.214	rs2965189	5.25	rs3761081	0.00475	-3.7	-2.2271	352	5	lasso	0.024	0.029	4.55571	5.22e-06
Brain_Frontal_Cortex_BA9	ERPBC	ENSG00000260097	SPDYE6	7	102356443	102356444	0.2799	rs6961094	-6.78	rs11760934	0.001581	3.42	-3.84691	243	243	susie	0.052	0.0024	-5.9064	3.5e-09
Brain_Frontal_Cortex_BA9	SCZ	ENSG00000006744	ELAC2	17	13018186	13018187	0.4939	rs2051974	6.54	rs1044569	0.387968	-7.88	-4.914	566	1	top1	0.39	1.8e-18	4.914	8.92e-07
Brain_Frontal_Cortex_BA9	SCZ	ENSG00000047346	ATOSA	15	52709816	52709817	0.2322	rs2414163	-4.72	rs17614559	0.11	-5.09	-4.236	480	480	susie	0.13	2.3e-06	4.4388	9.05e-06
Brain_Frontal_Cortex_BA9	SCZ	ENSG00000047932	GOPC	6	117602541	117602542	0.1546	rs10457315	-4.43	rs210619	-0.002897	3.69	-3.408	416	416	susie	-0.0024	0.43	-4.4252	9.63e-06
Brain_Frontal_Cortex_BA9	SCZ	ENSG00000054282	SDCCAG8	1	243256033	243256034	0.1672	rs1486472	-5.89	rs6662118	0.087569	4.35	-4.4594	287	1	top1	0.088	9.9e-05	-4.4594	8.22e-06
Brain_Frontal_Cortex_BA9	SCZ	ENSG00000075399	VPS9D1	16	89720983	89720984	0.233	rs352935	-6.46	rs1110331	0.152466	-5.56	4.927	403	1	top1	0.15	2.6e-07	-4.9271	8.35e-07
Brain_Frontal_Cortex_BA9	SCZ	ENSG00000085788	DDHD2	8	38225217	38225218	0.1657	rs7816998	-5.47	rs11783967	0.080225	4.37	-5.1262	276	1	top1	0.08	0.00019	-5.1262	2.96e-07
Brain_Frontal_Cortex_BA9	SCZ	ENSG00000088298	EDEM2	20	35147363	35147364	0.1346	rs6120849	4.4	rs6120849	0.004625	-4.46	4.403	343	343	susie	0.031	0.016	-4.409	1.04e-05
Brain_Frontal_Cortex_BA9	SCZ	ENSG00000089486	CDIP1	16	4538827	4538828	0.1405	rs2304634	4.88	rs2270366	0.060837	4.63	4.416	422	422	susie	0.067	0.00061	4.5923	4.38e-06
Brain_Frontal_Cortex_BA9	SCZ	ENSG00000093000	NUP50	22	45163840	45163841	0.343	rs132834	4.29	rs226515	0.21762	-6.28	4.261	655	655	susie	0.24	6.4e-11	-4.32548	1.52e-05
Brain_Frontal_Cortex_BA9	SCZ	ENSG00000100162	CENPM	22	41947163	41947164	0.227	rs5751191	-7.24	rs8135804	0.1297	5.53	-5.212	345	1	top1	0.13	2.1e-06	-5.212	1.87e-07
Brain_Frontal_Cortex_BA9	SCZ	ENSG00000100197	CYP2D6	22	42130905	42130906	0.437	rs5751191	-7.2	rs2142694	0.18071	-6.85	6.5263	352	352	susie	0.28	4e-13	-5.06221	4.14e-07
Brain_Frontal_Cortex_BA9	SCZ	ENSG00000100395	L3MBTL2	22	41205204	41205205	0.24	rs20551	6.12	rs9611505	0.11997	5.7	6.008	264	40	enet	0.18	1.7e-08	4.73917	2.15e-06
Brain_Frontal_Cortex_BA9	SCZ	ENSG00000101017	CD40	20	46118271	46118272	0.285	rs4239702	5.02	rs6065926	0.019298	-4.48	4.891	500	500	susie	0.038	0.0081	-4.839	1.3e-06
Brain_Frontal_Cortex_BA9	SCZ	ENSG00000101546	RBFA	18	80034357	80034358	0.246	rs2169250	7.02	rs3744873	0.01546	3.66	4.854	281	3	lasso	0.043	0.0051	4.8872	1.02e-06
Brain_Frontal_Cortex_BA9	SCZ	ENSG00000102882	MAPK3	16	30123505	30123506	0.3935	rs4583255	-7.64	rs2005219	0.236447	6.42	5.739	226	1	top1	0.24	6.5e-11	5.7392	9.51e-09
Brain_Frontal_Cortex_BA9	SCZ	ENSG00000103037	SETD6	16	58515478	58515479	0.1574	rs37035	-5.46	rs37035	0.003725	3.65	-5.461	469	469	susie	0.039	0.0077	-5.3914	6.99e-08
Brain_Frontal_Cortex_BA9	SCZ	ENSG00000104870	FCGRT	19	49512278	49512279	0.2258	rs10415576	-6.79	rs2288920	0.051	-4.2	-5.946	366	1	top1	0.051	0.0026	5.946	2.75e-09
Brain_Frontal_Cortex_BA9	SCZ	ENSG00000112659	CUL9	6	43182174	43182175	0.2131	rs2273709	-5.24	rs6924555	0.14083	-5.46	-5.176	360	360	susie	0.16	8.9e-08	4.798	1.6e-06
Brain_Frontal_Cortex_BA9	SCZ	ENSG00000112667	DNPH1	6	43229483	43229484	0.3244	rs16896344	-5.23	rs6914964	0.195804	-6.39	-4.861	358	358	susie	0.21	1e-09	5.0248	5.04e-07
Brain_Frontal_Cortex_BA9	SCZ	ENSG00000114054	PCCB	3	136250305	136250306	0.2481	rs7618871	-6.54	rs9845457	0.129833	-5.57	6.044	284	284	susie	0.16	1.6e-07	-6.58965	4.41e-11
Brain_Frontal_Cortex_BA9	SCZ	ENSG00000114902	SPCS1	3	52704954	52704955	0.1843	rs2710323	9.07	rs2239551	0.002594	4.03	-6.781	382	382	susie	0.038	0.0082	-7.29061	3.09e-13
Brain_Frontal_Cortex_BA9	SCZ	ENSG00000120088	CRHR1	17	45784279	45784280	0.0799	rs8072451	-5.85	rs173365	0.027453	3.57	-3.086	34	34	susie	0.042	0.0056	-5.60209	2.12e-08
Brain_Frontal_Cortex_BA9	SCZ	ENSG00000120451	SNX19	11	130916508	130916509	0.5676	rs10791097	6.12	rs3751039	0.36866	-7.7	-5.054	643	643	susie	0.38	7.6e-18	5.19482	2.05e-07
Brain_Frontal_Cortex_BA9	SCZ	ENSG00000122687	MRM2	7	2242197	2242198	0.287	rs6461049	-9.73	rs3757440	0.172129	5.52	-6.5	412	1	top1	0.17	3.9e-08	-6.5	8.03e-11
Brain_Frontal_Cortex_BA9	SCZ	ENSG00000126456	IRF3	19	49665140	49665141	0.3802	rs10415576	-6.79	rs4426453	0.0558	4.09	-3.57	324	6	lasso	0.072	0.00042	-5.8632	4.54e-09
Brain_Frontal_Cortex_BA9	SCZ	ENSG00000126464	PRR12	19	49591642	49591643	0.4148	rs10415576	-6.79	rs2304206	0.271	6.76	-6.4121	362	1	top1	0.27	1.6e-12	-6.4121	1.43e-10
Brain_Frontal_Cortex_BA9	SCZ	ENSG00000128285	MCHR1	22	40678749	40678750	0.102	rs5995992	6.12	rs7292804	0.02085	3.98	-3.671	293	10	enet	0.044	0.0047	-5.46651	4.59e-08
Brain_Frontal_Cortex_BA9	SCZ	ENSG00000129933	MAU2	19	19320844	19320845	0.113	rs2965189	8.24	rs2905421	0.0711	-3.94	7.13	363	1	top1	0.071	0.00043	-7.13	1e-12
Brain_Frontal_Cortex_BA9	SCZ	ENSG00000132394	EEFSEC	3	128246835	128246836	0.272	rs2999060	-4.54	rs7641133	0.229413	-6.38	-4.344	377	377	susie	0.24	6.3e-11	4.42636	9.58e-06
Brain_Frontal_Cortex_BA9	SCZ	ENSG00000136378	ADAMTS7	15	78811430	78811431	0.2044	rs8042374	-7.92	rs1809420	-0.00185	3.93	3.63	416	416	susie	0.042	0.006	4.7792	1.76e-06
Brain_Frontal_Cortex_BA9	SCZ	ENSG00000136381	IREB2	15	78437430	78437431	0.2001	rs569207	-7.92	rs2656073	0.0153	3.59	-6.774	387	22	enet	0.065	0.00076	-5.1385	2.77e-07
Brain_Frontal_Cortex_BA9	SCZ	ENSG00000136631	VPS45	1	150067292	150067293	0.151	rs12063329	-5.692	rs973374	0.065577	4.3	-4.5634	173	16	lasso	0.095	5.1e-05	-4.7327	2.22e-06
Brain_Frontal_Cortex_BA9	SCZ	ENSG00000140265	ZSCAN29	15	43371024	43371025	0.2173	rs2255663	-6.14	rs1060939	0.121	4.77	-6.061	267	267	susie	0.12	4.2e-06	-6.0169	1.78e-09
Brain_Frontal_Cortex_BA9	SCZ	ENSG00000140564	FURIN	15	90868591	90868592	0.3624	rs4702	9.47	rs4702	0.0118	-4.06	9.47	481	481	susie	0.024	0.029	-8.8291	1.06e-18
Brain_Frontal_Cortex_BA9	SCZ	ENSG00000141013	GAS8	16	90019628	90019629	0.5597	rs352935	-6.01	rs12930631	0.138684	-5.77	3.829	276	9	lasso	0.28	8.9e-13	-4.6059	4.11e-06
Brain_Frontal_Cortex_BA9	SCZ	ENSG00000146007	ZMAT2	5	140700333	140700334	0.1095	rs34282994	6.24	rs753280	0.0457	3.94	4.727	361	7	lasso	0.061	0.0011	4.99638	5.84e-07
Brain_Frontal_Cortex_BA9	SCZ	ENSG00000146830	GIGYF1	7	100689447	100689448	0.1811	rs1734907	4.83	rs221784	0.034278	4.71	4.796	319	319	susie	0.08	0.00019	5.30923	1.1e-07
Brain_Frontal_Cortex_BA9	SCZ	ENSG00000148842	CNNM2	10	102918292	102918293	0.215	rs11191580	-8.51	rs4917968	0.0169	4.02	-5.048	342	342	susie	0.031	0.016	-8.68445	3.81e-18
Brain_Frontal_Cortex_BA9	SCZ	ENSG00000149150	SLC43A1	11	57515785	57515786	0.1686	rs708228	5.8	rs12362406	0.02458	4.11	-4.744	371	29	enet	0.071	0.00045	-5.42256	5.88e-08
Brain_Frontal_Cortex_BA9	SCZ	ENSG00000157557	ETS2	21	38805306	38805307	0.223	rs7282604	-4.32	rs7279660	0.000581	-3.3	2.935	665	665	susie	0.026	0.025	-4.44387	8.84e-06
Brain_Frontal_Cortex_BA9	SCZ	ENSG00000157851	DPYSL5	2	26847746	26847747	0.155	rs11126734	-4.7	rs3820823	0.0861	-4.69	-4.274	378	378	susie	0.097	4.4e-05	4.70328	2.56e-06
Brain_Frontal_Cortex_BA9	SCZ	ENSG00000158805	ZNF276	16	89720399	89720400	0.1521	rs352935	-6.46	rs6500461	-0.006449	-3.44	-3.133	403	403	susie	0.049	0.003	4.6116	3.99e-06
Brain_Frontal_Cortex_BA9	SCZ	ENSG00000159958	TNFRSF13C	22	41926817	41926818	0.186	rs5751191	-7.25	rs4822075	0.03805	4.75	-5.5963	345	1	top1	0.038	0.0082	-5.59631	2.19e-08
Brain_Frontal_Cortex_BA9	SCZ	ENSG00000162753	SLC9C2	1	173602770	173602771	0.1723	rs12561796	-4.922	rs12561796	0.050361	4.97	-4.922	294	5	lasso	0.094	5.7e-05	-5.1319	2.87e-07
Brain_Frontal_Cortex_BA9	SCZ	ENSG00000163634	THOC7	3	63863902	63863903	0.2414	rs854622	6.6	rs832187	0.212243	-5.83	6.5753	601	1	top1	0.21	7.6e-10	-6.57529	4.86e-11
Brain_Frontal_Cortex_BA9	SCZ	ENSG00000163930	BAP1	3	52410349	52410350	0.1018	rs2710323	9.07	rs17052068	-0.006178	-3.3	-2.605	359	359	susie	0.00025	0.31	7.41419	1.22e-13
Brain_Frontal_Cortex_BA9	SCZ	ENSG00000163938	GNL3	3	52681155	52681156	0.2034	rs2710323	9.07	rs2590838	0.222816	6.11	8.575	384	1	top1	0.22	2.6e-10	8.575	9.91e-18
Brain_Frontal_Cortex_BA9	SCZ	ENSG00000164078	MST1R	3	49903843	49903844	0.1467	rs2624847	-4.97	rs11713193	0.006326	3.17	-3.789	314	30	enet	0.048	0.0034	-5.4396	5.34e-08
Brain_Frontal_Cortex_BA9	SCZ	ENSG00000167491	GATAD2A	19	19385825	19385826	0.1117	rs2965189	8.2	rs10401193	0.069	-4.54	4.8672	343	1	top1	0.069	0.00052	-4.8672	1.13e-06
Brain_Frontal_Cortex_BA9	SCZ	ENSG00000167523	SPATA33	16	89657845	89657846	0.3333	rs352935	-6.34	rs460879	0.090297	-4.99	4.643	427	427	susie	0.096	4.5e-05	-4.5712	4.85e-06
Brain_Frontal_Cortex_BA9	SCZ	ENSG00000169592	INO80E	16	29995293	29995294	0.1474	rs4583255	-7.66	rs9932702	0.085813	-4.55	-7.644	202	202	susie	0.1	2.6e-05	7.6679	1.75e-14
Brain_Frontal_Cortex_BA9	SCZ	ENSG00000172922	RNASEH2C	11	65720946	65720947	0.2608	rs1784223	5.26	rs3372	0.18968	-5.56	4.904	323	1	top1	0.19	7.2e-09	-4.904	9.39e-07
Brain_Frontal_Cortex_BA9	SCZ	ENSG00000173327	MAP3K11	11	65614248	65614249	0.1534	rs1784223	5.26	rs1784223	0.05492	-4.65	5.257	344	344	susie	0.073	0.00036	-5.28491	1.26e-07
Brain_Frontal_Cortex_BA9	SCZ	ENSG00000173930	SLCO4C1	5	102296548	102296549	0.1759	rs2060833	5.96	rs841931	0.109	-4.79	5.3328	333	1	top1	0.11	1.4e-05	-5.33284	9.67e-08
Brain_Frontal_Cortex_BA9	SCZ	ENSG00000175662	TOM1L2	17	17972421	17972422	0.1726	rs11649804	4.97	rs7501812	0.058906	-4.86	4.286	381	381	susie	0.084	0.00014	-4.59599	4.31e-06
Brain_Frontal_Cortex_BA9	SCZ	ENSG00000176681	LRRC37A	17	46292732	46292733	0.8095	rs8072451	-5.85	rs199536	0.191053	6.52	-5.071	79	79	susie	0.46	1.5e-22	-5.26452	1.41e-07
Brain_Frontal_Cortex_BA9	SCZ	ENSG00000177096	PHETA2	22	42074250	42074251	0.144	rs5751191	-7.29	rs129857	0.0474	4.27	7.139	338	1	top1	0.047	0.0036	7.139	9.4e-13
Brain_Frontal_Cortex_BA9	SCZ	ENSG00000182774	RPS17	15	82540563	82540564	0.2092	rs4779050	6.51	rs11635460	0.119	5.03	-3.214	304	304	susie	0.14	8.4e-07	-5.9626	2.48e-09
Brain_Frontal_Cortex_BA9	SCZ	ENSG00000182858	ALG12	22	49918457	49918458	0.246	rs1321	5.45	rs138880	0.06901	4.69	5.077	437	10	enet	0.088	9.2e-05	5.01723	5.24e-07
Brain_Frontal_Cortex_BA9	SCZ	ENSG00000183066	WBP2NL	22	41998724	41998725	0.247	rs5751191	-7.23	rs129857	0.0966	5.73	7.139	351	351	susie	0.17	3.5e-08	6.94259	3.85e-12
Brain_Frontal_Cortex_BA9	SCZ	ENSG00000183172	SMDT1	22	42079690	42079691	0.113	rs5751191	-7.29	rs134901	0.0445	-3.99	-6.095	338	338	susie	0.065	0.00074	5.7504	8.9e-09
Brain_Frontal_Cortex_BA9	SCZ	ENSG00000185829	ARL17A	17	46579681	46579682	0.4956	rs199439	-5.29	rs169201	0.404456	8.03	-5.268	143	143	susie	0.47	2.1e-23	-4.41643	1e-05
Brain_Frontal_Cortex_BA9	SCZ	ENSG00000187664	HAPLN4	19	19262795	19262796	0.214	rs2965189	8.25	rs3761081	0.00475	-3.7	-1.4077	352	5	lasso	0.024	0.029	5.3426	9.16e-08
Brain_Frontal_Cortex_BA9	SCZ	ENSG00000197978	GOLGA6L9	15	82430019	82430020	0.3692	rs4779050	6.51	rs1145170	0.122	-5.52	4.648	327	32	enet	0.16	1e-07	-4.3626	1.29e-05
Brain_Frontal_Cortex_BA9	SCZ	ENSG00000198208	RPS6KL1	14	74923395	74923396	0.198	rs2359239	-4.42	rs2359239	0.115266	4.49	-4.415	377	1	top1	0.12	8.1e-06	-4.415	1.01e-05
Brain_Frontal_Cortex_BA9	SCZ	ENSG00000198951	NAGA	22	42070841	42070842	0.327	rs5751191	-7.29	rs129857	0.19184	6.33	7.139	338	38	enet	0.23	1.1e-10	6.68831	2.26e-11
Brain_Frontal_Cortex_BA9	SCZ	ENSG00000204991	SPIRE2	16	89818178	89818179	0.3928	rs352935	-6.41	rs12598477	0.09549	-5.25	4.186	360	360	susie	0.13	2.3e-06	-4.4041	1.06e-05
Brain_Frontal_Cortex_BA9	SCZ	ENSG00000205704	SMIM45	22	41952164	41952165	0.442	rs5751191	-7.24	rs133309	0.05618	-5.23	-3.259	344	344	susie	0.37	2.4e-17	5.69715	1.22e-08
Brain_Frontal_Cortex_BA9	SCZ	ENSG00000214575	CPEB1	15	82648860	82648861	0.096	rs4779050	6.51	rs4778672	0.0202	3.66	-4.704	262	262	susie	0.026	0.025	-6.2263	4.77e-10
Brain_Frontal_Cortex_BA9	SCZ	ENSG00000238083	LRRC37A2	17	46511510	46511511	0.729	rs199439	-5.29	rs199451	0.50312	9.09	-5.267	136	36	enet	0.57	3.5e-30	-6.06064	1.36e-09
Brain_Frontal_Cortex_BA9	SCZ	ENSG00000242866	STRC	15	43618799	43618800	0.496	rs2255663	-6.14	rs10163069	0.214	6.77	-4.252	255	15	enet	0.26	4.1e-12	-5.0954	3.48e-07
Brain_Frontal_Cortex_BA9	SCZ	ENSG00000261052	SULT1A3	16	30199230	30199231	0.1274	rs4583255	-7.65	rs2005219	0.026882	-4.01	5.758	210	14	enet	0.034	0.012	-4.3961	1.1e-05
Brain_Frontal_Cortex_BA9	SCZ	ENSG00000283361	CFAP97D2	13	114179237	114179238	0.21	rs3812831	-5.08	rs7995986	0.10989	4.84	4.906	234	234	susie	0.13	2.5e-06	4.92488	8.44e-07
H) Brain_Hippocampus (E8)
P < 2.11e-05	Nominally significant (i.e., P is lower than 0.05 / nGenes = 0.05 / 2372 = 2.11e-05)
Tissue	Trait	FILE	ID	CHR	P0	P1	HSQ	BEST.GWAS.ID	BEST.GWAS.Z	EQTL.ID	EQTL.R2	EQTL.Z	EQTL.GWAS.Z	NSNP	NWGT	MODEL	MODELCV.R2	MODELCV.PV	TWAS.Z	TWAS.P
Brain_Hippocampus	ADHD	ENSG00000066056	TIE1	1	43300992	43300993	0.2	rs3001723	7.741	rs4141741	0.0834	-4.41	-5.221	458	1	top1	0.083	0.0002	5.221	1.78e-07
Brain_Hippocampus	ADHD	ENSG00000117407	ARTN	1	43933319	43933320	0.192	rs3001723	7.741	rs2108202	0.0845	4.98	4.9657	412	412	susie	0.1	3.4e-05	5.3703	7.86e-08
Brain_Hippocampus	ADHD	ENSG00000145354	CISD2	4	102868977	102868978	0.123	rs228617	-4.7	rs223484	0.020172	-3.6	-4.125	324	324	susie	0.048	0.004	4.37102	1.24e-05
Brain_Hippocampus	ADHD	ENSG00000159479	MED8	1	43389807	43389808	0.238	rs3001723	7.741	rs12069733	0.0152	-3.85	4.618	454	454	susie	0.059	0.0016	-6.17777	6.5e-10
Brain_Hippocampus	ADHD	ENSG00000173540	GMPPB	3	49723950	49723951	0.4442	rs13067082	5.23	rs6809879	0.442551	8.35	4.898	313	1	top1	0.44	9.8e-21	4.898	9.68e-07
Brain_Hippocampus	ADHD	ENSG00000183775	KCTD16	5	144170831	144170832	0.1706	rs6882650	-4.84	rs358649	0.038464	3.69	-4.777	410	1	top1	0.038	0.0092	-4.777	1.78e-06
Brain_Hippocampus	ADHD	ENSG00000186792	HYAL3	3	50299467	50299468	0.6458	rs13067082	5.23	rs13100173	0.423983	-8.05	4.718	302	302	susie	0.43	8e-20	-4.658	3.19e-06
Brain_Hippocampus	ADHD	ENSG00000250067	YJEFN3	19	19529363	19529364	0.117	rs769267	4.66	rs2285627	0.064997	-3.63	4.526	351	1	top1	0.065	0.00096	-4.526	6.01e-06
Brain_Hippocampus	AN	ENSG00000168036	CTNNB1	3	41194836	41194837	0.1225	rs11564447	-4.62	rs4973925	0.068705	4.63	-4.26961	377	377	susie	0.11	2.9e-05	-4.47817	7.53e-06
Brain_Hippocampus	AN	ENSG00000170430	MGMT	10	129467183	129467184	0.4961	rs2008387	5.42	rs1008982	0.331415	-7.28	4.134	589	589	susie	0.35	6.7e-16	-4.314	1.6e-05
Brain_Hippocampus	AN	ENSG00000177352	CCDC71	3	49166320	49166321	0.0709	rs9841602	7.75	rs6779394	0.048254	4.36	5.429	259	259	susie	0.089	0.00012	5.00533	5.58e-07
Brain_Hippocampus	AN	ENSG00000178252	WDR6	3	49007154	49007155	0.2418	rs9841602	7.75	rs6779394	0.197577	5.64	5.429	261	1	top1	0.2	7.3e-09	5.429	5.67e-08
Brain_Hippocampus	AN	ENSG00000213672	NCKIPSD	3	48686363	48686364	0.3223	rs9841602	7.75	rs12493578	0.343428	-7.43	5.372	262	1	top1	0.34	2e-15	-5.372	7.79e-08
Brain_Hippocampus	AN	ENSG00000229453	SPINK8	3	48328340	48328341	0.0936	rs9841602	7.75	rs4858828	-0.005879	2.87	5.396	261	261	susie	0.026	0.027	4.71302	2.44e-06
Brain_Hippocampus	ANX	ENSG00000101017	CD40	20	46118271	46118272	0.238	rs6074015	-4.71	rs1883832	0.03384	-4.01	4.634	496	19	enet	0.042	0.0068	-4.44588	8.75e-06
Brain_Hippocampus	ANX	ENSG00000119596	YLPM1	14	74763365	74763366	0.13	rs10138360	-5.19	rs888413	0.00912	3.97	4.657	330	7	lasso	0.013	0.086	4.97132	6.65e-07
Brain_Hippocampus	ANX	ENSG00000124140	SLC12A5	20	46022842	46022843	0.3162	rs6074015	-4.71	rs9074	0.14318	4.93	4.566	494	1	top1	0.14	1.1e-06	4.56595	4.97e-06
Brain_Hippocampus	ANX	ENSG00000196275	GTF2IRD2	7	74851550	74851551	0.5138	rs13227433	4.42	rs2267812	0.428261	8.09	4.32019	94	94	susie	0.43	2.7e-20	4.32019	1.56e-05
Brain_Hippocampus	BIP	ENSG00000008838	MED24	17	40061214	40061215	0.294	rs7502233	-4.81	rs6503534	0.0683	5.09	3.275	301	23	enet	0.14	9.7e-07	5.3657	8.07e-08
Brain_Hippocampus	BIP	ENSG00000010322	NISCH	3	52455117	52455118	0.1508	rs2590838	7.26	rs4481150	0.020183	3.46	6.953	361	361	susie	0.029	0.021	5.5085	3.62e-08
Brain_Hippocampus	BIP	ENSG00000064726	BTBD1	15	83067333	83067334	0.4032	rs11856299	-5.66	rs2061947	0.003084	4.34	2.4549	339	10	lasso	0.088	0.00013	4.895	9.83e-07
Brain_Hippocampus	BIP	ENSG00000101017	CD40	20	46118271	46118272	0.238	rs1569723	5.07	rs1883832	0.03384	-4.01	4.858	496	19	enet	0.042	0.0068	-5.0198	5.17e-07
Brain_Hippocampus	BIP	ENSG00000114841	DNAH1	3	52316318	52316319	0.1399	rs2590838	7.26	rs648514	0.034558	3.88	6.386	352	352	susie	0.058	0.0018	5.50535	3.68e-08
Brain_Hippocampus	BIP	ENSG00000124107	SLPI	20	45254563	45254564	0.1891	rs6130764	-6.33	rs2743275	0.01603	-4.04	-0.56	474	474	susie	0.051	0.0032	4.6483	3.35e-06
Brain_Hippocampus	BIP	ENSG00000124140	SLC12A5	20	46022842	46022843	0.3162	rs1569723	5.07	rs9074	0.14318	4.93	4.5781	494	1	top1	0.14	1.1e-06	4.5781	4.69e-06
Brain_Hippocampus	BIP	ENSG00000126215	XRCC3	14	103715503	103715504	0.134	rs4906379	4.88	rs2295147	0.02959	3.59	3.497	344	344	susie	0.038	0.01	4.57037	4.87e-06
Brain_Hippocampus	BIP	ENSG00000126231	PROZ	13	113158653	113158654	0.169	rs9549695	-5.87	rs6577031	0.04727	-4.12	-5.692	434	1	top1	0.047	0.0043	5.692	1.26e-08
Brain_Hippocampus	BIP	ENSG00000147419	CCDC25	8	27772652	27772653	0.3876	rs6989497	4.55	rs10102309	0.211142	5.93	-4.396	627	77	enet	0.23	2.5e-10	-4.5582	5.16e-06
Brain_Hippocampus	BIP	ENSG00000149485	FADS1	11	61829317	61829318	0.4098	rs174577	7.19	rs174555	0.22005	-5.86	6.521	426	1	top1	0.22	8.4e-10	-6.521	6.98e-11
Brain_Hippocampus	BIP	ENSG00000151470	C4orf33	4	129093607	129093608	0.405	rs2034497	4.77	rs498435	0.155149	-6.52	2.94291	373	373	susie	0.33	7e-15	-4.4317	9.35e-06
Brain_Hippocampus	BIP	ENSG00000160161	CILP2	19	19538247	19538248	0.137	rs1064395	5.24	rs4808931	0.070796	4.19	4.089	354	354	susie	0.077	0.00035	4.7146	2.42e-06
Brain_Hippocampus	BIP	ENSG00000163125	RPRD2	1	150363090	150363091	0.096	rs1545762	-4.972	rs12738490	0.0116	3.93	-4.644	265	265	susie	0.056	0.0021	-4.97876	6.4e-07
Brain_Hippocampus	BIP	ENSG00000163938	GNL3	3	52681155	52681156	0.1437	rs2590838	7.26	rs1108842	0.060056	4.13	7.214	384	1	top1	0.06	0.0015	7.214	5.43e-13
Brain_Hippocampus	BIP	ENSG00000168237	GLYCTK	3	52287088	52287089	0.3202	rs2590838	7.26	rs11717383	0.079419	5.09	6.591	335	335	susie	0.1	4.9e-05	6.59921	4.13e-11
Brain_Hippocampus	BIP	ENSG00000168591	TMUB2	17	44186969	44186970	0.2748	rs228768	6.31	rs425038	0.0287	3.92	4.949	352	1	top1	0.029	0.022	4.9494	7.44e-07
Brain_Hippocampus	BIP	ENSG00000174080	CTSF	11	66568840	66568841	0.3636	rs678397	5.83	rs3179961	0.06443	4.77	-2.231	257	257	susie	0.14	1.1e-06	-4.36947	1.25e-05
Brain_Hippocampus	BIP	ENSG00000175806	MSRA	8	10054267	10054268	0.3093	rs17151145	6.19	rs7833387	0.088949	5.17	4.178	614	7	lasso	0.16	2.3e-07	4.3513	1.35e-05
Brain_Hippocampus	BIP	ENSG00000177082	WDR73	15	84654342	84654343	0.1271	rs7237	-6.4	rs17532346	0.082181	-4.57	-6.194	335	335	susie	0.098	5.7e-05	6.2492	4.12e-10
Brain_Hippocampus	BIP	ENSG00000196236	XPNPEP3	22	40857096	40857097	0.272	rs5758064	-5.61	rs138312	0.163377	-5.4	-5.368	285	285	susie	0.17	1.3e-07	5.36528	8.08e-08
Brain_Hippocampus	BIP	ENSG00000214013	GANC	15	42273232	42273233	0.1783	rs11632169	5.76	rs1659215	0.120769	-4.77	4.5389	422	1	top1	0.12	7.8e-06	-4.5389	5.65e-06
Brain_Hippocampus	BIP	ENSG00000214212	C19orf38	19	10836574	10836575	0.354	rs6511707	-4.3	rs7417	-0.004252	-3.43	-0.607	388	388	susie	0.031	0.017	4.27127	1.94e-05
Brain_Hippocampus	BIP	ENSG00000242247	ARFGAP3	22	42858105	42858106	0.288	rs4140554	-5.29	rs5751372	0.206889	5.92	4.425	523	1	top1	0.21	3e-09	4.425	9.64e-06
Brain_Hippocampus	BIP	ENSG00000243678	NME2	17	51165434	51165435	0.3563	rs1019195	-4.57	rs9907636	0.248	-6.54	-4.359	433	433	susie	0.26	1.1e-11	4.3186	1.57e-05
Brain_Hippocampus	DEP	ENSG00000004534	RBM6	3	49940006	49940007	0.2799	rs34890793	8.26	rs6771546	0.279917	6.57	-5.0355	314	1	top1	0.28	2e-12	-5.0355	4.77e-07
Brain_Hippocampus	DEP	ENSG00000008838	MED24	17	40061214	40061215	0.294	rs12601929	-5.32	rs6503534	0.0683	5.09	2.424	301	23	enet	0.14	9.7e-07	4.2963	1.74e-05
Brain_Hippocampus	DEP	ENSG00000025434	NR1H3	11	47248299	47248300	0.1845	rs4752965	-4.89	rs11039035	0.03006	3.73	-4.61	296	296	susie	0.052	0.003	-6.0255	1.69e-09
Brain_Hippocampus	DEP	ENSG00000055211	GINM1	6	149566293	149566294	0.2155	rs6903998	4.66	rs7752089	0.033463	-4.09	4.302	423	423	susie	0.068	0.00073	-4.3162	1.59e-05
Brain_Hippocampus	DEP	ENSG00000055955	ITIH4	3	52830738	52830739	0.4794	rs7652667	-5.45	rs2276817	0.255986	6.27	-5.063	387	387	susie	0.29	1.2e-12	-4.47175	7.76e-06
Brain_Hippocampus	DEP	ENSG00000076685	NT5C2	10	103193305	103193306	0.1794	rs12220267	-5.39	rs1163073	0.010622	4.02	-5.306	351	9	lasso	0.063	0.0012	-5.8035	6.5e-09
Brain_Hippocampus	DEP	ENSG00000083807	SLC27A5	19	58512064	58512065	0.255	rs2305119	-4.65	rs2305119	0.098129	4.51	-4.646	255	1	top1	0.098	5.6e-05	-4.646	3.38e-06
Brain_Hippocampus	DEP	ENSG00000101017	CD40	20	46118271	46118272	0.238	rs6131010	7.6	rs1883832	0.03384	-4.01	5.873	496	19	enet	0.042	0.0068	-5.9832	2.19e-09
Brain_Hippocampus	DEP	ENSG00000106682	EIF4H	7	74174244	74174245	0.1902	rs12154266	4.42	rs757575	-0.001977	-3.51	3.893	290	290	susie	0.037	0.01	-4.59891	4.25e-06
Brain_Hippocampus	DEP	ENSG00000119414	PPP6C	9	125189938	125189939	0.1508	rs650599	-5.21	rs650599	0.00105	-3.68	-5.208	323	323	susie	0.045	0.0052	5.24732	1.54e-07
Brain_Hippocampus	DEP	ENSG00000119596	YLPM1	14	74763365	74763366	0.13	rs752857	-6.84	rs888413	0.00912	3.97	6.526	330	7	lasso	0.013	0.086	6.0556	1.4e-09
Brain_Hippocampus	DEP	ENSG00000120049	KCNIP2	10	101843919	101843920	0.1482	rs7082055	4.31	rs4466759	0.011373	3.29	-4.242	257	257	susie	0.036	0.011	-4.9507	7.4e-07
Brain_Hippocampus	DEP	ENSG00000120253	NUP43	6	149749441	149749442	0.1971	rs6903998	4.66	rs9688452	0.076147	4.29	4.377	449	449	susie	0.082	0.00022	4.4062	1.05e-05
Brain_Hippocampus	DEP	ENSG00000124140	SLC12A5	20	46022842	46022843	0.3162	rs6131010	7.6	rs9074	0.14318	4.93	7.56353	494	1	top1	0.14	1.1e-06	7.5635	3.92e-14
Brain_Hippocampus	DEP	ENSG00000142599	RERE	1	8817642	8817643	0.234	rs2661868	5.2	rs301806	0.0273	-4.3	5.185	374	4	lasso	0.039	0.009	-5.18516	2.16e-07
Brain_Hippocampus	DEP	ENSG00000145020	AMT	3	49422752	49422753	0.2423	rs7617480	8.49	rs9860055	0.288574	-6.64	7.282	288	1	top1	0.29	8.3e-13	-7.282	3.29e-13
Brain_Hippocampus	DEP	ENSG00000149292	TTC12	11	113314528	113314529	0.6569	rs4936275	-8.5	rs11214587	0.25591	-7.79	-5.535	510	510	susie	0.5	2.5e-24	5.3428	9.15e-08
Brain_Hippocampus	DEP	ENSG00000149485	FADS1	11	61829317	61829318	0.4098	rs4246215	5.57	rs174555	0.22005	-5.86	5.339	426	1	top1	0.22	8.4e-10	-5.339	9.35e-08
Brain_Hippocampus	DEP	ENSG00000163938	GNL3	3	52681155	52681156	0.1437	rs7652667	-5.45	rs1108842	0.060056	4.13	4.471	384	1	top1	0.06	0.0015	4.471	7.79e-06
Brain_Hippocampus	DEP	ENSG00000169592	INO80E	16	29995293	29995294	0.1185	rs9928448	-4.26	rs4787484	0.0198	-3.56	-1.43	201	201	susie	0.047	0.0044	4.29324	1.76e-05
Brain_Hippocampus	DEP	ENSG00000173540	GMPPB	3	49723950	49723951	0.4442	rs34890793	8.26	rs6809879	0.442551	8.35	7.982	313	1	top1	0.44	9.8e-21	7.982	1.44e-15
Brain_Hippocampus	DEP	ENSG00000173611	SCAI	9	125143495	125143496	0.0838	rs650599	-5.21	rs360210	0.024	-3.85	-4.912	306	306	susie	0.044	0.0055	5.29463	1.19e-07
Brain_Hippocampus	DEP	ENSG00000177352	CCDC71	3	49166320	49166321	0.0709	rs7617480	8.49	rs6779394	0.048254	4.36	4.205	259	259	susie	0.089	0.00012	4.77567	1.79e-06
Brain_Hippocampus	DEP	ENSG00000179673	RPRML	17	46979247	46979248	0.1053	rs3760377	-4.99	rs9889762	0.00798	-3.56	-4.9433	294	294	susie	0.024	0.034	4.9998	5.74e-07
Brain_Hippocampus	DEP	ENSG00000198218	QRICH1	3	49094362	49094363	0.0868	rs7617480	8.49	rs6806356	0.052706	3.94	4.491	253	253	susie	0.062	0.0012	4.56054	5.1e-06
Brain_Hippocampus	DEP	ENSG00000198890	PRMT6	1	107056678	107056679	0.38	rs1730865	5.7	rs1730859	0.279	-6.61	5.491	458	458	susie	0.29	9.5e-13	-5.54502	2.94e-08
Brain_Hippocampus	DEP	ENSG00000220205	VAMP2	17	8163545	8163546	0.2755	rs2278637	-4.77	rs2278637	0.159	-5.39	-4.771	434	434	susie	0.17	1.1e-07	4.7475	2.06e-06
Brain_Hippocampus	DEP	ENSG00000233276	GPX1	3	49358599	49358600	0.1802	rs7617480	8.49	rs17080528	0.071036	-4.44	-5.54	277	16	lasso	0.12	1.2e-05	6.39941	1.56e-10
Brain_Hippocampus	ERNBC	ENSG00000064012	CASP8	2	201233442	201233443	0.124	rs3769823	5.63	rs10931936	0.040619	4.17	5.015	349	1	top1	0.041	0.0077	5.015	5.3e-07
Brain_Hippocampus	ERNBC	ENSG00000104783	KCNN4	19	43781256	43781257	0.333	rs10426528	5.79	rs11879355	0.202796	-6.03	-4.239	424	424	susie	0.21	1.8e-09	4.44675	8.72e-06
Brain_Hippocampus	ERNBC	ENSG00000176222	ZNF404	19	43884050	43884051	0.323	rs10426528	5.79	rs8104290	0.301356	6.76	5.188	447	1	top1	0.3	2.1e-13	5.188	2.13e-07
Brain_Hippocampus	ERNBC	ENSG00000198945	L3MBTL3	6	130013698	130013699	0.2959	rs6569648	-5.48	rs6569648	0.000745	3.9	-5.48	562	7	enet	0.04	0.0084	-4.8076	1.53e-06
Brain_Hippocampus	ERPBC	ENSG00000050327	ARHGEF5	7	144355287	144355288	0.2537	rs720475	-5.89	rs720475	0.244374	6.3	-5.895	338	1	top1	0.24	7.7e-11	-5.895	3.75e-09
Brain_Hippocampus	ERPBC	ENSG00000064012	CASP8	2	201233442	201233443	0.124	rs700635	6.39	rs10931936	0.040619	4.17	6.339	349	1	top1	0.041	0.0077	6.339	2.31e-10
Brain_Hippocampus	ERPBC	ENSG00000071967	CYBRD1	2	171522246	171522247	0.3774	rs6759240	-6.35	rs3821083	0.098596	-5.22	4.885	359	19	enet	0.15	7.6e-07	-4.8957	9.8e-07
Brain_Hippocampus	ERPBC	ENSG00000092020	PPP2R3C	14	35122516	35122517	0.431	rs2236167	-4.52	rs1056879	0.14316	-5.11	-4.503	367	367	susie	0.15	4.8e-07	4.474	7.68e-06
Brain_Hippocampus	ERPBC	ENSG00000104783	KCNN4	19	43781256	43781257	0.333	rs3760982	7.07	rs11879355	0.202796	-6.03	-4.277	424	424	susie	0.21	1.8e-09	4.53036	5.89e-06
Brain_Hippocampus	ERPBC	ENSG00000120088	CRHR1	17	45784279	45784280	0.0943	rs17763086	-4.92	rs11012	0.124	-4.77	-4.275	34	11	lasso	0.14	2.2e-06	4.4157	1.01e-05
Brain_Hippocampus	ERPBC	ENSG00000152348	ATG10	5	81972024	81972025	0.6045	rs4703870	-6.96	rs6875409	0.241255	6.48	-6.279	390	390	susie	0.43	4.3e-20	-5.64587	1.64e-08
Brain_Hippocampus	ERPBC	ENSG00000166965	RCCD1	15	90955795	90955796	0.2488	rs2290202	-6.84	rs2290202	0.091957	5.48	-6.836	483	483	susie	0.12	1.1e-05	-6.69131	2.21e-11
Brain_Hippocampus	ERPBC	ENSG00000176222	ZNF404	19	43884050	43884051	0.323	rs3760982	7.07	rs8104290	0.301356	6.76	6.994	447	1	top1	0.3	2.1e-13	6.994	2.67e-12
Brain_Hippocampus	ERPBC	ENSG00000186468	RPS23	5	82278576	82278577	0.5419	rs4703870	-6.96	rs891159	0.362118	-7.91	-6.869	434	29	enet	0.42	2.4e-19	6.11285	9.79e-10
Brain_Hippocampus	ERPBC	ENSG00000198945	L3MBTL3	6	130013698	130013699	0.2959	rs6569648	-5.35	rs6569648	0.000745	3.9	-5.352	562	7	enet	0.04	0.0084	-5.0107	5.42e-07
Brain_Hippocampus	ERPBC	ENSG00000250067	YJEFN3	19	19529363	19529364	0.117	rs10422819	5.21	rs2285627	0.064997	-3.63	4.906	351	1	top1	0.065	0.00096	-4.906	9.3e-07
Brain_Hippocampus	SCZ	ENSG00000006744	ELAC2	17	13018186	13018187	0.2918	rs2051974	6.54	rs1044569	0.305	-6.82	-4.914	566	1	top1	0.3	1.4e-13	4.914	8.92e-07
Brain_Hippocampus	SCZ	ENSG00000010322	NISCH	3	52455117	52455118	0.1508	rs2710323	9.07	rs4481150	0.020183	3.46	8.65	361	361	susie	0.029	0.021	7.2331	4.72e-13
Brain_Hippocampus	SCZ	ENSG00000055955	ITIH4	3	52830738	52830739	0.4794	rs2710323	9.07	rs2276817	0.255986	6.27	-6.594	387	387	susie	0.29	1.2e-12	-5.1218	3.03e-07
Brain_Hippocampus	SCZ	ENSG00000066056	TIE1	1	43300992	43300993	0.2	rs11210892	6.994	rs4141741	0.0834	-4.41	-4.493	458	1	top1	0.083	0.0002	4.493	7.02e-06
Brain_Hippocampus	SCZ	ENSG00000067208	EVI5	1	92792403	92792404	0.166	rs4970698	-4.453	rs2031494	0.0822	4.55	-4.4204	272	17	lasso	0.092	9.9e-05	-4.327	1.51e-05
Brain_Hippocampus	SCZ	ENSG00000076685	NT5C2	10	103193305	103193306	0.1794	rs11191580	-8.51	rs1163073	0.010622	4.02	-3.49	351	9	lasso	0.063	0.0012	-4.85173	1.22e-06
Brain_Hippocampus	SCZ	ENSG00000088298	EDEM2	20	35147363	35147364	0.107	rs6120849	4.4	rs11696967	0.02684	-3.95	4.213	343	343	susie	0.044	0.0056	-4.2763	1.9e-05
Brain_Hippocampus	SCZ	ENSG00000090238	YPEL3	16	30096243	30096244	0.1449	rs4583255	-7.64	rs8060511	0.0765	4.03	-5.063	223	1	top1	0.077	0.00036	-5.063	4.13e-07
Brain_Hippocampus	SCZ	ENSG00000100162	CENPM	22	41947163	41947164	0.224	rs5751191	-7.24	rs5996091	0.217092	5.83	-5.944	346	1	top1	0.22	1.1e-09	-5.944	2.78e-09
Brain_Hippocampus	SCZ	ENSG00000100197	CYP2D6	22	42130905	42130906	0.479	rs5751191	-7.2	rs2142694	0.357972	-7.58	6.526	353	1	top1	0.36	3.8e-16	-6.5263	6.74e-11
Brain_Hippocampus	SCZ	ENSG00000100372	SLC25A17	22	40819398	40819399	0.101	rs20551	6.12	rs133074	0.005763	3.54	3.613	287	12	enet	0.031	0.017	5.327	9.98e-08
Brain_Hippocampus	SCZ	ENSG00000104870	FCGRT	19	49512278	49512279	0.267	rs10415576	-6.79	rs3760707	0.061812	-4.51	-5.743	366	366	susie	0.11	2.8e-05	5.72303	1.05e-08
Brain_Hippocampus	SCZ	ENSG00000114054	PCCB	3	136250305	136250306	0.166	rs7618871	-6.54	rs11717954	0.042898	3.99	-5.968	284	284	susie	0.071	0.00056	-6.2534	4.02e-10
Brain_Hippocampus	SCZ	ENSG00000114841	DNAH1	3	52316318	52316319	0.1399	rs2710323	9.07	rs648514	0.034558	3.88	6.532	352	352	susie	0.058	0.0018	6.0069	1.89e-09
Brain_Hippocampus	SCZ	ENSG00000117593	DARS2	1	173824502	173824503	0.127	rs12561796	-4.922	rs7525325	0.0068	-3.74	-4.008	275	275	susie	0.015	0.071	4.365	1.27e-05
Brain_Hippocampus	SCZ	ENSG00000117601	SERPINC1	1	173917377	173917378	0.124	rs12561796	-4.922	rs9425436	0.0535	3.99	-4.482	259	259	susie	0.084	0.00018	-4.3577	1.31e-05
Brain_Hippocampus	SCZ	ENSG00000120088	CRHR1	17	45784279	45784280	0.0943	rs8072451	-5.85	rs11012	0.124	-4.77	-4.098	34	11	lasso	0.14	2.2e-06	4.38196	1.18e-05
Brain_Hippocampus	SCZ	ENSG00000120451	SNX19	11	130916508	130916509	0.6179	rs10791097	6.12	rs3751039	0.27802	-7.1	-5.054	643	643	susie	0.4	1.3e-18	5.76145	8.34e-09
Brain_Hippocampus	SCZ	ENSG00000120903	CHRNA2	8	27479882	27479883	0.2034	rs11778040	-6.56	rs752993	-0.004301	3.58	-3.836	641	7	enet	-0.0015	0.38	-4.2723	1.93e-05
Brain_Hippocampus	SCZ	ENSG00000122687	MRM2	7	2242197	2242198	0.4249	rs6461049	-9.73	rs7787274	0.299359	6.97	-6.618	412	5	lasso	0.33	1.4e-14	-6.24097	4.35e-10
Brain_Hippocampus	SCZ	ENSG00000124140	SLC12A5	20	46022842	46022843	0.3162	rs4239702	5.01	rs9074	0.14318	4.93	4.553	494	1	top1	0.14	1.1e-06	4.5528	5.29e-06
Brain_Hippocampus	SCZ	ENSG00000126215	XRCC3	14	103715503	103715504	0.134	rs722637	7.26	rs2295147	0.02959	3.59	5.67	344	344	susie	0.038	0.01	7.00191	2.52e-12
Brain_Hippocampus	SCZ	ENSG00000131503	ANKHD1	5	140401813	140401814	0.146	rs251377	5.31	rs2569188	-0.006176	3.27	-3.937	310	310	susie	0.043	0.0063	-5.5003	3.79e-08
Brain_Hippocampus	SCZ	ENSG00000132394	EEFSEC	3	128246835	128246836	0.1521	rs2999060	-4.54	rs2687720	0.098439	-4.05	-4.374	377	1	top1	0.098	5.5e-05	4.374	1.22e-05
Brain_Hippocampus	SCZ	ENSG00000141013	GAS8	16	90019628	90019629	0.2663	rs352935	-6.01	rs12930631	0.0515	-3.86	3.829	276	5	lasso	0.058	0.0018	-4.415	1.01e-05
Brain_Hippocampus	SCZ	ENSG00000142233	NTN5	19	48673080	48673081	0.289	rs838144	4.93	rs838147	0.070744	4.04	4.877	453	1	top1	0.071	0.00059	4.877	1.08e-06
Brain_Hippocampus	SCZ	ENSG00000142599	RERE	1	8817642	8817643	0.234	rs10779702	5.575	rs301806	0.0273	-4.3	-5.434	374	4	lasso	0.039	0.009	5.9734	2.32e-09
Brain_Hippocampus	SCZ	ENSG00000143552	NUP210L	1	154155115	154155116	0.174	rs9427232	5.237	rs11583896	0.0586	4.3	4.408	322	322	susie	0.067	0.00084	4.6752	2.94e-06
Brain_Hippocampus	SCZ	ENSG00000143603	KCNN3	1	154870279	154870280	0.237	rs7553195	4.173	rs16836320	0.0531	4.47	-2.423	417	15	enet	0.16	2.9e-07	-5.476	4.35e-08
Brain_Hippocampus	SCZ	ENSG00000145354	CISD2	4	102868977	102868978	0.123	rs13116385	5.57	rs223484	0.020172	-3.6	4.339	324	324	susie	0.048	0.004	-4.32806	1.5e-05
Brain_Hippocampus	SCZ	ENSG00000146830	GIGYF1	7	100689447	100689448	0.2249	rs1734907	4.83	rs221803	0.073224	4.83	4.694	319	319	susie	0.12	1.1e-05	4.74745	2.06e-06
Brain_Hippocampus	SCZ	ENSG00000152061	RABGAP1L	1	174159409	174159410	0.238	rs12561796	-4.922	rs6695327	0.109	4.31	-4.698	275	1	top1	0.11	2.3e-05	-4.698	2.63e-06
Brain_Hippocampus	SCZ	ENSG00000157680	DGKI	7	137847091	137847092	0.2051	rs2278829	-7.36	rs320692	0.008107	3.42	4.8643	402	1	top1	0.0081	0.14	4.86432	1.15e-06
Brain_Hippocampus	SCZ	ENSG00000159479	MED8	1	43389807	43389808	0.238	rs11210892	6.994	rs12069733	0.0152	-3.85	4.451	454	454	susie	0.059	0.0016	-6.0024	1.94e-09
Brain_Hippocampus	SCZ	ENSG00000160161	CILP2	19	19538247	19538248	0.137	rs2965189	8.16	rs4808931	0.070796	4.19	6.855	354	354	susie	0.077	0.00035	6.50023	8.02e-11
Brain_Hippocampus	SCZ	ENSG00000162753	SLC9C2	1	173602770	173602771	0.188	rs12561796	-4.922	rs12561796	0.185	5.41	-4.922	293	1	top1	0.19	2.3e-08	-4.922	8.57e-07
Brain_Hippocampus	SCZ	ENSG00000163125	RPRD2	1	150363090	150363091	0.096	rs12063329	-5.692	rs12738490	0.0116	3.93	-4.328	265	265	susie	0.056	0.0021	-4.9481	7.49e-07
Brain_Hippocampus	SCZ	ENSG00000163634	THOC7	3	63863902	63863903	0.3456	rs854622	6.6	rs832188	0.140909	-5.72	4.096	601	27	enet	0.24	1.2e-10	-5.6218	1.89e-08
Brain_Hippocampus	SCZ	ENSG00000163728	TTC14	3	180602129	180602130	0.1126	rs7647398	-7.12	rs7636793	0.098054	4.74	-4.454	235	4	lasso	0.1	4.6e-05	-4.4316	9.35e-06
Brain_Hippocampus	SCZ	ENSG00000163938	GNL3	3	52681155	52681156	0.1437	rs2710323	9.07	rs1108842	0.060056	4.13	8.721	384	1	top1	0.06	0.0015	8.721	2.76e-18
Brain_Hippocampus	SCZ	ENSG00000164574	GALNT10	5	154190729	154190730	0.15	rs7730110	5.25	rs890794	0.067481	-4.07	-4.327	495	1	top1	0.067	0.00078	4.327	1.51e-05
Brain_Hippocampus	SCZ	ENSG00000165282	PIGO	9	35096600	35096601	0.349	rs3088305	-4.52	rs565070	0.149	-5.55	-4.287	336	336	susie	0.18	4.5e-08	4.4573	8.3e-06
Brain_Hippocampus	SCZ	ENSG00000167523	SPATA33	16	89657845	89657846	0.2753	rs352935	-6.34	rs164749	0.0876	-4.31	4.765	428	1	top1	0.088	0.00014	-4.765	1.89e-06
Brain_Hippocampus	SCZ	ENSG00000168237	GLYCTK	3	52287088	52287089	0.3202	rs2710323	9.07	rs11717383	0.079419	5.09	7.474	335	335	susie	0.1	4.9e-05	7.3829	1.55e-13
Brain_Hippocampus	SCZ	ENSG00000169592	INO80E	16	29995293	29995294	0.1185	rs4583255	-7.66	rs4787484	0.0198	-3.56	-1.251	201	201	susie	0.047	0.0044	5.8275	5.63e-09
Brain_Hippocampus	SCZ	ENSG00000170571	EMB	5	50443247	50443248	0.1205	rs1328254	5.29	rs13173678	0.040306	-3.95	5.268	182	182	susie	0.042	0.007	-5.1993	2e-07
Brain_Hippocampus	SCZ	ENSG00000170802	FOXN2	2	48314636	48314637	0.5902	rs2471403	-5.06	rs12475492	0.281792	6.57	-3.991	362	6	lasso	0.35	1e-15	-4.35678	1.32e-05
Brain_Hippocampus	SCZ	ENSG00000172922	RNASEH2C	11	65720946	65720947	0.2589	rs1784223	5.26	rs4930304	0.1632	-5.36	5.025	324	8	lasso	0.19	1.2e-08	-5.16504	2.4e-07
Brain_Hippocampus	SCZ	ENSG00000176681	LRRC37A	17	46292732	46292733	0.8084	rs8072451	-5.85	rs17689471	0.118	5.9	-5.79	78	20	lasso	0.49	1.1e-23	-6.28128	3.36e-10
Brain_Hippocampus	SCZ	ENSG00000176909	MAMSTR	19	48719720	48719721	0.187	rs838144	4.93	rs281379	0.067603	4.42	4.564	436	1	top1	0.068	0.00077	4.564	5.02e-06
Brain_Hippocampus	SCZ	ENSG00000177082	WDR73	15	84654342	84654343	0.1271	rs1051168	-6.54	rs17532346	0.082181	-4.57	-6.334	335	335	susie	0.098	5.7e-05	6.4335	1.25e-10
Brain_Hippocampus	SCZ	ENSG00000182774	RPS17	15	82540563	82540564	0.1245	rs4779050	6.51	rs803686	0.083838	-4.69	5.028	304	304	susie	0.1	4.8e-05	-6.0943	1.1e-09
Brain_Hippocampus	SCZ	ENSG00000184164	CRELD2	22	49918166	49918167	0.302	rs1321	5.45	rs9616380	0.164173	5.27	4.812	440	33	enet	0.18	2.6e-08	4.2664	1.99e-05
Brain_Hippocampus	SCZ	ENSG00000184903	IMMP2L	7	111562516	111562517	0.1394	rs38752	-6.89	rs2613596	0.038613	-4.22	5.279	317	317	susie	0.055	0.0023	-6.06654	1.31e-09
Brain_Hippocampus	SCZ	ENSG00000185829	ARL17A	17	46579681	46579682	0.2492	rs199439	-5.29	rs199451	0.18	5.64	-5.267	142	8	lasso	0.18	2.6e-08	-4.57283	4.81e-06
Brain_Hippocampus	SCZ	ENSG00000196236	XPNPEP3	22	40857096	40857097	0.272	rs20551	6.14	rs138312	0.163377	-5.4	-4.3	285	285	susie	0.17	1.3e-07	4.3407	1.42e-05
Brain_Hippocampus	SCZ	ENSG00000197978	GOLGA6L9	15	82430019	82430020	0.1655	rs4779050	6.51	rs2099259	0.088646	-4.86	5.685	327	11	enet	0.099	5.3e-05	-5.8863	3.95e-09
Brain_Hippocampus	SCZ	ENSG00000198951	NAGA	22	42070841	42070842	0.152	rs5751191	-7.29	rs5751204	0.131466	-5.17	-6.906	339	339	susie	0.15	7.1e-07	6.8728	6.3e-12
Brain_Hippocampus	SCZ	ENSG00000214575	CPEB1	15	82648860	82648861	0.1384	rs4779050	6.51	rs1553885	0.013724	-3.85	4.802	262	1	top1	0.014	0.082	-4.802	1.57e-06
Brain_Hippocampus	SCZ	ENSG00000229453	SPINK8	3	48328340	48328341	0.0936	rs12107252	4.51	rs4858828	-0.005879	2.87	3.641	261	261	susie	0.026	0.027	4.5578	5.17e-06
Brain_Hippocampus	SCZ	ENSG00000238083	LRRC37A2	17	46511510	46511511	0.682	rs199439	-5.29	rs169201	0.531	9.03	-5.268	135	36	enet	0.55	6.6e-28	-5.73528	9.74e-09
Brain_Hippocampus	SCZ	ENSG00000250067	YJEFN3	19	19529363	19529364	0.117	rs2965189	8.16	rs2285627	0.064997	-3.63	7.198	351	1	top1	0.065	0.00096	-7.198	6.11e-13
Brain_Hippocampus	SCZ	ENSG00000256053	COA8	14	103562961	103562962	0.283	rs722637	7.26	rs942863	0.11399	5.72	-3.163	359	5	lasso	0.15	8.5e-07	-5.26684	1.39e-07
Brain_Hippocampus	SCZ	ENSG00000283361	CFAP97D2	13	114179237	114179238	0.359	rs3812831	-5.08	rs7327370	0.17595	5.78	4.822	234	234	susie	0.19	1.2e-08	4.89338	9.91e-07
I) Brain_Hypothalamus (E9)
P < 2.18e-05	Nominally significant (i.e., P is lower than 0.05 / nGenes = 0.05 / 2293 = 2.18e-05)
Tissue	Trait	FILE	ID	CHR	P0	P1	HSQ	BEST.GWAS.ID	BEST.GWAS.Z	EQTL.ID	EQTL.R2	EQTL.Z	EQTL.GWAS.Z	NSNP	NWGT	MODEL	MODELCV.R2	MODELCV.PV	TWAS.Z	TWAS.P
Brain_Hypothalamus	ADHD	ENSG00000117407	ARTN	1	43933319	43933320	0.1362	rs3001723	7.741	rs7556565	0.127	4.64	4.7539	412	1	top1	0.13	3e-06	4.75386	2e-06
Brain_Hypothalamus	ADHD	ENSG00000145354	CISD2	4	102868977	102868978	0.236	rs228617	-4.7	rs223340	0.073677	4.32	3.479	324	324	susie	0.093	6.3e-05	4.3894	1.14e-05
Brain_Hypothalamus	ADHD	ENSG00000173540	GMPPB	3	49723950	49723951	0.2487	rs13067082	5.23	rs6809879	0.301	6.96	4.898	313	1	top1	0.3	7.3e-14	4.898	9.68e-07
Brain_Hypothalamus	ADHD	ENSG00000186792	HYAL3	3	50299467	50299468	0.5648	rs13067082	5.23	rs13100173	0.39	-7.88	4.718	302	1	top1	0.39	1.7e-18	-4.718	2.38e-06
Brain_Hypothalamus	ADHD	ENSG00000198198	SZT2	1	43389881	43389882	0.2107	rs3001723	7.741	rs246776	-0.00415	3.27	-1.906	455	455	susie	0.016	0.065	-5.37958	7.47e-08
Brain_Hypothalamus	ADHD	ENSG00000243477	NAA80	3	50299116	50299117	0.247	rs13067082	5.23	rs13100173	0.121	4.98	4.718	302	302	susie	0.14	1.3e-06	5.0348	4.78e-07
Brain_Hypothalamus	AN	ENSG00000164078	MST1R	3	49903843	49903844	0.0873	rs34823813	6.83	rs1317140	0.00579	3.66	-3.995	313	313	susie	0.026	0.026	-4.89628	9.77e-07
Brain_Hypothalamus	AN	ENSG00000168036	CTNNB1	3	41194836	41194837	0.1341	rs11564447	-4.62	rs3864004	0.099	4.34	-4.4174	378	1	top1	0.099	3.8e-05	-4.41744	9.99e-06
Brain_Hypothalamus	AN	ENSG00000173531	MST1	3	49689497	49689498	0.1807	rs35060561	7.11	rs3197999	0.0855	4.48	4.934	313	1	top1	0.086	0.00012	4.934	8.06e-07
Brain_Hypothalamus	AN	ENSG00000177352	CCDC71	3	49166320	49166321	0.0601	rs9841602	7.75	rs4955420	0.0218	3.4	4.785	259	259	susie	0.037	0.0092	5.4589	4.79e-08
Brain_Hypothalamus	AN	ENSG00000178467	P4HTM	3	48989988	48989989	0.147	rs9841602	7.75	rs4521268	0.0937	-4.8	5.409	260	260	susie	0.12	5e-06	-4.62867	3.68e-06
Brain_Hypothalamus	AN	ENSG00000213672	NCKIPSD	3	48686363	48686364	0.397	rs9841602	7.75	rs12493578	0.246	-7.14	5.372	262	262	susie	0.28	5.2e-13	-4.86891	1.12e-06
Brain_Hypothalamus	ANX	ENSG00000173421	IHO1	3	49198427	49198428	0.2519	rs35174559	4.99	rs4955420	-0.00129	-2.96	4.459	259	11	enet	0.018	0.05	-4.26594	1.99e-05
Brain_Hypothalamus	BIP	ENSG00000008838	MED24	17	40061214	40061215	0.1282	rs7502233	-4.81	rs2227319	-0.006175	-4.5	-4.438	302	302	susie	0.021	0.039	4.4939	6.99e-06
Brain_Hypothalamus	BIP	ENSG00000015413	DPEP1	16	89613307	89613308	0.1317	rs352935	-5.52	rs3096322	0.016273	4.38	-4.206	435	435	susie	0.017	0.055	-4.5381	5.68e-06
Brain_Hypothalamus	BIP	ENSG00000093167	LRRFIP2	3	37176531	37176532	0.2202	rs9834970	-8.88	rs7619689	0.0116	-4.09	-5.206	426	9	lasso	0.056	0.0017	6.42218	1.34e-10
Brain_Hypothalamus	BIP	ENSG00000108587	GOSR1	17	30477361	30477362	0.3205	rs216480	4.58	rs3764417	0.196809	5.99	-4.445	318	318	susie	0.2	3.1e-09	-4.5429	5.55e-06
Brain_Hypothalamus	BIP	ENSG00000113318	MSH3	5	80655151	80655152	0.1572	rs425463	4.4	rs1677653	0.00917	-4.1	-3.628	479	13	lasso	0.068	0.00059	4.331	1.48e-05
Brain_Hypothalamus	BIP	ENSG00000115524	SF3B1	2	197435090	197435091	0.0906	rs1902249	4.71	rs700656	0.0763	4.17	4.614	327	1	top1	0.076	0.00028	4.614	3.95e-06
Brain_Hypothalamus	BIP	ENSG00000115816	CEBPZ	2	37231629	37231630	0.261	rs1158218	-4.73	rs2888434	0.147	-4.93	-4.418	475	1	top1	0.15	4.6e-07	4.418	9.96e-06
Brain_Hypothalamus	BIP	ENSG00000116127	ALMS1	2	73385757	73385758	0.1328	rs7573275	4.8	rs3738848	0.0383	-4.13	4.095	288	288	susie	0.043	0.0053	-4.31164	1.62e-05
Brain_Hypothalamus	BIP	ENSG00000122687	MRM2	7	2242197	2242198	0.373	rs6461049	-5.9	rs6461233	0.290988	6.97	-4.045	415	415	susie	0.3	6.9e-14	-4.45548	8.37e-06
Brain_Hypothalamus	BIP	ENSG00000145198	VWA5B2	3	184230428	184230429	0.6079	rs9944	-4.89	rs902417	0.234	-6.42	4.15	497	497	susie	0.25	1.1e-11	-4.46755	7.91e-06
Brain_Hypothalamus	BIP	ENSG00000163938	GNL3	3	52681155	52681156	0.2639	rs2590838	7.26	rs13083798	0.186	5.5	7.223	383	1	top1	0.19	1.2e-08	7.223	5.09e-13
Brain_Hypothalamus	BIP	ENSG00000164088	PPM1M	3	52245792	52245793	0.1783	rs2590838	7.26	rs353547	0.104	-4.43	-5.686	323	1	top1	0.1	2.4e-05	5.686	1.3e-08
Brain_Hypothalamus	BIP	ENSG00000174080	CTSF	11	66568840	66568841	0.1866	rs678397	5.83	rs678397	0.08547	-4.75	5.832	257	257	susie	0.09	8.7e-05	-5.55812	2.73e-08
Brain_Hypothalamus	BIP	ENSG00000174851	YIF1A	11	66289169	66289170	0.1024	rs678397	5.83	rs10791838	0.039085	-4.25	-4.341	318	6	lasso	0.087	0.00011	4.34318	1.4e-05
Brain_Hypothalamus	BIP	ENSG00000174939	ASPHD1	16	29900374	29900375	0.255	rs12716972	4.7	rs7201384	0.145954	-4.89	4.677	176	1	top1	0.15	5.1e-07	-4.677	2.91e-06
Brain_Hypothalamus	BIP	ENSG00000175115	PACS1	11	66070453	66070454	0.2331	rs678397	5.83	rs2452681	0.043805	-4.22	-4.889	362	14	enet	0.067	0.00063	4.68833	2.75e-06
Brain_Hypothalamus	BIP	ENSG00000218739	CEBPZOS	2	37196487	37196488	0.3446	rs1158218	-4.73	rs2888434	0.18	-6.03	-4.418	501	501	susie	0.2	2.6e-09	4.52871	5.93e-06
Brain_Hypothalamus	BIP	ENSG00000242247	ARFGAP3	22	42858105	42858106	0.153	rs4140554	-5.29	rs5751372	0.12127	4.47	4.425	524	1	top1	0.12	5e-06	4.425	9.64e-06
Brain_Hypothalamus	DEP	ENSG00000004534	RBM6	3	49940006	49940007	0.2833	rs34890793	8.26	rs6765484	0.314	7.03	-5.2081	314	1	top1	0.31	1.6e-14	-5.2081	1.91e-07
Brain_Hypothalamus	DEP	ENSG00000008838	MED24	17	40061214	40061215	0.1282	rs12601929	-5.32	rs2227319	-0.006175	-4.5	-4.546	302	302	susie	0.021	0.039	4.6562	3.22e-06
Brain_Hypothalamus	DEP	ENSG00000055211	GINM1	6	149566293	149566294	0.2385	rs6903998	4.66	rs12529698	0.050569	-4.5	4.426	426	426	susie	0.098	4e-05	-4.28141	1.86e-05
Brain_Hypothalamus	DEP	ENSG00000055955	ITIH4	3	52830738	52830739	0.4108	rs7652667	-5.45	rs6445538	0.326	7.35	-5.0646	386	8	lasso	0.33	3.4e-15	-4.6623	3.13e-06
Brain_Hypothalamus	DEP	ENSG00000100393	EP300	22	41091785	41091786	0.105	rs7290458	6.12	rs5751058	0.02124	-4.01	-3.378	272	272	susie	0.036	0.0097	5.23691	1.63e-07
Brain_Hypothalamus	DEP	ENSG00000115649	CNPPD1	2	219177921	219177922	0.333	rs3731900	4.47	rs13404754	0.0703	-4.87	4.2458	368	368	susie	0.12	8.6e-06	-4.31638	1.59e-05
Brain_Hypothalamus	DEP	ENSG00000119414	PPP6C	9	125189938	125189939	0.102	rs650599	-5.21	rs687654	0.02662	-3.83	-4.936	322	1	top1	0.027	0.023	4.936	7.97e-07
Brain_Hypothalamus	DEP	ENSG00000131323	TRAF3	14	102777475	102777476	0.235	rs7147531	6.09	rs11160706	0.133521	4.94	5.546	338	1	top1	0.13	1.6e-06	5.546	2.92e-08
Brain_Hypothalamus	DEP	ENSG00000145020	AMT	3	49422752	49422753	0.1425	rs7617480	8.49	rs11710434	0.119	-4.98	7.364	288	288	susie	0.13	1.7e-06	-8.3306	8.04e-17
Brain_Hypothalamus	DEP	ENSG00000145029	NICN1	3	49429325	49429326	0.0974	rs7617480	8.49	rs11710434	-0.00646	-3.32	7.364	288	15	lasso	0.02	0.044	-6.4807	9.13e-11
Brain_Hypothalamus	DEP	ENSG00000149292	TTC12	11	113314528	113314529	0.7273	rs4936275	-8.5	rs4438071	0.203533	-7.53	-5.551	511	511	susie	0.42	2.7e-20	5.28212	1.28e-07
Brain_Hypothalamus	DEP	ENSG00000152760	DYNLT5	1	66752459	66752460	0.385	rs688630	-5.77	rs12727422	0.11	-5.07	3.798	561	53	enet	0.16	1.1e-07	-5.52848	3.23e-08
Brain_Hypothalamus	DEP	ENSG00000163938	GNL3	3	52681155	52681156	0.2639	rs7652667	-5.45	rs13083798	0.186	5.5	4.453	383	1	top1	0.19	1.2e-08	4.453	8.47e-06
Brain_Hypothalamus	DEP	ENSG00000164068	RNF123	3	49689501	49689502	0.1728	rs34890793	8.26	rs2681780	0.138	5.09	5.4828	313	313	susie	0.15	3.7e-07	6.3042	2.9e-10
Brain_Hypothalamus	DEP	ENSG00000166170	BAG5	14	103562830	103562831	0.165	rs11160756	-6.71	rs861544	0.153493	-5.06	-6.616	360	1	top1	0.15	2.5e-07	6.616	3.69e-11
Brain_Hypothalamus	DEP	ENSG00000173421	IHO1	3	49198427	49198428	0.2519	rs7617480	8.49	rs4955420	-0.00129	-2.96	6.99	259	11	enet	0.018	0.05	-6.8486	7.46e-12
Brain_Hypothalamus	DEP	ENSG00000173531	MST1	3	49689497	49689498	0.1807	rs34890793	8.26	rs3197999	0.0855	4.48	-5.33	313	1	top1	0.086	0.00012	-5.33	9.82e-08
Brain_Hypothalamus	DEP	ENSG00000173540	GMPPB	3	49723950	49723951	0.2487	rs34890793	8.26	rs6809879	0.301	6.96	7.982	313	1	top1	0.3	7.3e-14	7.982	1.44e-15
Brain_Hypothalamus	DEP	ENSG00000174080	CTSF	11	66568840	66568841	0.1866	rs2276138	-5.33	rs678397	0.08547	-4.75	4.058	257	257	susie	0.09	8.7e-05	-4.50386	6.67e-06
Brain_Hypothalamus	DEP	ENSG00000177352	CCDC71	3	49166320	49166321	0.0601	rs7617480	8.49	rs4955420	0.0218	3.4	6.99	259	259	susie	0.037	0.0092	4.3175	1.58e-05
Brain_Hypothalamus	DEP	ENSG00000178467	P4HTM	3	48989988	48989989	0.147	rs7617480	8.49	rs4521268	0.0937	-4.8	4.164	260	260	susie	0.12	5e-06	-4.3007	1.7e-05
Brain_Hypothalamus	DEP	ENSG00000196666	FAM180B	11	47586692	47586693	0.1541	rs4752965	-4.89	rs3758668	0.005737	-3.43	3.147	278	278	susie	0.046	0.004	-4.55375	5.27e-06
Brain_Hypothalamus	DEP	ENSG00000220205	VAMP2	17	8163545	8163546	0.2202	rs2278637	-4.77	rs2278637	0.112556	-4.99	-4.771	436	436	susie	0.12	3.6e-06	4.7725	1.82e-06
Brain_Hypothalamus	DEP	ENSG00000233276	GPX1	3	49358599	49358600	0.0761	rs7617480	8.49	rs6772452	-0.00649	3.29	4.808	277	277	susie	-0.0019	0.4	7.6711	1.7e-14
Brain_Hypothalamus	ERNBC	ENSG00000104783	KCNN4	19	43781256	43781257	0.2462	rs10426528	5.79	rs4803659	0.109	-5.57	-4.407	420	24	enet	0.16	2.2e-07	5.1069	3.27e-07
Brain_Hypothalamus	ERNBC	ENSG00000133067	LGR6	1	202193900	202193901	0.2958	rs4950774	-7.08	rs10920362	0.15	-5.48	-6.8234	392	392	susie	0.15	2.4e-07	7.1164	1.11e-12
Brain_Hypothalamus	ERNBC	ENSG00000146476	ARMT1	6	151452257	151452258	0.4146	rs9397437	13.29	rs9383932	0.005534	3.67	6.861	571	571	susie	0.078	0.00025	6.616	3.69e-11
Brain_Hypothalamus	ERNBC	ENSG00000173531	MST1	3	49689497	49689498	0.1807	rs3197999	-5.08	rs3197999	0.0855	4.48	-5.082	313	1	top1	0.086	0.00012	-5.082	3.73e-07
Brain_Hypothalamus	ERNBC	ENSG00000176222	ZNF404	19	43884050	43884051	0.2384	rs10426528	5.79	rs397913	0.134	5.35	5.303	443	443	susie	0.14	8e-07	5.3078	1.11e-07
Brain_Hypothalamus	ERNBC	ENSG00000197128	ZNF772	19	57477569	57477570	0.4026	rs4801232	3.9	rs10405036	0.0234	-3.91	3.485	484	484	susie	0.034	0.012	-4.5952	4.32e-06
Brain_Hypothalamus	ERNBC	ENSG00000213203	GIMAP1	7	150716556	150716557	0.3186	rs16884656	-3.59	rs11978239	-0.004891	-3.19	1.875	490	60	enet	0.013	0.082	-4.6896	2.74e-06
Brain_Hypothalamus	ERPBC	ENSG00000071967	CYBRD1	2	171522246	171522247	0.4776	rs6759240	-6.35	rs960748	0.125	-5.32	5.174	359	22	enet	0.19	1.1e-08	-4.42894	9.47e-06
Brain_Hypothalamus	ERPBC	ENSG00000104783	KCNN4	19	43781256	43781257	0.2462	rs3760982	7.07	rs4803659	0.109	-5.57	-4.482	420	24	enet	0.16	2.2e-07	5.52016	3.39e-08
Brain_Hypothalamus	ERPBC	ENSG00000141198	TOM1L1	17	54899386	54899387	0.4132	rs244353	-11.1	rs12949538	0.169015	-5.6	-8.619	476	476	susie	0.2	2e-09	8.07306	6.86e-16
Brain_Hypothalamus	ERPBC	ENSG00000146476	ARMT1	6	151452257	151452258	0.4146	rs9397437	9.76	rs9383932	0.005534	3.67	4.812	571	571	susie	0.078	0.00025	4.8898	1.01e-06
Brain_Hypothalamus	ERPBC	ENSG00000152348	ATG10	5	81972024	81972025	0.4557	rs4703870	-6.96	rs891159	0.25299	6.84	-6.869	391	391	susie	0.43	6e-21	-5.9082	3.46e-09
Brain_Hypothalamus	ERPBC	ENSG00000162878	PKDCC	2	42048019	42048020	0.2064	rs2374390	4.14	rs12623480	0.00703	-4.21	3.447	554	6	lasso	0.062	0.001	-4.55571	5.22e-06
Brain_Hypothalamus	ERPBC	ENSG00000166965	RCCD1	15	90955795	90955796	0.3756	rs2290202	-6.84	rs2290202	0.256095	6.4	-6.836	478	2	lasso	0.26	3.8e-12	-6.5807	4.68e-11
Brain_Hypothalamus	ERPBC	ENSG00000169242	EFNA1	1	155127459	155127460	0.1616	rs4971059	6.77	rs11264329	0.0443	-4.2	4.473	355	355	susie	0.046	0.0041	-4.8224	1.42e-06
Brain_Hypothalamus	ERPBC	ENSG00000172803	SNX32	11	65833640	65833641	0.5513	rs674126	-6.61	rs2231884	0.42023	8.25	4.296	348	1	top1	0.42	3.5e-20	4.296	1.74e-05
Brain_Hypothalamus	ERPBC	ENSG00000173715	TOP6BL	11	66744450	66744451	0.3749	rs3862391	-4.76	rs12791976	0.001061	-3.9	0.929	255	32	enet	0.1	3.2e-05	-4.6655	3.08e-06
Brain_Hypothalamus	ERPBC	ENSG00000175662	TOM1L2	17	17972421	17972422	0.1017	rs4925133	4.4	rs8068175	0.033136	-3.38	3.942	381	381	susie	0.065	0.00078	-4.78765	1.69e-06
Brain_Hypothalamus	ERPBC	ENSG00000176222	ZNF404	19	43884050	43884051	0.2384	rs3760982	7.07	rs397913	0.134	5.35	6.987	443	443	susie	0.14	8e-07	7.00576	2.46e-12
Brain_Hypothalamus	ERPBC	ENSG00000186468	RPS23	5	82278576	82278577	0.3373	rs4703870	-6.96	rs226205	0.35914	-7.87	-6.117	435	32	enet	0.37	1.4e-17	5.9483	2.71e-09
Brain_Hypothalamus	SCZ	ENSG00000006744	ELAC2	17	13018186	13018187	0.5975	rs2051974	6.54	rs1044569	0.374462	-7.77	-4.914	566	1	top1	0.37	1.3e-17	4.914	8.92e-07
Brain_Hypothalamus	SCZ	ENSG00000015413	DPEP1	16	89613307	89613308	0.1317	rs352935	-6.33	rs3096322	0.016273	4.38	-4.136	435	435	susie	0.017	0.055	-4.6368	3.54e-06
Brain_Hypothalamus	SCZ	ENSG00000054282	SDCCAG8	1	243256033	243256034	0.2293	rs1486472	-5.89	rs6429422	0.0653	4.08	-4.805	285	1	top1	0.065	0.00075	-4.805	1.55e-06
Brain_Hypothalamus	SCZ	ENSG00000055955	ITIH4	3	52830738	52830739	0.4108	rs2710323	9.07	rs6445538	0.326	7.35	-6.479	386	8	lasso	0.33	3.4e-15	-5.7339	9.81e-09
Brain_Hypothalamus	SCZ	ENSG00000086061	DNAJA1	9	33025210	33025211	0.16	rs10813930	4.3	rs10733465	0.05646	-3.93	4.287	478	1	top1	0.056	0.0016	-4.287	1.81e-05
Brain_Hypothalamus	SCZ	ENSG00000088298	EDEM2	20	35147363	35147364	0.2068	rs6120849	4.4	rs6120849	0.130416	-5.03	4.403	345	1	top1	0.13	2.2e-06	-4.403	1.07e-05
Brain_Hypothalamus	SCZ	ENSG00000100197	CYP2D6	22	42130905	42130906	0.566	rs5751191	-7.2	rs5758589	0.44795	-8.35	6.523	353	1	top1	0.45	7.8e-22	-6.523	6.89e-11
Brain_Hypothalamus	SCZ	ENSG00000100393	EP300	22	41091785	41091786	0.105	rs20551	6.15	rs5751058	0.02124	-4.01	-3.175	272	272	susie	0.036	0.0097	5.7579	8.52e-09
Brain_Hypothalamus	SCZ	ENSG00000101460	MAP1LC3A	20	34546853	34546854	0.1786	rs6120663	4.45	rs6059880	0.026678	-4.22	-4.154	303	303	susie	0.054	0.002	4.2722	1.94e-05
Brain_Hypothalamus	SCZ	ENSG00000101546	RBFA	18	80034357	80034358	0.2341	rs2169250	7.02	rs7227096	0.0242	-3.3	-3.845	281	281	susie	0.041	0.0067	5.6694	1.43e-08
Brain_Hypothalamus	SCZ	ENSG00000105926	PALS2	7	24573267	24573268	0.2168	rs10486428	6.2	rs2237318	0.085901	-4.94	4.895	626	5	lasso	0.11	1.8e-05	-4.9389	7.85e-07
Brain_Hypothalamus	SCZ	ENSG00000108559	NUP88	17	5419639	5419640	0.2224	rs2189336	5.13	rs1065483	0.035272	-4.18	-4.568	529	529	susie	0.069	0.00053	4.39335	1.12e-05
Brain_Hypothalamus	SCZ	ENSG00000108561	C1QBP	17	5448807	5448808	0.1778	rs2189336	5.13	rs3865350	0.108287	4.28	-4.688	533	1	top1	0.11	1.6e-05	-4.688	2.76e-06
Brain_Hypothalamus	SCZ	ENSG00000114054	PCCB	3	136250305	136250306	0.2372	rs7618871	-6.54	rs1153877	0.137	5.37	-6.22	284	284	susie	0.14	8.7e-07	-6.3787	1.79e-10
Brain_Hypothalamus	SCZ	ENSG00000115524	SF3B1	2	197435090	197435091	0.0906	rs699319	7.3	rs700656	0.0763	4.17	6.337	327	1	top1	0.076	0.00028	6.337	2.34e-10
Brain_Hypothalamus	SCZ	ENSG00000115816	CEBPZ	2	37231629	37231630	0.261	rs3770752	-5.76	rs2888434	0.147	-4.93	-4.989	475	1	top1	0.15	4.6e-07	4.989	6.07e-07
Brain_Hypothalamus	SCZ	ENSG00000116127	ALMS1	2	73385757	73385758	0.1328	rs6546856	5.84	rs3738848	0.0383	-4.13	5.493	288	288	susie	0.043	0.0053	-5.55365	2.8e-08
Brain_Hypothalamus	SCZ	ENSG00000120451	SNX19	11	130916508	130916509	0.6403	rs10791097	6.12	rs3751039	0.387868	-7.94	-5.054	643	643	susie	0.41	2e-19	5.32587	1e-07
Brain_Hypothalamus	SCZ	ENSG00000122687	MRM2	7	2242197	2242198	0.373	rs6461049	-9.73	rs6461233	0.290988	6.97	-6.666	415	415	susie	0.3	6.9e-14	-6.8865	5.72e-12
Brain_Hypothalamus	SCZ	ENSG00000126215	XRCC3	14	103715503	103715504	0.178	rs722637	7.26	rs3759579	-0.00075	-3.42	-3.933	345	345	susie	0.044	0.0048	5.76257	8.28e-09
Brain_Hypothalamus	SCZ	ENSG00000126790	L3HYPDH	14	59484429	59484430	0.504	rs1046701	-5.04	rs1253105	0.319135	-7.65	-3.21661	454	454	susie	0.38	4.5e-18	4.54293	5.55e-06
Brain_Hypothalamus	SCZ	ENSG00000142233	NTN5	19	48673080	48673081	0.2812	rs838144	4.93	rs516246	0.112	5.1	4.615	457	457	susie	0.14	8.7e-07	4.40336	1.07e-05
Brain_Hypothalamus	SCZ	ENSG00000143552	NUP210L	1	154155115	154155116	0.1338	rs9427232	5.237	rs4363451	0.0774	4	4.507	322	1	top1	0.077	0.00026	4.507	6.58e-06
Brain_Hypothalamus	SCZ	ENSG00000145354	CISD2	4	102868977	102868978	0.236	rs13116385	5.57	rs223340	0.073677	4.32	-4.039	324	324	susie	0.093	6.3e-05	-4.2685	1.97e-05
Brain_Hypothalamus	SCZ	ENSG00000146830	GIGYF1	7	100689447	100689448	0.1403	rs1734907	4.83	rs221803	0.095827	4.38	4.694	319	319	susie	0.11	1.1e-05	5.3208	1.03e-07
Brain_Hypothalamus	SCZ	ENSG00000149922	TBX6	16	30091886	30091887	0.1673	rs4583255	-7.64	rs3809624	0.101017	-4.17	5.529	224	1	top1	0.1	3.1e-05	-5.529	3.22e-08
Brain_Hypothalamus	SCZ	ENSG00000151773	CCDC122	13	43874926	43874927	0.1865	rs11619756	4.91	rs12866387	0.102328	-5.13	4.599	526	526	susie	0.13	3.1e-06	-4.6912	2.72e-06
Brain_Hypothalamus	SCZ	ENSG00000157851	DPYSL5	2	26847746	26847747	0.0923	rs11126734	-4.7	rs11126734	0.0661	-4.49	-4.697	379	379	susie	0.08	0.0002	4.62441	3.76e-06
Brain_Hypothalamus	SCZ	ENSG00000163634	THOC7	3	63863902	63863903	0.344	rs854622	6.6	rs832187	0.0873	-4.81	6.5753	597	1	top1	0.087	0.00011	-6.5753	4.86e-11
Brain_Hypothalamus	SCZ	ENSG00000163938	GNL3	3	52681155	52681156	0.2639	rs2710323	9.07	rs13083798	0.186	5.5	8.713	383	1	top1	0.19	1.2e-08	8.713	2.96e-18
Brain_Hypothalamus	SCZ	ENSG00000164088	PPM1M	3	52245792	52245793	0.1783	rs2577831	8.74	rs353547	0.104	-4.43	-6.314	323	1	top1	0.1	2.4e-05	6.314	2.72e-10
Brain_Hypothalamus	SCZ	ENSG00000170445	HARS1	5	140692023	140692024	0.1199	rs34282994	6.24	rs2878996	0.01864	3.96	-3.681	360	360	susie	0.03	0.017	-4.57049	4.87e-06
Brain_Hypothalamus	SCZ	ENSG00000170734	POLH	6	43576149	43576150	0.1858	rs16896344	-5.23	rs754421	-0.000582	3.51	-3.633	430	430	susie	0.022	0.037	-4.7051	2.54e-06
Brain_Hypothalamus	SCZ	ENSG00000174939	ASPHD1	16	29900374	29900375	0.255	rs4283241	-7.68	rs7201384	0.145954	-4.89	6.519	176	1	top1	0.15	5.1e-07	-6.519	7.08e-11
Brain_Hypothalamus	SCZ	ENSG00000175662	TOM1L2	17	17972421	17972422	0.1017	rs11649804	4.97	rs8068175	0.033136	-3.38	3.924	381	381	susie	0.065	0.00078	-4.79535	1.62e-06
Brain_Hypothalamus	SCZ	ENSG00000176681	LRRC37A	17	46292732	46292733	0.8035	rs8072451	-5.85	rs8072451	0.128154	6.47	-5.851	79	38	enet	0.57	3.5e-30	-5.80962	6.26e-09
Brain_Hypothalamus	SCZ	ENSG00000176909	MAMSTR	19	48719720	48719721	0.3053	rs838144	4.93	rs838147	0.105	5.36	4.877	440	15	enet	0.17	5.7e-08	4.75545	1.98e-06
Brain_Hypothalamus	SCZ	ENSG00000177096	PHETA2	22	42074250	42074251	0.138	rs5751191	-7.29	rs9620001	0.02561	-3.66	-6.832	339	339	susie	0.048	0.0036	7.04	1.92e-12
Brain_Hypothalamus	SCZ	ENSG00000183172	SMDT1	22	42079690	42079691	0.278	rs5751191	-7.29	rs133380	0.10328	-5.51	-6.579	339	49	enet	0.15	3e-07	5.4883	4.06e-08
Brain_Hypothalamus	SCZ	ENSG00000184164	CRELD2	22	49918166	49918167	0.184	rs1321	5.45	rs761879	0.11159	4.97	5.259	439	439	susie	0.13	1.7e-06	5.2306	1.69e-07
Brain_Hypothalamus	SCZ	ENSG00000185418	TARS3	15	101724603	101724604	0.258	rs11638957	4.03	rs1466745	0.024077	4.28	-3.121	385	6	lasso	0.12	5e-06	-4.3197	1.56e-05
Brain_Hypothalamus	SCZ	ENSG00000185829	ARL17A	17	46579681	46579682	0.4618	rs199439	-5.29	rs183211	0.377556	7.91	-5.034	139	139	susie	0.41	1e-19	-5.21359	1.85e-07
Brain_Hypothalamus	SCZ	ENSG00000197978	GOLGA6L9	15	82430019	82430020	0.1759	rs4779050	6.51	rs4238534	0.027916	-4.63	4.169	325	15	enet	0.046	0.0041	-5.1703	2.34e-07
Brain_Hypothalamus	SCZ	ENSG00000198951	NAGA	22	42070841	42070842	0.294	rs5751191	-7.29	rs2284087	0.1477	5.46	6.421	339	339	susie	0.17	4.8e-08	7.2923	3.05e-13
Brain_Hypothalamus	SCZ	ENSG00000214435	AS3MT	10	102869515	102869516	0.4509	rs11191580	-8.51	rs7096169	0.342	-7.39	-7.103	344	1	top1	0.34	7e-16	7.10268	1.22e-12
Brain_Hypothalamus	SCZ	ENSG00000218739	CEBPZOS	2	37196487	37196488	0.3446	rs3770752	-5.76	rs2888434	0.18	-6.03	-4.989	501	501	susie	0.2	2.6e-09	5.07685	3.84e-07
Brain_Hypothalamus	SCZ	ENSG00000226124	FTCDNL1	2	199851172	199851173	0.4857	rs4673634	7.79	rs4530349	0.169	6.35	-1.284	310	310	susie	0.31	2.6e-14	-4.89639	9.76e-07
Brain_Hypothalamus	SCZ	ENSG00000238083	LRRC37A2	17	46511510	46511511	0.7234	rs199439	-5.29	rs169201	0.539403	9.21	-5.268	132	132	susie	0.61	1e-33	-6.00938	1.86e-09
Brain_Hypothalamus	SCZ	ENSG00000242866	STRC	15	43618799	43618800	0.2932	rs2255663	-6.14	rs2927071	0.17505	6.06	-5.634	255	255	susie	0.2	1.9e-09	-6.1564	7.44e-10
Brain_Hypothalamus	SCZ	ENSG00000283361	CFAP97D2	13	114179237	114179238	0.3001	rs3812831	-5.08	rs7995986	0.133163	5.17	4.906	234	20	enet	0.2	2.8e-09	4.8484	1.24e-06
J) Brain_Nucleus_accumbens_basal_ganglia (E10)
P < 1.51e-05	Nominally significant (i.e., P is lower than 0.05 / nGenes = 0.05 / 3304 = 1.51e-05)
Tissue	Trait	FILE	ID	CHR	P0	P1	HSQ	BEST.GWAS.ID	BEST.GWAS.Z	EQTL.ID	EQTL.R2	EQTL.Z	EQTL.GWAS.Z	NSNP	NWGT	MODEL	MODELCV.R2	MODELCV.PV	TWAS.Z	TWAS.P
Brain_Nucleus_accumbens_basal_ganglia	ADHD	ENSG00000102606	ARHGEF7	13	111114918	111114919	0.2683	rs9555756	-4.21	rs3825461	0.20257	6.21	3.686	583	12	enet	0.23	9.2e-12	4.3502	1.36e-05
Brain_Nucleus_accumbens_basal_ganglia	ADHD	ENSG00000117407	ARTN	1	43933319	43933320	0.2009	rs3001723	7.741	rs6680421	0.098	4.88	4.8219	412	412	susie	0.098	1e-05	4.73533	2.19e-06
Brain_Nucleus_accumbens_basal_ganglia	ADHD	ENSG00000138380	CARF	2	202912226	202912227	0.1048	rs7582720	-4.75	rs4675310	0.00988	-3.83	-4.674	242	12	lasso	0.016	0.049	4.54608	5.47e-06
Brain_Nucleus_accumbens_basal_ganglia	ADHD	ENSG00000160746	ANO10	3	43691593	43691594	0.0784	rs9856765	5.6	rs11130004	0.071956	-3.97	4.663	359	1	top1	0.072	0.00015	-4.663	3.12e-06
Brain_Nucleus_accumbens_basal_ganglia	ADHD	ENSG00000173540	GMPPB	3	49723950	49723951	0.4181	rs13067082	5.23	rs6809879	0.383182	8.59	4.898	313	3	lasso	0.39	3.9e-21	4.86438	1.15e-06
Brain_Nucleus_accumbens_basal_ganglia	ADHD	ENSG00000186792	HYAL3	3	50299467	50299468	0.383	rs13067082	5.23	rs13100173	0.259538	-6.91	4.718	302	13	enet	0.27	5.2e-14	-4.66035	3.16e-06
Brain_Nucleus_accumbens_basal_ganglia	ADHD	ENSG00000250673	REELD1	4	146214514	146214515	0.468	rs17756234	5.62	rs6537402	0.278835	7.53	5.474	359	15	lasso	0.31	3e-16	5.3505	8.77e-08
Brain_Nucleus_accumbens_basal_ganglia	AN	ENSG00000173531	MST1	3	49689497	49689498	0.1891	rs35060561	7.11	rs2329020	0.021642	4.08	4.3057	313	313	susie	0.05	0.0014	4.84401	1.27e-06
Brain_Nucleus_accumbens_basal_ganglia	AN	ENSG00000177352	CCDC71	3	49166320	49166321	0.1796	rs9841602	7.75	rs6779394	0.078371	5.12	5.429	259	32	enet	0.13	3.1e-07	4.36402	1.28e-05
Brain_Nucleus_accumbens_basal_ganglia	AN	ENSG00000178252	WDR6	3	49007154	49007155	0.1733	rs9841602	7.75	rs6779394	0.208823	6.55	5.429	261	1	top1	0.21	6e-11	5.429	5.67e-08
Brain_Nucleus_accumbens_basal_ganglia	AN	ENSG00000213672	NCKIPSD	3	48686363	48686364	0.2354	rs9841602	7.75	rs12493578	0.310902	-7.79	5.372	262	1	top1	0.31	2.1e-16	-5.372	7.79e-08
Brain_Nucleus_accumbens_basal_ganglia	ANX	ENSG00000221838	AP4M1	7	100101940	100101941	0.3058	rs13223792	4.23	rs10281368	0.209765	6.23	4.065	273	11	lasso	0.22	1.8e-11	4.5313	5.86e-06
Brain_Nucleus_accumbens_basal_ganglia	ASD	ENSG00000159314	ARHGAP27	17	45434420	45434421	0.3645	rs8072451	4.59	rs17689471	0.260052	7.1	4.519	182	182	susie	0.26	1.1e-13	4.5256	6.02e-06
Brain_Nucleus_accumbens_basal_ganglia	BIP	ENSG00000008838	MED24	17	40061214	40061215	0.3184	rs7502233	-4.81	rs2227319	0.176174	-5.88	-4.438	303	1	top1	0.18	2.4e-09	4.438	9.08e-06
Brain_Nucleus_accumbens_basal_ganglia	BIP	ENSG00000016864	GLT8D1	3	52705634	52705635	0.0708	rs2590838	7.26	rs2300149	0.009494	-3.74	-5.859	382	382	susie	0.031	0.011	6.33803	2.33e-10
Brain_Nucleus_accumbens_basal_ganglia	BIP	ENSG00000025772	TOMM34	20	44960485	44960486	0.2	rs6130764	-6.3	rs6017486	0.044209	4.32	-2.941	414	8	lasso	0.08	7e-05	-4.8107	1.5e-06
Brain_Nucleus_accumbens_basal_ganglia	BIP	ENSG00000064726	BTBD1	15	83067333	83067334	0.1572	rs11856299	-5.66	rs1553885	0.01067	4.43	3.498	339	24	enet	0.08	6.5e-05	4.6692	3.02e-06
Brain_Nucleus_accumbens_basal_ganglia	BIP	ENSG00000108587	GOSR1	17	30477361	30477362	0.2648	rs216480	4.58	rs3764417	0.208397	6.37	-4.445	319	1	top1	0.21	6.3e-11	-4.445	8.79e-06
Brain_Nucleus_accumbens_basal_ganglia	BIP	ENSG00000114988	LMAN2L	2	96740063	96740064	0.1828	rs2271893	-6.28	rs2271893	0.094	4.94	-6.2772	189	1	top1	0.094	1.6e-05	-6.2772	3.45e-10
Brain_Nucleus_accumbens_basal_ganglia	BIP	ENSG00000122687	MRM2	7	2242197	2242198	0.3903	rs6461049	-5.9	rs7787274	0.275678	7.24	-4.521	419	419	susie	0.28	1.6e-14	-4.4983	6.85e-06
Brain_Nucleus_accumbens_basal_ganglia	BIP	ENSG00000124107	SLPI	20	45254563	45254564	0.2059	rs6130764	-6.33	rs991049	0.136007	-5.04	-4.468	474	1	top1	0.14	1.9e-07	4.468	7.9e-06
Brain_Nucleus_accumbens_basal_ganglia	BIP	ENSG00000124134	KCNS1	20	45101111	45101112	0.2019	rs13043430	-6.29	rs6031923	-0.005182	-3.65	3.791	460	460	susie	0.037	0.0052	-4.5311	5.87e-06
Brain_Nucleus_accumbens_basal_ganglia	BIP	ENSG00000126231	PROZ	13	113158653	113158654	0.1549	rs9549695	-5.87	rs3024769	0.018658	-3.84	-4.979	434	1	top1	0.019	0.037	4.979	6.39e-07
Brain_Nucleus_accumbens_basal_ganglia	BIP	ENSG00000133706	LARS1	5	146182659	146182660	0.3797	rs2962540	4.72	rs2024055	0.363096	8.27	3.636	431	52	enet	0.39	3.6e-21	4.5138	6.37e-06
Brain_Nucleus_accumbens_basal_ganglia	BIP	ENSG00000143603	KCNN3	1	154870279	154870280	0.1697	rs4845681	5.005	rs4845681	0.0835	-4.42	5.005	417	1	top1	0.084	4.7e-05	-5.005	5.59e-07
Brain_Nucleus_accumbens_basal_ganglia	BIP	ENSG00000147419	CCDC25	8	27772652	27772653	0.5515	rs6989497	4.55	rs10102309	0.435048	8.9	-4.396	628	1	top1	0.44	3.5e-24	-4.396	1.1e-05
Brain_Nucleus_accumbens_basal_ganglia	BIP	ENSG00000149932	TMEM219	16	29940884	29940885	0.1503	rs12716972	4.7	rs9932702	-0.00245	-2.67	-4.5129	182	1	top1	-0.0025	0.46	4.5129	6.39e-06
Brain_Nucleus_accumbens_basal_ganglia	BIP	ENSG00000158748	HTR6	1	19665286	19665287	0.3092	rs10917509	5.385	rs10917513	0.0809	5.09	4.878	535	24	enet	0.091	2.2e-05	4.55807	5.16e-06
Brain_Nucleus_accumbens_basal_ganglia	BIP	ENSG00000160161	CILP2	19	19538247	19538248	0.1462	rs1064395	5.24	rs16996127	0.193395	6.48	4.776	355	355	susie	0.2	2.7e-10	5.0015	5.69e-07
Brain_Nucleus_accumbens_basal_ganglia	BIP	ENSG00000163344	PMVK	1	154936990	154936991	0.257	rs4845681	5.005	rs7528532	0.237	6.69	4.435	399	1	top1	0.24	2.2e-12	4.435	9.21e-06
Brain_Nucleus_accumbens_basal_ganglia	BIP	ENSG00000163938	GNL3	3	52681155	52681156	0.1198	rs2590838	7.26	rs2577831	0.12562	4.96	7.261	384	1	top1	0.13	5.9e-07	7.261	3.84e-13
Brain_Nucleus_accumbens_basal_ganglia	BIP	ENSG00000168237	GLYCTK	3	52287088	52287089	0.0783	rs2590838	7.26	rs9311474	0.018737	4	6.671	334	334	susie	0.037	0.0057	6.89709	5.31e-12
Brain_Nucleus_accumbens_basal_ganglia	BIP	ENSG00000169609	C15orf40	15	83011640	83011641	0.4876	rs11856299	-5.66	rs6603038	0.28189	-7.86	-2.4707	321	26	enet	0.36	2.1e-19	4.8722	1.1e-06
Brain_Nucleus_accumbens_basal_ganglia	BIP	ENSG00000177082	WDR73	15	84654342	84654343	0.0942	rs7237	-6.4	rs7237	0.06936	-4.39	-6.401	334	334	susie	0.086	3.8e-05	6.2937	3.1e-10
Brain_Nucleus_accumbens_basal_ganglia	BIP	ENSG00000185324	CDK10	16	89680736	89680737	0.2221	rs352935	-5.61	rs12924572	0.003279	-4.34	-2.46	417	16	enet	0.041	0.0036	4.9376	7.91e-07
Brain_Nucleus_accumbens_basal_ganglia	BIP	ENSG00000196236	XPNPEP3	22	40857096	40857097	0.131	rs5758064	-5.61	rs138312	0.07551	-4.28	-5.368	287	1	top1	0.076	0.00011	5.368	7.96e-08
Brain_Nucleus_accumbens_basal_ganglia	BIP	ENSG00000242247	ARFGAP3	22	42858105	42858106	0.1585	rs4140554	-5.29	rs5759002	0.03445	-3.91	-4.361	525	525	susie	0.045	0.0024	4.60799	4.07e-06
Brain_Nucleus_accumbens_basal_ganglia	DEP	ENSG00000004534	RBM6	3	49940006	49940007	0.3816	rs34890793	8.26	rs6765484	0.381152	8.46	-5.2081	314	314	susie	0.38	9.9e-21	-5.0606	4.18e-07
Brain_Nucleus_accumbens_basal_ganglia	DEP	ENSG00000008838	MED24	17	40061214	40061215	0.3184	rs12601929	-5.32	rs2227319	0.176174	-5.88	-4.546	303	1	top1	0.18	2.4e-09	4.546	5.47e-06
Brain_Nucleus_accumbens_basal_ganglia	DEP	ENSG00000016864	GLT8D1	3	52705634	52705635	0.0708	rs7652667	-5.45	rs2300149	0.009494	-3.74	-4.216	382	382	susie	0.031	0.011	4.47206	7.75e-06
Brain_Nucleus_accumbens_basal_ganglia	DEP	ENSG00000055211	GINM1	6	149566293	149566294	0.2216	rs6903998	4.66	rs3777949	0.112661	-5.33	4.488	426	426	susie	0.12	1.2e-06	-4.51767	6.25e-06
Brain_Nucleus_accumbens_basal_ganglia	DEP	ENSG00000100372	SLC25A17	22	40819398	40819399	0.2935	rs7290458	6.12	rs13054099	0.10005	5.39	5.884	289	13	enet	0.15	6e-08	5.27874	1.3e-07
Brain_Nucleus_accumbens_basal_ganglia	DEP	ENSG00000115561	CHMP3	2	86563478	86563479	0.3309	rs7585722	4.54	rs17027296	0.156	5.43	4.476	335	1	top1	0.16	2.1e-08	4.476	7.61e-06
Brain_Nucleus_accumbens_basal_ganglia	DEP	ENSG00000115840	SLC25A12	2	171991441	171991442	0.255	rs908670	5.08	rs4668412	0.123	5.33	4.855	475	475	susie	0.13	2.3e-07	4.9109	9.07e-07
Brain_Nucleus_accumbens_basal_ganglia	DEP	ENSG00000131023	LATS1	6	149716424	149716425	0.0724	rs6903998	4.66	rs7752089	0.049847	3.87	4.302	458	458	susie	0.053	0.0011	4.37915	1.19e-05
Brain_Nucleus_accumbens_basal_ganglia	DEP	ENSG00000134569	LRP4	11	46918641	46918642	0.2176	rs4752965	-4.89	rs10838662	0.129698	5.32	-4.302	279	19	enet	0.14	1.4e-07	-5.3028	1.14e-07
Brain_Nucleus_accumbens_basal_ganglia	DEP	ENSG00000138100	TRIM54	2	27282391	27282392	0.141	rs9677663	-4.85	rs9677663	-0.00344	-3.21	-4.851	309	309	susie	0.0036	0.2	5.3293	9.86e-08
Brain_Nucleus_accumbens_basal_ganglia	DEP	ENSG00000142599	RERE	1	8817642	8817643	0.1784	rs2661868	5.2	rs301795	0.17	5.77	-4.752	372	1	top1	0.17	4.9e-09	-4.752	2.01e-06
Brain_Nucleus_accumbens_basal_ganglia	DEP	ENSG00000145020	AMT	3	49422752	49422753	0.2129	rs7617480	8.49	rs11710434	0.283786	-7.34	7.364	288	20	lasso	0.3	1.4e-15	-7.74624	9.47e-15
Brain_Nucleus_accumbens_basal_ganglia	DEP	ENSG00000145029	NICN1	3	49429325	49429326	0.0972	rs7617480	8.49	rs3774800	0.086517	4.81	6.266	288	288	susie	0.093	1.7e-05	7.3828	1.55e-13
Brain_Nucleus_accumbens_basal_ganglia	DEP	ENSG00000149292	TTC12	11	113314528	113314529	0.501	rs4936275	-8.5	rs4438071	0.260424	-7.68	-5.551	513	513	susie	0.42	4.4e-23	5.2266	1.73e-07
Brain_Nucleus_accumbens_basal_ganglia	DEP	ENSG00000152219	ARL14EP	11	30323050	30323051	0.1285	rs1415118	-5.15	rs4244552	0.051576	-4.79	3.577	388	12	enet	0.062	0.00044	-4.6006	4.21e-06
Brain_Nucleus_accumbens_basal_ganglia	DEP	ENSG00000152760	DYNLT5	1	66752459	66752460	0.1076	rs688630	-5.77	rs523956	0.0163	4.24	-5.119	561	13	enet	0.03	0.011	-5.34023	9.28e-08
Brain_Nucleus_accumbens_basal_ganglia	DEP	ENSG00000155511	GRIA1	5	153490267	153490268	0.168	rs2926862	-5.57	rs11167639	0.049479	-4.48	-4.72	459	1	top1	0.049	0.0015	4.72	2.36e-06
Brain_Nucleus_accumbens_basal_ganglia	DEP	ENSG00000163938	GNL3	3	52681155	52681156	0.1198	rs7652667	-5.45	rs2577831	0.12562	4.96	4.458	384	1	top1	0.13	5.9e-07	4.458	8.27e-06
Brain_Nucleus_accumbens_basal_ganglia	DEP	ENSG00000164053	ATRIP	3	48446709	48446710	0.2705	rs14018	4.8	rs34591495	0.085905	-4.46	3.519	254	9	enet	0.13	4.7e-07	-4.62777	3.7e-06
Brain_Nucleus_accumbens_basal_ganglia	DEP	ENSG00000164068	RNF123	3	49689501	49689502	0.1698	rs34890793	8.26	rs6785549	0.177986	5.93	6.345	313	1	top1	0.18	2e-09	6.345	2.22e-10
Brain_Nucleus_accumbens_basal_ganglia	DEP	ENSG00000164078	MST1R	3	49903843	49903844	0.15	rs34890793	8.26	rs7613875	0.159322	-5.82	-4.836	313	313	susie	0.16	1.1e-08	5.10275	3.35e-07
Brain_Nucleus_accumbens_basal_ganglia	DEP	ENSG00000172260	NEGR1	1	72282733	72282734	0.1699	rs7531118	-9.3	rs3101336	0.052	-4.42	-9.019	310	15	enet	0.12	1.3e-06	6.92767	4.28e-12
Brain_Nucleus_accumbens_basal_ganglia	DEP	ENSG00000173540	GMPPB	3	49723950	49723951	0.4181	rs34890793	8.26	rs6809879	0.383182	8.59	7.982	313	3	lasso	0.39	3.9e-21	7.80235	6.08e-15
Brain_Nucleus_accumbens_basal_ganglia	DEP	ENSG00000178057	NDUFAF3	3	49020458	49020459	0.06	rs7617480	8.49	rs4974081	0.059729	-4.13	4.62	263	1	top1	0.06	0.00054	-4.62	3.84e-06
Brain_Nucleus_accumbens_basal_ganglia	DEP	ENSG00000178467	P4HTM	3	48989988	48989989	0.0985	rs7617480	8.49	rs9834003	0.078987	-4.39	8.038	260	1	top1	0.079	7.5e-05	-8.038	9.13e-16
Brain_Nucleus_accumbens_basal_ganglia	DEP	ENSG00000185585	OLFML2A	9	124777157	124777158	0.1696	rs650599	-5.21	rs3814131	0.0566	-4.05	-4.323	305	2	lasso	0.085	4.2e-05	4.4724	7.74e-06
Brain_Nucleus_accumbens_basal_ganglia	DEP	ENSG00000198218	QRICH1	3	49094362	49094363	0.0865	rs7617480	8.49	rs9834003	0.100738	4.5	8.038	253	253	susie	0.1	7.5e-06	7.30862	2.7e-13
Brain_Nucleus_accumbens_basal_ganglia	DEP	ENSG00000204120	GIGYF2	2	232697298	232697299	0.152	rs283476	5.22	rs11683286	0.0184	-3.34	-0.2869	460	460	susie	0.029	0.012	4.7901	1.67e-06
Brain_Nucleus_accumbens_basal_ganglia	DEP	ENSG00000233276	GPX1	3	49358599	49358600	0.1977	rs7617480	8.49	rs6769821	0.259171	7.27	7.875	277	277	susie	0.26	1.3e-13	7.60028	2.95e-14
Brain_Nucleus_accumbens_basal_ganglia	DEP	ENSG00000242247	ARFGAP3	22	42858105	42858106	0.1585	rs4820494	4.48	rs5759002	0.03445	-3.91	-4.189	525	525	susie	0.045	0.0024	4.34507	1.39e-05
Brain_Nucleus_accumbens_basal_ganglia	ERNBC	ENSG00000130312	MRPL34	19	17292831	17292832	0.5128	rs4808616	12.66	rs6903	0.352344	8.06	-3.175	423	423	susie	0.36	1.5e-19	-4.53597	5.73e-06
Brain_Nucleus_accumbens_basal_ganglia	ERNBC	ENSG00000144118	RALB	2	120240063	120240064	0.1929	rs11903787	-7.42	rs3931841	0.0686	4.15	6.523	322	1	top1	0.069	0.00022	6.523	6.89e-11
Brain_Nucleus_accumbens_basal_ganglia	ERNBC	ENSG00000175279	CENPS	1	10430782	10430783	0.1592	rs607941	-9.5	rs2781233	0.0646	4.85	-5.904	382	15	enet	0.094	1.5e-05	-7.92823	2.22e-15
Brain_Nucleus_accumbens_basal_ganglia	ERNBC	ENSG00000176222	ZNF404	19	43884050	43884051	0.2901	rs10426528	5.79	rs407731	0.205322	6.29	5.289	450	450	susie	0.21	5.9e-11	5.30501	1.13e-07
Brain_Nucleus_accumbens_basal_ganglia	ERPBC	ENSG00000050327	ARHGEF5	7	144355287	144355288	0.1598	rs720475	-5.89	rs720475	0.070929	4.5	-5.895	338	5	lasso	0.087	3.4e-05	-5.77592	7.65e-09
Brain_Nucleus_accumbens_basal_ganglia	ERPBC	ENSG00000057608	GDI2	10	5842131	5842132	0.3014	rs2797496	5.09	rs2275774	0.135531	-5.9	4.533	699	4	lasso	0.14	2e-07	-4.63968	3.49e-06
Brain_Nucleus_accumbens_basal_ganglia	ERPBC	ENSG00000071967	CYBRD1	2	171522246	171522247	0.4649	rs6759240	-6.35	rs960748	0.205	-6.76	5.174	359	8	enet	0.34	5.1e-18	-5.9498	2.68e-09
Brain_Nucleus_accumbens_basal_ganglia	ERPBC	ENSG00000100116	GCAT	22	37807904	37807905	0.1601	rs6001031	-8.06	rs41456252	-0.0032	-3.28	1.3714	418	418	susie	0.02	0.031	5.6704	1.42e-08
Brain_Nucleus_accumbens_basal_ganglia	ERPBC	ENSG00000104537	ANXA13	8	123737406	123737407	0.1627	rs970821	4.8	rs17350191	0.002144	3.63	3.8622	492	492	susie	0.04	0.0041	4.84971	1.24e-06
Brain_Nucleus_accumbens_basal_ganglia	ERPBC	ENSG00000104783	KCNN4	19	43781256	43781257	0.2435	rs3760982	7.07	rs349036	0.035226	5.31	-4.843	427	11	enet	0.089	2.8e-05	-6.19555	5.81e-10
Brain_Nucleus_accumbens_basal_ganglia	ERPBC	ENSG00000124523	SIRT5	6	13574528	13574529	0.2065	rs381551	6.91	rs2328676	0.111931	-4.76	-4.668	517	1	top1	0.11	2.5e-06	4.668	3.04e-06
Brain_Nucleus_accumbens_basal_ganglia	ERPBC	ENSG00000125124	BBS2	16	56520282	56520283	0.1675	rs869205	4.92	rs34793257	0.119128	4.86	4.4	480	1	top1	0.12	1.2e-06	4.4	1.08e-05
Brain_Nucleus_accumbens_basal_ganglia	ERPBC	ENSG00000132698	RAB25	1	156061159	156061160	0.1222	rs17381047	5.16	rs10047112	0.00131	-3.3	2.266	307	307	susie	0.02	0.033	-5.1569	2.51e-07
Brain_Nucleus_accumbens_basal_ganglia	ERPBC	ENSG00000141198	TOM1L1	17	54899386	54899387	0.2156	rs244353	-11.1	rs12949538	0.080622	-4.99	-8.619	476	3	lasso	0.15	5e-08	8.28931	1.14e-16
Brain_Nucleus_accumbens_basal_ganglia	ERPBC	ENSG00000152348	ATG10	5	81972024	81972025	0.5093	rs4703870	-6.96	rs178957	0.194744	6.96	-5.975	392	32	enet	0.42	3.7e-23	-5.44039	5.32e-08
Brain_Nucleus_accumbens_basal_ganglia	ERPBC	ENSG00000155749	FLACC1	2	201357397	201357398	0.3434	rs700635	6.39	rs1035142	0.381	8.37	5.301	346	346	susie	0.38	1.2e-20	5.3109	1.09e-07
Brain_Nucleus_accumbens_basal_ganglia	ERPBC	ENSG00000159314	ARHGAP27	17	45434420	45434421	0.3645	rs17763086	-4.92	rs17689471	0.260052	7.1	-4.826	182	182	susie	0.26	1.1e-13	-4.84535	1.26e-06
Brain_Nucleus_accumbens_basal_ganglia	ERPBC	ENSG00000160803	UBQLN4	1	156053793	156053794	0.1072	rs17381047	5.16	rs2297792	0.123	-4.95	4.727	305	1	top1	0.12	8e-07	-4.727	2.28e-06
Brain_Nucleus_accumbens_basal_ganglia	ERPBC	ENSG00000166965	RCCD1	15	90955795	90955796	0.6865	rs2290202	-6.84	rs3826033	0.44125	9.01	-6.77	478	478	susie	0.47	1.9e-26	-6.79858	1.06e-11
Brain_Nucleus_accumbens_basal_ganglia	ERPBC	ENSG00000168594	ADAM29	4	174829667	174829668	0.148	rs1104945	-11.3	rs4695798	-0.003815	3.47	4.871	387	387	susie	0.0038	0.2	4.90716	9.24e-07
Brain_Nucleus_accumbens_basal_ganglia	ERPBC	ENSG00000168765	GSTM4	1	109656080	109656081	0.4839	rs568686	-4.6	rs865774	0.0851	5.5	-4.3014	455	48	enet	0.17	3.2e-09	-4.9567	7.17e-07
Brain_Nucleus_accumbens_basal_ganglia	ERPBC	ENSG00000169194	IL13	5	132656262	132656263	0.1118	rs13718	-6.49	rs17622208	0.109842	4.76	4.531	407	1	top1	0.11	3.1e-06	4.531	5.87e-06
Brain_Nucleus_accumbens_basal_ganglia	ERPBC	ENSG00000170606	HSPA4	5	133051961	133051962	0.2164	rs13718	-6.49	rs4574536	0.196273	6.19	-6.322	410	1	top1	0.2	2.5e-10	-6.322	2.58e-10
Brain_Nucleus_accumbens_basal_ganglia	ERPBC	ENSG00000172500	FIBP	11	65888538	65888539	0.2366	rs674126	-6.61	rs583887	0.102294	4.63	3.486	344	34	enet	0.13	5.9e-07	4.5425	5.56e-06
Brain_Nucleus_accumbens_basal_ganglia	ERPBC	ENSG00000172803	SNX32	11	65833640	65833641	0.2986	rs674126	-6.61	rs2231884	0.171995	6.61	4.296	346	10	enet	0.22	1.5e-11	5.6459	1.64e-08
Brain_Nucleus_accumbens_basal_ganglia	ERPBC	ENSG00000173156	RHOD	11	67056817	67056818	0.4077	rs3862391	-4.76	rs11227678	0.2901	-7.27	-4.676	252	1	top1	0.29	3.2e-15	4.676	2.93e-06
Brain_Nucleus_accumbens_basal_ganglia	ERPBC	ENSG00000175376	EIF1AD	11	66002077	66002078	0.099	rs674126	-6.61	rs531784	0.005112	3.68	0.959	344	344	susie	0.0098	0.097	5.5716	2.52e-08
Brain_Nucleus_accumbens_basal_ganglia	ERPBC	ENSG00000175489	LRRC25	19	18397616	18397617	0.2807	rs7258465	-9.72	rs1043327	0.067301	-5.51	-9.4672	385	10	lasso	0.12	6.7e-07	8.23925	1.73e-16
Brain_Nucleus_accumbens_basal_ganglia	ERPBC	ENSG00000176222	ZNF404	19	43884050	43884051	0.2901	rs3760982	7.07	rs407731	0.205322	6.29	6.982	450	450	susie	0.21	5.9e-11	7.00073	2.55e-12
Brain_Nucleus_accumbens_basal_ganglia	ERPBC	ENSG00000176390	CRLF3	17	30824775	30824776	0.4795	rs35958868	-5.38	rs11867457	0.192988	6.16	-4.339	278	20	enet	0.23	8.3e-12	-4.48436	7.31e-06
Brain_Nucleus_accumbens_basal_ganglia	ERPBC	ENSG00000186468	RPS23	5	82278576	82278577	0.4675	rs4703870	-6.96	rs3738	0.443792	-9.38	-5.132	436	436	susie	0.48	2.1e-27	4.94778	7.51e-07
Brain_Nucleus_accumbens_basal_ganglia	ERPBC	ENSG00000187664	HAPLN4	19	19262795	19262796	0.1356	rs2965189	5.25	rs2011503	0.002138	3.42	3.155	353	353	susie	0.015	0.056	4.8659	1.14e-06
Brain_Nucleus_accumbens_basal_ganglia	ERPBC	ENSG00000198792	TMEM184B	22	38273033	38273034	0.1613	rs6001031	-8.06	rs2018805	0.08888	-5.18	-5.3925	352	8	enet	0.11	2.5e-06	5.1342	2.83e-07
Brain_Nucleus_accumbens_basal_ganglia	ERPBC	ENSG00000198952	SMG5	1	156282824	156282825	0.1631	rs17381047	5.17	rs12032631	0.00772	3.3	5.1713	392	392	susie	0.11	2.2e-06	4.5191	6.21e-06
Brain_Nucleus_accumbens_basal_ganglia	ERPBC	ENSG00000225190	PLEKHM1	17	45490748	45490749	0.2265	rs17763086	-4.92	rs11012	0.214772	6.83	-4.275	159	2	lasso	0.22	1.4e-11	-4.47572	7.62e-06
Brain_Nucleus_accumbens_basal_ganglia	ERPBC	ENSG00000240720	LRRD1	7	92165275	92165276	0.0811	rs3753107	6.04	rs7808587	0.000438	3.67	3.954	300	300	susie	0.024	0.022	4.36293	1.28e-05
Brain_Nucleus_accumbens_basal_ganglia	SCZ	ENSG00000006744	ELAC2	17	13018186	13018187	0.3317	rs2051974	6.54	rs2523	0.245207	-6.85	-4.743	565	1	top1	0.25	8.3e-13	4.743	2.11e-06
Brain_Nucleus_accumbens_basal_ganglia	SCZ	ENSG00000016864	GLT8D1	3	52705634	52705635	0.0708	rs2710323	9.07	rs2300149	0.009494	-3.74	-6.81	382	382	susie	0.031	0.011	7.21458	5.41e-13
Brain_Nucleus_accumbens_basal_ganglia	SCZ	ENSG00000056972	TRAF3IP2	6	111606277	111606278	0.1213	rs9320364	5.11	rs1061388	0.044314	-3.79	4.509	437	1	top1	0.044	0.0026	-4.509	6.51e-06
Brain_Nucleus_accumbens_basal_ganglia	SCZ	ENSG00000075213	SEMA3A	7	84492723	84492724	0.1227	rs3801630	-4.6	rs10488268	0.032247	4.2	-4.59	322	322	susie	0.054	0.00098	-4.65952	3.17e-06
Brain_Nucleus_accumbens_basal_ganglia	SCZ	ENSG00000085788	DDHD2	8	38225217	38225218	0.1364	rs7816998	-5.47	rs3925	0.056253	4.56	-5.008	271	1	top1	0.056	0.00076	-5.008	5.5e-07
Brain_Nucleus_accumbens_basal_ganglia	SCZ	ENSG00000090238	YPEL3	16	30096243	30096244	0.1856	rs4583255	-7.64	rs12933575	0.094168	4.98	-5.217	224	5	lasso	0.11	3.8e-06	-5.81278	6.14e-09
Brain_Nucleus_accumbens_basal_ganglia	SCZ	ENSG00000093000	NUP50	22	45163840	45163841	0.3048	rs132834	4.29	rs132851	0.17394	-6.3	4.169	654	11	enet	0.21	5.7e-11	-4.4322	9.33e-06
Brain_Nucleus_accumbens_basal_ganglia	SCZ	ENSG00000100162	CENPM	22	41947163	41947164	0.2491	rs5751191	-7.24	rs8135804	0.17206	6.69	-5.212	346	346	susie	0.23	2.8e-12	-5.9183	3.25e-09
Brain_Nucleus_accumbens_basal_ganglia	SCZ	ENSG00000100197	CYP2D6	22	42130905	42130906	0.4695	rs5751191	-7.2	rs5758589	0.55595	-10.15	6.523	353	353	susie	0.56	8.8e-34	-6.5883	4.45e-11
Brain_Nucleus_accumbens_basal_ganglia	SCZ	ENSG00000100504	PYGL	14	50944735	50944736	0.1301	rs2999392	-5.56	rs11628591	0.0242	4.23	-3.542	517	517	susie	0.03	0.011	-4.54801	5.42e-06
Brain_Nucleus_accumbens_basal_ganglia	SCZ	ENSG00000103037	SETD6	16	58515478	58515479	0.2231	rs37035	-5.47	rs42945	0.245895	6.76	-5.429	469	1	lasso	0.25	6.8e-13	-5.42894	5.67e-08
Brain_Nucleus_accumbens_basal_ganglia	SCZ	ENSG00000104870	FCGRT	19	49512278	49512279	0.1797	rs10415576	-6.79	rs10417980	0.070317	-4.36	-5.895	366	1	top1	0.07	0.00018	5.895	3.75e-09
Brain_Nucleus_accumbens_basal_ganglia	SCZ	ENSG00000112667	DNPH1	6	43229483	43229484	0.2769	rs16896344	-5.23	rs7832	0.092605	-5	-4.605	360	360	susie	0.12	1.6e-06	4.81689	1.46e-06
Brain_Nucleus_accumbens_basal_ganglia	SCZ	ENSG00000113119	TMCO6	5	140639426	140639427	0.0555	rs34282994	5.88	rs6884562	0.022685	3.79	4.512	344	344	susie	0.041	0.0035	5.01155	5.4e-07
Brain_Nucleus_accumbens_basal_ganglia	SCZ	ENSG00000114054	PCCB	3	136250305	136250306	0.2435	rs7618871	-6.54	rs11717954	0.205739	6.55	-5.968	283	1	top1	0.21	8.6e-11	-5.968	2.4e-09
Brain_Nucleus_accumbens_basal_ganglia	SCZ	ENSG00000115828	QPCT	2	37344573	37344574	0.2254	rs3770752	-5.76	rs10184179	0.0321	-3.94	-4.854	488	1	top1	0.032	0.009	4.854	1.21e-06
Brain_Nucleus_accumbens_basal_ganglia	SCZ	ENSG00000116127	ALMS1	2	73385757	73385758	0.1096	rs6546856	5.84	rs6546836	0.0917	-4.58	5.456	297	1	top1	0.092	2e-05	-5.456	4.87e-08
Brain_Nucleus_accumbens_basal_ganglia	SCZ	ENSG00000117593	DARS2	1	173824502	173824503	0.1129	rs12561796	-4.922	rs2273366	0.0566	-3.98	-4.402	276	1	top1	0.057	0.00074	4.402	1.07e-05
Brain_Nucleus_accumbens_basal_ganglia	SCZ	ENSG00000117601	SERPINC1	1	173917377	173917378	0.1657	rs12561796	-4.922	rs4652283	0.126	4.98	-4.368	260	1	top1	0.13	5.5e-07	-4.368	1.25e-05
Brain_Nucleus_accumbens_basal_ganglia	SCZ	ENSG00000120451	SNX19	11	130916508	130916509	0.3798	rs10791097	6.12	rs3751039	0.332626	-7.82	-5.054	641	1	top1	0.33	1.2e-17	5.054	4.33e-07
Brain_Nucleus_accumbens_basal_ganglia	SCZ	ENSG00000122687	MRM2	7	2242197	2242198	0.3903	rs6461049	-9.73	rs7787274	0.275678	7.24	-6.618	419	419	susie	0.28	1.6e-14	-6.59979	4.12e-11
Brain_Nucleus_accumbens_basal_ganglia	SCZ	ENSG00000126464	PRR12	19	49591642	49591643	0.147	rs10415576	-6.79	rs7249925	0.004667	3.31	-5.751	362	362	susie	0.064	0.00034	-5.97687	2.27e-09
Brain_Nucleus_accumbens_basal_ganglia	SCZ	ENSG00000138100	TRIM54	2	27282391	27282392	0.141	rs11126734	-4.7	rs9677663	-0.00344	-3.21	-4.416	309	309	susie	0.0036	0.2	4.61066	4.01e-06
Brain_Nucleus_accumbens_basal_ganglia	SCZ	ENSG00000140265	ZSCAN29	15	43371024	43371025	0.0789	rs2255663	-6.14	rs17780920	0.04839	3.99	-4.394	267	267	susie	0.055	0.00087	-5.7062	1.16e-08
Brain_Nucleus_accumbens_basal_ganglia	SCZ	ENSG00000141076	UTP4	16	69131290	69131291	0.4954	rs8049057	4.47	rs17624199	0.257478	-7.12	4.108	323	7	lasso	0.27	2.3e-14	-4.65147	3.3e-06
Brain_Nucleus_accumbens_basal_ganglia	SCZ	ENSG00000142233	NTN5	19	48673080	48673081	0.1926	rs838144	4.93	rs516246	0.18	6.07	4.615	455	455	susie	0.18	1.4e-09	4.62854	3.68e-06
Brain_Nucleus_accumbens_basal_ganglia	SCZ	ENSG00000142599	RERE	1	8817642	8817643	0.1784	rs10779702	5.575	rs301795	0.17	5.77	5.372	372	1	top1	0.17	4.9e-09	5.372	7.79e-08
Brain_Nucleus_accumbens_basal_ganglia	SCZ	ENSG00000144035	NAT8	2	73642392	73642393	0.0826	rs6546856	5.84	rs6546836	0.0321	3.83	5.456	353	1	top1	0.032	0.009	5.456	4.87e-08
Brain_Nucleus_accumbens_basal_ganglia	SCZ	ENSG00000146007	ZMAT2	5	140700333	140700334	0.1346	rs34282994	6.24	rs801399	0.108358	5.53	4.441	362	362	susie	0.11	2.4e-06	4.63445	3.58e-06
Brain_Nucleus_accumbens_basal_ganglia	SCZ	ENSG00000146830	GIGYF1	7	100689447	100689448	0.4382	rs1734907	4.83	rs221784	0.227096	6.85	4.796	320	320	susie	0.25	5.6e-13	5.18837	2.12e-07
Brain_Nucleus_accumbens_basal_ganglia	SCZ	ENSG00000147535	PLPP5	8	38269242	38269243	0.0983	rs7816998	-5.47	rs3925	0.066565	4.42	-5.008	281	281	susie	0.075	0.00012	-5.1628	2.43e-07
Brain_Nucleus_accumbens_basal_ganglia	SCZ	ENSG00000148795	CYP17A1	10	102837532	102837533	0.0793	rs11191580	-8.51	rs4917994	0.012493	3.64	-6.58	345	345	susie	0.056	0.00079	-6.5462	5.9e-11
Brain_Nucleus_accumbens_basal_ganglia	SCZ	ENSG00000149932	TMEM219	16	29940884	29940885	0.1503	rs4283241	-7.67	rs9932702	-0.00245	-2.67	-7.652	182	1	top1	-0.0025	0.46	7.65231	1.97e-14
Brain_Nucleus_accumbens_basal_ganglia	SCZ	ENSG00000155975	VPS37A	8	17246609	17246610	0.195	rs7845103	5.32	rs2285268	0.049268	-4.72	4.922	743	743	susie	0.062	0.00043	-5.0947	3.49e-07
Brain_Nucleus_accumbens_basal_ganglia	SCZ	ENSG00000159063	ALG8	11	78139659	78139660	0.4396	rs4378419	3.73	rs977978	0.207672	7.36	3.597	342	20	enet	0.3	6.7e-16	4.47971	7.47e-06
Brain_Nucleus_accumbens_basal_ganglia	SCZ	ENSG00000159314	ARHGAP27	17	45434420	45434421	0.3645	rs8072451	-5.85	rs17689471	0.260052	7.1	-5.79	182	182	susie	0.26	1.1e-13	-5.79124	6.99e-09
Brain_Nucleus_accumbens_basal_ganglia	SCZ	ENSG00000159958	TNFRSF13C	22	41926817	41926818	0.2001	rs5751191	-7.25	rs4822075	0.11898	5.2	-5.5963	346	5	lasso	0.13	6e-07	-6.7428	1.55e-11
Brain_Nucleus_accumbens_basal_ganglia	SCZ	ENSG00000160161	CILP2	19	19538247	19538248	0.1462	rs2965189	8.16	rs16996127	0.193395	6.48	5.016	355	355	susie	0.2	2.7e-10	5.43895	5.36e-08
Brain_Nucleus_accumbens_basal_ganglia	SCZ	ENSG00000162753	SLC9C2	1	173602770	173602771	0.2034	rs12561796	-4.922	rs12561796	0.161	5.56	-4.922	295	1	top1	0.16	1.3e-08	-4.922	8.57e-07
Brain_Nucleus_accumbens_basal_ganglia	SCZ	ENSG00000162971	TYW5	2	199948471	199948472	0.1553	rs4673634	7.76	rs281787	0.0478	-4.77	4.134	355	355	susie	0.076	0.0001	-4.63535	3.56e-06
Brain_Nucleus_accumbens_basal_ganglia	SCZ	ENSG00000163634	THOC7	3	63863902	63863903	0.2196	rs854622	6.6	rs832187	0.200953	-6.16	6.5753	601	1	top1	0.2	1.5e-10	-6.57529	4.86e-11
Brain_Nucleus_accumbens_basal_ganglia	SCZ	ENSG00000163938	GNL3	3	52681155	52681156	0.1198	rs2710323	9.07	rs2577831	0.12562	4.96	8.741	384	1	top1	0.13	5.9e-07	8.741	2.31e-18
Brain_Nucleus_accumbens_basal_ganglia	SCZ	ENSG00000168237	GLYCTK	3	52287088	52287089	0.0783	rs2710323	9.07	rs9311474	0.018737	4	7.745	334	334	susie	0.037	0.0057	7.63868	2.19e-14
Brain_Nucleus_accumbens_basal_ganglia	SCZ	ENSG00000170445	HARS1	5	140692023	140692024	0.108	rs34282994	6.24	rs778584	0.076823	4.87	-4.199	360	360	susie	0.11	1.9e-06	-5.4273	5.72e-08
Brain_Nucleus_accumbens_basal_ganglia	SCZ	ENSG00000171962	DRC3	17	17972812	17972813	0.132	rs11649804	4.97	rs4459604	0.043264	4.54	4.33255	385	385	susie	0.08	7e-05	4.55304	5.29e-06
Brain_Nucleus_accumbens_basal_ganglia	SCZ	ENSG00000172543	CTSW	11	65879808	65879809	0.1132	rs1784223	5.26	rs1205259	0.066852	-4.8	5.158	346	1	top1	0.067	0.00026	-5.158	2.5e-07
Brain_Nucleus_accumbens_basal_ganglia	SCZ	ENSG00000172922	RNASEH2C	11	65720946	65720947	0.298	rs1784223	5.26	rs3372	0.201095	-6.11	4.904	324	1	top1	0.2	1.5e-10	-4.904	9.39e-07
Brain_Nucleus_accumbens_basal_ganglia	SCZ	ENSG00000173214	MFSD4B	6	111259347	111259348	0.1719	rs9320364	5.12	rs1061388	0.106574	-4.51	4.509	382	1	top1	0.11	4.3e-06	-4.509	6.51e-06
Brain_Nucleus_accumbens_basal_ganglia	SCZ	ENSG00000176681	LRRC37A	17	46292732	46292733	0.8334	rs8072451	-5.85	rs35732828	0.173718	7.2	-1.775	77	34	enet	0.65	2.3e-42	-5.49134	3.99e-08
Brain_Nucleus_accumbens_basal_ganglia	SCZ	ENSG00000176909	MAMSTR	19	48719720	48719721	0.2775	rs838144	4.93	rs838147	0.110806	5.59	4.877	438	438	susie	0.15	6.7e-08	4.4155	1.01e-05
Brain_Nucleus_accumbens_basal_ganglia	SCZ	ENSG00000176920	FUT2	19	48695970	48695971	0.1827	rs838144	4.93	rs8106205	0.123009	-5.87	-4.769	452	452	susie	0.15	5.1e-08	4.80591	1.54e-06
Brain_Nucleus_accumbens_basal_ganglia	SCZ	ENSG00000177082	WDR73	15	84654342	84654343	0.0942	rs1051168	-6.54	rs7237	0.06936	-4.39	-5.886	334	334	susie	0.086	3.8e-05	6.4278	1.29e-10
Brain_Nucleus_accumbens_basal_ganglia	SCZ	ENSG00000182858	ALG12	22	49918457	49918458	0.1757	rs1321	5.45	rs7287579	0.15966	5.69	5.2765	441	1	top1	0.16	1.5e-08	5.2765	1.32e-07
Brain_Nucleus_accumbens_basal_ganglia	SCZ	ENSG00000183066	WBP2NL	22	41998724	41998725	0.2281	rs5751191	-7.23	rs5996094	0.09537	-6.06	-5.559	352	28	enet	0.14	1.7e-07	4.9591	7.08e-07
Brain_Nucleus_accumbens_basal_ganglia	SCZ	ENSG00000185324	CDK10	16	89680736	89680737	0.2221	rs352935	-6.38	rs12924572	0.003279	-4.34	-3.194	417	16	enet	0.041	0.0036	4.8603	1.17e-06
Brain_Nucleus_accumbens_basal_ganglia	SCZ	ENSG00000187664	HAPLN4	19	19262795	19262796	0.1356	rs2965189	8.25	rs2011503	0.002138	3.42	5.562	353	353	susie	0.015	0.056	6.01532	1.8e-09
Brain_Nucleus_accumbens_basal_ganglia	SCZ	ENSG00000197978	GOLGA6L9	15	82430019	82430020	0.4487	rs4779050	6.51	rs4778686	0.11229	-6.69	5.799	327	35	enet	0.28	1e-14	-4.7709	1.83e-06
Brain_Nucleus_accumbens_basal_ganglia	SCZ	ENSG00000198951	NAGA	22	42070841	42070842	0.3339	rs5751191	-7.29	rs6002607	0.28353	7.55	6.7072	339	339	susie	0.33	2.2e-17	6.9737	3.09e-12
Brain_Nucleus_accumbens_basal_ganglia	SCZ	ENSG00000205704	SMIM45	22	41952164	41952165	0.2979	rs5751191	-7.24	rs133309	0.05186	-4.39	-3.259	345	34	enet	0.097	1.2e-05	4.4016	1.07e-05
Brain_Nucleus_accumbens_basal_ganglia	SCZ	ENSG00000225190	PLEKHM1	17	45490748	45490749	0.2265	rs8072451	-5.85	rs11012	0.214772	6.83	-4.098	159	2	lasso	0.22	1.4e-11	-4.51023	6.48e-06
Brain_Nucleus_accumbens_basal_ganglia	SCZ	ENSG00000238083	LRRC37A2	17	46511510	46511511	0.7494	rs199439	-5.29	rs199443	0.500726	9.64	-5.255	134	29	enet	0.59	1.1e-36	-6.05976	1.36e-09
Brain_Nucleus_accumbens_basal_ganglia	SCZ	ENSG00000242866	STRC	15	43618799	43618800	0.3214	rs2255663	-6.14	rs533143	0.27393	7.37	-5.715	255	1	top1	0.27	2.4e-14	-5.715	1.1e-08
Brain_Nucleus_accumbens_basal_ganglia	SCZ	ENSG00000283361	CFAP97D2	13	114179237	114179238	0.2239	rs3812831	-5.08	rs7995986	0.156028	5.7	4.9057	234	234	susie	0.16	1.1e-08	4.8995	9.61e-07
K) Brain_Putamen_basal_ganglia (E11)
P < 1.7e-05	Nominally significant (i.e., P is lower than 0.05 / nGenes = 0.05 / 2940 = 1.7e-05)
Tissue	Trait	FILE	ID	CHR	P0	P1	HSQ	BEST.GWAS.ID	BEST.GWAS.Z	EQTL.ID	EQTL.R2	EQTL.Z	EQTL.GWAS.Z	NSNP	NWGT	MODEL	MODELCV.R2	MODELCV.PV	TWAS.Z	TWAS.P
Brain_Putamen_basal_ganglia	ADHD	ENSG00000079102	RUNX1T1	8	92103285	92103286	0.2703	rs1444504	5.58	rs10956823	0.042637	3.98	-3.7311	316	316	susie	0.061	0.0012	-5.03167	4.86e-07
Brain_Putamen_basal_ganglia	ADHD	ENSG00000173540	GMPPB	3	49723950	49723951	0.4851	rs13067082	5.23	rs6809879	0.434	8.21	4.898	313	1	top1	0.43	1.4e-20	4.898	9.68e-07
Brain_Putamen_basal_ganglia	ADHD	ENSG00000179178	TMEM125	1	43269993	43269994	0.1822	rs3001723	7.741	rs34550543	-0.001982	3.14	-0.227	452	452	susie	0.028	0.021	5.8076	6.34e-09
Brain_Putamen_basal_ganglia	ADHD	ENSG00000250673	REELD1	4	146214514	146214515	0.3266	rs17756234	5.62	rs6537402	0.194319	5.51	5.474	359	25	enet	0.22	7.5e-10	4.7427	2.11e-06
Brain_Putamen_basal_ganglia	AN	ENSG00000145029	NICN1	3	49429325	49429326	0.0683	rs35673421	7.24	rs13078949	0.0556	-3.81	-4.7752	288	1	top1	0.056	0.002	4.77524	1.79e-06
Brain_Putamen_basal_ganglia	AN	ENSG00000168036	CTNNB1	3	41194836	41194837	0.1992	rs11564447	-4.62	rs3864004	0.0533	4.93	-4.4174	378	378	susie	0.086	0.00014	-4.48855	7.17e-06
Brain_Putamen_basal_ganglia	AN	ENSG00000170430	MGMT	10	129467183	129467184	0.535	rs2008387	5.42	rs12243040	0.250128	-6.92	3.601	592	30	enet	0.33	3.8e-15	-4.86042	1.17e-06
Brain_Putamen_basal_ganglia	AN	ENSG00000173531	MST1	3	49689497	49689498	0.2906	rs35060561	7.11	rs4855852	0.0416	4.01	4.1869	313	313	susie	0.043	0.0058	4.53279	5.82e-06
Brain_Putamen_basal_ganglia	AN	ENSG00000177352	CCDC71	3	49166320	49166321	0.1126	rs9841602	7.75	rs4955420	0.0588	4.34	4.785	259	21	enet	0.06	0.0013	4.81461	1.47e-06
Brain_Putamen_basal_ganglia	AN	ENSG00000178252	WDR6	3	49007154	49007155	0.2331	rs9841602	7.75	rs3774628	0.172	5.39	4.984	261	261	susie	0.18	2.4e-08	5.01699	5.25e-07
Brain_Putamen_basal_ganglia	AN	ENSG00000186732	MPPED1	22	43411195	43411196	0.319	rs916256	-4.3	rs5759313	-0.00398	3.35	-3.1491	601	601	susie	0.019	0.049	-4.3452	1.39e-05
Brain_Putamen_basal_ganglia	AN	ENSG00000213672	NCKIPSD	3	48686363	48686364	0.3861	rs9841602	7.75	rs6791542	0.422	-8.4	4.963	262	6	lasso	0.44	5.2e-21	-5.22919	1.7e-07
Brain_Putamen_basal_ganglia	ANX	ENSG00000085365	SCAMP1	5	78360582	78360583	0.2831	rs876605	-5.4	rs2115435	0.060665	5.19	-4.989	438	438	susie	0.11	2e-05	-4.7823	1.73e-06
Brain_Putamen_basal_ganglia	ANX	ENSG00000124140	SLC12A5	20	46022842	46022843	0.327	rs6074015	-4.71	rs6131010	0.138144	4.75	4.534	498	13	enet	0.15	6.8e-07	5.28478	1.26e-07
Brain_Putamen_basal_ganglia	ANX	ENSG00000196275	GTF2IRD2	7	74851550	74851551	0.4539	rs13227433	4.42	rs2267812	0.4128	8.36	4.3202	101	3	lasso	0.46	3e-22	4.47583	7.61e-06
Brain_Putamen_basal_ganglia	ANX	ENSG00000263001	GTF2I	7	74657666	74657667	0.1969	rs13227433	4.42	rs35005436	0.2139	5.82	4.4065	153	153	susie	0.22	9.4e-10	4.40713	1.05e-05
Brain_Putamen_basal_ganglia	ASD	ENSG00000120088	CRHR1	17	45784279	45784280	0.1087	rs8072451	4.59	rs8072451	0.056524	-3.35	4.59	33	1	top1	0.057	0.0018	-4.59	4.43e-06
Brain_Putamen_basal_ganglia	BIP	ENSG00000055955	ITIH4	3	52830738	52830739	0.5131	rs2590838	7.26	rs2276825	0.363	7.55	-4.8451	387	1	top1	0.36	1e-16	-4.84512	1.27e-06
Brain_Putamen_basal_ganglia	BIP	ENSG00000064726	BTBD1	15	83067333	83067334	0.333	rs11856299	-5.66	rs7757	0.083269	4.77	2.924	339	339	susie	0.2	4.5e-09	4.5692	4.9e-06
Brain_Putamen_basal_ganglia	BIP	ENSG00000106086	PLEKHA8	7	30027403	30027404	0.1802	rs9912	5.22	rs10951256	0.04207	3.92	4.608	415	1	top1	0.042	0.0063	4.608	4.07e-06
Brain_Putamen_basal_ganglia	BIP	ENSG00000108039	XPNPEP1	10	109923552	109923553	0.151	rs7906904	6.62	rs483685	-0.00657	2.91	3.733	328	328	susie	0.036	0.011	4.52869	5.93e-06
Brain_Putamen_basal_ganglia	BIP	ENSG00000112667	DNPH1	6	43229483	43229484	0.283	rs7832	-4.5	rs7832	0.06381	-4.47	-4.497	361	1	top1	0.064	0.00095	4.497	6.89e-06
Brain_Putamen_basal_ganglia	BIP	ENSG00000115816	CEBPZ	2	37231629	37231630	0.2777	rs1158218	-4.73	rs3213745	0.134188	-5.56	-4.715	478	15	enet	0.17	1.1e-07	4.34331	1.4e-05
Brain_Putamen_basal_ganglia	BIP	ENSG00000122687	MRM2	7	2242197	2242198	0.3344	rs6461049	-5.9	rs3757440	0.25757	6.38	-4.413	413	3	lasso	0.26	8e-12	-4.4363	9.15e-06
Brain_Putamen_basal_ganglia	BIP	ENSG00000124107	SLPI	20	45254563	45254564	0.162	rs6130764	-6.33	rs13043809	0.066036	-4.34	-4.769	474	1	top1	0.066	0.00079	4.769	1.85e-06
Brain_Putamen_basal_ganglia	BIP	ENSG00000126215	XRCC3	14	103715503	103715504	0.171	rs4906379	4.88	rs12433109	0.042647	3.83	3.992	342	342	susie	0.044	0.0055	4.52835	5.94e-06
Brain_Putamen_basal_ganglia	BIP	ENSG00000140326	CDAN1	15	42737125	42737126	0.0998	rs11632169	5.76	rs8034447	0.05905	4.16	4.684	269	1	top1	0.059	0.0014	4.684	2.81e-06
Brain_Putamen_basal_ganglia	BIP	ENSG00000141013	GAS8	16	90019628	90019629	0.4814	rs352935	-5.45	rs154659	0.090885	5.13	-2.162	276	25	enet	0.21	1e-09	-4.4456	8.77e-06
Brain_Putamen_basal_ganglia	BIP	ENSG00000148700	ADD3	10	109996367	109996368	0.216	rs7906904	6.62	rs6584960	0.019556	3.73	0.494	332	332	susie	0.089	0.00011	4.72404	2.31e-06
Brain_Putamen_basal_ganglia	BIP	ENSG00000149485	FADS1	11	61829317	61829318	0.1475	rs174577	7.19	rs174555	0.1092	-4.78	6.521	421	5	enet	0.12	6.9e-06	-6.58156	4.66e-11
Brain_Putamen_basal_ganglia	BIP	ENSG00000160161	CILP2	19	19538247	19538248	0.2533	rs1064395	5.24	rs2965190	0.208995	6.49	4.902	351	351	susie	0.24	8.8e-11	4.9537	7.28e-07
Brain_Putamen_basal_ganglia	BIP	ENSG00000163938	GNL3	3	52681155	52681156	0.2715	rs2590838	7.26	rs187084	0.118	-5.21	-6.196	384	13	enet	0.19	9.6e-09	7.18146	6.9e-13
Brain_Putamen_basal_ganglia	BIP	ENSG00000167770	OTUB1	11	63985852	63985853	0.1078	rs4672	5.91	rs10897459	0.01543	-3.75	4.213	317	317	susie	0.032	0.015	-4.67842	2.89e-06
Brain_Putamen_basal_ganglia	BIP	ENSG00000169592	INO80E	16	29995293	29995294	0.1443	rs12716972	4.7	rs7190185	0.074244	-4.45	-4.5875	200	200	susie	0.085	0.00015	4.4874	7.21e-06
Brain_Putamen_basal_ganglia	BIP	ENSG00000174483	BBS1	11	66510605	66510606	0.1235	rs678397	5.83	rs7925108	0.03496	4.29	4.721	267	3	lasso	0.054	0.0023	4.64342	3.43e-06
Brain_Putamen_basal_ganglia	BIP	ENSG00000174939	ASPHD1	16	29900374	29900375	0.0935	rs12716972	4.7	rs7201384	0.120509	-4.6	4.677	174	1	top1	0.12	6.6e-06	-4.677	2.91e-06
Brain_Putamen_basal_ganglia	BIP	ENSG00000175115	PACS1	11	66070453	66070454	0.1294	rs678397	5.83	rs472518	0.03497	-3.76	-5.627	359	1	top1	0.035	0.012	5.627	1.83e-08
Brain_Putamen_basal_ganglia	BIP	ENSG00000178773	CPNE7	16	89575767	89575768	0.2982	rs352935	-5.53	rs4785751	-0.006469	-3.79	-4.022	454	7	lasso	0.096	5.9e-05	4.3551	1.33e-05
Brain_Putamen_basal_ganglia	BIP	ENSG00000242247	ARFGAP3	22	42858105	42858106	0.21	rs4140554	-5.29	rs713717	0.13868	5.63	4.5923	523	523	susie	0.17	8.2e-08	4.6159	3.91e-06
Brain_Putamen_basal_ganglia	DEP	ENSG00000004534	RBM6	3	49940006	49940007	0.2861	rs34890793	8.26	rs6771546	0.292	6.87	-5.0355	314	314	susie	0.29	2.8e-13	-5.09459	3.49e-07
Brain_Putamen_basal_ganglia	DEP	ENSG00000055955	ITIH4	3	52830738	52830739	0.5131	rs7652667	-5.45	rs2276825	0.363	7.55	-5.23617	387	1	top1	0.36	1e-16	-5.23617	1.64e-07
Brain_Putamen_basal_ganglia	DEP	ENSG00000076685	NT5C2	10	103193305	103193306	0.17	rs12220267	-5.39	rs1712517	0.016908	-3.87	3.617	350	350	susie	0.025	0.029	-4.3119	1.62e-05
Brain_Putamen_basal_ganglia	DEP	ENSG00000114302	PRKAR2A	3	48847570	48847571	0.1067	rs7617480	8.49	rs6772452	0.0212	3.3	4.808	272	272	susie	0.052	0.0026	4.56079	5.1e-06
Brain_Putamen_basal_ganglia	DEP	ENSG00000115561	CHMP3	2	86563478	86563479	0.3461	rs7585722	4.54	rs17027296	0.081949	5.09	4.476	335	18	enet	0.13	2.5e-06	4.6726	2.97e-06
Brain_Putamen_basal_ganglia	DEP	ENSG00000119414	PPP6C	9	125189938	125189939	0.1627	rs650599	-5.21	rs7852933	0.15298	-5.17	-5.102	321	1	top1	0.15	3.4e-07	5.102	3.36e-07
Brain_Putamen_basal_ganglia	DEP	ENSG00000124140	SLC12A5	20	46022842	46022843	0.327	rs6131010	7.6	rs6131010	0.138144	4.75	7.598	498	13	enet	0.15	6.8e-07	8.38396	5.12e-17
Brain_Putamen_basal_ganglia	DEP	ENSG00000133216	EPHB2	1	22710838	22710839	0.269	rs4655127	5.38	rs4655117	0.16247	-5.33	4.564	454	1	top1	0.16	1.4e-07	-4.564	5.02e-06
Brain_Putamen_basal_ganglia	DEP	ENSG00000134569	LRP4	11	46918641	46918642	0.1169	rs4752965	-4.89	rs2279439	0.02418	4.23	-4.167	278	278	susie	0.055	0.002	-4.42479	9.65e-06
Brain_Putamen_basal_ganglia	DEP	ENSG00000136950	ARPC5L	9	124862129	124862130	0.0727	rs650599	-5.21	rs876663	0.01857	3.83	-4.033	283	283	susie	0.038	0.0091	-4.59111	4.41e-06
Brain_Putamen_basal_ganglia	DEP	ENSG00000138172	CALHM2	10	103452401	103452402	0.194	rs12220267	-5.39	rs2271751	-0.003285	3.66	-5.049	359	38	enet	0.016	0.062	-4.341	1.42e-05
Brain_Putamen_basal_ganglia	DEP	ENSG00000142599	RERE	1	8817642	8817643	0.1466	rs2661868	5.2	rs894875	0.152457	5.08	-4.489	373	373	susie	0.15	3.5e-07	-4.6771	2.91e-06
Brain_Putamen_basal_ganglia	DEP	ENSG00000145020	AMT	3	49422752	49422753	0.2354	rs7617480	8.49	rs9834003	0.232	-6.15	8.038	288	1	top1	0.23	1.7e-10	-8.038	9.13e-16
Brain_Putamen_basal_ganglia	DEP	ENSG00000149292	TTC12	11	113314528	113314529	0.5547	rs4936275	-8.5	rs11214587	0.23756	-7.11	-5.535	513	23	enet	0.43	1.3e-20	5.83789	5.29e-09
Brain_Putamen_basal_ganglia	DEP	ENSG00000149485	FADS1	11	61829317	61829318	0.1475	rs4246215	5.57	rs174555	0.1092	-4.78	5.339	421	5	enet	0.12	6.9e-06	-5.01645	5.26e-07
Brain_Putamen_basal_ganglia	DEP	ENSG00000164068	RNF123	3	49689501	49689502	0.0961	rs34890793	8.26	rs17657664	0.0422	3.71	4.14	313	12	lasso	0.079	0.00025	4.36758	1.26e-05
Brain_Putamen_basal_ganglia	DEP	ENSG00000172260	NEGR1	1	72282733	72282734	0.2361	rs7531118	-9.3	rs3101336	0.044753	-4.34	-9.019	310	31	enet	0.15	6.4e-07	6.89085	5.55e-12
Brain_Putamen_basal_ganglia	DEP	ENSG00000173540	GMPPB	3	49723950	49723951	0.4851	rs34890793	8.26	rs6809879	0.434	8.21	7.982	313	1	top1	0.43	1.4e-20	7.982	1.44e-15
Brain_Putamen_basal_ganglia	DEP	ENSG00000177352	CCDC71	3	49166320	49166321	0.1126	rs7617480	8.49	rs4955420	0.0588	4.34	6.99	259	21	enet	0.06	0.0013	4.93547	8e-07
Brain_Putamen_basal_ganglia	DEP	ENSG00000178093	TSSK6	19	19515684	19515685	0.1538	rs2033481	4	rs2301785	0.027318	-3.64	3.967	352	352	susie	0.032	0.016	-4.7493	2.04e-06
Brain_Putamen_basal_ganglia	DEP	ENSG00000178467	P4HTM	3	48989988	48989989	0.1682	rs7617480	8.49	rs9882443	0.136	-5.29	4.527	260	260	susie	0.16	1.2e-07	-5.56639	2.6e-08
Brain_Putamen_basal_ganglia	DEP	ENSG00000198218	QRICH1	3	49094362	49094363	0.2039	rs7617480	8.49	rs6772452	0.0471	4.14	4.808	253	253	susie	0.061	0.0012	5.99728	2.01e-09
Brain_Putamen_basal_ganglia	DEP	ENSG00000220205	VAMP2	17	8163545	8163546	0.4228	rs2278637	-4.77	rs2278637	0.251652	-6.42	-4.771	432	432	susie	0.25	1.9e-11	4.7283	2.26e-06
Brain_Putamen_basal_ganglia	DEP	ENSG00000233276	GPX1	3	49358599	49358600	0.1752	rs7617480	8.49	rs11710434	0.0897	4.74	7.364	277	277	susie	0.12	7.7e-06	7.50487	6.15e-14
Brain_Putamen_basal_ganglia	ERNBC	ENSG00000138031	ADCY3	2	24919838	24919839	0.127	rs2384061	-5.75	rs11676272	0.101017	-4.78	-4.8895	320	1	top1	0.1	3.7e-05	4.88951	1.01e-06
Brain_Putamen_basal_ganglia	ERNBC	ENSG00000176222	ZNF404	19	43884050	43884051	0.4308	rs10426528	5.79	rs8104290	0.26434	6.55	5.188	447	1	top1	0.26	6.4e-12	5.188	2.13e-07
Brain_Putamen_basal_ganglia	ERNBC	ENSG00000196588	MRTFA	22	40636701	40636702	0.185	rs12159787	6.9	rs6001981	0.11879	4.6	6.597	284	18	enet	0.13	4.1e-06	7.1664	7.7e-13
Brain_Putamen_basal_ganglia	ERPBC	ENSG00000050327	ARHGEF5	7	144355287	144355288	0.4113	rs720475	-5.89	rs720475	0.31723	6.97	-5.895	338	1	top1	0.32	2.1e-14	-5.895	3.75e-09
Brain_Putamen_basal_ganglia	ERPBC	ENSG00000070759	TESK2	1	45491165	45491166	0.2184	rs4390216	-4.91	rs3219472	0.062159	4.77	-3.89	282	282	susie	0.14	1.5e-06	-4.72502	2.3e-06
Brain_Putamen_basal_ganglia	ERPBC	ENSG00000071967	CYBRD1	2	171522246	171522247	0.5019	rs6759240	-6.35	rs7581904	0.201649	-6.29	5.584	359	9	lasso	0.28	9.3e-13	-5.19235	2.08e-07
Brain_Putamen_basal_ganglia	ERPBC	ENSG00000073578	SDHA	5	218240	218241	0.1569	rs7736	4.19	rs768479	0.035943	3.63	-3.831	289	289	susie	0.049	0.0034	-4.36	1.28e-05
Brain_Putamen_basal_ganglia	ERPBC	ENSG00000120088	CRHR1	17	45784279	45784280	0.1087	rs17763086	-4.92	rs8072451	0.056524	-3.35	-4.854	33	1	top1	0.057	0.0018	4.854	1.21e-06
Brain_Putamen_basal_ganglia	ERPBC	ENSG00000125124	BBS2	16	56520282	56520283	0.1716	rs869205	4.92	rs9937444	0.115165	4.95	3.953	480	480	susie	0.12	4.5e-06	4.43705	9.12e-06
Brain_Putamen_basal_ganglia	ERPBC	ENSG00000134184	GSTM1	1	109687813	109687814	0.5515	rs568686	-4.6	rs2274536	0.00394	3.88	-2.7	456	20	lasso	0.043	0.0057	-4.3728	1.23e-05
Brain_Putamen_basal_ganglia	ERPBC	ENSG00000138031	ADCY3	2	24919838	24919839	0.127	rs6733224	-4.62	rs11676272	0.101017	-4.78	-4.47739	320	1	top1	0.1	3.7e-05	4.47739	7.56e-06
Brain_Putamen_basal_ganglia	ERPBC	ENSG00000151883	PARP8	5	50665898	50665899	0.2153	rs32483	-5.83	rs27598	0.179153	-5.66	4.323	263	263	susie	0.18	2.7e-08	-4.61	4.04e-06
Brain_Putamen_basal_ganglia	ERPBC	ENSG00000152348	ATG10	5	81972024	81972025	0.5193	rs4703870	-6.96	rs11740648	0.211514	-6.06	1.529	388	388	susie	0.33	7.6e-15	-4.87	1.12e-06
Brain_Putamen_basal_ganglia	ERPBC	ENSG00000155749	FLACC1	2	201357397	201357398	0.4682	rs700635	6.39	rs13016963	0.448549	8.47	5.26	346	346	susie	0.46	4.8e-22	5.30041	1.16e-07
Brain_Putamen_basal_ganglia	ERPBC	ENSG00000157429	ZNF19	16	71565088	71565089	0.344	rs9940707	4.83	rs2288486	0.053579	-4.55	4.54	372	17	enet	0.092	8.1e-05	-4.43405	9.25e-06
Brain_Putamen_basal_ganglia	ERPBC	ENSG00000166263	STXBP4	17	54968785	54968786	0.2382	rs244353	-11.1	rs244353	0.049745	-4.66	-11.097	499	499	susie	0.09	9.7e-05	10.7597	5.34e-27
Brain_Putamen_basal_ganglia	ERPBC	ENSG00000166965	RCCD1	15	90955795	90955796	0.6335	rs2290202	-6.84	rs3826033	0.316464	7.06	-6.77	474	474	susie	0.34	1e-15	-6.1829	6.29e-10
Brain_Putamen_basal_ganglia	ERPBC	ENSG00000167487	KLHL26	19	18636964	18636965	0.2519	rs7258465	-9.72	rs12981988	0.020825	-3.93	-4.9392	373	9	lasso	0.054	0.0023	4.3335	1.47e-05
Brain_Putamen_basal_ganglia	ERPBC	ENSG00000167491	GATAD2A	19	19385825	19385826	0.1403	rs2965189	5.21	rs4808964	0.036663	-3.71	5.1444	343	343	susie	0.043	0.0058	-5.2186	1.8e-07
Brain_Putamen_basal_ganglia	ERPBC	ENSG00000170571	EMB	5	50443247	50443248	0.1146	rs27270	-5.8	rs12653772	0.004216	-3.75	3.565	182	25	enet	0.051	0.0028	-4.63	3.72e-06
Brain_Putamen_basal_ganglia	ERPBC	ENSG00000170606	HSPA4	5	133051961	133051962	0.2189	rs13718	-6.49	rs4574536	0.115038	4.32	-6.322	408	1	top1	0.12	1.1e-05	-6.32	2.58e-10
Brain_Putamen_basal_ganglia	ERPBC	ENSG00000173156	RHOD	11	67056817	67056818	0.3324	rs3862391	-4.76	rs11227678	0.25928	-6.43	-4.676	250	1	top1	0.26	1.1e-11	4.676	2.93e-06
Brain_Putamen_basal_ganglia	ERPBC	ENSG00000174775	HRAS	11	537286	537287	0.4376	rs6597981	5.16	rs35601764	0.20195	-6.31	3.851	431	46	enet	0.25	1.9e-11	-5.59878	2.16e-08
Brain_Putamen_basal_ganglia	ERPBC	ENSG00000176222	ZNF404	19	43884050	43884051	0.4308	rs3760982	7.07	rs8104290	0.26434	6.55	6.994	447	1	top1	0.26	6.4e-12	6.994	2.67e-12
Brain_Putamen_basal_ganglia	ERPBC	ENSG00000176974	SHMT1	17	18363562	18363563	0.1267	rs741783	-4.65	rs7225932	0.05021	-3.95	-3.429	255	21	enet	0.1	4e-05	4.7711	1.83e-06
Brain_Putamen_basal_ganglia	ERPBC	ENSG00000184381	PLA2G6	22	38205689	38205690	0.192	rs6001031	-8.06	rs2076116	0.14847	5.3	-5.0632	345	3	lasso	0.16	2.2e-07	-5.4351	5.48e-08
Brain_Putamen_basal_ganglia	ERPBC	ENSG00000186468	RPS23	5	82278576	82278577	0.5183	rs4703870	-6.96	rs3738	0.470146	-8.53	-5.132	430	430	susie	0.47	6.9e-23	4.9	9.73e-07
Brain_Putamen_basal_ganglia	ERPBC	ENSG00000196588	MRTFA	22	40636701	40636702	0.185	rs6001930	9.69	rs6001981	0.11879	4.6	9.465	284	18	enet	0.13	4.1e-06	8.8471	8.99e-19
Brain_Putamen_basal_ganglia	SCZ	ENSG00000003509	NDUFAF7	2	37231713	37231714	0.2163	rs3770752	-5.76	rs11124574	0.015065	4.46	-5.215	478	5	lasso	0.067	0.00072	-4.88337	1.04e-06
Brain_Putamen_basal_ganglia	SCZ	ENSG00000006744	ELAC2	17	13018186	13018187	0.4264	rs2051974	6.54	rs2523	0.281511	-6.7	-4.743	566	566	susie	0.3	1.7e-13	4.71509	2.42e-06
Brain_Putamen_basal_ganglia	SCZ	ENSG00000007168	PAFAH1B1	17	2593209	2593210	0.1844	rs2224770	-5.33	rs2447090	-0.006099	-3.77	2.177	429	429	susie	0.0093	0.12	-4.80313	1.56e-06
Brain_Putamen_basal_ganglia	SCZ	ENSG00000049167	ERCC8	5	60945072	60945073	0.226	rs7701440	8.07	rs6867285	0.034958	4.24	2.232	311	23	enet	0.041	0.0069	4.70716	2.51e-06
Brain_Putamen_basal_ganglia	SCZ	ENSG00000055955	ITIH4	3	52830738	52830739	0.5131	rs2710323	9.07	rs2276825	0.363	7.55	-6.4557	387	1	top1	0.36	1e-16	-6.4557	1.08e-10
Brain_Putamen_basal_ganglia	SCZ	ENSG00000067208	EVI5	1	92792403	92792404	0.1697	rs4970698	-4.453	rs2031494	0.019677	4.7	-4.4204	272	272	susie	0.049	0.0034	-4.39538	1.11e-05
Brain_Putamen_basal_ganglia	SCZ	ENSG00000075399	VPS9D1	16	89720983	89720984	0.3458	rs352935	-6.46	rs9935559	0.197619	-5.58	4.459	403	1	top1	0.2	5.2e-09	-4.459	8.23e-06
Brain_Putamen_basal_ganglia	SCZ	ENSG00000085788	DDHD2	8	38225217	38225218	0.1899	rs7816998	-5.47	rs11777067	0.026266	3.48	-4.994	274	1	top1	0.026	0.025	-4.994	5.91e-07
Brain_Putamen_basal_ganglia	SCZ	ENSG00000088808	PPP1R13B	14	103847589	103847590	0.165	rs722637	7.26	rs861528	0.065526	-4.37	-2.88197	323	2	lasso	0.069	0.00061	5.92824	3.06e-09
Brain_Putamen_basal_ganglia	SCZ	ENSG00000100023	PPIL2	22	21666008	21666009	0.184	rs5749696	-4.73	rs447001	0.08044	5.05	3.7597	318	3	lasso	0.12	8.3e-06	4.386	1.15e-05
Brain_Putamen_basal_ganglia	SCZ	ENSG00000100162	CENPM	22	41947163	41947164	0.107	rs5751191	-7.24	rs5996091	0.15594	5.17	-5.944	343	1	top1	0.16	2.6e-07	-5.944	2.78e-09
Brain_Putamen_basal_ganglia	SCZ	ENSG00000100197	CYP2D6	22	42130905	42130906	0.553	rs5751191	-7.2	rs5758589	0.49342	-8.74	6.523	350	1	top1	0.49	2.8e-24	-6.523	6.89e-11
Brain_Putamen_basal_ganglia	SCZ	ENSG00000102886	GDPD3	16	30113855	30113856	0.2957	rs4583255	-7.64	rs3809624	0.082425	4.73	5.529	223	6	lasso	0.09	9.5e-05	4.97358	6.57e-07
Brain_Putamen_basal_ganglia	SCZ	ENSG00000104870	FCGRT	19	49512278	49512279	0.1784	rs10415576	-6.79	rs7251877	0.06941	-4.55	-5.857	365	365	susie	0.086	0.00014	6.38326	1.73e-10
Brain_Putamen_basal_ganglia	SCZ	ENSG00000105926	PALS2	7	24573267	24573268	0.2517	rs10486428	6.2	rs6952491	0.16615	-5.26	4.646	627	1	top1	0.17	1e-07	-4.646	3.38e-06
Brain_Putamen_basal_ganglia	SCZ	ENSG00000107882	SUFU	10	102503986	102503987	0.105	rs11191454	-8.22	rs7096475	0.038337	-3.9	-5.8045	333	333	susie	0.053	0.0024	4.5746	4.77e-06
Brain_Putamen_basal_ganglia	SCZ	ENSG00000112667	DNPH1	6	43229483	43229484	0.283	rs16896344	-5.23	rs7832	0.06381	-4.47	-4.605	361	1	top1	0.064	0.00095	4.605	4.12e-06
Brain_Putamen_basal_ganglia	SCZ	ENSG00000114054	PCCB	3	136250305	136250306	0.248	rs7618871	-6.54	rs9845457	0.136	-5.19	6.044	284	10	enet	0.14	1.5e-06	-6.0806	1.2e-09
Brain_Putamen_basal_ganglia	SCZ	ENSG00000117601	SERPINC1	1	173917377	173917378	0.238	rs12561796	-4.922	rs10798302	0.04717	4.46	-4.745	260	260	susie	0.058	0.0016	-4.81847	1.45e-06
Brain_Putamen_basal_ganglia	SCZ	ENSG00000120088	CRHR1	17	45784279	45784280	0.1087	rs8072451	-5.85	rs8072451	0.056524	-3.35	-5.851	33	1	top1	0.057	0.0018	5.851	4.89e-09
Brain_Putamen_basal_ganglia	SCZ	ENSG00000120451	SNX19	11	130916508	130916509	0.6299	rs10791097	6.12	rs3751039	0.41949	-8.06	-5.054	643	643	susie	0.46	2.2e-22	5.61	2.02e-08
Brain_Putamen_basal_ganglia	SCZ	ENSG00000122687	MRM2	7	2242197	2242198	0.3344	rs6461049	-9.73	rs3757440	0.25757	6.38	-6.5	413	3	lasso	0.26	8e-12	-6.5712	4.99e-11
Brain_Putamen_basal_ganglia	SCZ	ENSG00000126215	XRCC3	14	103715503	103715504	0.171	rs722637	7.26	rs12433109	0.042647	3.83	6.703	342	342	susie	0.044	0.0055	7.10718	1.18e-12
Brain_Putamen_basal_ganglia	SCZ	ENSG00000126464	PRR12	19	49591642	49591643	0.3103	rs10415576	-6.79	rs7251877	0.114178	4.56	-5.857	361	1	top1	0.11	1.2e-05	-5.857	4.71e-09
Brain_Putamen_basal_ganglia	SCZ	ENSG00000132394	EEFSEC	3	128246835	128246836	0.1686	rs2999060	-4.54	rs7641133	0.0852	-4.76	-4.344	377	377	susie	0.095	6e-05	4.4434	8.85e-06
Brain_Putamen_basal_ganglia	SCZ	ENSG00000136144	RCBTB1	13	49585582	49585583	0.604	rs7322886	4.84	rs3969	0.251401	-6.31	4.643	380	380	susie	0.29	6.6e-13	-5.1175	3.1e-07
Brain_Putamen_basal_ganglia	SCZ	ENSG00000141013	GAS8	16	90019628	90019629	0.4814	rs352935	-6.01	rs154659	0.090885	5.13	-1.818	276	25	enet	0.21	1e-09	-5.36711	8e-08
Brain_Putamen_basal_ganglia	SCZ	ENSG00000142233	NTN5	19	48673080	48673081	0.3664	rs838144	4.93	rs602662	0.119112	4.57	4.669	454	454	susie	0.12	6.9e-06	4.78425	1.72e-06
Brain_Putamen_basal_ganglia	SCZ	ENSG00000142599	RERE	1	8817642	8817643	0.1466	rs10779702	5.575	rs894875	0.152457	5.08	5.427	373	373	susie	0.15	3.5e-07	5.38884	7.09e-08
Brain_Putamen_basal_ganglia	SCZ	ENSG00000146007	ZMAT2	5	140700333	140700334	0.0714	rs34282994	6.24	rs801399	0.020554	3.82	4.441	361	361	susie	0.028	0.021	5.17421	2.29e-07
Brain_Putamen_basal_ganglia	SCZ	ENSG00000146830	GIGYF1	7	100689447	100689448	0.422	rs1734907	4.83	rs4729598	0.10374	5.89	4.055	320	320	susie	0.18	2.6e-08	4.7587	1.95e-06
Brain_Putamen_basal_ganglia	SCZ	ENSG00000149922	TBX6	16	30091886	30091887	0.3048	rs4583255	-7.64	rs3809624	0.045995	-4.43	5.529	222	11	lasso	0.057	0.0017	-5.44936	5.06e-08
Brain_Putamen_basal_ganglia	SCZ	ENSG00000151773	CCDC122	13	43874926	43874927	0.224	rs11619756	4.91	rs11617551	0.029664	4.26	-4.757	527	15	enet	0.054	0.0023	-4.5151	6.33e-06
Brain_Putamen_basal_ganglia	SCZ	ENSG00000159958	TNFRSF13C	22	41926817	41926818	0.206	rs5751191	-7.25	rs17379759	0.06374	4.19	-5.063	343	25	enet	0.14	1.3e-06	-5.1671	2.38e-07
Brain_Putamen_basal_ganglia	SCZ	ENSG00000160161	CILP2	19	19538247	19538248	0.2533	rs2965189	8.16	rs2965190	0.208995	6.49	5.473	351	351	susie	0.24	8.8e-11	5.57517	2.47e-08
Brain_Putamen_basal_ganglia	SCZ	ENSG00000163634	THOC7	3	63863902	63863903	0.3179	rs854622	6.6	rs832187	0.157	-5.18	6.5753	602	1	top1	0.16	2.3e-07	-6.5753	4.86e-11
Brain_Putamen_basal_ganglia	SCZ	ENSG00000163938	GNL3	3	52681155	52681156	0.2715	rs2710323	9.07	rs187084	0.118	-5.21	-6.317	384	13	enet	0.19	9.6e-09	8.2084	2.24e-16
Brain_Putamen_basal_ganglia	SCZ	ENSG00000167491	GATAD2A	19	19385825	19385826	0.1403	rs2965189	8.2	rs4808964	0.036663	-3.71	8.0563	343	343	susie	0.043	0.0058	-7.97736	1.49e-15
Brain_Putamen_basal_ganglia	SCZ	ENSG00000167523	SPATA33	16	89657845	89657846	0.2236	rs352935	-6.34	rs869048	0.006512	4	-5.333	427	1	top1	0.0065	0.16	-5.333	9.66e-08
Brain_Putamen_basal_ganglia	SCZ	ENSG00000169592	INO80E	16	29995293	29995294	0.1443	rs4583255	-7.66	rs7190185	0.074244	-4.45	-7.588	200	200	susie	0.085	0.00015	7.67524	1.65e-14
Brain_Putamen_basal_ganglia	SCZ	ENSG00000172922	RNASEH2C	11	65720946	65720947	0.3032	rs1784223	5.26	rs2448490	0.07732	-4.21	4.987	324	1	top1	0.077	0.00029	-4.987	6.13e-07
Brain_Putamen_basal_ganglia	SCZ	ENSG00000174939	ASPHD1	16	29900374	29900375	0.0935	rs4283241	-7.68	rs7201384	0.120509	-4.6	6.519	174	1	top1	0.12	6.6e-06	-6.519	7.08e-11
Brain_Putamen_basal_ganglia	SCZ	ENSG00000176681	LRRC37A	17	46292732	46292733	0.8423	rs8072451	-5.85	rs35732828	0.161189	6.01	-1.775	77	36	enet	0.54	1e-27	-5.06593	4.06e-07
Brain_Putamen_basal_ganglia	SCZ	ENSG00000176909	MAMSTR	19	48719720	48719721	0.3609	rs838144	4.93	rs8106205	0.150867	-5.97	-4.769	437	437	susie	0.19	1.1e-08	5.10615	3.29e-07
Brain_Putamen_basal_ganglia	SCZ	ENSG00000176920	FUT2	19	48695970	48695971	0.293	rs838144	4.93	rs632111	0.093708	5	4.541	451	451	susie	0.13	2.4e-06	4.53378	5.79e-06
Brain_Putamen_basal_ganglia	SCZ	ENSG00000178773	CPNE7	16	89575767	89575768	0.2982	rs352935	-6.28	rs4785751	-0.006469	-3.79	-4.815	454	7	lasso	0.096	5.9e-05	4.41897	9.92e-06
Brain_Putamen_basal_ganglia	SCZ	ENSG00000179178	TMEM125	1	43269993	43269994	0.1822	rs11210892	6.994	rs34550543	-0.001982	3.14	0.878	452	452	susie	0.028	0.021	5.38961	7.06e-08
Brain_Putamen_basal_ganglia	SCZ	ENSG00000182858	ALG12	22	49918457	49918458	0.244	rs1321	5.45	rs9627789	0.03063	4.31	4.559	434	434	susie	0.041	0.0071	5.035	4.78e-07
Brain_Putamen_basal_ganglia	SCZ	ENSG00000183066	WBP2NL	22	41998724	41998725	0.221	rs5751191	-7.23	rs5996094	0.13846	-5.24	-5.559	349	8	lasso	0.15	5.6e-07	5.3718	7.8e-08
Brain_Putamen_basal_ganglia	SCZ	ENSG00000185829	ARL17A	17	46579681	46579682	0.3005	rs199439	-5.29	rs199451	0.221564	6.17	-5.267	141	1	top1	0.22	5e-10	-5.267	1.39e-07
Brain_Putamen_basal_ganglia	SCZ	ENSG00000188997	KCTD21	11	78188810	78188811	0.5886	rs4378419	3.73	rs10793285	0.27631	6.71	3.476	349	21	enet	0.31	5e-14	4.3262	1.52e-05
Brain_Putamen_basal_ganglia	SCZ	ENSG00000197978	GOLGA6L9	15	82430019	82430020	0.266	rs4779050	6.51	rs4238534	0.03539	-4.27	4.169	327	22	enet	0.19	1e-08	-4.7901	1.67e-06
Brain_Putamen_basal_ganglia	SCZ	ENSG00000198951	NAGA	22	42070841	42070842	0.183	rs5751191	-7.29	rs4822084	0.09455	4.72	6.982	336	336	susie	0.097	5.3e-05	7.116	1.11e-12
Brain_Putamen_basal_ganglia	SCZ	ENSG00000238083	LRRC37A2	17	46511510	46511511	0.5627	rs199439	-5.29	rs169201	0.52317	8.95	-5.268	134	32	enet	0.55	7.8e-28	-6.04849	1.46e-09
Brain_Putamen_basal_ganglia	SCZ	ENSG00000242866	STRC	15	43618799	43618800	0.2949	rs2255663	-6.14	rs11070410	0.230337	6.16	-5.986	255	38	enet	0.23	1.8e-10	-6.088	1.14e-09
Brain_Putamen_basal_ganglia	SCZ	ENSG00000244752	CRYBB2	22	25219521	25219522	0.239	rs11704398	-4.51	rs6004658	0.00557	3.98	-4.3301	448	14	lasso	0.04	0.0073	-4.4226	9.75e-06
Brain_Putamen_basal_ganglia	SCZ	ENSG00000256053	COA8	14	103562961	103562962	0.318	rs722637	7.26	rs942863	0.184909	6.74	-3.163	357	5	lasso	0.29	4.8e-13	-4.58039	4.64e-06
L) Brain_Spinal_cord_cervical_c-1 (E12)
P < 2.41e-05	Nominally significant (i.e., P is lower than 0.05 / nGenes = 0.05 / 2073 = 2.41e-05)
Tissue	Trait	FILE	ID	CHR	P0	P1	HSQ	BEST.GWAS.ID	BEST.GWAS.Z	EQTL.ID	EQTL.R2	EQTL.Z	EQTL.GWAS.Z	NSNP	NWGT	MODEL	MODELCV.R2	MODELCV.PV	TWAS.Z	TWAS.P
Brain_Spinal_cord_cervical_c-1	ADHD	ENSG00000138380	CARF	2	202912226	202912227	0.202	rs7582720	-4.75	rs2043444	0.072275	-3.97	-2.556	242	242	susie	0.11	0.00015	4.33633	1.45e-05
Brain_Spinal_cord_cervical_c-1	ADHD	ENSG00000145354	CISD2	4	102868977	102868978	0.122	rs228617	-4.7	rs223482	0.00392	-3.38	-4.208	326	326	susie	0.07	0.0026	4.4923	7.05e-06
Brain_Spinal_cord_cervical_c-1	ADHD	ENSG00000159479	MED8	1	43389807	43389808	0.275	rs3001723	7.74	rs12076751	0.130193	4.34	-5.208	457	1	top1	0.13	4.4e-05	-5.208	1.91e-07
Brain_Spinal_cord_cervical_c-1	ADHD	ENSG00000173540	GMPPB	3	49723950	49723951	0.5468	rs13067082	5.23	rs9870755	0.371695	6.62	4.895	313	1	top1	0.37	2.9e-13	4.895	9.83e-07
Brain_Spinal_cord_cervical_c-1	ADHD	ENSG00000183166	CALN1	7	72447150	72447151	0.305	rs17673922	4.87	rs7808523	0.1659	-4.87	4.64	245	3	lasso	0.18	1.8e-06	-4.5895	4.44e-06
Brain_Spinal_cord_cervical_c-1	ADHD	ENSG00000186792	HYAL3	3	50299467	50299468	0.3964	rs13067082	5.23	rs13100173	0.215651	-5.68	4.718	301	301	susie	0.23	2.6e-08	-4.7576	1.96e-06
Brain_Spinal_cord_cervical_c-1	ADHD	ENSG00000198898	CAPZA2	7	116811069	116811070	0.272	rs2402120	-4.75	rs3807999	0.00143	-3.59	-4.6902	341	341	susie	0.016	0.097	4.95708	7.16e-07
Brain_Spinal_cord_cervical_c-1	ADHD	ENSG00000250673	REELD1	4	146214514	146214515	0.276	rs17756234	5.62	rs16998674	0.0369	3.89	3.969	359	5	lasso	0.038	0.021	4.7153	2.41e-06
Brain_Spinal_cord_cervical_c-1	AN	ENSG00000164062	APEH	3	49674001	49674002	0.1315	rs11713297	7.13	rs6803222	0.019724	3.51	4.745	316	1	top1	0.02	0.072	4.745	2.09e-06
Brain_Spinal_cord_cervical_c-1	AN	ENSG00000168036	CTNNB1	3	41194836	41194837	0.3899	rs11564447	-4.65	rs7630377	0.109418	5.09	-4.535	369	369	susie	0.13	4.4e-05	-4.5806	4.64e-06
Brain_Spinal_cord_cervical_c-1	AN	ENSG00000170430	MGMT	10	129467183	129467184	0.4253	rs2008387	5.42	rs11016853	0.379514	-6.73	4.409	591	1	top1	0.38	1.4e-13	-4.409	1.04e-05
Brain_Spinal_cord_cervical_c-1	AN	ENSG00000178252	WDR6	3	49007154	49007155	0.2697	rs9841602	7.75	rs7432989	0.142245	4.92	4.789	260	260	susie	0.16	5e-06	4.3435	1.4e-05
Brain_Spinal_cord_cervical_c-1	AN	ENSG00000213672	NCKIPSD	3	48686363	48686364	0.478	rs9841602	7.75	rs12493578	0.363288	-6.93	5.372	261	3	lasso	0.39	7.7e-14	-5.5012	3.77e-08
Brain_Spinal_cord_cervical_c-1	ANX	ENSG00000171634	BPTF	17	67825523	67825524	0.2393	rs7216064	4.54	rs6504573	0.013791	-3.68	4.1714	316	316	susie	0.044	0.014	-4.438	9.08e-06
Brain_Spinal_cord_cervical_c-1	ANX	ENSG00000196275	GTF2IRD2	7	74851550	74851551	0.431	rs13227433	4.42	rs2267812	0.34614	6.44	4.3202	94	2	lasso	0.39	6.9e-14	4.47322	7.71e-06
Brain_Spinal_cord_cervical_c-1	ASD	ENSG00000120088	CRHR1	17	45784279	45784280	0.1619	rs8072451	4.59	rs173365	0.017399	-3.31	2.416	33	33	susie	0.032	0.031	-4.3339	1.46e-05
Brain_Spinal_cord_cervical_c-1	ASD	ENSG00000238083	LRRC37A2	17	46511510	46511511	0.8186	rs2074404	4.61	rs169201	0.353504	6.62	4.103	133	11	lasso	0.41	5e-15	4.2416	2.22e-05
Brain_Spinal_cord_cervical_c-1	BIP	ENSG00000055955	ITIH4	3	52830738	52830739	0.4625	rs2590838	7.26	rs2276817	0.367047	6.61	-4.537	387	1	top1	0.37	4.4e-13	-4.537	5.71e-06
Brain_Spinal_cord_cervical_c-1	BIP	ENSG00000064726	BTBD1	15	83067333	83067334	0.342	rs11856299	-5.66	rs12905964	0.012985	-4.25	-1.81	338	33	enet	0.16	7.5e-06	4.3516	1.35e-05
Brain_Spinal_cord_cervical_c-1	BIP	ENSG00000114904	NEK4	3	52770948	52770949	0.1231	rs2590838	7.26	rs730050	0.103318	3.96	5.038	393	1	top1	0.1	0.00027	5.038	4.7e-07
Brain_Spinal_cord_cervical_c-1	BIP	ENSG00000143603	KCNN3	1	154870279	154870280	0.255	rs4845681	5.005	rs4845681	0.066772	-4.38	5.005	416	416	susie	0.12	0.00011	-4.754	1.99e-06
Brain_Spinal_cord_cervical_c-1	BIP	ENSG00000144035	NAT8	2	73642392	73642393	0.157	rs7573275	4.8	rs10198549	0.079224	4.27	4.267	352	352	susie	0.098	0.00038	4.39777	1.09e-05
Brain_Spinal_cord_cervical_c-1	BIP	ENSG00000151470	C4orf33	4	129093607	129093608	0.538	rs2034497	4.77	rs337277	0.257	6.84	-4.278	369	369	susie	0.49	2.1e-18	-4.51427	6.35e-06
Brain_Spinal_cord_cervical_c-1	BIP	ENSG00000155975	VPS37A	8	17246609	17246610	0.469	rs730243	4.92	rs730243	0.05858	-4.18	4.918	738	1	top1	0.059	0.0053	-4.918	8.74e-07
Brain_Spinal_cord_cervical_c-1	BIP	ENSG00000163938	GNL3	3	52681155	52681156	0.1107	rs2590838	7.26	rs1108842	0.000973	3.74	7.214	384	384	susie	0.024	0.053	7.3001	2.87e-13
Brain_Spinal_cord_cervical_c-1	BIP	ENSG00000164088	PPM1M	3	52245792	52245793	0.2822	rs2590838	7.26	rs7618915	0.120736	-4.73	-4.843	324	7	lasso	0.21	1.1e-07	5.3433	9.13e-08
Brain_Spinal_cord_cervical_c-1	BIP	ENSG00000169609	C15orf40	15	83011640	83011641	0.281	rs11856299	-5.66	rs7172384	0.206374	-5.7	-4.497	320	320	susie	0.26	3e-09	4.6209	3.82e-06
Brain_Spinal_cord_cervical_c-1	BIP	ENSG00000174165	ZDHHC24	11	66546237	66546238	0.175	rs678397	5.83	rs17495838	0.018168	-3.45	-2.4001	259	259	susie	0.046	0.012	5.2095	1.89e-07
Brain_Spinal_cord_cervical_c-1	BIP	ENSG00000176371	ZSCAN2	15	84600985	84600986	0.165	rs7237	-6.4	rs17532346	0.064616	3.9	-6.194	323	1	top1	0.065	0.0035	-6.194	5.87e-10
Brain_Spinal_cord_cervical_c-1	BIP	ENSG00000196236	XPNPEP3	22	40857096	40857097	0.251	rs5758064	-5.61	rs138354	0.25661	-5.62	-4.557	284	1	top1	0.26	4.6e-09	4.557	5.19e-06
Brain_Spinal_cord_cervical_c-1	BIP	ENSG00000242247	ARFGAP3	22	42858105	42858106	0.3	rs4140554	-5.29	rs9607955	0.1179	4.57	4.349	523	1	top1	0.12	0.0001	4.349	1.37e-05
Brain_Spinal_cord_cervical_c-1	DEP	ENSG00000004534	RBM6	3	49940006	49940007	0.2926	rs34890793	8.26	rs7613875	0.296954	5.92	-4.836	314	1	top1	0.3	1.8e-10	-4.836	1.32e-06
Brain_Spinal_cord_cervical_c-1	DEP	ENSG00000055955	ITIH4	3	52830738	52830739	0.4625	rs7652667	-5.45	rs2276817	0.367047	6.61	-5.063	387	1	top1	0.37	4.4e-13	-5.063	4.13e-07
Brain_Spinal_cord_cervical_c-1	DEP	ENSG00000108433	GOSR2	17	46923074	46923075	0.2311	rs3760377	-4.99	rs3851784	0.216798	5.2	4.549	286	1	top1	0.22	9.4e-08	4.549	5.39e-06
Brain_Spinal_cord_cervical_c-1	DEP	ENSG00000118473	SGIP1	1	66533382	66533383	0.258	rs688630	-5.77	rs6696812	0.160862	5.38	4.992	560	9	lasso	0.18	2e-06	5.34617	8.98e-08
Brain_Spinal_cord_cervical_c-1	DEP	ENSG00000122687	MRM2	7	2242197	2242198	0.507	rs3823624	-8.2	rs3757440	0.27371	5.96	3.617	418	6	lasso	0.32	2.4e-11	4.86789	1.13e-06
Brain_Spinal_cord_cervical_c-1	DEP	ENSG00000131023	LATS1	6	149716424	149716425	0.433	rs6903998	4.66	rs2342764	0.108	4.33	4.386	451	1	top1	0.11	0.0002	4.386	1.15e-05
Brain_Spinal_cord_cervical_c-1	DEP	ENSG00000134825	TMEM258	11	61792635	61792636	0.171	rs4246215	5.57	rs569258	0.027551	-3.82	-5.2882	409	409	susie	0.049	0.01	5.6646	1.47e-08
Brain_Spinal_cord_cervical_c-1	DEP	ENSG00000145020	AMT	3	49422752	49422753	0.196	rs7617480	8.49	rs4974083	0.127586	-4.79	4.711	288	288	susie	0.17	3.8e-06	-6.7204	1.81e-11
Brain_Spinal_cord_cervical_c-1	DEP	ENSG00000152219	ARL14EP	11	30323050	30323051	0.271	rs1415118	-5.15	rs1856142	0.037594	3.86	-3.676	387	387	susie	0.051	0.0088	-4.6416	3.46e-06
Brain_Spinal_cord_cervical_c-1	DEP	ENSG00000163938	GNL3	3	52681155	52681156	0.1107	rs7652667	-5.45	rs1108842	0.000973	3.74	4.471	384	384	susie	0.024	0.053	5.00997	5.44e-07
Brain_Spinal_cord_cervical_c-1	DEP	ENSG00000164062	APEH	3	49674001	49674002	0.1315	rs9831648	8.43	rs6803222	0.019724	3.51	-5.564	316	1	top1	0.02	0.072	-5.564	2.64e-08
Brain_Spinal_cord_cervical_c-1	DEP	ENSG00000164068	RNF123	3	49689501	49689502	0.1502	rs34890793	8.26	rs2271960	0.03866	3.6	6.397	313	313	susie	0.049	0.0097	6.36389	1.97e-10
Brain_Spinal_cord_cervical_c-1	DEP	ENSG00000164078	MST1R	3	49903843	49903844	0.0993	rs34890793	8.26	rs2352974	0.082658	3.73	5.482	313	6	enet	0.09	0.00067	5.66182	1.5e-08
Brain_Spinal_cord_cervical_c-1	DEP	ENSG00000171634	BPTF	17	67825523	67825524	0.2393	rs6504548	6.02	rs6504573	0.013791	-3.68	4.3952	316	316	susie	0.044	0.014	-5.6474	1.63e-08
Brain_Spinal_cord_cervical_c-1	DEP	ENSG00000172260	NEGR1	1	72282733	72282734	0.196	rs7531118	-9.3	rs1937186	0.037064	-3.98	-2.755	309	15	enet	0.15	9.1e-06	5.0932	3.52e-07
Brain_Spinal_cord_cervical_c-1	DEP	ENSG00000173540	GMPPB	3	49723950	49723951	0.5468	rs34890793	8.26	rs9870755	0.371695	6.62	7.157	313	1	top1	0.37	2.9e-13	7.157	8.25e-13
Brain_Spinal_cord_cervical_c-1	DEP	ENSG00000174165	ZDHHC24	11	66546237	66546238	0.175	rs2276138	-5.33	rs17495838	0.018168	-3.45	-2.885	259	259	susie	0.046	0.012	4.5253	6.03e-06
Brain_Spinal_cord_cervical_c-1	DEP	ENSG00000178149	DALRD3	3	49022292	49022293	0.1324	rs7617480	8.49	rs990211	0.048959	-3.56	4.755	263	1	top1	0.049	0.01	-4.755	1.98e-06
Brain_Spinal_cord_cervical_c-1	DEP	ENSG00000178467	P4HTM	3	48989988	48989989	0.2425	rs7617480	8.49	rs6806356	0.161473	-5.26	4.491	259	25	lasso	0.21	1.1e-07	-4.28662	1.81e-05
Brain_Spinal_cord_cervical_c-1	DEP	ENSG00000198890	PRMT6	1	107056678	107056679	0.369	rs1730865	5.7	rs1730865	0.164349	-4.95	5.695	458	8	lasso	0.19	5.4e-07	-5.25641	1.47e-07
Brain_Spinal_cord_cervical_c-1	DEP	ENSG00000220205	VAMP2	17	8163545	8163546	0.2791	rs2278637	-4.77	rs8067606	0.066834	-3.91	-4.684	433	1	top1	0.067	0.0031	4.684	2.81e-06
Brain_Spinal_cord_cervical_c-1	ERNBC	ENSG00000104537	ANXA13	8	123737406	123737407	0.313	rs1946584	5.64	rs4081776	0.15709	5.12	3.779	489	6	lasso	0.18	1.5e-06	4.6052	4.12e-06
Brain_Spinal_cord_cervical_c-1	ERNBC	ENSG00000104783	KCNN4	19	43781256	43781257	0.326	rs10426528	5.79	rs12977303	0.122	5.14	5.2913	427	1	top1	0.12	7.5e-05	5.2913	1.21e-07
Brain_Spinal_cord_cervical_c-1	ERNBC	ENSG00000133067	LGR6	1	202193900	202193901	0.416	rs4950774	-7.08	rs12129763	-0.00833	-3.45	-6.865	391	391	susie	0.051	0.0088	4.67135	2.99e-06
Brain_Spinal_cord_cervical_c-1	ERNBC	ENSG00000134825	TMEM258	11	61792635	61792636	0.171	rs1792948	-4.39	rs569258	0.027551	-3.82	1.133	409	409	susie	0.049	0.01	-4.5158	6.31e-06
Brain_Spinal_cord_cervical_c-1	ERNBC	ENSG00000138031	ADCY3	2	24919838	24919839	0.31	rs2384061	-5.75	rs6545800	0.128847	-5.05	-4.764	319	319	susie	0.17	3.1e-06	4.4584	8.26e-06
Brain_Spinal_cord_cervical_c-1	ERNBC	ENSG00000149311	ATM	11	108222483	108222484	0.114	rs3824987	-5.46	rs11212676	0.070318	-3.89	-5.288	349	1	top1	0.07	0.0024	5.288	1.24e-07
Brain_Spinal_cord_cervical_c-1	ERNBC	ENSG00000160117	ANKLE1	19	17281644	17281645	0.471	rs4808616	12.66	rs35686037	0.204	5.18	9.818	415	1	top1	0.2	2.4e-07	9.818	9.42e-23
Brain_Spinal_cord_cervical_c-1	ERNBC	ENSG00000164062	APEH	3	49674001	49674002	0.1315	rs3197999	-5.08	rs6803222	0.019724	3.51	-4.815	316	1	top1	0.02	0.072	-4.815	1.47e-06
Brain_Spinal_cord_cervical_c-1	ERNBC	ENSG00000175489	LRRC25	19	18397616	18397617	0.269	rs7258465	-4.58	rs1043327	0.0215	-3.89	-4.4126	383	383	susie	0.023	0.056	4.68282	2.83e-06
Brain_Spinal_cord_cervical_c-1	ERNBC	ENSG00000176222	ZNF404	19	43884050	43884051	0.317	rs10426528	5.79	rs8104290	0.185	4.88	5.188	450	1	top1	0.18	9.8e-07	5.188	2.13e-07
Brain_Spinal_cord_cervical_c-1	ERPBC	ENSG00000001630	CYP51A1	7	92142951	92142952	0.134	rs3753107	6.04	rs9656003	0.06325	3.86	5.912	295	295	susie	0.089	0.00071	5.87941	4.12e-09
Brain_Spinal_cord_cervical_c-1	ERPBC	ENSG00000040199	PHLPP2	16	71724700	71724701	0.26	rs9940707	4.83	rs9940707	0.08292	4.57	4.835	437	437	susie	0.1	0.00032	4.9465	7.56e-07
Brain_Spinal_cord_cervical_c-1	ERPBC	ENSG00000050327	ARHGEF5	7	144355287	144355288	0.291	rs720475	-5.89	rs720475	0.00701	3.82	-5.895	338	5	lasso	0.09	0.00064	-5.99798	2e-09
Brain_Spinal_cord_cervical_c-1	ERPBC	ENSG00000071967	CYBRD1	2	171522246	171522247	0.428	rs6759240	-6.35	rs2542943	0.248696	-5.81	5.602	358	358	susie	0.26	3.6e-09	-5.6358	1.74e-08
Brain_Spinal_cord_cervical_c-1	ERPBC	ENSG00000100142	POLR2F	22	38025578	38025579	0.297	rs6001031	-8.06	rs2269608	-0.00701	3.04	-1.139	368	368	susie	0.056	0.0062	-5.135	2.82e-07
Brain_Spinal_cord_cervical_c-1	ERPBC	ENSG00000104537	ANXA13	8	123737406	123737407	0.313	rs970821	4.8	rs4081776	0.15709	5.12	3.892	489	6	lasso	0.18	1.5e-06	4.84817	1.25e-06
Brain_Spinal_cord_cervical_c-1	ERPBC	ENSG00000104783	KCNN4	19	43781256	43781257	0.326	rs3760982	7.07	rs12977303	0.122	5.14	6.9619	427	1	top1	0.12	7.5e-05	6.9619	3.36e-12
Brain_Spinal_cord_cervical_c-1	ERPBC	ENSG00000120088	CRHR1	17	45784279	45784280	0.1619	rs17763086	-4.92	rs173365	0.017399	-3.31	-1.974	33	33	susie	0.032	0.031	4.552	5.31e-06
Brain_Spinal_cord_cervical_c-1	ERPBC	ENSG00000129933	MAU2	19	19320844	19320845	0.203	rs2965189	5.23	rs4808964	0.0218	-3.81	5.1416	360	360	susie	0.069	0.0026	-5.1043	3.32e-07
Brain_Spinal_cord_cervical_c-1	ERPBC	ENSG00000132781	MUTYH	1	45338655	45338656	0.229	rs4390216	-4.91	rs12139364	0.142521	-4.43	-4.2962	282	1	top1	0.14	1.9e-05	4.2962	1.74e-05
Brain_Spinal_cord_cervical_c-1	ERPBC	ENSG00000137713	PPP2R1B	11	111766426	111766427	0.336	rs623491	5.1	rs647080	0.203854	5.27	4.655	366	1	top1	0.2	2.5e-07	4.655	3.24e-06
Brain_Spinal_cord_cervical_c-1	ERPBC	ENSG00000152348	ATG10	5	81972024	81972025	0.487	rs4703870	-6.96	rs6875409	0.155838	5.29	-6.279	389	389	susie	0.39	5.6e-14	-5.4914	3.99e-08
Brain_Spinal_cord_cervical_c-1	ERPBC	ENSG00000169242	EFNA1	1	155127459	155127460	0.182	rs4971059	6.77	rs6665822	0.124277	-4.58	4.123	353	353	susie	0.14	2.5e-05	-4.74143	2.12e-06
Brain_Spinal_cord_cervical_c-1	ERPBC	ENSG00000170606	HSPA4	5	133051961	133051962	0.178	rs13718	-6.49	rs2158177	-0.008486	3.3	-0.246	405	11	lasso	0.019	0.075	-4.3019	1.69e-05
Brain_Spinal_cord_cervical_c-1	ERPBC	ENSG00000172803	SNX32	11	65833640	65833641	0.3	rs674126	-6.61	rs11227332	0.151453	5.47	4.177	344	344	susie	0.22	1.1e-07	5.1489	2.62e-07
Brain_Spinal_cord_cervical_c-1	ERPBC	ENSG00000173621	LRFN4	11	66856646	66856647	0.22	rs3862391	-4.76	rs7122539	0.049201	-3.83	2.276	225	14	enet	0.081	0.0012	-4.6894	2.74e-06
Brain_Spinal_cord_cervical_c-1	ERPBC	ENSG00000175489	LRRC25	19	18397616	18397617	0.269	rs7258465	-9.72	rs1043327	0.0215	-3.89	-9.4672	383	383	susie	0.023	0.056	9.7683	1.54e-22
Brain_Spinal_cord_cervical_c-1	ERPBC	ENSG00000176222	ZNF404	19	43884050	43884051	0.317	rs3760982	7.07	rs8104290	0.185	4.88	6.994	450	1	top1	0.18	9.8e-07	6.994	2.67e-12
Brain_Spinal_cord_cervical_c-1	ERPBC	ENSG00000184381	PLA2G6	22	38205689	38205690	0.254	rs6001031	-8.06	rs4296527	0.07597	-4.11	3.612	341	44	enet	0.13	5.7e-05	-4.7465	2.07e-06
Brain_Spinal_cord_cervical_c-1	ERPBC	ENSG00000185104	FAF1	1	50960262	50960263	0.122	rs2487824	4.96	rs6691061	0.047398	-3.56	4.784	201	34	enet	0.083	0.0011	-4.27781	1.89e-05
Brain_Spinal_cord_cervical_c-1	ERPBC	ENSG00000186468	RPS23	5	82278576	82278577	0.298	rs4703870	-6.96	rs3738	0.1595	-4.92	-5.132	431	431	susie	0.16	4.8e-06	5.481	4.23e-08
Brain_Spinal_cord_cervical_c-1	ERPBC	ENSG00000238083	LRRC37A2	17	46511510	46511511	0.8186	rs199498	-4.74	rs169201	0.353504	6.62	-4.051	133	11	lasso	0.41	5e-15	-4.2305	2.33e-05
Brain_Spinal_cord_cervical_c-1	SCZ	ENSG00000006071	ABCC8	11	17476844	17476845	0.293	rs644419	-4.76	rs2237967	0.033832	-3.91	-4.405	503	25	enet	0.086	0.00085	5.34419	9.08e-08
Brain_Spinal_cord_cervical_c-1	SCZ	ENSG00000006744	ELAC2	17	13018186	13018187	0.4087	rs2051974	6.54	rs1044569	0.399333	-6.91	-4.914	560	560	susie	0.41	8e-15	4.86533	1.14e-06
Brain_Spinal_cord_cervical_c-1	SCZ	ENSG00000007923	DNAJC11	1	6701923	6701924	0.135	rs11122119	5.446	rs3789572	0.002004	-3.59	5.395	422	422	susie	0.0054	0.21	-4.43406	9.25e-06
Brain_Spinal_cord_cervical_c-1	SCZ	ENSG00000054282	SDCCAG8	1	243256033	243256034	0.231	rs1486472	-5.89	rs10926978	0.113668	4.63	-4.8549	284	18	lasso	0.15	1.2e-05	-4.35116	1.35e-05
Brain_Spinal_cord_cervical_c-1	SCZ	ENSG00000055955	ITIH4	3	52830738	52830739	0.4625	rs2710323	9.07	rs2276817	0.367047	6.61	-6.594	387	1	top1	0.37	4.4e-13	-6.594	4.28e-11
Brain_Spinal_cord_cervical_c-1	SCZ	ENSG00000064726	BTBD1	15	83067333	83067334	0.342	rs4779050	6.51	rs12905964	0.012985	-4.25	-2.076	338	33	enet	0.16	7.5e-06	4.8033	1.56e-06
Brain_Spinal_cord_cervical_c-1	SCZ	ENSG00000085788	DDHD2	8	38225217	38225218	0.253	rs7816998	-5.47	rs17435276	0.09111	4.51	-4.95837	276	276	susie	0.1	0.00026	-5.2044	1.95e-07
Brain_Spinal_cord_cervical_c-1	SCZ	ENSG00000085978	ATG16L1	2	233210050	233210051	0.238	rs709937	8.37	rs7563345	-0.002214	3.98	-0.806	512	29	enet	0.075	0.0018	4.69144	2.71e-06
Brain_Spinal_cord_cervical_c-1	SCZ	ENSG00000090238	YPEL3	16	30096243	30096244	0.315	rs4583255	-7.64	rs8060511	0.28628	5.94	-5.063	222	1	top1	0.29	4.4e-10	-5.063	4.13e-07
Brain_Spinal_cord_cervical_c-1	SCZ	ENSG00000100023	PPIL2	22	21666008	21666009	0.259	rs5749696	-4.73	rs5754727	0.16926	5.11	3.709	317	317	susie	0.18	1.1e-06	4.2721	1.94e-05
Brain_Spinal_cord_cervical_c-1	SCZ	ENSG00000100077	GRK3	22	25564848	25564849	0.298	rs8141065	-4.44	rs6004658	-0.00786	-4.68	-4.3899	567	567	susie	0.00041	0.31	4.3107	1.63e-05
Brain_Spinal_cord_cervical_c-1	SCZ	ENSG00000100197	CYP2D6	22	42130905	42130906	0.551	rs5751191	-7.2	rs2142694	0.45133	-7.52	6.5263	353	40	enet	0.48	5.8e-18	-5.0204	5.16e-07
Brain_Spinal_cord_cervical_c-1	SCZ	ENSG00000102882	MAPK3	16	30123505	30123506	0.162	rs4583255	-7.64	rs9924308	0.00804	-3.71	-4.274	224	224	susie	0.054	0.0071	4.79	1.67e-06
Brain_Spinal_cord_cervical_c-1	SCZ	ENSG00000104870	FCGRT	19	49512278	49512279	0.264	rs10415576	-6.79	rs6509439	0.0161	-3.78	-6.4938	365	6	lasso	0.024	0.052	6.29415	3.09e-10
Brain_Spinal_cord_cervical_c-1	SCZ	ENSG00000114904	NEK4	3	52770948	52770949	0.1231	rs2710323	9.07	rs730050	0.103318	3.96	5.001	393	1	top1	0.1	0.00027	5.001	5.7e-07
Brain_Spinal_cord_cervical_c-1	SCZ	ENSG00000115306	SPTBN1	2	54456284	54456285	0.27	rs17039547	-5.04	rs966003	0.097607	4.39	-4.49	526	1	top1	0.098	0.0004	-4.49	7.12e-06
Brain_Spinal_cord_cervical_c-1	SCZ	ENSG00000117593	DARS2	1	173824502	173824503	0.271	rs12561796	-4.922	rs10798295	0.065942	-4.65	-4.875	275	275	susie	0.11	0.00013	5.42801	5.7e-08
Brain_Spinal_cord_cervical_c-1	SCZ	ENSG00000117601	SERPINC1	1	173917377	173917378	0.236	rs12561796	-4.922	rs4652328	0.049582	3.86	-4.361	259	259	susie	0.1	0.00031	-4.27073	1.95e-05
Brain_Spinal_cord_cervical_c-1	SCZ	ENSG00000120088	CRHR1	17	45784279	45784280	0.1619	rs8072451	-5.85	rs173365	0.017399	-3.31	-3.086	33	33	susie	0.032	0.031	5.57273	2.51e-08
Brain_Spinal_cord_cervical_c-1	SCZ	ENSG00000120451	SNX19	11	130916508	130916509	0.539	rs10791097	6.12	rs3751039	0.365262	-6.5	-5.054	639	1	top1	0.37	5.2e-13	5.054	4.33e-07
Brain_Spinal_cord_cervical_c-1	SCZ	ENSG00000122687	MRM2	7	2242197	2242198	0.507	rs6461049	-9.73	rs3757440	0.27371	5.96	-6.5	418	6	lasso	0.32	2.4e-11	-6.10661	1.02e-09
Brain_Spinal_cord_cervical_c-1	SCZ	ENSG00000126215	XRCC3	14	103715503	103715504	0.25	rs722637	7.26	rs8014294	-0.0073	3.98	5.768	342	34	enet	0.071	0.0024	4.5997	4.23e-06
Brain_Spinal_cord_cervical_c-1	SCZ	ENSG00000129933	MAU2	19	19320844	19320845	0.203	rs2965189	8.24	rs4808964	0.0218	-3.81	8.0635	360	360	susie	0.069	0.0026	-7.98416	1.41e-15
Brain_Spinal_cord_cervical_c-1	SCZ	ENSG00000132394	EEFSEC	3	128246835	128246836	0.2313	rs2999060	-4.54	rs4857841	0.169297	-4.68	-4.288	378	1	top1	0.17	2.9e-06	4.288	1.8e-05
Brain_Spinal_cord_cervical_c-1	SCZ	ENSG00000136144	RCBTB1	13	49585582	49585583	0.562	rs7322886	4.84	rs1359541	0.263043	-5.82	4.477	379	379	susie	0.29	4.1e-10	-4.68041	2.86e-06
Brain_Spinal_cord_cervical_c-1	SCZ	ENSG00000138028	CGREF1	2	27119114	27119115	0.114	rs11126734	-4.7	rs509047	-0.008726	3.5	-4.192	312	15	enet	0.012	0.12	-5.19985	1.99e-07
Brain_Spinal_cord_cervical_c-1	SCZ	ENSG00000138030	KHK	2	27086746	27086747	0.103	rs11126734	-4.7	rs3769137	-0.002761	3.68	-3.8	310	310	susie	0.039	0.02	-4.37738	1.2e-05
Brain_Spinal_cord_cervical_c-1	SCZ	ENSG00000141013	GAS8	16	90019628	90019629	0.428	rs352935	-6.01	rs2241032	0.08287	4.57	-1.8	267	43	enet	0.14	1.8e-05	-4.4154	1.01e-05
Brain_Spinal_cord_cervical_c-1	SCZ	ENSG00000142233	NTN5	19	48673080	48673081	0.219	rs838144	4.93	rs973579	0.086	4.01	4.85	454	1	top1	0.086	0.00086	4.85	1.23e-06
Brain_Spinal_cord_cervical_c-1	SCZ	ENSG00000142552	RCN3	19	49527617	49527618	0.21	rs10415576	-6.79	rs7256146	0.0361	-3.84	-5.213	368	368	susie	0.084	0.00095	5.1831	2.18e-07
Brain_Spinal_cord_cervical_c-1	SCZ	ENSG00000142686	C1orf216	1	35719471	35719472	0.276	rs4653164	-5.537	rs676614	0.065178	-4.16	-4.7352	198	198	susie	0.11	0.0002	4.59131	4.4e-06
Brain_Spinal_cord_cervical_c-1	SCZ	ENSG00000144035	NAT8	2	73642392	73642393	0.157	rs6546856	5.84	rs10198549	0.079224	4.27	5.541	352	352	susie	0.098	0.00038	5.24183	1.59e-07
Brain_Spinal_cord_cervical_c-1	SCZ	ENSG00000145354	CISD2	4	102868977	102868978	0.122	rs13116385	5.57	rs223482	0.00392	-3.38	4.392	326	326	susie	0.07	0.0026	-4.23551	2.28e-05
Brain_Spinal_cord_cervical_c-1	SCZ	ENSG00000146830	GIGYF1	7	100689447	100689448	0.265	rs1734907	4.83	rs221803	0.04668	4.36	4.694	318	22	enet	0.12	8.2e-05	4.89564	9.8e-07
Brain_Spinal_cord_cervical_c-1	SCZ	ENSG00000149922	TBX6	16	30091886	30091887	0.149	rs4583255	-7.64	rs3809624	0.15838	-4.78	5.529	222	1	lasso	0.17	3.1e-06	-5.529	3.22e-08
Brain_Spinal_cord_cervical_c-1	SCZ	ENSG00000151773	CCDC122	13	43874926	43874927	0.335	rs11619756	4.91	rs12869697	0.210153	5.07	-4.837	517	1	top1	0.21	1.5e-07	-4.837	1.32e-06
Brain_Spinal_cord_cervical_c-1	SCZ	ENSG00000154447	SH3RF1	4	169271104	169271105	0.525	rs13112591	5.75	rs13106653	0.0903	-5.41	4.62	379	11	lasso	0.2	2.4e-07	-4.55347	5.28e-06
Brain_Spinal_cord_cervical_c-1	SCZ	ENSG00000157851	DPYSL5	2	26847746	26847747	0.201	rs11126734	-4.7	rs41448746	0.101558	-4.72	-3.946	378	378	susie	0.12	0.00011	4.2979	1.72e-05
Brain_Spinal_cord_cervical_c-1	SCZ	ENSG00000159479	MED8	1	43389807	43389808	0.275	rs11210892	6.994	rs12076751	0.130193	4.34	-4.754	457	1	top1	0.13	4.4e-05	-4.754	1.99e-06
Brain_Spinal_cord_cervical_c-1	SCZ	ENSG00000162753	SLC9C2	1	173602770	173602771	0.219	rs12561796	-4.922	rs3791020	0.049743	4.48	-4.137	293	293	susie	0.13	6.2e-05	-4.87774	1.07e-06
Brain_Spinal_cord_cervical_c-1	SCZ	ENSG00000163931	TKT	3	53256030	53256031	0.4049	rs2710323	9.07	rs6798771	0.287935	-6.13	-5.278	403	5	lasso	0.35	2.9e-12	4.7079	2.5e-06
Brain_Spinal_cord_cervical_c-1	SCZ	ENSG00000163938	GNL3	3	52681155	52681156	0.1107	rs2710323	9.07	rs1108842	0.000973	3.74	8.721	384	384	susie	0.024	0.053	8.4983	1.92e-17
Brain_Spinal_cord_cervical_c-1	SCZ	ENSG00000164088	PPM1M	3	52245792	52245793	0.2822	rs2577831	8.74	rs7618915	0.120736	-4.73	-5.741	324	7	lasso	0.21	1.1e-07	5.9066	3.49e-09
Brain_Spinal_cord_cervical_c-1	SCZ	ENSG00000167264	DUS2	16	67987760	67987761	0.203	rs8044995	4.73	rs9972635	0.09669	4.46	3.432	240	4	lasso	0.12	8.5e-05	4.2573	2.07e-05
Brain_Spinal_cord_cervical_c-1	SCZ	ENSG00000167523	SPATA33	16	89657845	89657846	0.315	rs352935	-6.34	rs12599531	0.03188	-3.98	3.888	419	6	lasso	0.045	0.013	-5.157	2.51e-07
Brain_Spinal_cord_cervical_c-1	SCZ	ENSG00000168781	PPIP5K1	15	43590252	43590253	0.256	rs2255663	-6.14	rs1060939	0.039721	-3.74	-6.061	254	1	top1	0.04	0.018	6.061	1.35e-09
Brain_Spinal_cord_cervical_c-1	SCZ	ENSG00000169062	UPF3A	13	114281583	114281584	0.378	rs3812831	-5.12	rs367312	0.03739	3.74	-4.052	217	9	lasso	0.087	0.00083	-4.44523	8.78e-06
Brain_Spinal_cord_cervical_c-1	SCZ	ENSG00000169592	INO80E	16	29995293	29995294	0.172	rs4583255	-7.66	rs4787491	0.05215	3.88	6.255	200	200	susie	0.065	0.0035	7.5517	4.3e-14
Brain_Spinal_cord_cervical_c-1	SCZ	ENSG00000176371	ZSCAN2	15	84600985	84600986	0.165	rs1051168	-6.54	rs17532346	0.064616	3.9	-6.334	323	1	top1	0.065	0.0035	-6.334	2.39e-10
Brain_Spinal_cord_cervical_c-1	SCZ	ENSG00000176681	LRRC37A	17	46292732	46292733	0.6997	rs8072451	-5.85	rs199451	0.152438	4.84	-5.267	76	76	susie	0.42	3.9e-15	-6.33537	2.37e-10
Brain_Spinal_cord_cervical_c-1	SCZ	ENSG00000178568	ERBB4	2	212538840	212538841	0.172	rs2128321	5.14	rs1505376	0.023078	3.67	2.403	495	495	susie	0.033	0.03	5.44661	5.13e-08
Brain_Spinal_cord_cervical_c-1	SCZ	ENSG00000179630	LACC1	13	43879283	43879284	0.254	rs11619756	4.91	rs11617551	0.093152	4.11	-4.757	517	1	top1	0.093	0.00053	-4.757	1.96e-06
Brain_Spinal_cord_cervical_c-1	SCZ	ENSG00000183066	WBP2NL	22	41998724	41998725	0.192	rs5751191	-7.23	rs5996094	0.09303	-4.39	-5.559	352	352	susie	0.12	9.4e-05	6.1333	8.61e-10
Brain_Spinal_cord_cervical_c-1	SCZ	ENSG00000183166	CALN1	7	72447150	72447151	0.305	rs2944839	5.62	rs7808523	0.1659	-4.87	-4.156	245	3	lasso	0.18	1.8e-06	4.32039	1.56e-05
Brain_Spinal_cord_cervical_c-1	SCZ	ENSG00000183172	SMDT1	22	42079690	42079691	0.253	rs5751191	-7.29	rs133369	0.22294	-5.32	-6.948	339	339	susie	0.24	1.4e-08	5.6911	1.26e-08
Brain_Spinal_cord_cervical_c-1	SCZ	ENSG00000184164	CRELD2	22	49918166	49918167	0.222	rs1321	5.45	rs138832	-0.00226	3.51	4.561	437	437	susie	0.023	0.056	5.0599	4.19e-07
Brain_Spinal_cord_cervical_c-1	SCZ	ENSG00000196236	XPNPEP3	22	40857096	40857097	0.251	rs20551	6.14	rs138354	0.25661	-5.62	-4.862	284	1	top1	0.26	4.6e-09	4.862	1.16e-06
Brain_Spinal_cord_cervical_c-1	SCZ	ENSG00000197978	GOLGA6L9	15	82430019	82430020	0.199	rs4779050	6.51	rs8028284	-0.0062	-3.22	3.146	323	323	susie	0.018	0.083	-5.594	2.22e-08
Brain_Spinal_cord_cervical_c-1	SCZ	ENSG00000198951	NAGA	22	42070841	42070842	0.199	rs5751191	-7.29	rs133376	0.11419	4.72	6.8373	339	339	susie	0.12	6.7e-05	7.2168	5.32e-13
Brain_Spinal_cord_cervical_c-1	SCZ	ENSG00000204991	SPIRE2	16	89818178	89818179	0.373	rs352935	-6.41	rs7195066	0.24806	5.39	-4.649	352	1	top1	0.25	8.9e-09	-4.649	3.34e-06
Brain_Spinal_cord_cervical_c-1	SCZ	ENSG00000214435	AS3MT	10	102869515	102869516	0.5201	rs11191580	-8.51	rs7096169	0.285512	-6.39	-7.1027	344	11	lasso	0.31	4.9e-11	6.24908	4.13e-10
Brain_Spinal_cord_cervical_c-1	SCZ	ENSG00000238083	LRRC37A2	17	46511510	46511511	0.8186	rs199439	-5.29	rs169201	0.353504	6.62	-5.268	133	11	lasso	0.41	5e-15	-4.30249	1.69e-05
M) Brain_Substantia_nigra (E13)
P < 3.54e-05	Nominally significant (i.e., P is lower than 0.05 / nGenes = 0.05 / 1412 = 3.54e-05)
Tissue	Trait	FILE	ID	CHR	P0	P1	HSQ	BEST.GWAS.ID	BEST.GWAS.Z	EQTL.ID	EQTL.R2	EQTL.Z	EQTL.GWAS.Z	NSNP	NWGT	MODEL	MODELCV.R2	MODELCV.PV	TWAS.Z	TWAS.P
Brain_Substantia_nigra	ADHD	ENSG00000108830	RND2	17	43025240	43025241	0.1536	rs4239149	4.39	rs8067269	0.149863	-4.27	4.234	239	1	top1	0.15	4.1e-05	-4.234	2.3e-05
Brain_Substantia_nigra	ADHD	ENSG00000173540	GMPPB	3	49723950	49723951	0.4477	rs13067082	5.23	rs1352889	0.319488	6.33	4.712	320	42	enet	0.39	3.2e-12	4.5736	4.79e-06
Brain_Substantia_nigra	AN	ENSG00000004534	RBM6	3	49940006	49940007	0.3899	rs34823813	6.85	rs6771546	0.167705	5.25	4.1202	340	340	susie	0.26	3.9e-08	4.1423	3.44e-05
Brain_Substantia_nigra	AN	ENSG00000170430	MGMT	10	129467183	129467184	0.679	rs2008387	5.42	rs3858300	0.18177	-6.12	4.2997	592	34	enet	0.41	4.6e-13	-4.5306	5.88e-06
Brain_Substantia_nigra	AN	ENSG00000178252	WDR6	3	49007154	49007155	0.1361	rs9841602	7.75	rs7616815	0.100288	4.54	4.809	262	262	susie	0.13	0.00012	4.9337	8.07e-07
Brain_Substantia_nigra	ANX	ENSG00000185864	NPIPB4	16	21866307	21866308	0.231	rs194548	-4.75	rs11649134	0.02258	3.26	-1.259	149	22	enet	0.058	0.0092	-4.5577	5.17e-06
Brain_Substantia_nigra	ANX	ENSG00000196275	GTF2IRD2	7	74851550	74851551	0.396	rs13227433	4.42	rs2267812	0.346205	6.21	4.3202	103	8	enet	0.36	1.8e-11	4.52821	5.95e-06
Brain_Substantia_nigra	BIP	ENSG00000064726	BTBD1	15	83067333	83067334	0.2174	rs11856299	-5.66	rs7173166	0.024855	-3.9	-3.852	339	12	enet	0.077	0.0031	5.0336	4.81e-07
Brain_Substantia_nigra	BIP	ENSG00000069956	MAPK6	15	51952105	51952106	0.2185	rs11070877	-4.34	rs11070877	0.072602	3.77	-4.338	367	1	top1	0.073	0.0039	-4.338	1.44e-05
Brain_Substantia_nigra	BIP	ENSG00000100271	TTLL1	22	43089427	43089428	0.276	rs5759070	-5.32	rs4822231	0.173444	4.47	-4.922	552	1	top1	0.17	9.7e-06	-4.922	8.57e-07
Brain_Substantia_nigra	BIP	ENSG00000114988	LMAN2L	2	96740063	96740064	0.409	rs2271893	-6.28	rs2271893	0.15198	4.12	-6.2772	189	1	top1	0.15	3.6e-05	-6.2772	3.45e-10
Brain_Substantia_nigra	BIP	ENSG00000120451	SNX19	11	130916508	130916509	0.548	rs1991899	4.72	rs3751039	0.281426	-5.78	-3.644	642	38	enet	0.41	5.1e-13	4.5636	5.03e-06
Brain_Substantia_nigra	BIP	ENSG00000131748	STARD3	17	39637064	39637065	0.1726	rs7502233	-4.81	rs12946510	0.065648	-3.81	-3.63109	328	328	susie	0.091	0.0013	5.03331	4.82e-07
Brain_Substantia_nigra	BIP	ENSG00000145198	VWA5B2	3	184230428	184230429	0.4288	rs9944	-4.89	rs902415	0.259094	-5.25	4.573	498	1	top1	0.26	3.8e-08	-4.573	4.81e-06
Brain_Substantia_nigra	BIP	ENSG00000164088	PPM1M	3	52245792	52245793	0.1791	rs2590838	7.26	rs353547	0.146383	-4.3	-5.686	325	1	top1	0.15	5.1e-05	5.686	1.3e-08
Brain_Substantia_nigra	BIP	ENSG00000174080	CTSF	11	66568840	66568841	0.182	rs678397	5.83	rs896436	-0.005703	3.64	-4.588	259	259	susie	0.069	0.0049	-6.3185	2.64e-10
Brain_Substantia_nigra	BIP	ENSG00000214160	ALG3	3	184249547	184249548	0.4256	rs6142	5.01	rs6767237	0.012417	3.62	4.279	509	19	enet	0.09	0.0014	4.3524	1.35e-05
Brain_Substantia_nigra	DEP	ENSG00000004534	RBM6	3	49940006	49940007	0.3899	rs34890793	8.26	rs6771546	0.167705	5.25	-5.036	340	340	susie	0.26	3.9e-08	-5.1767	2.26e-07
Brain_Substantia_nigra	DEP	ENSG00000055211	GINM1	6	149566293	149566294	0.246	rs6903998	4.66	rs6913486	0.125	-4.58	4.475	427	427	susie	0.15	4.3e-05	-4.3646	1.27e-05
Brain_Substantia_nigra	DEP	ENSG00000055955	ITIH4	3	52830738	52830739	0.2756	rs7652667	-5.45	rs2276817	0.245119	5.03	-5.063	388	9	lasso	0.25	7.3e-08	-4.1905	2.78e-05
Brain_Substantia_nigra	DEP	ENSG00000113068	PFDN1	5	140303120	140303121	0.178	rs2436387	4.38	rs270166	0.00134	-3.05	-2.181	306	306	susie	0.075	0.0033	4.1429	3.43e-05
Brain_Substantia_nigra	DEP	ENSG00000114302	PRKAR2A	3	48847570	48847571	0.1509	rs7617480	8.49	rs11710434	0.121693	3.75	7.364	273	1	top1	0.12	0.00022	7.364	1.78e-13
Brain_Substantia_nigra	DEP	ENSG00000131015	ULBP2	6	149941999	149942000	0.162	rs6903998	4.66	rs9479810	0.0496	4.07	4.517	525	525	susie	0.11	0.00054	4.3967	1.1e-05
Brain_Substantia_nigra	DEP	ENSG00000131023	LATS1	6	149716424	149716425	0.182	rs6903998	4.66	rs9371533	0.0264	3.72	2.1789	459	459	susie	0.056	0.01	4.1517	3.3e-05
[truncated: 3,453 more rows]
