# Supplementary material for: Cross-trait genetic architecture between breast cancer and psychiatric disorders
Source: iScience. 2026 Jul 13;29(8):116767. doi: 10.1016/j.isci.2026.116767 (PMC13382130; doi:10.1016/j.isci.2026.116767)
Supplement: Table S19. H-MAGMA analysis for 6 related cell-specific genes that were nominally significant for PLACO results between eight psychiatric disorders and two subtypes of breast cancer [file mmc20.xlsx]

## Sheet: Table S19
Table S19. h-MAGMA analysis for 6 related cell-specific genes that were nominally significant for PLACO results between eight psychiatric disorders and two subtypes of breast cancer
Note: results of h-MAGMA analysis for PLACO results between eight psychiatric disorders and two subtypes of breast cancer. Cells marked light blue represent P-values that are nominally significant(i.e., P_Adult_brain is lower than 0.05 / nGenes = 0.05 / 16244 = 3.08e-06), whereas cells marked dark blue represent P-values that are Bonferroni-corrected significant (i.e., P_Adult_brain is lower than…
A) Adult_brain (H1)
P < 1.92e-07	Bonferroni-corrected significant (i.e., P is lower than 0.05 / nGenes / nTrait pairs=0.05 / 16244 / 16 = 1.92e-07)
1.92e-07 < P < 3.08e-06	Nominally significant (i.e., P is lower than 0.05 / nGenes =0.05 / 16244 = 3.08e-06)
Cell type	Trait	GENE	SYMBOL	CHR	START	STOP	NSNPS	NPARAM	N	ZSTAT	P
Adult_brain	ADHD-ERNBC	ENSG00000178922	HYI	1	43916674	43919660	15	4	352322	5.0671	2.02e-07
Adult_brain	ADHD-ERNBC	ENSG00000115295	CLIP4	2	29320571	29412509	150	31	348668	4.8285	6.8773e-07
Adult_brain	ADHD-ERNBC	ENSG00000010256	UQCRC1	3	48636436	48647470	28	7	346662	4.6237	1.885e-06
Adult_brain	ADHD-ERNBC	ENSG00000008300	CELSR3	3	48673902	48700348	36	7	348781	4.7973	8.041e-07
Adult_brain	ADHD-ERNBC	ENSG00000114302	PRKAR2A	3	48784012	48885279	84	12	348873	5.2015	9.8836e-08
Adult_brain	ADHD-ERNBC	ENSG00000178537	SLC25A20	3	48894364	48936426	42	8	348500	5.1529	1.2825e-07
Adult_brain	ADHD-ERNBC	ENSG00000177479	ARIH2	3	48956254	49023815	40	11	343074	4.5932	2.1821e-06
Adult_brain	ADHD-ERNBC	ENSG00000178467	P4HTM	3	49027319	49044587	17	4	344267	5.0963	1.7322e-07
Adult_brain	ADHD-ERNBC	ENSG00000178035	IMPDH2	3	49061758	49066823	35	8	348701	5.5021	1.8764e-08
Adult_brain	ADHD-ERNBC	ENSG00000198218	QRICH1	3	49067140	49131796	96	15	350654	5.2737	6.6848e-08
Adult_brain	ADHD-ERNBC	ENSG00000177352	CCDC71	3	49199968	49203754	16	4	343685	5.0358	2.3797e-07
Adult_brain	ADHD-ERNBC	ENSG00000173421	IHO1	3	49235861	49295537	61	18	347519	5.7542	4.3526e-09
Adult_brain	ADHD-ERNBC	ENSG00000067560	RHOA	3	49396578	49449635	39	11	348816	5.5394	1.5179e-08
Adult_brain	ADHD-ERNBC	ENSG00000164061	BSN	3	49591922	49708978	44	12	348492	4.9134	4.4753e-07
Adult_brain	ADHD-ERNBC	ENSG00000173540	GMPPB	3	49754277	49761384	11	3	352740	5.0894	1.7957e-07
Adult_brain	ADHD-ERNBC	ENSG00000176095	IP6K1	3	49761727	49823975	42	9	350607	4.7787	8.8228e-07
Adult_brain	ADHD-ERNBC	ENSG00000164078	MST1R	3	49924435	49941306	9	3	351721	4.5357	2.8712e-06
Adult_brain	ADHD-ERNBC	ENSG00000177600	RPLP2	11	809647	812875	3	1	348604	5.1855	1.0774e-07
Adult_brain	ADHD-ERNBC	ENSG00000160113	NR2F6	19	17342692	17356749	8	3	351017	4.7322	1.1107e-06
Adult_brain	ADHD-ERNBC	ENSG00000127220	ABHD8	19	17402940	17414282	11	3	324434	4.9157	4.4232e-07
Adult_brain	ADHD-ERNBC	ENSG00000130311	DDA1	19	17420340	17434110	23	6	351011	5.0901	1.7898e-07
Adult_brain	ADHD-ERNBC	ENSG00000130283	GDF1	19	18979354	19006905	26	8	345778	5.5345	1.5604e-08
Adult_brain	ADHD-ERNBC	ENSG00000064545	TMEM161A	19	19229978	19249302	36	5	343583	5.3938	3.45e-08
Adult_brain	ADHD-ERNBC	ENSG00000213996	TM6SF2	19	19375175	19384097	8	3	352367	5.1982	1.0062e-07
Adult_brain	ADHD-ERNBC	ENSG00000129933	MAU2	19	19431490	19469564	13	2	352976	4.9574	3.5728e-07
Adult_brain	ADHD-ERNBC	ENSG00000167491	GATAD2A	19	19496642	19619740	54	13	343703	5.1093	1.6164e-07
Adult_brain	ADHD-ERNBC	ENSG00000250067	YJEFN3	19	19639670	19648390	1	1	352976	4.7076	1.2534e-06
Adult_brain	ADHD-ERNBC	ENSG00000196588	MRTFA	22	40806285	41032695	160	22	350552	5.7232	5.2258e-09
Adult_brain	ADHD-ERPBC	ENSG00000164010	ERMAP	1	43282802	43310660	36	14	400895	4.9052	4.6662e-07
Adult_brain	ADHD-ERPBC	ENSG00000117395	EBNA1BP2	1	43629846	43638241	95	16	397654	5.3411	4.6192e-08
Adult_brain	ADHD-ERPBC	ENSG00000243710	CFAP57	1	43637820	43720029	222	33	386386	5.6823	6.6435e-09
Adult_brain	ADHD-ERPBC	ENSG00000117400	MPL	1	43803520	43818443	24	8	400958	5.1203	1.5253e-07
Adult_brain	ADHD-ERPBC	ENSG00000198198	SZT2	1	43855553	43919918	20	5	399622	4.8582	5.9215e-07
Adult_brain	ADHD-ERPBC	ENSG00000142949	PTPRF	1	43996547	44089337	161	24	393481	5.1597	1.2369e-07
Adult_brain	ADHD-ERPBC	ENSG00000066135	KDM4A	1	44115829	44171186	107	25	395624	5.7299	5.0254e-09
Adult_brain	ADHD-ERPBC	ENSG00000126091	ST3GAL3	1	44173204	44396837	85	19	395284	4.9759	3.2477e-07
Adult_brain	ADHD-ERPBC	ENSG00000185104	FAF1	1	50902700	51425935	181	19	397269	4.7173	1.195e-06
Adult_brain	ADHD-ERPBC	ENSG00000265972	TXNIP	1	145438469	145442635	6	2	347801	4.565	2.4977e-06
Adult_brain	ADHD-ERPBC	ENSG00000121851	POLR3GL	1	145456236	145470387	3	1	303493	5.2742	6.6667e-08
Adult_brain	ADHD-ERPBC	ENSG00000134107	BHLHE40	3	5020801	5027008	84	15	396005	5.4156	3.0534e-08
Adult_brain	ADHD-ERPBC	ENSG00000178035	IMPDH2	3	49061758	49066823	35	8	396734	4.9393	3.9209e-07
Adult_brain	ADHD-ERPBC	ENSG00000173421	IHO1	3	49235861	49295537	61	18	395552	4.8639	5.7539e-07
Adult_brain	ADHD-ERPBC	ENSG00000067560	RHOA	3	49396578	49449635	39	11	396849	4.5406	2.8052e-06
Adult_brain	ADHD-ERPBC	ENSG00000173540	GMPPB	3	49754277	49761384	11	3	400773	4.5279	2.9787e-06
Adult_brain	ADHD-ERPBC	ENSG00000164588	HCN1	5	45255052	45696600	67	12	390239	5.6258	9.2337e-09
Adult_brain	ADHD-ERPBC	ENSG00000183775	KCTD16	5	143550396	143865249	55	11	398158	4.7985	7.9943e-07
Adult_brain	ADHD-ERPBC	ENSG00000010017	RANBP9	6	13621730	13711796	55	9	399837	4.9993	2.8766e-07
Adult_brain	ADHD-ERPBC	ENSG00000146540	C7orf50	7	1036622	1177893	87	16	392139	5.088	1.809e-07
Adult_brain	ADHD-ERPBC	ENSG00000182752	PAPPA	9	118916083	119164601	115	30	396538	5.0306	2.4452e-07
Adult_brain	ADHD-ERPBC	ENSG00000078403	MLLT10	10	21813604	22032559	80	17	382900	6.0264	8.3834e-10
Adult_brain	ADHD-ERPBC	ENSG00000148444	COMMD3	10	22604903	22609237	18	5	393915	5.7366	4.8284e-09
Adult_brain	ADHD-ERPBC	ENSG00000023041	ZDHHC6	10	114184186	114206675	75	21	396734	4.8857	5.1519e-07
Adult_brain	ADHD-ERPBC	ENSG00000151532	VTI1A	10	114207016	114578503	97	26	394244	4.8691	5.6044e-07
Adult_brain	ADHD-ERPBC	ENSG00000099849	RASSF7	11	560404	564021	21	5	383657	4.8882	5.0882e-07
Adult_brain	ADHD-ERPBC	ENSG00000177225	GATD1	11	767222	777487	17	7	391283	4.6202	1.917e-06
Adult_brain	ADHD-ERPBC	ENSG00000184524	CEND1	11	787104	790123	3	1	397012	4.5622	2.5315e-06
Adult_brain	ADHD-ERPBC	ENSG00000177600	RPLP2	11	809647	812875	3	1	396637	5.363	4.0932e-08
Adult_brain	ADHD-ERPBC	ENSG00000172732	MUS81	11	65627533	65633911	18	5	398885	4.8121	7.4688e-07
Adult_brain	ADHD-ERPBC	ENSG00000015133	CCDC88C	14	91737669	91884188	214	59	397519	4.8262	6.9578e-07
Adult_brain	ADHD-ERPBC	ENSG00000089902	RCOR1	14	103058998	103196913	351	52	388305	4.5801	2.3241e-06
Adult_brain	ADHD-ERPBC	ENSG00000182511	FES	15	91427642	91439006	22	7	396884	5.0975	1.721e-07
Adult_brain	ADHD-ERPBC	ENSG00000105655	ISYNA1	19	18545198	18549111	3	2	343337	5.835	2.6899e-09
Adult_brain	ADHD-ERPBC	ENSG00000006015	REX1BD	19	18699535	18703146	48	16	388962	4.58	2.3251e-06
Adult_brain	ADHD-ERPBC	ENSG00000105696	TMEM59L	19	18718240	18731849	82	15	393740	4.5939	2.1749e-06
Adult_brain	ADHD-ERPBC	ENSG00000130283	GDF1	19	18979354	19006905	26	8	393811	5.9777	1.1313e-09
Adult_brain	ADHD-ERPBC	ENSG00000064545	TMEM161A	19	19229978	19249302	36	5	391616	5.8136	3.0574e-09
Adult_brain	ADHD-ERPBC	ENSG00000213996	TM6SF2	19	19375175	19384097	8	3	400400	5.4526	2.4814e-08
Adult_brain	ADHD-ERPBC	ENSG00000129933	MAU2	19	19431490	19469564	13	2	401009	5.5363	1.5448e-08
Adult_brain	ADHD-ERPBC	ENSG00000167491	GATAD2A	19	19496642	19619740	54	13	391736	5.5539	1.3971e-08
Adult_brain	ADHD-ERPBC	ENSG00000250067	YJEFN3	19	19639670	19648390	1	1	401009	5.3494	4.4117e-08
Adult_brain	ADHD-ERPBC	ENSG00000196588	MRTFA	22	40806285	41032695	160	22	398585	6.0196	8.7403e-10
Adult_brain	AN-ERNBC	ENSG00000173473	SMARCC1	3	47626762	47823407	100	20	197635	5.5718	1.2608e-08
Adult_brain	AN-ERNBC	ENSG00000047849	MAP4	3	47892186	48130762	128	22	196595	6.5288	3.3159e-11
Adult_brain	AN-ERNBC	ENSG00000164047	CAMP	3	48264837	48266981	45	9	198308	4.9701	3.3453e-07
Adult_brain	AN-ERNBC	ENSG00000164048	ZNF589	3	48282590	48340743	47	11	195389	5.0017	2.8412e-07
Adult_brain	AN-ERNBC	ENSG00000164054	SHISA5	3	48509197	48542259	58	9	198393	6.1082	5.0392e-10
Adult_brain	AN-ERNBC	ENSG00000114268	PFKFB4	3	48555117	48594323	78	14	198205	5.5645	1.3145e-08
Adult_brain	AN-ERNBC	ENSG00000114270	COL7A1	3	48601506	48632700	35	8	197915	5.5807	1.1976e-08
Adult_brain	AN-ERNBC	ENSG00000010256	UQCRC1	3	48636436	48647470	28	7	196158	5.5966	1.0931e-08
Adult_brain	AN-ERNBC	ENSG00000183396	TMEM89	3	48658192	48659288	35	8	198090	4.9515	3.6813e-07
Adult_brain	AN-ERNBC	ENSG00000225697	SLC26A6	3	48663156	48672926	9	5	191656	4.537	2.8525e-06
Adult_brain	AN-ERNBC	ENSG00000008300	CELSR3	3	48673902	48700348	36	7	199724	5.4861	2.0544e-08
Adult_brain	AN-ERNBC	ENSG00000213672	NCKIPSD	3	48711277	48723360	3	2	195189	6.014	9.0483e-10
Adult_brain	AN-ERNBC	ENSG00000068745	IP6K2	3	48725436	48754711	30	8	197410	5.6807	6.7068e-09
Adult_brain	AN-ERNBC	ENSG00000114302	PRKAR2A	3	48784012	48885279	84	12	199048	5.7904	3.5118e-09
Adult_brain	AN-ERNBC	ENSG00000178537	SLC25A20	3	48894364	48936426	42	8	199111	6.2729	1.7718e-10
Adult_brain	AN-ERNBC	ENSG00000177479	ARIH2	3	48956254	49023815	40	11	197436	6.0938	5.513e-10
Adult_brain	AN-ERNBC	ENSG00000178467	P4HTM	3	49027319	49044587	17	4	199756	5.1369	1.3967e-07
Adult_brain	AN-ERNBC	ENSG00000178035	IMPDH2	3	49061758	49066823	35	8	199430	5.8509	2.4442e-09
Adult_brain	AN-ERNBC	ENSG00000198218	QRICH1	3	49067140	49131796	96	15	198271	6.0338	8.0081e-10
Adult_brain	AN-ERNBC	ENSG00000172053	QARS1	3	49133365	49142568	13	5	199731	5.4251	2.896e-08
Adult_brain	AN-ERNBC	ENSG00000172046	USP19	3	49145479	49158371	6	2	195189	4.6174	1.9424e-06
Adult_brain	AN-ERNBC	ENSG00000185909	KLHDC8B	3	49209044	49213919	5	2	199959	5.5348	1.5578e-08
Adult_brain	AN-ERNBC	ENSG00000236980	C3orf84	3	49215065	49229291	9	3	199959	5.8205	2.9343e-09
Adult_brain	AN-ERNBC	ENSG00000173421	IHO1	3	49235861	49295537	61	18	197238	5.7357	4.8555e-09
Adult_brain	AN-ERNBC	ENSG00000188315	C3orf62	3	49306219	49315342	5	2	197097	5.325	5.0478e-08
Adult_brain	AN-ERNBC	ENSG00000233276	GPX1	3	49394609	49396033	5	2	199904	5.2945	5.9671e-08
Adult_brain	AN-ERNBC	ENSG00000145022	TCTA	3	49449639	49453908	8	3	199880	4.6084	2.029e-06
Adult_brain	AN-ERNBC	ENSG00000145020	AMT	3	49454208	49460186	12	4	199160	5.2423	7.9285e-08
Adult_brain	AN-ERNBC	ENSG00000173402	DAG1	3	49506136	49573051	12	4	198759	5.3626	4.1019e-08
Adult_brain	AN-ERNBC	ENSG00000164061	BSN	3	49591922	49708978	44	12	197172	5.6438	8.3156e-09
Adult_brain	AN-ERNBC	ENSG00000173531	MST1	3	49721380	49726486	6	3	199959	5.3479	4.448e-08
Adult_brain	AN-ERNBC	ENSG00000173540	GMPPB	3	49754277	49761384	11	3	198634	5.2226	8.8191e-08
Adult_brain	AN-ERNBC	ENSG00000176095	IP6K1	3	49761727	49823975	42	9	197345	4.6497	1.6623e-06
Adult_brain	AN-ERNBC	ENSG00000182179	UBA7	3	49842640	49851379	2	1	199959	4.6351	1.7839e-06
Adult_brain	AN-ERNBC	ENSG00000127220	ABHD8	19	17402940	17414282	11	3	199959	5.2112	9.3788e-08
Adult_brain	AN-ERNBC	ENSG00000130312	MRPL34	19	17403418	17417652	21	3	198711	4.6116	1.998e-06
Adult_brain	AN-ERNBC	ENSG00000130311	DDA1	19	17420340	17434110	23	6	199299	4.8395	6.5067e-07
Adult_brain	AN-ERPBC	ENSG00000197429	IPP	1	46164383	46216321	98	15	245883	4.6216	1.9039e-06
Adult_brain	AN-ERPBC	ENSG00000086015	MAST2	1	46269285	46501796	92	24	245523	4.8289	6.8652e-07
Adult_brain	AN-ERPBC	ENSG00000164054	SHISA5	3	48509197	48542259	58	9	246426	4.5811	2.3132e-06
Adult_brain	AN-ERPBC	ENSG00000114302	PRKAR2A	3	48784012	48885279	84	12	247081	4.6809	1.4282e-06
Adult_brain	AN-ERPBC	ENSG00000178537	SLC25A20	3	48894364	48936426	42	8	247144	5.2228	8.8126e-08
Adult_brain	AN-ERPBC	ENSG00000178467	P4HTM	3	49027319	49044587	17	4	247789	4.9861	3.0801e-07
Adult_brain	AN-ERPBC	ENSG00000178035	IMPDH2	3	49061758	49066823	35	8	247463	5.2354	8.233e-08
Adult_brain	AN-ERPBC	ENSG00000198218	QRICH1	3	49067140	49131796	96	15	246304	5.2621	7.1222e-08
Adult_brain	AN-ERPBC	ENSG00000173421	IHO1	3	49235861	49295537	61	18	245271	4.845	6.3293e-07
Adult_brain	AN-ERPBC	ENSG00000164061	BSN	3	49591922	49708978	44	12	245205	4.6621	1.5648e-06
Adult_brain	AN-ERPBC	ENSG00000173540	GMPPB	3	49754277	49761384	11	3	246667	4.9067	4.6299e-07
Adult_brain	AN-ERPBC	ENSG00000176095	IP6K1	3	49761727	49823975	42	9	245378	4.6391	1.7495e-06
Adult_brain	AN-ERPBC	ENSG00000182179	UBA7	3	49842640	49851379	2	1	247992	4.863	5.782e-07
Adult_brain	AN-ERPBC	ENSG00000164330	EBF1	5	158122924	158526769	153	44	246681	4.6198	1.9203e-06
Adult_brain	AN-ERPBC	ENSG00000197935	ZNF311	6	28962562	28973037	32	7	245995	4.8216	7.1218e-07
Adult_brain	AN-ERPBC	ENSG00000147883	CDKN2B	9	22002902	22009362	6	3	245589	4.5506	2.6748e-06
Adult_brain	AN-ERPBC	ENSG00000136826	KLF4	9	110247133	110252047	92	19	246518	6.0176	8.853e-10
Adult_brain	AN-ERPBC	ENSG00000110031	LPXN	11	58294344	58345693	85	22	245464	4.5997	2.1151e-06
Adult_brain	AN-ERPBC	ENSG00000182511	FES	15	91427642	91439006	22	7	244291	4.9463	3.7818e-07
Adult_brain	AN-ERPBC	ENSG00000132510	KDM6B	17	7743222	7758114	18	7	245258	4.6457	1.6944e-06
Adult_brain	AN-ERPBC	ENSG00000220205	VAMP2	17	8062467	8066864	12	3	247358	4.6987	1.3088e-06
Adult_brain	AN-ERPBC	ENSG00000179029	TMEM107	17	8076555	8079717	13	4	244471	4.6722	1.4901e-06
Adult_brain	ANX-ERNBC	ENSG00000115295	CLIP4	2	29320571	29412509	150	31	602658	4.8195	7.1956e-07
Adult_brain	ANX-ERNBC	ENSG00000010256	UQCRC1	3	48636436	48647470	28	7	602658	4.6403	1.7392e-06
Adult_brain	ANX-ERNBC	ENSG00000008300	CELSR3	3	48673902	48700348	36	7	602658	4.8455	6.3134e-07
Adult_brain	ANX-ERNBC	ENSG00000114302	PRKAR2A	3	48784012	48885279	84	12	602658	4.8428	6.401e-07
Adult_brain	ANX-ERNBC	ENSG00000178537	SLC25A20	3	48894364	48936426	42	8	602658	5.1453	1.3354e-07
Adult_brain	ANX-ERNBC	ENSG00000178035	IMPDH2	3	49061758	49066823	35	8	602658	5.163	1.2151e-07
Adult_brain	ANX-ERNBC	ENSG00000198218	QRICH1	3	49067140	49131796	96	15	602658	4.7554	9.9005e-07
Adult_brain	ANX-ERNBC	ENSG00000173421	IHO1	3	49235861	49295537	61	18	602658	4.7671	9.3454e-07
Adult_brain	ANX-ERNBC	ENSG00000067560	RHOA	3	49396578	49449635	39	11	602658	4.6157	1.9585e-06
Adult_brain	ANX-ERNBC	ENSG00000164061	BSN	3	49591922	49708978	44	12	602658	5.3901	3.521e-08
Adult_brain	ANX-ERNBC	ENSG00000113448	PDE4D	5	58264865	59783903	708	88	602658	4.5364	2.8618e-06
Adult_brain	ANX-ERNBC	ENSG00000274290	H2BC6	6	26172287	26184883	81	12	602658	4.6457	1.6948e-06
Adult_brain	ANX-ERNBC	ENSG00000124508	BTN2A2	6	26383324	26395102	107	19	602658	5.2537	7.4531e-08
Adult_brain	ANX-ERNBC	ENSG00000137338	PGBD1	6	28249349	28270326	63	15	602658	4.9127	4.4925e-07
Adult_brain	ANX-ERNBC	ENSG00000197935	ZNF311	6	28962562	28973037	32	7	602658	4.7444	1.0456e-06
Adult_brain	ANX-ERNBC	ENSG00000120262	CCDC170	6	151815165	151942328	24	9	602658	5.8285	2.7966e-09
Adult_brain	ANX-ERPBC	ENSG00000115461	IGFBP5	2	217536828	217560248	302	49	650691	4.9677	3.3878e-07
Adult_brain	ANX-ERPBC	ENSG00000124564	SLC17A3	6	25845084	25882514	39	14	650691	5.0928	1.7636e-07
Adult_brain	ANX-ERPBC	ENSG00000112343	TRIM38	6	25963030	25991454	28	10	650691	4.8835	5.2108e-07
Adult_brain	ANX-ERPBC	ENSG00000274290	H2BC6	6	26172287	26184883	81	12	650691	4.7823	8.664e-07
Adult_brain	ANX-ERPBC	ENSG00000186470	BTN3A2	6	26365387	26378548	98	11	650691	6.2079	2.685e-10
Adult_brain	ANX-ERPBC	ENSG00000124508	BTN2A2	6	26383324	26395102	107	19	650691	6.2506	2.0448e-10
Adult_brain	ANX-ERPBC	ENSG00000026950	BTN3A1	6	26402465	26415444	57	15	650691	4.8189	7.2191e-07
Adult_brain	ANX-ERPBC	ENSG00000112763	BTN2A1	6	26458132	26476849	74	11	650691	6.3012	1.477e-10
Adult_brain	ANX-ERPBC	ENSG00000124557	BTN1A1	6	26501449	26510650	73	16	650691	5.0707	1.9822e-07
Adult_brain	ANX-ERPBC	ENSG00000146109	ABT1	6	26597180	26600972	44	11	650691	4.9779	3.2136e-07
Adult_brain	ANX-ERPBC	ENSG00000181315	ZNF322	6	26634611	26659980	48	12	650691	5.2607	7.1748e-08
Adult_brain	ANX-ERPBC	ENSG00000124635	H2BC11	6	27093676	27100529	46	11	650691	5.969	1.1937e-09
Adult_brain	ANX-ERPBC	ENSG00000158553	POM121L2	6	27276842	27279949	37	9	650691	4.6311	1.8186e-06
Adult_brain	ANX-ERPBC	ENSG00000124613	ZNF391	6	27356497	27371683	10	4	650691	4.8787	5.3388e-07
Adult_brain	ANX-ERPBC	ENSG00000096654	ZNF184	6	27418522	27440897	44	13	650691	4.67	1.506e-06
Adult_brain	ANX-ERPBC	ENSG00000185130	H2BC13	6	27775222	27775709	30	8	650691	4.8503	6.165e-07
Adult_brain	ANX-ERPBC	ENSG00000196747	H2AC13	6	27775977	27776479	4	1	650691	5.2669	6.9359e-08
Adult_brain	ANX-ERPBC	ENSG00000276368	H2AC14	6	27782132	27782518	9	2	650691	5.4026	3.2849e-08
Adult_brain	ANX-ERPBC	ENSG00000273703	H2BC14	6	27782822	27783202	7	2	650691	5.0416	2.3081e-07
Adult_brain	ANX-ERPBC	ENSG00000197238	H4C11	6	27791886	27792258	2	1	650691	4.8295	6.8444e-07
Adult_brain	ANX-ERPBC	ENSG00000273542	H4C12	6	27798994	27799305	2	1	650691	5.8062	3.1951e-09
Adult_brain	ANX-ERPBC	ENSG00000233822	H2BC15	6	27805538	27833576	6	3	650691	6.1827	3.1511e-10
Adult_brain	ANX-ERPBC	ENSG00000275221	H2AC15	6	27805725	27806117	3	1	650691	6.0828	5.9036e-10
Adult_brain	ANX-ERPBC	ENSG00000276903	H2AC16	6	27833133	27833525	2	1	650691	5.6187	9.6198e-09
Adult_brain	ANX-ERPBC	ENSG00000184357	H1-5	6	27834627	27835307	10	2	650691	5.6802	6.7253e-09
Adult_brain	ANX-ERPBC	ENSG00000275379	H3C11	6	27839683	27840093	4	2	650691	4.8367	6.5991e-07
Adult_brain	ANX-ERPBC	ENSG00000168131	OR2B2	6	27878963	27880174	6	3	650691	5.5959	1.0976e-08
Adult_brain	ANX-ERPBC	ENSG00000196812	ZSCAN16	6	28092338	28097860	20	8	650691	5.992	1.0365e-09
Adult_brain	ANX-ERPBC	ENSG00000137185	ZSCAN9	6	28193042	28201260	18	6	650691	5.1723	1.1561e-07
Adult_brain	ANX-ERPBC	ENSG00000189134	NKAPL	6	28227098	28228736	5	3	650691	5.7957	3.4018e-09
Adult_brain	ANX-ERPBC	ENSG00000137338	PGBD1	6	28249349	28270326	63	15	650691	6.5092	3.7769e-11
Adult_brain	ANX-ERPBC	ENSG00000235109	ZSCAN31	6	28292514	28324048	67	13	650691	5.9651	1.2225e-09
Adult_brain	ANX-ERPBC	ENSG00000197935	ZNF311	6	28962562	28973037	32	7	650691	6.6649	1.3241e-11
Adult_brain	ANX-ERPBC	ENSG00000204695	OR14J1	6	29274467	29275432	79	14	650691	4.9896	3.0247e-07
Adult_brain	ANX-ERPBC	ENSG00000120262	CCDC170	6	151815165	151942328	30	10	650691	5.1437	1.3472e-07
Adult_brain	ANX-ERPBC	ENSG00000162341	TPCN2	11	68816365	68903784	121	31	650691	4.8013	7.8803e-07
Adult_brain	ANX-ERPBC	ENSG00000102572	STK24	13	99097439	99229405	344	30	650691	4.8725	5.5096e-07
Adult_brain	ANX-ERPBC	ENSG00000185650	ZFP36L1	14	69254377	69261453	181	41	650691	5.6906	6.329e-09
Adult_brain	ANX-ERPBC	ENSG00000182511	FES	15	91427642	91439006	22	7	650691	5.3247	5.057e-08
Adult_brain	ANX-ERPBC	ENSG00000141384	TAF4B	18	23805900	23971649	258	50	650691	4.5286	2.9688e-06
Adult_brain	ANX-ERPBC	ENSG00000105655	ISYNA1	19	18545198	18549111	3	2	650691	5.2834	6.3404e-08
Adult_brain	ASD-ERNBC	ENSG00000084676	NCOA1	2	24714801	24993571	516	38	173792	4.6496	1.6628e-06
Adult_brain	ASD-ERNBC	ENSG00000138031	ADCY3	2	25042038	25142708	136	34	173792	4.5478	2.7103e-06
Adult_brain	ASD-ERNBC	ENSG00000064012	CASP8	2	202098166	202152434	21	8	173792	5.7056	5.7977e-09
Adult_brain	ASD-ERNBC	ENSG00000155749	FLACC1	2	202152994	202222121	21	6	173792	4.705	1.2695e-06
Adult_brain	ASD-ERNBC	ENSG00000178537	SLC25A20	3	48894364	48936426	42	8	173792	4.5423	2.7822e-06
Adult_brain	ASD-ERNBC	ENSG00000120262	CCDC170	6	151815165	151942328	24	9	173792	5.3555	4.2655e-08
Adult_brain	ASD-ERNBC	ENSG00000108883	EFTUD2	17	42927311	42977030	80	9	173792	4.813	7.4331e-07
Adult_brain	ASD-ERNBC	ENSG00000186185	KIF18B	17	43002077	43025079	129	13	173792	4.8483	6.2274e-07
Adult_brain	ASD-ERNBC	ENSG00000006062	MAP3K14	17	43340488	43394406	97	15	173792	4.7111	1.2319e-06
Adult_brain	ASD-ERNBC	ENSG00000159314	ARHGAP27	17	43471268	43511787	185	16	173792	4.8853	5.1639e-07
Adult_brain	ASD-ERNBC	ENSG00000225190	PLEKHM1	17	43513266	43568110	411	11	173792	4.5452	2.7444e-06
Adult_brain	ASD-ERNBC	ENSG00000120071	KANSL1	17	44107282	44302755	285	16	173792	4.7161	1.2018e-06
Adult_brain	ASD-ERNBC	ENSG00000176681	LRRC37A	17	44370099	44415160	103	7	173792	4.538	2.8396e-06
Adult_brain	ASD-ERNBC	ENSG00000073969	NSF	17	44668035	44834830	204	15	173792	4.548	2.7085e-06
Adult_brain	ASD-ERNBC	ENSG00000127220	ABHD8	19	17402940	17414282	11	3	173792	4.686	1.3929e-06
Adult_brain	ASD-ERPBC	ENSG00000173846	PLK3	1	45265897	45271662	50	9	221825	4.5515	2.6637e-06
Adult_brain	ASD-ERPBC	ENSG00000169291	SHE	1	154451957	154474589	14	5	221825	4.8182	7.2432e-07
Adult_brain	ASD-ERPBC	ENSG00000064012	CASP8	2	202098166	202152434	21	8	221825	6.0703	6.3847e-10
Adult_brain	ASD-ERPBC	ENSG00000155749	FLACC1	2	202152994	202222121	21	6	221825	5.72	5.325e-09
Adult_brain	ASD-ERPBC	ENSG00000033867	SLC4A7	3	27414212	27525911	173	28	221825	5.6824	6.6397e-09
Adult_brain	ASD-ERPBC	ENSG00000172497	ACOT12	5	80625824	80689998	47	15	221825	4.9871	3.0653e-07
Adult_brain	ASD-ERPBC	ENSG00000145687	SSBP2	5	80708840	81047072	360	62	221825	5.4536	2.4676e-08
Adult_brain	ASD-ERPBC	ENSG00000186468	RPS23	5	81569177	81574396	31	8	221825	5.1456	1.3335e-07
Adult_brain	ASD-ERPBC	ENSG00000213585	VDAC1	5	133307606	133340824	32	5	221825	4.5859	2.2602e-06
Adult_brain	ASD-ERPBC	ENSG00000120262	CCDC170	6	151815165	151942328	30	10	221825	4.6887	1.3746e-06
Adult_brain	ASD-ERPBC	ENSG00000182752	PAPPA	9	118916083	119164601	115	30	221825	6.0178	8.838e-10
Adult_brain	ASD-ERPBC	ENSG00000078403	MLLT10	10	21813604	22032559	80	17	221825	5.4029	3.279e-08
Adult_brain	ASD-ERPBC	ENSG00000175550	DRAP1	11	65686728	65689032	25	8	221825	4.8305	6.8081e-07
Adult_brain	ASD-ERPBC	ENSG00000103653	CSK	15	75074398	75095539	40	9	221825	4.6413	1.7314e-06
Adult_brain	ASD-ERPBC	ENSG00000140474	ULK3	15	75128457	75135538	20	5	221825	4.5513	2.6659e-06
Adult_brain	ASD-ERPBC	ENSG00000180336	MEIOC	17	42733840	42753167	27	9	221825	4.6968	1.321e-06
Adult_brain	ASD-ERPBC	ENSG00000161692	DBF4B	17	42785976	42829632	92	4	221825	5.542	1.4952e-08
Adult_brain	ASD-ERPBC	ENSG00000108883	EFTUD2	17	42927311	42977030	80	9	221825	5.9732	1.1629e-09
Adult_brain	ASD-ERPBC	ENSG00000186185	KIF18B	17	43002077	43025079	129	13	221825	6.0933	5.5294e-10
Adult_brain	ASD-ERPBC	ENSG00000006062	MAP3K14	17	43340488	43394406	97	15	221825	6.1693	3.4307e-10
Adult_brain	ASD-ERPBC	ENSG00000159314	ARHGAP27	17	43471268	43511787	185	16	221825	6.1554	3.7439e-10
Adult_brain	ASD-ERPBC	ENSG00000225190	PLEKHM1	17	43513266	43568110	411	11	221825	5.7368	4.8242e-09
Adult_brain	ASD-ERPBC	ENSG00000120088	CRHR1	17	43861646	43913194	191	5	221825	5.548	1.445e-08
Adult_brain	ASD-ERPBC	ENSG00000185294	SPPL2C	17	43922201	43924438	66	2	221825	5.3431	4.5679e-08
Adult_brain	ASD-ERPBC	ENSG00000186868	MAPT	17	43971748	44105700	188	3	221825	5.3843	3.6363e-08
Adult_brain	ASD-ERPBC	ENSG00000256762	STH	17	44076616	44077060	10	2	221825	5.4595	2.3878e-08
Adult_brain	ASD-ERPBC	ENSG00000120071	KANSL1	17	44107282	44302755	285	16	221825	5.939	1.4338e-09
Adult_brain	ASD-ERPBC	ENSG00000176681	LRRC37A	17	44370099	44415160	103	7	221825	5.8542	2.3966e-09
Adult_brain	ASD-ERPBC	ENSG00000073969	NSF	17	44668035	44834830	204	15	221825	6.1098	4.9893e-10
Adult_brain	ASD-ERPBC	ENSG00000141384	TAF4B	18	23805900	23971649	258	50	221825	6.112	4.9197e-10
Adult_brain	ASD-ERPBC	ENSG00000154080	CHST9	18	24486445	24765281	235	58	221825	5.3614	4.1285e-08
Adult_brain	ASD-ERPBC	ENSG00000100209	HSCB	22	29138019	29153503	41	13	221825	4.5531	2.6426e-06
Adult_brain	ASD-ERPBC	ENSG00000159873	CCDC117	22	29168662	29185289	50	15	221825	4.8376	6.5692e-07
Adult_brain	ASD-ERPBC	ENSG00000185022	MAFF	22	38597889	38612518	33	6	221825	4.7805	8.7416e-07
Adult_brain	BIP-ERNBC	ENSG00000159164	SV2A	1	149874870	149889434	99	13	529356	4.9393	3.9195e-07
Adult_brain	BIP-ERNBC	ENSG00000182004	SNRPE	1	203830743	203839678	76	23	532177	5.1963	1.0167e-07
Adult_brain	BIP-ERNBC	ENSG00000174567	GOLT1A	1	204167288	204183220	25	6	522777	4.666	1.5356e-06
Adult_brain	BIP-ERNBC	ENSG00000158615	PPP1R15B	1	204372515	204380919	58	5	517239	4.8251	6.9966e-07
Adult_brain	BIP-ERNBC	ENSG00000164329	TENT2	5	78908243	78982471	155	39	526944	5.1841	1.0851e-07
Adult_brain	BIP-ERNBC	ENSG00000124508	BTN2A2	6	26383324	26395102	107	19	529311	4.6729	1.4848e-06
Adult_brain	BIP-ERNBC	ENSG00000146109	ABT1	6	26597180	26600972	44	11	531208	4.5302	2.9467e-06
Adult_brain	BIP-ERNBC	ENSG00000233822	H2BC15	6	27805538	27833576	6	3	505893	4.7516	1.0089e-06
Adult_brain	BIP-ERNBC	ENSG00000137338	PGBD1	6	28249349	28270326	63	15	505057	5.4742	2.1977e-08
Adult_brain	BIP-ERNBC	ENSG00000197935	ZNF311	6	28962562	28973037	32	7	477900	5.1522	1.2874e-07
Adult_brain	BIP-ERNBC	ENSG00000138311	ZNF365	10	64133951	64431771	164	42	528725	4.9862	3.0785e-07
Adult_brain	BIP-ERNBC	ENSG00000122877	EGR2	10	64571756	64578927	136	40	522923	4.5975	2.1378e-06
Adult_brain	BIP-ERNBC	ENSG00000149503	INCENP	11	61891445	61920453	57	17	534516	4.5308	2.9374e-06
Adult_brain	BIP-ERNBC	ENSG00000130287	NCAN	19	19322782	19363042	10	3	517913	5.1207	1.5221e-07
Adult_brain	BIP-ERNBC	ENSG00000187664	HAPLN4	19	19366450	19373605	18	6	524197	4.9281	4.1522e-07
Adult_brain	BIP-ERNBC	ENSG00000196588	MRTFA	22	40806285	41032695	160	22	535455	6.0898	5.6535e-10
Adult_brain	BIP-ERPBC	ENSG00000117448	AKR1A1	1	46016215	46035721	42	11	577792	4.821	7.142e-07
Adult_brain	BIP-ERPBC	ENSG00000117481	NSUN4	1	46805849	46827864	64	11	582677	4.6083	2.0297e-06
Adult_brain	BIP-ERPBC	ENSG00000169291	SHE	1	154451957	154474589	14	5	580545	4.7934	8.1983e-07
Adult_brain	BIP-ERPBC	ENSG00000160685	ZBTB7B	1	154975106	154990998	14	5	584781	4.5642	2.5066e-06
Adult_brain	BIP-ERPBC	ENSG00000163634	THOC7	3	63819546	63849579	23	4	569088	4.9619	3.4909e-07
Adult_brain	BIP-ERPBC	ENSG00000138777	PPA2	4	106290234	106395238	75	17	566107	4.8467	6.2766e-07
Adult_brain	BIP-ERPBC	ENSG00000112941	TENT4A	5	6713120	6757161	137	24	564860	4.574	2.3929e-06
Adult_brain	BIP-ERPBC	ENSG00000152348	ATG10	5	81267844	81551958	119	23	579323	4.8506	6.154e-07
Adult_brain	BIP-ERPBC	ENSG00000197375	SLC22A5	5	131705444	131731306	98	26	572904	4.721	1.1733e-06
Adult_brain	BIP-ERPBC	ENSG00000113583	C5orf15	5	133291193	133304478	59	14	580261	4.6241	1.8807e-06
Adult_brain	BIP-ERPBC	ENSG00000213585	VDAC1	5	133307606	133340824	32	5	561873	5.207	9.5944e-08
Adult_brain	BIP-ERPBC	ENSG00000124564	SLC17A3	6	25845084	25882514	39	14	574133	6.1144	4.8471e-10
Adult_brain	BIP-ERPBC	ENSG00000112337	SLC17A2	6	25912982	25930954	19	5	588315	5.1631	1.2146e-07
Adult_brain	BIP-ERPBC	ENSG00000112343	TRIM38	6	25963030	25991454	28	10	580202	5.7804	3.7265e-09
Adult_brain	BIP-ERPBC	ENSG00000124610	H1-1	6	26017313	26017960	44	11	571906	4.5766	2.3625e-06
Adult_brain	BIP-ERPBC	ENSG00000278637	H4C1	6	26021907	26022218	9	3	564804	4.8408	6.4672e-07
Adult_brain	BIP-ERPBC	ENSG00000276410	H2BC3	6	26043505	26043885	9	4	566644	4.7049	1.2697e-06
Adult_brain	BIP-ERPBC	ENSG00000180573	H2AC6	6	26124373	26139330	81	16	581920	4.6313	1.8173e-06
Adult_brain	BIP-ERPBC	ENSG00000158373	H2BC5	6	26158374	26171577	42	13	585757	4.6067	2.0453e-06
Adult_brain	BIP-ERPBC	ENSG00000273983	H3C8	6	26269633	26272043	24	8	573416	4.8273	6.9194e-07
Adult_brain	BIP-ERPBC	ENSG00000186470	BTN3A2	6	26365387	26378548	98	11	580732	6.5482	2.9118e-11
Adult_brain	BIP-ERPBC	ENSG00000124508	BTN2A2	6	26383324	26395102	107	19	577344	6.2146	2.5732e-10
Adult_brain	BIP-ERPBC	ENSG00000026950	BTN3A1	6	26402465	26415444	57	15	568009	5.1365	1.3998e-07
Adult_brain	BIP-ERPBC	ENSG00000112763	BTN2A1	6	26458132	26476849	74	11	581682	6.5908	2.1879e-11
Adult_brain	BIP-ERPBC	ENSG00000124557	BTN1A1	6	26501449	26510650	73	16	575800	4.9346	4.0157e-07
Adult_brain	BIP-ERPBC	ENSG00000146109	ABT1	6	26597180	26600972	44	11	579241	5.6124	9.9744e-09
Adult_brain	BIP-ERPBC	ENSG00000181315	ZNF322	6	26634611	26659980	48	12	579882	5.9968	1.0061e-09
Adult_brain	BIP-ERPBC	ENSG00000124635	H2BC11	6	27093676	27100529	46	11	585765	6.808	4.9473e-12
Adult_brain	BIP-ERPBC	ENSG00000158553	POM121L2	6	27276842	27279949	37	9	565998	5.7963	3.39e-09
Adult_brain	BIP-ERPBC	ENSG00000124613	ZNF391	6	27356497	27371683	10	4	587908	5.8972	1.8489e-09
Adult_brain	BIP-ERPBC	ENSG00000096654	ZNF184	6	27418522	27440897	44	13	547583	5.573	1.2517e-08
Adult_brain	BIP-ERPBC	ENSG00000185130	H2BC13	6	27775222	27775709	30	8	572436	5.3681	3.9786e-08
Adult_brain	BIP-ERPBC	ENSG00000196747	H2AC13	6	27775977	27776479	4	1	588372	5.7806	3.721e-09
Adult_brain	BIP-ERPBC	ENSG00000276368	H2AC14	6	27782132	27782518	9	2	523525	6.0997	5.3144e-10
Adult_brain	BIP-ERPBC	ENSG00000273703	H2BC14	6	27782822	27783202	7	2	504954	5.7881	3.56e-09
Adult_brain	BIP-ERPBC	ENSG00000197238	H4C11	6	27791886	27792258	2	1	585794	5.3975	3.3786e-08
Adult_brain	BIP-ERPBC	ENSG00000273542	H4C12	6	27798994	27799305	2	1	585992	6.5249	3.4019e-11
Adult_brain	BIP-ERPBC	ENSG00000233822	H2BC15	6	27805538	27833576	6	3	553926	6.933	2.0607e-12
Adult_brain	BIP-ERPBC	ENSG00000275221	H2AC15	6	27805725	27806117	3	1	587571	6.6464	1.502e-11
Adult_brain	BIP-ERPBC	ENSG00000276903	H2AC16	6	27833133	27833525	2	1	588285	6.1576	3.6932e-10
Adult_brain	BIP-ERPBC	ENSG00000184357	H1-5	6	27834627	27835307	10	2	547366	6.2978	1.5091e-10
Adult_brain	BIP-ERPBC	ENSG00000275379	H3C11	6	27839683	27840093	4	2	587682	5.5574	1.3687e-08
Adult_brain	BIP-ERPBC	ENSG00000275126	H4C13	6	27840977	27841288	3	1	587263	4.8428	6.4003e-07
Adult_brain	BIP-ERPBC	ENSG00000168131	OR2B2	6	27878963	27880174	6	3	583772	5.88	2.051e-09
Adult_brain	BIP-ERPBC	ENSG00000196812	ZSCAN16	6	28092338	28097860	20	8	568668	6.5688	2.5357e-11
Adult_brain	BIP-ERPBC	ENSG00000198315	ZKSCAN8	6	28109716	28127250	95	14	577936	4.9956	2.9326e-07
Adult_brain	BIP-ERPBC	ENSG00000137185	ZSCAN9	6	28193042	28201260	18	6	562731	5.7296	5.0324e-09
Adult_brain	BIP-ERPBC	ENSG00000187626	ZKSCAN4	6	28212401	28220002	8	3	588684	4.5525	2.6501e-06
Adult_brain	BIP-ERPBC	ENSG00000189134	NKAPL	6	28227098	28228736	5	3	584665	6.1956	2.9038e-10
Adult_brain	BIP-ERPBC	ENSG00000137338	PGBD1	6	28249349	28270326	63	15	553090	7.0746	7.4935e-13
Adult_brain	BIP-ERPBC	ENSG00000235109	ZSCAN31	6	28292514	28324048	67	13	549504	6.3084	1.4099e-10
Adult_brain	BIP-ERPBC	ENSG00000187987	ZSCAN23	6	28400432	28411244	51	11	582900	4.908	4.6006e-07
Adult_brain	BIP-ERPBC	ENSG00000198704	GPX6	6	28471073	28483570	10	4	587820	4.5626	2.526e-06
Adult_brain	BIP-ERPBC	ENSG00000197935	ZNF311	6	28962562	28973037	32	7	525933	7.0572	8.4925e-13
Adult_brain	BIP-ERPBC	ENSG00000204695	OR14J1	6	29274467	29275432	79	14	538717	6.1631	3.5678e-10
Adult_brain	BIP-ERPBC	ENSG00000204613	TRIM10	6	30119722	30128711	74	13	486376	5.0304	2.4467e-07
Adult_brain	BIP-ERPBC	ENSG00000234127	TRIM26	6	30152232	30181204	223	35	539071	5.1502	1.3007e-07
Adult_brain	BIP-ERPBC	ENSG00000146112	PPP1R18	6	30644166	30655672	100	16	539730	4.5735	2.3986e-06
Adult_brain	BIP-ERPBC	ENSG00000196260	SFTA2	6	30899130	30923413	29	8	535951	4.599	2.1229e-06
Adult_brain	BIP-ERPBC	ENSG00000024048	UBR2	6	42531800	42661242	317	60	566946	5.1768	1.1287e-07
Adult_brain	BIP-ERPBC	ENSG00000171611	PTCRA	6	42883727	42893573	129	28	573754	5.4066	3.211e-08
Adult_brain	BIP-ERPBC	ENSG00000137204	SLC22A7	6	43266002	43273276	29	8	569594	4.5509	2.6705e-06
Adult_brain	BIP-ERPBC	ENSG00000078403	MLLT10	10	21813604	22032559	80	17	556924	7.1459	4.4692e-13
Adult_brain	BIP-ERPBC	ENSG00000148444	COMMD3	10	22604903	22609237	18	5	585027	4.6899	1.367e-06
Adult_brain	BIP-ERPBC	ENSG00000138311	ZNF365	10	64133951	64431771	162	41	576607	6.3977	7.8869e-11
Adult_brain	BIP-ERPBC	ENSG00000122877	EGR2	10	64571756	64578927	136	40	570956	6.4751	4.7366e-11
Adult_brain	BIP-ERPBC	ENSG00000173039	RELA	11	65421067	65430565	37	12	581846	4.7075	1.2539e-06
Adult_brain	BIP-ERPBC	ENSG00000172803	SNX32	11	65601112	65621172	21	7	548851	5.0525	2.1799e-07
Adult_brain	BIP-ERPBC	ENSG00000172500	FIBP	11	65651392	65656010	25	11	587709	5.1316	1.4365e-07
Adult_brain	BIP-ERPBC	ENSG00000175315	CST6	11	65779312	65780976	30	10	574908	5.379	3.7451e-08
Adult_brain	BIP-ERPBC	ENSG00000175294	CATSPER1	11	65784223	65793988	34	12	572575	4.9907	3.0079e-07
Adult_brain	BIP-ERPBC	ENSG00000254986	DPP3	11	66247484	66277128	37	12	556268	4.524	3.0336e-06
Adult_brain	BIP-ERPBC	ENSG00000174080	CTSF	11	66330934	66336067	36	12	576060	4.8514	6.1309e-07
Adult_brain	BIP-ERPBC	ENSG00000173653	RCE1	11	66610883	66614017	4	2	581136	4.7948	8.1414e-07
Adult_brain	BIP-ERPBC	ENSG00000185650	ZFP36L1	14	69254377	69261453	181	41	584606	4.6239	1.8832e-06
Adult_brain	BIP-ERPBC	ENSG00000182511	FES	15	91427642	91439006	22	7	585904	6.2235	2.4313e-10
Adult_brain	BIP-ERPBC	ENSG00000167703	SLC43A2	17	1472561	1532130	166	30	575153	4.535	2.8802e-06
Adult_brain	BIP-ERPBC	ENSG00000141198	TOM1L1	17	52976748	53039317	23	6	587162	4.6281	1.8455e-06
Adult_brain	BIP-ERPBC	ENSG00000166260	COX11	17	53038567	53046146	19	4	587694	4.7622	9.5757e-07
Adult_brain	BIP-ERPBC	ENSG00000141384	TAF4B	18	23805900	23971649	258	50	578808	4.9802	3.176e-07
Adult_brain	BIP-ERPBC	ENSG00000064545	TMEM161A	19	19229978	19249302	36	5	570688	4.8099	7.5512e-07
Adult_brain	BIP-ERPBC	ENSG00000130287	NCAN	19	19322782	19363042	10	3	565946	5.2414	7.9663e-08
Adult_brain	BIP-ERPBC	ENSG00000187664	HAPLN4	19	19366450	19373605	18	6	572230	5.0275	2.4848e-07
Adult_brain	BIP-ERPBC	ENSG00000196588	MRTFA	22	40806285	41032695	160	22	583488	6.3926	8.1549e-11
Adult_brain	DEP-ERNBC	ENSG00000138031	ADCY3	2	25042038	25142708	136	34	1152904	4.7373	1.0831e-06
Adult_brain	DEP-ERNBC	ENSG00000115137	DNAJC27	2	25166505	25194963	134	31	1147083	4.7886	8.3988e-07
Adult_brain	DEP-ERNBC	ENSG00000164054	SHISA5	3	48509197	48542259	58	9	1144370	5.4204	2.9726e-08
Adult_brain	DEP-ERNBC	ENSG00000114268	PFKFB4	3	48555117	48594323	78	14	1131962	5.3273	4.9836e-08
Adult_brain	DEP-ERNBC	ENSG00000114270	COL7A1	3	48601506	48632700	35	8	1126023	5.3975	3.3784e-08
Adult_brain	DEP-ERNBC	ENSG00000010256	UQCRC1	3	48636436	48647470	28	7	1144211	5.0165	2.6308e-07
Adult_brain	DEP-ERNBC	ENSG00000183396	TMEM89	3	48658192	48659288	35	8	1142075	4.8657	5.7016e-07
Adult_brain	DEP-ERNBC	ENSG00000008300	CELSR3	3	48673902	48700348	36	7	1134336	5.9829	1.0957e-09
Adult_brain	DEP-ERNBC	ENSG00000114302	PRKAR2A	3	48784012	48885279	84	12	1156218	6.4068	7.4322e-11
Adult_brain	DEP-ERNBC	ENSG00000178537	SLC25A20	3	48894364	48936426	42	8	1156749	6.5376	3.1263e-11
Adult_brain	DEP-ERNBC	ENSG00000177479	ARIH2	3	48956254	49023815	40	11	1140927	5.4499	2.5194e-08
Adult_brain	DEP-ERNBC	ENSG00000178467	P4HTM	3	49027319	49044587	17	4	1147912	6.0282	8.2883e-10
Adult_brain	DEP-ERNBC	ENSG00000178035	IMPDH2	3	49061758	49066823	35	8	1144880	6.8174	4.6346e-12
Adult_brain	DEP-ERNBC	ENSG00000198218	QRICH1	3	49067140	49131796	96	15	1141127	6.1865	3.0749e-10
Adult_brain	DEP-ERNBC	ENSG00000172037	LAMB2	3	49158547	49170551	23	10	1138884	4.9524	3.6657e-07
Adult_brain	DEP-ERNBC	ENSG00000177352	CCDC71	3	49199968	49203754	16	4	1145984	5.9485	1.3532e-09
Adult_brain	DEP-ERNBC	ENSG00000173421	IHO1	3	49235861	49295537	61	18	1149744	6.2185	2.5094e-10
Adult_brain	DEP-ERNBC	ENSG00000233276	GPX1	3	49394609	49396033	5	2	1163202	5.7084	5.702e-09
Adult_brain	DEP-ERNBC	ENSG00000067560	RHOA	3	49396578	49449635	39	11	1155844	5.9757	1.1458e-09
Adult_brain	DEP-ERNBC	ENSG00000145022	TCTA	3	49449639	49453908	8	3	1131088	5.5849	1.169e-08
Adult_brain	DEP-ERNBC	ENSG00000145020	AMT	3	49454208	49460186	12	4	1141204	4.9181	4.369e-07
Adult_brain	DEP-ERNBC	ENSG00000173402	DAG1	3	49506136	49573051	12	4	1161436	5.791	3.4979e-09
Adult_brain	DEP-ERNBC	ENSG00000164061	BSN	3	49591922	49708978	44	12	1142585	6.4103	7.26e-11
Adult_brain	DEP-ERNBC	ENSG00000173531	MST1	3	49721380	49726486	6	3	1099887	5.9552	1.2988e-09
Adult_brain	DEP-ERNBC	ENSG00000173540	GMPPB	3	49754277	49761384	11	3	1162155	6.1058	5.1133e-10
Adult_brain	DEP-ERNBC	ENSG00000176095	IP6K1	3	49761727	49823975	42	9	1131037	5.793	3.4571e-09
Adult_brain	DEP-ERNBC	ENSG00000124508	BTN2A2	6	26383324	26395102	107	19	1152792	5.1166	1.5552e-07
Adult_brain	DEP-ERNBC	ENSG00000146109	ABT1	6	26597180	26600972	44	11	1130653	4.5968	2.1453e-06
Adult_brain	DEP-ERNBC	ENSG00000124635	H2BC11	6	27093676	27100529	46	11	1141337	4.6434	1.7135e-06
Adult_brain	DEP-ERNBC	ENSG00000233822	H2BC15	6	27805538	27833576	6	3	1102767	4.838	6.5576e-07
Adult_brain	DEP-ERNBC	ENSG00000275221	H2AC15	6	27805725	27806117	3	1	1163202	4.5468	2.724e-06
Adult_brain	DEP-ERNBC	ENSG00000137338	PGBD1	6	28249349	28270326	63	15	1108052	5.7785	3.7679e-09
Adult_brain	DEP-ERNBC	ENSG00000197935	ZNF311	6	28962562	28973037	32	7	1009361	5.3618	4.1203e-08
Adult_brain	DEP-ERNBC	ENSG00000196628	TCF4	18	52889562	53303258	507	54	1150894	4.8307	6.8032e-07
Adult_brain	DEP-ERNBC	ENSG00000127220	ABHD8	19	17402940	17414282	11	3	1115848	4.8623	5.802e-07
Adult_brain	DEP-ERNBC	ENSG00000130312	MRPL34	19	17403418	17417652	21	3	1138019	4.6276	1.8499e-06
Adult_brain	DEP-ERNBC	ENSG00000130311	DDA1	19	17420340	17434110	23	6	1163202	5.4018	3.299e-08
Adult_brain	DEP-ERNBC	ENSG00000239900	ADSL	22	40742504	40783480	26	8	1153049	4.7811	8.7177e-07
Adult_brain	DEP-ERNBC	ENSG00000196588	MRTFA	22	40806285	41032695	160	22	1154184	5.073	1.9581e-07
Adult_brain	DEP-ERPBC	ENSG00000115137	DNAJC27	2	25166505	25194963	134	31	1195116	4.7682	9.2927e-07
Adult_brain	DEP-ERPBC	ENSG00000164054	SHISA5	3	48509197	48542259	58	9	1192403	4.6074	2.039e-06
Adult_brain	DEP-ERPBC	ENSG00000114268	PFKFB4	3	48555117	48594323	78	14	1179995	4.6815	1.4237e-06
Adult_brain	DEP-ERPBC	ENSG00000114270	COL7A1	3	48601506	48632700	35	8	1174056	4.7727	9.089e-07
Adult_brain	DEP-ERPBC	ENSG00000010256	UQCRC1	3	48636436	48647470	28	7	1192244	4.8511	6.138e-07
Adult_brain	DEP-ERPBC	ENSG00000008300	CELSR3	3	48673902	48700348	36	7	1182369	4.5598	2.5601e-06
Adult_brain	DEP-ERPBC	ENSG00000114302	PRKAR2A	3	48784012	48885279	84	12	1204251	5.5067	1.8278e-08
Adult_brain	DEP-ERPBC	ENSG00000178537	SLC25A20	3	48894364	48936426	42	8	1204782	5.6386	8.572e-09
Adult_brain	DEP-ERPBC	ENSG00000178467	P4HTM	3	49027319	49044587	17	4	1195945	5.5783	1.2144e-08
Adult_brain	DEP-ERPBC	ENSG00000178035	IMPDH2	3	49061758	49066823	35	8	1192913	6.3551	1.0417e-10
Adult_brain	DEP-ERPBC	ENSG00000198218	QRICH1	3	49067140	49131796	96	15	1189160	5.5492	1.4346e-08
Adult_brain	DEP-ERPBC	ENSG00000177352	CCDC71	3	49199968	49203754	16	4	1194017	4.9334	4.04e-07
Adult_brain	DEP-ERPBC	ENSG00000173421	IHO1	3	49235861	49295537	61	18	1197777	5.5108	1.7864e-08
Adult_brain	DEP-ERPBC	ENSG00000233276	GPX1	3	49394609	49396033	5	2	1211235	5.0201	2.582e-07
Adult_brain	DEP-ERPBC	ENSG00000067560	RHOA	3	49396578	49449635	39	11	1203877	5.0084	2.7441e-07
Adult_brain	DEP-ERPBC	ENSG00000145022	TCTA	3	49449639	49453908	8	3	1179121	4.633	1.8021e-06
Adult_brain	DEP-ERPBC	ENSG00000173402	DAG1	3	49506136	49573051	12	4	1209469	5.0221	2.5554e-07
Adult_brain	DEP-ERPBC	ENSG00000164061	BSN	3	49591922	49708978	44	12	1190618	5.2244	8.7358e-08
Adult_brain	DEP-ERPBC	ENSG00000173531	MST1	3	49721380	49726486	6	3	1147920	4.6963	1.3248e-06
Adult_brain	DEP-ERPBC	ENSG00000173540	GMPPB	3	49754277	49761384	11	3	1210188	5.6038	1.0483e-08
Adult_brain	DEP-ERPBC	ENSG00000176095	IP6K1	3	49761727	49823975	42	9	1179070	5.0747	1.9405e-07
Adult_brain	DEP-ERPBC	ENSG00000177311	ZBTB38	3	141106654	141168634	74	13	1207173	5.145	1.3378e-07
Adult_brain	DEP-ERPBC	ENSG00000112992	NNT	5	43602825	43707507	121	22	1198385	4.6382	1.7572e-06
Adult_brain	DEP-ERPBC	ENSG00000157107	FCHO2	5	72251808	72386349	149	30	1199479	4.8277	6.9049e-07
Adult_brain	DEP-ERPBC	ENSG00000213585	VDAC1	5	133307606	133340824	32	5	1202626	4.69	1.3663e-06
Adult_brain	DEP-ERPBC	ENSG00000124564	SLC17A3	6	25845084	25882514	39	14	1196926	5.8347	2.6942e-09
Adult_brain	DEP-ERPBC	ENSG00000112343	TRIM38	6	25963030	25991454	28	10	1201807	5.0358	2.3788e-07
Adult_brain	DEP-ERPBC	ENSG00000158373	H2BC5	6	26158374	26171577	42	13	1198546	4.6269	1.8558e-06
Adult_brain	DEP-ERPBC	ENSG00000186470	BTN3A2	6	26365387	26378548	98	11	1201626	6.61	1.9214e-11
Adult_brain	DEP-ERPBC	ENSG00000124508	BTN2A2	6	26383324	26395102	107	19	1200825	6.4211	6.7646e-11
Adult_brain	DEP-ERPBC	ENSG00000026950	BTN3A1	6	26402465	26415444	57	15	1138518	5.1118	1.5958e-07
Adult_brain	DEP-ERPBC	ENSG00000112763	BTN2A1	6	26458132	26476849	74	11	1175965	6.5046	3.8938e-11
Adult_brain	DEP-ERPBC	ENSG00000124557	BTN1A1	6	26501449	26510650	73	16	1201712	5.0306	2.4449e-07
Adult_brain	DEP-ERPBC	ENSG00000146109	ABT1	6	26597180	26600972	44	11	1178686	5.5898	1.1369e-08
Adult_brain	DEP-ERPBC	ENSG00000181315	ZNF322	6	26634611	26659980	48	12	1203139	5.5981	1.0838e-08
Adult_brain	DEP-ERPBC	ENSG00000124635	H2BC11	6	27093676	27100529	46	11	1189370	7.0833	7.0386e-13
Adult_brain	DEP-ERPBC	ENSG00000158553	POM121L2	6	27276842	27279949	37	9	1201159	4.8914	5.0065e-07
Adult_brain	DEP-ERPBC	ENSG00000124613	ZNF391	6	27356497	27371683	10	4	1211235	5.6775	6.8332e-09
Adult_brain	DEP-ERPBC	ENSG00000096654	ZNF184	6	27418522	27440897	44	13	1176932	5.3412	4.617e-08
Adult_brain	DEP-ERPBC	ENSG00000185130	H2BC13	6	27775222	27775709	30	8	1198424	5.3206	5.1721e-08
Adult_brain	DEP-ERPBC	ENSG00000196747	H2AC13	6	27775977	27776479	4	1	1211235	6.1514	3.8409e-10
Adult_brain	DEP-ERPBC	ENSG00000276368	H2AC14	6	27782132	27782518	9	2	1181904	6.4391	6.0106e-11
Adult_brain	DEP-ERPBC	ENSG00000273703	H2BC14	6	27782822	27783202	7	2	1173524	6.174	3.3295e-10
Adult_brain	DEP-ERPBC	ENSG00000197238	H4C11	6	27791886	27792258	2	1	1211235	6.0607	6.7761e-10
Adult_brain	DEP-ERPBC	ENSG00000273542	H4C12	6	27798994	27799305	2	1	1211235	6.4155	7.0177e-11
Adult_brain	DEP-ERPBC	ENSG00000233822	H2BC15	6	27805538	27833576	6	3	1150800	6.9885	1.3889e-12
Adult_brain	DEP-ERPBC	ENSG00000275221	H2AC15	6	27805725	27806117	3	1	1211235	6.777	6.1349e-12
Adult_brain	DEP-ERPBC	ENSG00000276903	H2AC16	6	27833133	27833525	2	1	1211235	6.4261	6.5444e-11
Adult_brain	DEP-ERPBC	ENSG00000184357	H1-5	6	27834627	27835307	10	2	1211235	6.6212	1.7816e-11
Adult_brain	DEP-ERPBC	ENSG00000275379	H3C11	6	27839683	27840093	4	2	1030581	5.9489	1.3493e-09
Adult_brain	DEP-ERPBC	ENSG00000275126	H4C13	6	27840977	27841288	3	1	970363	5.2701	6.8186e-08
Adult_brain	DEP-ERPBC	ENSG00000168131	OR2B2	6	27878963	27880174	6	3	1209316	6.1303	4.3861e-10
Adult_brain	DEP-ERPBC	ENSG00000196812	ZSCAN16	6	28092338	28097860	20	8	1161013	6.6722	1.26e-11
Adult_brain	DEP-ERPBC	ENSG00000198315	ZKSCAN8	6	28109716	28127250	95	14	1144583	5.1418	1.3603e-07
Adult_brain	DEP-ERPBC	ENSG00000137185	ZSCAN9	6	28193042	28201260	18	6	1095166	6.0248	8.4653e-10
Adult_brain	DEP-ERPBC	ENSG00000187626	ZKSCAN4	6	28212401	28220002	8	3	1075745	4.8784	5.3482e-07
Adult_brain	DEP-ERPBC	ENSG00000189134	NKAPL	6	28227098	28228736	5	3	1083874	6.4747	4.7511e-11
Adult_brain	DEP-ERPBC	ENSG00000137338	PGBD1	6	28249349	28270326	63	15	1156085	7.164	3.9169e-13
Adult_brain	DEP-ERPBC	ENSG00000235109	ZSCAN31	6	28292514	28324048	67	13	1124077	6.3278	1.2437e-10
Adult_brain	DEP-ERPBC	ENSG00000198704	GPX6	6	28471073	28483570	10	4	1169452	5.2313	8.4151e-08
Adult_brain	DEP-ERPBC	ENSG00000197935	ZNF311	6	28962562	28973037	32	7	1057394	6.9153	2.3345e-12
Adult_brain	DEP-ERPBC	ENSG00000204695	OR14J1	6	29274467	29275432	79	14	1152748	5.8781	2.0752e-09
Adult_brain	DEP-ERPBC	ENSG00000204613	TRIM10	6	30119722	30128711	74	13	1179810	4.9304	4.104e-07
Adult_brain	DEP-ERPBC	ENSG00000127989	MTERF1	7	91500243	91510034	30	8	1210359	5.3729	3.8744e-08
Adult_brain	DEP-ERPBC	ENSG00000127914	AKAP9	7	91570181	91739987	34	5	1210558	5.0827	1.8609e-07
Adult_brain	DEP-ERPBC	ENSG00000001631	KRIT1	7	91828283	91875414	20	2	1210659	4.8847	5.1782e-07
Adult_brain	DEP-ERPBC	ENSG00000001629	ANKIB1	7	91875548	92030698	47	4	1188975	4.9959	2.9281e-07
Adult_brain	DEP-ERPBC	ENSG00000242950	ERVW-1	7	92097694	92107229	81	12	1163833	5.3485	4.4353e-08
Adult_brain	DEP-ERPBC	ENSG00000182752	PAPPA	9	118916083	119164601	115	30	1196789	5.1183	1.5413e-07
Adult_brain	DEP-ERPBC	ENSG00000078403	MLLT10	10	21813604	22032559	80	17	1191294	6.615	1.858e-11
Adult_brain	DEP-ERPBC	ENSG00000148444	COMMD3	10	22604903	22609237	18	5	1210843	4.6126	1.988e-06
Adult_brain	DEP-ERPBC	ENSG00000198561	CTNND1	11	57520715	57587018	44	9	1204711	4.5557	2.6108e-06
Adult_brain	DEP-ERPBC	ENSG00000110031	LPXN	11	58294344	58345693	85	22	1203906	4.7414	1.0614e-06
Adult_brain	DEP-ERPBC	ENSG00000172638	EFEMP2	11	65633918	65640377	8	2	1210997	4.7976	8.0305e-07
Adult_brain	DEP-ERPBC	ENSG00000175592	FOSL1	11	65659520	65667997	5	2	1206501	4.8511	6.1383e-07
Adult_brain	DEP-ERPBC	ENSG00000175550	DRAP1	11	65686728	65689032	25	8	1207496	5.3818	3.6878e-08
Adult_brain	DEP-ERPBC	ENSG00000170209	ANKK1	11	113258513	113271140	45	10	1211235	4.5254	3.0134e-06
Adult_brain	DEP-ERPBC	ENSG00000149295	DRD2	11	113280337	113346111	127	25	1210866	4.9621	3.4863e-07
Adult_brain	DEP-ERPBC	ENSG00000089902	RCOR1	14	103058998	103196913	351	52	1199255	5.3405	4.6355e-08
Adult_brain	DEP-ERPBC	ENSG00000166126	AMN	14	103388993	103397529	66	18	1197798	4.6732	1.4827e-06
Adult_brain	DEP-ERPBC	ENSG00000256053	COA8	14	104029299	104058524	49	5	1192761	4.5812	2.3114e-06
Adult_brain	DEP-ERPBC	ENSG00000182511	FES	15	91427642	91439006	22	7	1165116	5.784	3.6463e-09
Adult_brain	DEP-ERPBC	ENSG00000132510	KDM6B	17	7743222	7758114	18	7	1181444	5.4971	1.9308e-08
Adult_brain	DEP-ERPBC	ENSG00000220205	VAMP2	17	8062467	8066864	12	3	1208727	4.8905	5.0293e-07
Adult_brain	DEP-ERPBC	ENSG00000179029	TMEM107	17	8076555	8079717	13	4	1206123	4.5879	2.2383e-06
Adult_brain	DEP-ERPBC	ENSG00000161692	DBF4B	17	42785976	42829632	92	4	1196128	4.6684	1.5181e-06
Adult_brain	DEP-ERPBC	ENSG00000108883	EFTUD2	17	42927311	42977030	80	9	1188346	5.0249	2.519e-07
Adult_brain	DEP-ERPBC	ENSG00000186185	KIF18B	17	43002077	43025079	129	13	1182734	5.0512	2.195e-07
Adult_brain	DEP-ERPBC	ENSG00000006062	MAP3K14	17	43340488	43394406	97	15	1190963	5.0517	2.1892e-07
Adult_brain	DEP-ERPBC	ENSG00000159314	ARHGAP27	17	43471268	43511787	185	16	1188179	5.027	2.4915e-07
Adult_brain	DEP-ERPBC	ENSG00000225190	PLEKHM1	17	43513266	43568110	411	11	1198201	4.767	9.3493e-07
Adult_brain	DEP-ERPBC	ENSG00000120088	CRHR1	17	43861646	43913194	191	5	1182125	4.5948	2.1654e-06
Adult_brain	DEP-ERPBC	ENSG00000120071	KANSL1	17	44107282	44302755	285	16	1195559	5.3643	4.063e-08
Adult_brain	DEP-ERPBC	ENSG00000176681	LRRC37A	17	44370099	44415160	103	7	1185115	4.8425	6.4119e-07
Adult_brain	DEP-ERPBC	ENSG00000073969	NSF	17	44668035	44834830	204	15	1190910	5.2722	6.7401e-08
Adult_brain	DEP-ERPBC	ENSG00000141198	TOM1L1	17	52976748	53039317	23	6	1199758	4.5396	2.8182e-06
Adult_brain	DEP-ERPBC	ENSG00000141384	TAF4B	18	23805900	23971649	258	50	1201927	5.4951	1.9525e-08
Adult_brain	DEP-ERPBC	ENSG00000037757	MRI1	19	13875346	13885096	49	9	1182130	4.6701	1.505e-06
Adult_brain	DEP-ERPBC	ENSG00000105655	ISYNA1	19	18545198	18549111	3	2	1211235	5.4323	2.781e-08
Adult_brain	DEP-ERPBC	ENSG00000105656	ELL	19	18553473	18632937	83	13	1180622	4.7017	1.2898e-06
Adult_brain	DEP-ERPBC	ENSG00000006015	REX1BD	19	18699535	18703146	48	16	1205588	4.5595	2.564e-06
Adult_brain	DEP-ERPBC	ENSG00000101350	KIF3B	20	30865467	30922814	37	7	1203980	4.8416	6.4398e-07
Adult_brain	DEP-ERPBC	ENSG00000159873	CCDC117	22	29168662	29185289	50	15	1179682	4.7645	9.4647e-07
Adult_brain	DEP-ERPBC	ENSG00000183579	ZNRF3	22	29279580	29453475	91	21	1169096	5.4059	3.2243e-08
Adult_brain	DEP-ERPBC	ENSG00000239900	ADSL	22	40742504	40783480	26	8	1201082	5.0246	2.5222e-07
Adult_brain	DEP-ERPBC	ENSG00000196588	MRTFA	22	40806285	41032695	160	22	1202217	5.2667	6.9458e-08
Adult_brain	PTSD-ERNBC	ENSG00000174567	GOLT1A	1	204167288	204183220	25	6	301552	5.517	1.7245e-08
Adult_brain	PTSD-ERNBC	ENSG00000158615	PPP1R15B	1	204372515	204380919	58	5	301175	5.4948	1.9553e-08
Adult_brain	PTSD-ERNBC	ENSG00000187672	ERC2	3	55542336	56502391	400	62	301760	4.615	1.9653e-06
Adult_brain	PTSD-ERNBC	ENSG00000091831	ESR1	6	152011631	152450754	125	39	301534	4.9993	2.8777e-07
Adult_brain	PTSD-ERPBC	ENSG00000112992	NNT	5	43602825	43707507	121	22	349730	4.7354	1.0932e-06
Adult_brain	PTSD-ERPBC	ENSG00000204695	OR14J1	6	29274467	29275432	79	14	349261	4.5698	2.4404e-06
Adult_brain	PTSD-ERPBC	ENSG00000127914	AKAP9	7	91570181	91739987	34	5	349969	4.5661	2.4839e-06
Adult_brain	PTSD-ERPBC	ENSG00000242950	ERVW-1	7	92097694	92107229	81	12	349309	4.8078	7.6297e-07
Adult_brain	PTSD-ERPBC	ENSG00000078403	MLLT10	10	21813604	22032559	80	17	347945	4.8423	6.4188e-07
Adult_brain	PTSD-ERPBC	ENSG00000122877	EGR2	10	64571756	64578927	136	40	347946	4.7449	1.0432e-06
Adult_brain	PTSD-ERPBC	ENSG00000151532	VTI1A	10	114207016	114578503	97	26	349767	4.9466	3.777e-07
Adult_brain	PTSD-ERPBC	ENSG00000130592	LSP1	11	1874200	1913493	86	22	349701	4.6577	1.5992e-06
Adult_brain	PTSD-ERPBC	ENSG00000172638	EFEMP2	11	65633918	65640377	8	2	348311	4.5593	2.5663e-06
Adult_brain	PTSD-ERPBC	ENSG00000175550	DRAP1	11	65686728	65689032	25	8	349578	4.9515	3.682e-07
Adult_brain	PTSD-ERPBC	ENSG00000185650	ZFP36L1	14	69254377	69261453	181	41	349852	6.4798	4.5926e-11
Adult_brain	PTSD-ERPBC	ENSG00000182511	FES	15	91427642	91439006	22	7	349605	4.6103	2.01e-06
Adult_brain	PTSD-ERPBC	ENSG00000108883	EFTUD2	17	42927311	42977030	80	9	348930	4.6198	1.9202e-06
Adult_brain	PTSD-ERPBC	ENSG00000186185	KIF18B	17	43002077	43025079	129	13	349065	4.8065	7.6805e-07
Adult_brain	PTSD-ERPBC	ENSG00000006062	MAP3K14	17	43340488	43394406	97	15	346981	4.7918	8.2639e-07
Adult_brain	PTSD-ERPBC	ENSG00000159314	ARHGAP27	17	43471268	43511787	185	16	349014	4.8222	7.0998e-07
Adult_brain	PTSD-ERPBC	ENSG00000073969	NSF	17	44668035	44834830	204	15	349182	4.75	1.0169e-06
Adult_brain	PTSD-ERPBC	ENSG00000141198	TOM1L1	17	52976748	53039317	23	6	349905	4.8974	4.8556e-07
Adult_brain	PTSD-ERPBC	ENSG00000141384	TAF4B	18	23805900	23971649	258	50	349317	4.7635	9.5119e-07
Adult_brain	SCZ-ERNBC	ENSG00000188641	DPYD	1	97543299	98386605	52	16	257153	4.9213	4.2978e-07
Adult_brain	SCZ-ERNBC	ENSG00000159164	SV2A	1	149874870	149889434	99	13	257904	4.8466	6.2809e-07
Adult_brain	SCZ-ERNBC	ENSG00000058673	ZC3H11A	1	203764788	203824127	114	34	257772	4.8521	6.1086e-07
Adult_brain	SCZ-ERNBC	ENSG00000182004	SNRPE	1	203830743	203839678	76	23	257757	5.6725	7.0358e-09
Adult_brain	SCZ-ERNBC	ENSG00000174567	GOLT1A	1	204167288	204183220	25	6	253967	5.9724	1.1688e-09
Adult_brain	SCZ-ERNBC	ENSG00000158615	PPP1R15B	1	204372515	204380919	58	5	256354	6.0281	8.2949e-10
Adult_brain	SCZ-ERNBC	ENSG00000170382	LRRN2	1	204586298	204654861	85	17	257155	5.3421	4.5929e-08
Adult_brain	SCZ-ERNBC	ENSG00000138031	ADCY3	2	25042038	25142708	136	34	257084	5.0008	2.8546e-07
Adult_brain	SCZ-ERNBC	ENSG00000084733	RAB10	2	26256979	26360323	189	40	256794	4.5748	2.3832e-06
Adult_brain	SCZ-ERNBC	ENSG00000047849	MAP4	3	47892186	48130762	128	22	257317	4.6441	1.7078e-06
Adult_brain	SCZ-ERNBC	ENSG00000178537	SLC25A20	3	48894364	48936426	42	8	257995	4.5896	2.2206e-06
Adult_brain	SCZ-ERNBC	ENSG00000114861	FOXP1	3	71003844	71633140	264	46	257131	4.6748	1.471e-06
Adult_brain	SCZ-ERNBC	ENSG00000278637	H4C1	6	26021907	26022218	9	3	257966	4.6843	1.4045e-06
Adult_brain	SCZ-ERNBC	ENSG00000124557	BTN1A1	6	26501449	26510650	68	15	256948	4.5407	2.8036e-06
Adult_brain	SCZ-ERNBC	ENSG00000137185	ZSCAN9	6	28193042	28201260	14	6	257533	5.0414	2.3102e-07
Adult_brain	SCZ-ERNBC	ENSG00000235109	ZSCAN31	6	28292514	28324048	51	12	256401	4.8883	5.0868e-07
Adult_brain	SCZ-ERNBC	ENSG00000171611	PTCRA	6	42883727	42893573	129	28	257044	4.5577	2.5855e-06
Adult_brain	SCZ-ERNBC	ENSG00000214013	GANC	15	42565856	42649133	72	13	257506	4.691	1.3594e-06
Adult_brain	SCZ-ERNBC	ENSG00000168806	LCMT2	15	43615847	43622803	18	4	257918	4.8063	7.6875e-07
Adult_brain	SCZ-ERNBC	ENSG00000168803	ADAL	15	43622872	43646753	17	4	257908	5.1648	1.2034e-07
Adult_brain	SCZ-ERNBC	ENSG00000137822	TUBGCP4	15	43663299	43701969	7	3	258086	4.9801	3.178e-07
Adult_brain	SCZ-ERNBC	ENSG00000067369	TP53BP1	15	43695259	43802812	66	8	257688	4.7886	8.3956e-07
Adult_brain	SCZ-ERNBC	ENSG00000166963	MAP1A	15	43803156	43823818	34	5	257699	5.2217	8.8655e-08
Adult_brain	SCZ-ERNBC	ENSG00000168781	PPIP5K1	15	43825660	43882451	57	7	257436	4.9115	4.5182e-07
Adult_brain	SCZ-ERNBC	ENSG00000166762	CATSPER2	15	43920701	43941046	119	19	257528	4.9471	3.7671e-07
Adult_brain	SCZ-ERNBC	ENSG00000223572	CKMT1A	15	43985084	43991420	55	8	257069	4.6803	1.4324e-06
Adult_brain	SCZ-ERNBC	ENSG00000167004	PDIA3	15	44038590	44065477	7	2	257911	5.1846	1.0825e-07
Adult_brain	SCZ-ERNBC	ENSG00000182511	FES	15	91427642	91439006	22	7	258086	4.8771	5.3822e-07
Adult_brain	SCZ-ERNBC	ENSG00000108883	EFTUD2	17	42927311	42977030	80	9	258053	4.8312	6.7869e-07
Adult_brain	SCZ-ERNBC	ENSG00000186185	KIF18B	17	43002077	43025079	129	13	257715	4.6793	1.4393e-06
Adult_brain	SCZ-ERNBC	ENSG00000006062	MAP3K14	17	43340488	43394406	97	15	255885	4.985	3.0974e-07
Adult_brain	SCZ-ERNBC	ENSG00000159314	ARHGAP27	17	43471268	43511787	185	16	257463	4.7276	1.1358e-06
Adult_brain	SCZ-ERNBC	ENSG00000225190	PLEKHM1	17	43513266	43568110	411	11	258000	4.5715	2.4211e-06
Adult_brain	SCZ-ERNBC	ENSG00000176681	LRRC37A	17	44370099	44415160	103	7	256848	4.5369	2.8542e-06
Adult_brain	SCZ-ERNBC	ENSG00000130283	GDF1	19	18979354	19006905	26	8	257990	5.9507	1.3347e-09
Adult_brain	SCZ-ERNBC	ENSG00000064545	TMEM161A	19	19229978	19249302	36	5	257862	6.5781	2.3823e-11
Adult_brain	SCZ-ERNBC	ENSG00000130287	NCAN	19	19322782	19363042	10	3	257693	5.6225	9.4111e-09
Adult_brain	SCZ-ERNBC	ENSG00000187664	HAPLN4	19	19366450	19373605	18	6	256516	5.8172	2.9915e-09
Adult_brain	SCZ-ERNBC	ENSG00000213996	TM6SF2	19	19375175	19384097	8	3	257175	6.037	7.8494e-10
Adult_brain	SCZ-ERNBC	ENSG00000129933	MAU2	19	19431490	19469564	13	2	258086	5.8082	3.1579e-09
Adult_brain	SCZ-ERNBC	ENSG00000167491	GATAD2A	19	19496642	19619740	54	13	257401	5.8945	1.8791e-09
Adult_brain	SCZ-ERNBC	ENSG00000250067	YJEFN3	19	19639670	19648390	1	1	258086	6.5022	3.9577e-11
Adult_brain	SCZ-ERNBC	ENSG00000239900	ADSL	22	40742504	40783480	26	8	258086	5.3467	4.4796e-08
Adult_brain	SCZ-ERNBC	ENSG00000196588	MRTFA	22	40806285	41032695	160	22	257832	6.3637	9.8462e-11
Adult_brain	SCZ-ERNBC	ENSG00000100387	RBX1	22	41347363	41369313	34	10	255965	5.0044	2.8016e-07
Adult_brain	SCZ-ERPBC	ENSG00000243710	CFAP57	1	43637820	43720029	222	33	304866	4.5726	2.4087e-06
Adult_brain	SCZ-ERPBC	ENSG00000064012	CASP8	2	202098166	202152434	21	8	306080	4.8119	7.4733e-07
Adult_brain	SCZ-ERPBC	ENSG00000066248	NGEF	2	233743396	233877982	124	20	305999	4.5215	3.0708e-06
Adult_brain	SCZ-ERPBC	ENSG00000168268	NT5DC2	3	52558403	52569070	12	3	305077	4.6354	1.7816e-06
Adult_brain	SCZ-ERPBC	ENSG00000114902	SPCS1	3	52738971	52745162	43	8	305610	4.556	2.6066e-06
Adult_brain	SCZ-ERPBC	ENSG00000213533	STIMATE	3	52870772	52931612	25	6	305502	4.7271	1.1389e-06
Adult_brain	SCZ-ERPBC	ENSG00000163634	THOC7	3	63819546	63849579	23	4	305909	6.1035	5.1887e-10
Adult_brain	SCZ-ERPBC	ENSG00000163635	ATXN7	3	63850236	63989138	68	17	305490	5.34	4.6469e-08
Adult_brain	SCZ-ERPBC	ENSG00000073711	PPP2R3A	3	135684515	135866733	229	25	304754	4.6513	1.6492e-06
Adult_brain	SCZ-ERPBC	ENSG00000168594	ADAM29	4	175839509	175899331	8	2	305747	5.1983	1.0059e-07
Adult_brain	SCZ-ERPBC	ENSG00000112992	NNT	5	43602825	43707507	121	22	305657	5.1833	1.0903e-07
Adult_brain	SCZ-ERPBC	ENSG00000164588	HCN1	5	45255052	45696600	67	12	305946	6.0547	7.0356e-10
Adult_brain	SCZ-ERPBC	ENSG00000170571	EMB	5	49692026	49737201	102	12	305965	5.7644	4.0963e-09
Adult_brain	SCZ-ERPBC	ENSG00000164199	ADGRV1	5	89854614	90460254	229	46	304154	4.5346	2.8861e-06
Adult_brain	SCZ-ERPBC	ENSG00000213585	VDAC1	5	133307606	133340824	32	5	305867	4.5688	2.4524e-06
Adult_brain	SCZ-ERPBC	ENSG00000044115	CTNNA1	5	138089107	138270723	67	14	305383	4.6265	1.8596e-06
Adult_brain	SCZ-ERPBC	ENSG00000010017	RANBP9	6	13621730	13711796	55	9	305931	4.8675	5.6509e-07
Adult_brain	SCZ-ERPBC	ENSG00000146039	SLC17A4	6	25754927	25781419	55	11	304840	5.2634	7.0722e-08
Adult_brain	SCZ-ERPBC	ENSG00000124568	SLC17A1	6	25783125	25832287	32	9	304278	4.7728	9.0833e-07
Adult_brain	SCZ-ERPBC	ENSG00000124564	SLC17A3	6	25845084	25882514	38	14	305132	7.0621	8.2e-13
Adult_brain	SCZ-ERPBC	ENSG00000112337	SLC17A2	6	25912982	25930954	19	5	305889	6.2468	2.0945e-10
Adult_brain	SCZ-ERPBC	ENSG00000112343	TRIM38	6	25963030	25991454	28	10	305903	7.0906	6.6763e-13
Adult_brain	SCZ-ERPBC	ENSG00000124610	H1-1	6	26017313	26017960	43	11	302762	5.1041	1.6621e-07
Adult_brain	SCZ-ERPBC	ENSG00000278637	H4C1	6	26021907	26022218	9	3	305999	6.114	4.8569e-10
Adult_brain	SCZ-ERPBC	ENSG00000124529	H4C2	6	26027124	26027480	35	8	304821	4.6354	1.7816e-06
Adult_brain	SCZ-ERPBC	ENSG00000276410	H2BC3	6	26043505	26043885	9	4	305999	5.9243	1.5684e-09
Adult_brain	SCZ-ERPBC	ENSG00000187837	H1-2	6	26056015	26056656	20	8	304510	5.959	1.2691e-09
Adult_brain	SCZ-ERPBC	ENSG00000010704	HFE	6	26087509	26098571	51	12	304786	5.621	9.4937e-09
Adult_brain	SCZ-ERPBC	ENSG00000187475	H1-6	6	26107647	26108364	50	13	304983	4.9283	4.1466e-07
Adult_brain	SCZ-ERPBC	ENSG00000180573	H2AC6	6	26124373	26139330	77	15	305557	5.4381	2.6927e-08
Adult_brain	SCZ-ERPBC	ENSG00000274290	H2BC6	6	26172287	26184883	78	12	305225	4.832	6.7586e-07
Adult_brain	SCZ-ERPBC	ENSG00000186470	BTN3A2	6	26365387	26378548	69	10	305622	5.9843	1.0865e-09
Adult_brain	SCZ-ERPBC	ENSG00000124508	BTN2A2	6	26383324	26395102	92	17	304975	5.4364	2.7178e-08
Adult_brain	SCZ-ERPBC	ENSG00000026950	BTN3A1	6	26402465	26415444	53	14	304192	4.834	6.6918e-07
Adult_brain	SCZ-ERPBC	ENSG00000112763	BTN2A1	6	26458132	26476849	51	10	305753	4.865	5.7225e-07
Adult_brain	SCZ-ERPBC	ENSG00000124557	BTN1A1	6	26501449	26510650	68	15	304981	4.7143	1.2125e-06
Adult_brain	SCZ-ERPBC	ENSG00000181315	ZNF322	6	26634611	26659980	42	10	305554	5.3282	4.9584e-08
Adult_brain	SCZ-ERPBC	ENSG00000158553	POM121L2	6	27276842	27279949	33	7	305840	4.6055	2.0574e-06
Adult_brain	SCZ-ERPBC	ENSG00000233822	H2BC15	6	27805538	27833576	4	2	306119	4.9079	4.6026e-07
Adult_brain	SCZ-ERPBC	ENSG00000275379	H3C11	6	27839683	27840093	3	1	306119	4.5473	2.7163e-06
Adult_brain	SCZ-ERPBC	ENSG00000196812	ZSCAN16	6	28092338	28097860	16	8	303424	4.6644	1.5472e-06
Adult_brain	SCZ-ERPBC	ENSG00000235109	ZSCAN31	6	28292514	28324048	51	12	304434	4.7641	9.4841e-07
Adult_brain	SCZ-ERPBC	ENSG00000187987	ZSCAN23	6	28400432	28411244	48	11	305161	5.4545	2.4562e-08
Adult_brain	SCZ-ERPBC	ENSG00000204614	TRIM40	6	30103885	30116512	108	15	301743	4.6042	2.0704e-06
Adult_brain	SCZ-ERPBC	ENSG00000204613	TRIM10	6	30119722	30128711	71	12	293638	5.1174	1.5488e-07
Adult_brain	SCZ-ERPBC	ENSG00000204536	CCHCR1	6	31110216	31126015	35	8	305986	4.542	2.7858e-06
Adult_brain	SCZ-ERPBC	ENSG00000204344	STK19	6	31939608	31949228	255	22	305432	4.6033	2.0791e-06
Adult_brain	SCZ-ERPBC	ENSG00000171611	PTCRA	6	42883727	42893573	129	28	305077	5.5193	1.7015e-08
Adult_brain	SCZ-ERPBC	ENSG00000137161	CNPY3	6	42896930	42907025	71	16	304657	4.5892	2.2246e-06
Adult_brain	SCZ-ERPBC	ENSG00000146540	C7orf50	7	1036622	1177893	87	16	305775	4.7171	1.196e-06
Adult_brain	SCZ-ERPBC	ENSG00000104228	TRIM35	8	27142404	27168836	63	15	305692	5.6224	9.4136e-09
Adult_brain	SCZ-ERPBC	ENSG00000120899	PTK2B	8	27168999	27316908	514	46	305183	4.868	5.6374e-07
Adult_brain	SCZ-ERPBC	ENSG00000136826	KLF4	9	110247133	110252047	92	19	305508	4.7101	1.2378e-06
Adult_brain	SCZ-ERPBC	ENSG00000138311	ZNF365	10	64133951	64431771	162	41	305485	5.3637	4.0762e-08
Adult_brain	SCZ-ERPBC	ENSG00000122877	EGR2	10	64571756	64578927	136	40	305024	5.7287	5.061e-09
Adult_brain	SCZ-ERPBC	ENSG00000110031	LPXN	11	58294344	58345693	85	22	303671	5.0542	2.1615e-07
Adult_brain	SCZ-ERPBC	ENSG00000168070	MAJIN	11	64705702	64739495	91	24	305335	4.8326	6.7372e-07
Adult_brain	SCZ-ERPBC	ENSG00000168062	BATF2	11	64755415	64764517	64	17	304852	4.5384	2.8339e-06
Adult_brain	SCZ-ERPBC	ENSG00000168060	NAALADL1	11	64812295	64826021	87	19	305317	4.7631	9.5342e-07
Adult_brain	SCZ-ERPBC	ENSG00000173327	MAP3K11	11	65365226	65381713	22	8	304539	5.1951	1.0228e-07
Adult_brain	SCZ-ERPBC	ENSG00000175550	DRAP1	11	65686728	65689032	25	8	301460	4.9075	4.6115e-07
Adult_brain	SCZ-ERPBC	ENSG00000103653	CSK	15	75074398	75095539	40	9	303549	4.7188	1.1859e-06
Adult_brain	SCZ-ERPBC	ENSG00000140474	ULK3	15	75128457	75135538	20	5	305696	5.1409	1.3672e-07
Adult_brain	SCZ-ERPBC	ENSG00000182511	FES	15	91427642	91439006	22	7	306119	7.0179	1.1259e-12
Adult_brain	SCZ-ERPBC	ENSG00000167703	SLC43A2	17	1472561	1532130	166	30	305492	4.8263	6.9543e-07
Adult_brain	SCZ-ERPBC	ENSG00000132383	RPA1	17	1733278	1802848	160	25	305868	4.6981	1.3128e-06
Adult_brain	SCZ-ERPBC	ENSG00000108557	RAI1	17	17584787	17714767	36	6	305726	5.1035	1.6667e-07
Adult_brain	SCZ-ERPBC	ENSG00000072310	SREBF1	17	17715387	17740316	69	17	305533	4.6416	1.7288e-06
Adult_brain	SCZ-ERPBC	ENSG00000175662	TOM1L2	17	17746825	17875734	34	3	306041	4.9308	4.0941e-07
Adult_brain	SCZ-ERPBC	ENSG00000141034	GID4	17	17942606	17971718	43	9	306073	4.8259	6.969e-07
Adult_brain	SCZ-ERPBC	ENSG00000171928	TVP23B	17	18684308	18710027	19	5	305929	5.0242	2.5281e-07
Adult_brain	SCZ-ERPBC	ENSG00000131462	TUBG1	17	40761694	40767252	4	2	306119	4.6628	1.5599e-06
Adult_brain	SCZ-ERPBC	ENSG00000180336	MEIOC	17	42733840	42753167	27	9	304603	4.6701	1.5055e-06
Adult_brain	SCZ-ERPBC	ENSG00000161692	DBF4B	17	42785976	42829632	92	4	305920	5.6478	8.1267e-09
Adult_brain	SCZ-ERPBC	ENSG00000108883	EFTUD2	17	42927311	42977030	80	9	306086	6.1819	3.1677e-10
Adult_brain	SCZ-ERPBC	ENSG00000186185	KIF18B	17	43002077	43025079	129	13	305748	6.1318	4.3441e-10
Adult_brain	SCZ-ERPBC	ENSG00000006062	MAP3K14	17	43340488	43394406	97	15	303918	6.5307	3.2737e-11
Adult_brain	SCZ-ERPBC	ENSG00000159314	ARHGAP27	17	43471268	43511787	185	16	305496	6.1958	2.8991e-10
Adult_brain	SCZ-ERPBC	ENSG00000225190	PLEKHM1	17	43513266	43568110	411	11	306033	5.8759	2.1028e-09
Adult_brain	SCZ-ERPBC	ENSG00000120088	CRHR1	17	43861646	43913194	191	5	305532	5.7522	4.4053e-09
Adult_brain	SCZ-ERPBC	ENSG00000185294	SPPL2C	17	43922201	43924438	66	2	306020	5.4629	2.3421e-08
Adult_brain	SCZ-ERPBC	ENSG00000186868	MAPT	17	43971748	44105700	188	3	306087	5.5332	1.5726e-08
Adult_brain	SCZ-ERPBC	ENSG00000256762	STH	17	44076616	44077060	10	2	306119	5.5833	1.1799e-08
Adult_brain	SCZ-ERPBC	ENSG00000120071	KANSL1	17	44107282	44302755	285	16	305844	6.0411	7.6531e-10
Adult_brain	SCZ-ERPBC	ENSG00000176681	LRRC37A	17	44370099	44415160	103	7	304881	6.0034	9.6621e-10
Adult_brain	SCZ-ERPBC	ENSG00000073969	NSF	17	44668035	44834830	204	15	305991	6.1329	4.3138e-10
Adult_brain	SCZ-ERPBC	ENSG00000141384	TAF4B	18	23805900	23971649	258	50	305399	5.2868	6.2233e-08
Adult_brain	SCZ-ERPBC	ENSG00000196628	TCF4	18	52889562	53303258	507	54	304885	4.6707	1.501e-06
Adult_brain	SCZ-ERPBC	ENSG00000105696	TMEM59L	19	18718240	18731849	82	15	305952	4.6703	1.5041e-06
Adult_brain	SCZ-ERPBC	ENSG00000130283	GDF1	19	18979354	19006905	26	8	306023	6.5634	2.6297e-11
Adult_brain	SCZ-ERPBC	ENSG00000064545	TMEM161A	19	19229978	19249302	36	5	305895	7.0594	8.3603e-13
Adult_brain	SCZ-ERPBC	ENSG00000130287	NCAN	19	19322782	19363042	10	3	305726	5.8145	3.04e-09
Adult_brain	SCZ-ERPBC	ENSG00000187664	HAPLN4	19	19366450	19373605	18	6	304549	5.9759	1.1444e-09
Adult_brain	SCZ-ERPBC	ENSG00000213996	TM6SF2	19	19375175	19384097	8	3	305208	6.3171	1.3322e-10
Adult_brain	SCZ-ERPBC	ENSG00000129933	MAU2	19	19431490	19469564	13	2	306119	6.4064	7.4518e-11
Adult_brain	SCZ-ERPBC	ENSG00000167491	GATAD2A	19	19496642	19619740	54	13	305434	6.4619	5.1703e-11
Adult_brain	SCZ-ERPBC	ENSG00000250067	YJEFN3	19	19639670	19648390	1	1	306119	7.4448	4.8563e-14
Adult_brain	SCZ-ERPBC	ENSG00000181896	ZNF101	19	19779660	19794315	39	13	305189	4.7819	8.6841e-07
Adult_brain	SCZ-ERPBC	ENSG00000239900	ADSL	22	40742504	40783480	26	8	306119	5.6009	1.0662e-08
Adult_brain	SCZ-ERPBC	ENSG00000196588	MRTFA	22	40806285	41032695	160	22	305865	6.6273	1.7098e-11
B) Cortical_Neuron(H2)
P < 1.93e-07	Bonferroni-corrected significant (i.e., P is lower than 0.05 / nGenes / nTrait pairs = 0.05 / 16206 / 16 = 1.93e-07)
1.93e-07 < P < 3.09e-06	Nominally significant (i.e., P is lower than 0.05 / nGenes = 0.05 / 16206 = 3.09e-06)
Cell type	Trait	GENE	SYMBOL	CHR	START	STOP	NSNPS	NPARAM	N	ZSTAT	P
Cortical_Neuron	ADHD-ERNBC	ENSG00000175262	C1orf127	1	11006530	11042094	134	25	347724	4.5247	3.0238e-06
Cortical_Neuron	ADHD-ERNBC	ENSG00000035115	SH3YL1	2	218136	264810	218	27	346392	4.6944	1.337e-06
Cortical_Neuron	ADHD-ERNBC	ENSG00000011198	ABHD5	3	43732362	43760541	115	33	345129	4.9475	3.7588e-07
Cortical_Neuron	ADHD-ERNBC	ENSG00000178537	SLC25A20	3	48894364	48936426	56	10	352152	5.0487	2.2245e-07
Cortical_Neuron	ADHD-ERNBC	ENSG00000172046	USP19	3	49145479	49158371	41	9	349316	5.6493	8.0574e-09
Cortical_Neuron	ADHD-ERNBC	ENSG00000236980	C3orf84	3	49215065	49229291	23	7	352615	5.4107	3.139e-08
Cortical_Neuron	ADHD-ERNBC	ENSG00000173421	IHO1	3	49235861	49295537	61	16	350301	5.1558	1.2629e-07
Cortical_Neuron	ADHD-ERNBC	ENSG00000173402	DAG1	3	49506136	49573051	100	12	349063	5.6341	8.798e-09
Cortical_Neuron	ADHD-ERNBC	ENSG00000164061	BSN	3	49591922	49708978	29	7	351545	4.9495	3.7203e-07
Cortical_Neuron	ADHD-ERNBC	ENSG00000164068	RNF123	3	49726932	49758960	106	20	345984	5.715	5.4864e-09
Cortical_Neuron	ADHD-ERNBC	ENSG00000173540	GMPPB	3	49754277	49761384	20	7	346644	5.4586	2.3995e-08
Cortical_Neuron	ADHD-ERNBC	ENSG00000176095	IP6K1	3	49761727	49823975	78	16	352087	5.5452	1.4684e-08
Cortical_Neuron	ADHD-ERNBC	ENSG00000164078	MST1R	3	49924435	49941306	6	2	351490	4.8281	6.8935e-07
Cortical_Neuron	ADHD-ERNBC	ENSG00000177542	SLC25A22	11	790475	798333	4	2	312334	5.3991	3.3494e-08
Cortical_Neuron	ADHD-ERNBC	ENSG00000177595	PIDD1	11	799184	805245	10	1	334352	4.9689	3.3664e-07
Cortical_Neuron	ADHD-ERNBC	ENSG00000177600	RPLP2	11	809647	812875	3	1	348604	5.1855	1.0774e-07
Cortical_Neuron	ADHD-ERNBC	ENSG00000131351	HAUS8	19	17160539	17186435	71	18	347030	4.8414	6.448e-07
Cortical_Neuron	ADHD-ERNBC	ENSG00000160113	NR2F6	19	17342692	17356749	8	3	351017	4.7322	1.1107e-06
Cortical_Neuron	ADHD-ERNBC	ENSG00000127220	ABHD8	19	17402940	17414282	11	3	324434	4.9157	4.4232e-07
Cortical_Neuron	ADHD-ERNBC	ENSG00000130311	DDA1	19	17420340	17434110	23	6	351011	5.0901	1.7898e-07
Cortical_Neuron	ADHD-ERNBC	ENSG00000064490	RFXANK	19	19303039	19312678	20	7	345230	4.9229	4.2637e-07
Cortical_Neuron	ADHD-ERNBC	ENSG00000130287	NCAN	19	19322782	19363042	20	4	345543	4.7242	1.1551e-06
Cortical_Neuron	ADHD-ERNBC	ENSG00000213996	TM6SF2	19	19375175	19384097	8	3	352367	5.1982	1.0062e-07
Cortical_Neuron	ADHD-ERNBC	ENSG00000105705	SUGP1	19	19387320	19431653	26	8	351942	4.7262	1.1436e-06
Cortical_Neuron	ADHD-ERNBC	ENSG00000129933	MAU2	19	19431490	19469564	20	5	345424	4.8856	5.1545e-07
Cortical_Neuron	ADHD-ERNBC	ENSG00000250067	YJEFN3	19	19639670	19648390	1	1	352976	4.7076	1.2534e-06
Cortical_Neuron	ADHD-ERNBC	ENSG00000239900	ADSL	22	40742504	40783480	93	14	350535	4.9946	2.9482e-07
Cortical_Neuron	ADHD-ERNBC	ENSG00000196588	MRTFA	22	40806285	41032695	86	14	348279	5.7487	4.4964e-09
Cortical_Neuron	ADHD-ERNBC	ENSG00000100401	RANGAP1	22	41641615	41682255	63	13	347788	5.2635	7.0673e-08
Cortical_Neuron	ADHD-ERPBC	ENSG00000243710	CFAP57	1	43637820	43720029	244	35	387386	5.933	1.4875e-09
Cortical_Neuron	ADHD-ERPBC	ENSG00000198198	SZT2	1	43855553	43919918	96	14	399157	4.8462	6.2929e-07
Cortical_Neuron	ADHD-ERPBC	ENSG00000142949	PTPRF	1	43996547	44089337	153	16	396267	5.5958	1.0979e-08
Cortical_Neuron	ADHD-ERPBC	ENSG00000066135	KDM4A	1	44115829	44171186	34	11	378193	6.0652	6.5885e-10
Cortical_Neuron	ADHD-ERPBC	ENSG00000117281	CD160	1	145695798	145715614	1	1	401009	5.401	3.3144e-08
Cortical_Neuron	ADHD-ERPBC	ENSG00000134107	BHLHE40	3	5020801	5027008	122	26	395700	5.3552	4.2719e-08
Cortical_Neuron	ADHD-ERPBC	ENSG00000172046	USP19	3	49145479	49158371	41	9	397349	4.8322	6.7508e-07
Cortical_Neuron	ADHD-ERPBC	ENSG00000173421	IHO1	3	49235861	49295537	61	16	398334	4.8211	7.138e-07
Cortical_Neuron	ADHD-ERPBC	ENSG00000173402	DAG1	3	49506136	49573051	100	12	397096	4.7255	1.1478e-06
Cortical_Neuron	ADHD-ERPBC	ENSG00000164068	RNF123	3	49726932	49758960	106	20	394017	4.9236	4.2492e-07
Cortical_Neuron	ADHD-ERPBC	ENSG00000173540	GMPPB	3	49754277	49761384	20	7	394677	4.7921	8.2543e-07
Cortical_Neuron	ADHD-ERPBC	ENSG00000176095	IP6K1	3	49761727	49823975	78	16	400120	4.5488	2.6973e-06
Cortical_Neuron	ADHD-ERPBC	ENSG00000164588	HCN1	5	45255052	45696600	82	16	392928	6.7667	6.5882e-12
Cortical_Neuron	ADHD-ERPBC	ENSG00000010017	RANBP9	6	13621730	13711796	97	16	398319	4.6828	1.4148e-06
Cortical_Neuron	ADHD-ERPBC	ENSG00000122687	MRM2	7	2273926	2281833	32	7	396171	4.7443	1.0463e-06
Cortical_Neuron	ADHD-ERPBC	ENSG00000180592	SKIDA1	10	21802407	21814611	24	6	395544	5.6152	9.8144e-09
Cortical_Neuron	ADHD-ERPBC	ENSG00000078403	MLLT10	10	21813604	22032559	58	11	394831	5.9204	1.6054e-09
Cortical_Neuron	ADHD-ERPBC	ENSG00000023191	RNH1	11	494512	507300	54	11	388541	5.9208	1.6024e-09
Cortical_Neuron	ADHD-ERPBC	ENSG00000177225	GATD1	11	767222	777487	9	3	398890	4.9294	4.1243e-07
Cortical_Neuron	ADHD-ERPBC	ENSG00000177542	SLC25A22	11	790475	798333	4	2	360367	5.7832	3.664e-09
Cortical_Neuron	ADHD-ERPBC	ENSG00000177595	PIDD1	11	799184	805245	10	1	382385	5.2908	6.0902e-08
Cortical_Neuron	ADHD-ERPBC	ENSG00000177600	RPLP2	11	809647	812875	3	1	396637	5.363	4.0932e-08
Cortical_Neuron	ADHD-ERPBC	ENSG00000105649	RAB3A	19	18307594	18314884	13	4	394522	5.0384	2.3477e-07
Cortical_Neuron	ADHD-ERPBC	ENSG00000130517	PGPEP1	19	18451397	18480760	127	40	385288	4.802	7.8526e-07
Cortical_Neuron	ADHD-ERPBC	ENSG00000105655	ISYNA1	19	18545198	18549111	3	2	343337	5.835	2.6899e-09
Cortical_Neuron	ADHD-ERPBC	ENSG00000105656	ELL	19	18553473	18632937	180	28	387278	5.0069	2.7663e-07
Cortical_Neuron	ADHD-ERPBC	ENSG00000105669	COPE	19	19010323	19030206	21	4	385829	5.5457	1.4635e-08
Cortical_Neuron	ADHD-ERPBC	ENSG00000064545	TMEM161A	19	19229978	19249302	23	5	400259	4.9051	4.6678e-07
Cortical_Neuron	ADHD-ERPBC	ENSG00000064490	RFXANK	19	19303039	19312678	20	7	393263	5.303	5.6948e-08
Cortical_Neuron	ADHD-ERPBC	ENSG00000130287	NCAN	19	19322782	19363042	20	4	393576	4.9312	4.087e-07
Cortical_Neuron	ADHD-ERPBC	ENSG00000213996	TM6SF2	19	19375175	19384097	8	3	400400	5.4526	2.4814e-08
Cortical_Neuron	ADHD-ERPBC	ENSG00000105705	SUGP1	19	19387320	19431653	26	8	399975	4.7764	8.9234e-07
Cortical_Neuron	ADHD-ERPBC	ENSG00000129933	MAU2	19	19431490	19469564	20	5	393457	5.4478	2.5503e-08
Cortical_Neuron	ADHD-ERPBC	ENSG00000167491	GATAD2A	19	19496642	19619740	16	5	400370	4.5407	2.804e-06
Cortical_Neuron	ADHD-ERPBC	ENSG00000250067	YJEFN3	19	19639670	19648390	1	1	401009	5.3494	4.4117e-08
Cortical_Neuron	ADHD-ERPBC	ENSG00000101161	PRPF6	20	62612488	62664453	14	5	364535	4.7897	8.3507e-07
Cortical_Neuron	ADHD-ERPBC	ENSG00000187051	RPS19BP1	22	39925098	39928860	29	11	400218	4.7437	1.0494e-06
Cortical_Neuron	ADHD-ERPBC	ENSG00000239900	ADSL	22	40742504	40783480	93	14	398568	5.2753	6.628e-08
Cortical_Neuron	ADHD-ERPBC	ENSG00000196588	MRTFA	22	40806285	41032695	86	14	396312	6.5222	3.4633e-11
Cortical_Neuron	ADHD-ERPBC	ENSG00000100401	RANGAP1	22	41641615	41682255	63	13	395821	5.7972	3.3713e-09
Cortical_Neuron	AN-ERNBC	ENSG00000047849	MAP4	3	47892186	48130762	92	16	195522	4.5598	2.5605e-06
Cortical_Neuron	AN-ERNBC	ENSG00000164048	ZNF589	3	48282590	48340743	95	20	197293	5.0883	1.8064e-07
Cortical_Neuron	AN-ERNBC	ENSG00000164054	SHISA5	3	48509197	48542259	36	10	197649	5.1254	1.4847e-07
Cortical_Neuron	AN-ERNBC	ENSG00000145040	UCN2	3	48599160	48601206	38	9	197509	6.0784	6.0705e-10
Cortical_Neuron	AN-ERNBC	ENSG00000010256	UQCRC1	3	48636436	48647470	14	2	197869	6.3694	9.4915e-11
Cortical_Neuron	AN-ERNBC	ENSG00000183396	TMEM89	3	48658192	48659288	13	3	199959	6.2253	2.4026e-10
Cortical_Neuron	AN-ERNBC	ENSG00000008300	CELSR3	3	48673902	48700348	20	4	199691	4.6054	2.0588e-06
Cortical_Neuron	AN-ERNBC	ENSG00000213672	NCKIPSD	3	48711277	48723360	3	2	195189	6.014	9.0483e-10
Cortical_Neuron	AN-ERNBC	ENSG00000068745	IP6K2	3	48725436	48754711	34	7	198193	6.0791	6.0433e-10
Cortical_Neuron	AN-ERNBC	ENSG00000178537	SLC25A20	3	48894364	48936426	56	10	199661	6.0861	5.7849e-10
Cortical_Neuron	AN-ERNBC	ENSG00000178467	P4HTM	3	49027319	49044587	47	6	197946	5.2427	7.9119e-08
Cortical_Neuron	AN-ERNBC	ENSG00000178252	WDR6	3	49044495	49053386	25	6	197812	4.5871	2.2476e-06
Cortical_Neuron	AN-ERNBC	ENSG00000178057	NDUFAF3	3	49057892	49060928	16	3	199959	5.7258	5.146e-09
Cortical_Neuron	AN-ERNBC	ENSG00000198218	QRICH1	3	49067140	49131796	165	16	197955	5.7545	4.3441e-09
Cortical_Neuron	AN-ERNBC	ENSG00000172053	QARS1	3	49133365	49142568	3	2	199959	4.889	5.067e-07
Cortical_Neuron	AN-ERNBC	ENSG00000172046	USP19	3	49145479	49158371	41	9	198855	6.0478	7.3435e-10
Cortical_Neuron	AN-ERNBC	ENSG00000177352	CCDC71	3	49199968	49203754	23	6	199337	4.6269	1.8563e-06
Cortical_Neuron	AN-ERNBC	ENSG00000185909	KLHDC8B	3	49209044	49213919	5	2	199959	5.5348	1.5578e-08
Cortical_Neuron	AN-ERNBC	ENSG00000236980	C3orf84	3	49215065	49229291	23	7	196890	5.8392	2.6232e-09
Cortical_Neuron	AN-ERNBC	ENSG00000173421	IHO1	3	49235861	49295537	61	16	197605	5.6732	7.0085e-09
Cortical_Neuron	AN-ERNBC	ENSG00000188315	C3orf62	3	49306219	49315342	5	2	197097	5.325	5.0478e-08
Cortical_Neuron	AN-ERNBC	ENSG00000233276	GPX1	3	49394609	49396033	5	2	199904	5.2945	5.9671e-08
Cortical_Neuron	AN-ERNBC	ENSG00000145022	TCTA	3	49449639	49453908	8	3	199880	4.6084	2.029e-06
Cortical_Neuron	AN-ERNBC	ENSG00000145020	AMT	3	49454208	49460186	7	2	199959	5.1573	1.2525e-07
Cortical_Neuron	AN-ERNBC	ENSG00000173402	DAG1	3	49506136	49573051	100	12	198620	5.467	2.2879e-08
Cortical_Neuron	AN-ERNBC	ENSG00000164061	BSN	3	49591922	49708978	29	7	199237	5.9669	1.2087e-09
Cortical_Neuron	AN-ERNBC	ENSG00000164062	APEH	3	49711435	49721396	14	6	195863	4.8158	7.3313e-07
Cortical_Neuron	AN-ERNBC	ENSG00000173531	MST1	3	49721380	49726486	6	3	199959	5.3479	4.448e-08
Cortical_Neuron	AN-ERNBC	ENSG00000164068	RNF123	3	49726932	49758960	106	20	196909	5.1112	1.601e-07
Cortical_Neuron	AN-ERNBC	ENSG00000173540	GMPPB	3	49754277	49761384	20	7	198876	5.1983	1.0058e-07
Cortical_Neuron	AN-ERNBC	ENSG00000176095	IP6K1	3	49761727	49823975	78	16	197987	5.5845	1.1717e-08
Cortical_Neuron	AN-ERNBC	ENSG00000182179	UBA7	3	49842640	49851379	2	1	199959	4.6351	1.7839e-06
Cortical_Neuron	AN-ERNBC	ENSG00000004534	RBM6	3	49977440	50114685	7	4	194124	4.7214	1.1713e-06
Cortical_Neuron	AN-ERNBC	ENSG00000127220	ABHD8	19	17402940	17414282	11	3	199959	5.2112	9.3788e-08
Cortical_Neuron	AN-ERNBC	ENSG00000130312	MRPL34	19	17403418	17417652	21	3	198711	4.6116	1.998e-06
Cortical_Neuron	AN-ERNBC	ENSG00000130311	DDA1	19	17420340	17434110	23	6	199299	4.8395	6.5067e-07
Cortical_Neuron	AN-ERPBC	ENSG00000116678	LEPR	1	65886335	66107242	313	52	247307	4.5667	2.4769e-06
Cortical_Neuron	AN-ERPBC	ENSG00000138375	SMARCAL1	2	217277137	217347776	135	33	246612	4.7088	1.246e-06
Cortical_Neuron	AN-ERPBC	ENSG00000178537	SLC25A20	3	48894364	48936426	56	10	247694	4.7963	8.0792e-07
Cortical_Neuron	AN-ERPBC	ENSG00000172046	USP19	3	49145479	49158371	41	9	246888	5.0695	1.9948e-07
Cortical_Neuron	AN-ERPBC	ENSG00000236980	C3orf84	3	49215065	49229291	23	7	244923	4.9557	3.6042e-07
Cortical_Neuron	AN-ERPBC	ENSG00000173421	IHO1	3	49235861	49295537	61	16	245638	4.9639	3.4537e-07
Cortical_Neuron	AN-ERPBC	ENSG00000173402	DAG1	3	49506136	49573051	100	12	246653	4.8466	6.2812e-07
Cortical_Neuron	AN-ERPBC	ENSG00000164061	BSN	3	49591922	49708978	29	7	247270	5.296	5.9188e-08
Cortical_Neuron	AN-ERPBC	ENSG00000164068	RNF123	3	49726932	49758960	106	20	244942	5.0434	2.2871e-07
Cortical_Neuron	AN-ERPBC	ENSG00000173540	GMPPB	3	49754277	49761384	20	7	246909	5.0034	2.8168e-07
Cortical_Neuron	AN-ERPBC	ENSG00000176095	IP6K1	3	49761727	49823975	78	16	246020	4.6316	1.8142e-06
Cortical_Neuron	AN-ERPBC	ENSG00000182179	UBA7	3	49842640	49851379	2	1	247992	4.863	5.782e-07
Cortical_Neuron	AN-ERPBC	ENSG00000114861	FOXP1	3	71003844	71633140	96	35	243362	5.1944	1.0267e-07
Cortical_Neuron	AN-ERPBC	ENSG00000164588	HCN1	5	45255052	45696600	82	16	244042	4.5753	2.3774e-06
Cortical_Neuron	AN-ERPBC	ENSG00000204616	TRIM31	6	30070674	30080883	30	6	246113	4.6707	1.5008e-06
Cortical_Neuron	AN-ERPBC	ENSG00000234127	TRIM26	6	30152232	30181204	203	22	246399	4.9736	3.2865e-07
Cortical_Neuron	AN-ERPBC	ENSG00000091831	ESR1	6	152011631	152450754	279	39	246757	5.5312	1.5904e-08
Cortical_Neuron	AN-ERPBC	ENSG00000147883	CDKN2B	9	22002902	22009362	10	5	244155	5.5594	1.3532e-08
Cortical_Neuron	AN-ERPBC	ENSG00000119318	RAD23B	9	110045560	110094475	22	9	245633	5.819	2.9609e-09
Cortical_Neuron	AN-ERPBC	ENSG00000174483	BBS1	11	66278080	66301098	34	12	246436	4.5649	2.4988e-06
Cortical_Neuron	AN-ERPBC	ENSG00000198901	PRC1	15	91509268	91538859	37	7	246644	4.9794	3.1894e-07
Cortical_Neuron	AN-ERPBC	ENSG00000179029	TMEM107	17	8076555	8079717	13	4	244471	4.6722	1.4901e-06
Cortical_Neuron	AN-ERPBC	ENSG00000108924	HLF	17	53342373	53402426	47	12	242542	4.8665	5.6806e-07
Cortical_Neuron	ANX-ERNBC	ENSG00000138375	SMARCAL1	2	217277137	217347776	139	34	602658	4.5377	2.843e-06
Cortical_Neuron	ANX-ERNBC	ENSG00000178537	SLC25A20	3	48894364	48936426	56	10	602658	4.9572	3.5754e-07
Cortical_Neuron	ANX-ERNBC	ENSG00000172046	USP19	3	49145479	49158371	41	9	602658	5.3936	3.4521e-08
Cortical_Neuron	ANX-ERNBC	ENSG00000236980	C3orf84	3	49215065	49229291	23	7	602658	4.8284	6.8801e-07
Cortical_Neuron	ANX-ERNBC	ENSG00000173402	DAG1	3	49506136	49573051	100	12	602658	5.0883	1.806e-07
Cortical_Neuron	ANX-ERNBC	ENSG00000164061	BSN	3	49591922	49708978	29	7	602658	4.8452	6.3234e-07
Cortical_Neuron	ANX-ERNBC	ENSG00000273983	H3C8	6	26269633	26272043	24	9	602658	5.0188	2.5993e-07
Cortical_Neuron	ANX-ERNBC	ENSG00000124557	BTN1A1	6	26501449	26510650	125	18	602658	4.8173	7.2742e-07
Cortical_Neuron	ANX-ERNBC	ENSG00000182952	HMGN4	6	26538633	26546482	61	18	602658	4.6759	1.4634e-06
Cortical_Neuron	ANX-ERNBC	ENSG00000106665	CLIP2	7	73703805	73820273	48	9	602658	4.6835	1.41e-06
Cortical_Neuron	ANX-ERPBC	ENSG00000138375	SMARCAL1	2	217277137	217347776	135	33	650691	6.2997	1.4908e-10
Cortical_Neuron	ANX-ERPBC	ENSG00000115457	IGFBP2	2	217498118	217529159	100	19	650691	4.9787	3.2004e-07
Cortical_Neuron	ANX-ERPBC	ENSG00000124564	SLC17A3	6	25845084	25882514	51	16	650691	5.0799	1.8879e-07
Cortical_Neuron	ANX-ERPBC	ENSG00000112337	SLC17A2	6	25912982	25930954	57	15	650691	4.5865	2.2533e-06
Cortical_Neuron	ANX-ERPBC	ENSG00000112343	TRIM38	6	25963030	25991454	30	9	650691	4.9456	3.7956e-07
Cortical_Neuron	ANX-ERPBC	ENSG00000180596	H2BC4	6	26115101	26124154	49	14	650691	4.5739	2.3932e-06
Cortical_Neuron	ANX-ERPBC	ENSG00000180573	H2AC6	6	26124373	26139330	36	11	650691	4.7238	1.1571e-06
Cortical_Neuron	ANX-ERPBC	ENSG00000158373	H2BC5	6	26158374	26171577	25	9	650691	4.8971	4.8622e-07
Cortical_Neuron	ANX-ERPBC	ENSG00000273983	H3C8	6	26269633	26272043	24	9	650691	6.3246	1.2698e-10
Cortical_Neuron	ANX-ERPBC	ENSG00000186470	BTN3A2	6	26365387	26378548	45	5	650691	6.0178	8.8417e-10
Cortical_Neuron	ANX-ERPBC	ENSG00000026950	BTN3A1	6	26402465	26415444	49	11	650691	4.789	8.381e-07
Cortical_Neuron	ANX-ERPBC	ENSG00000112763	BTN2A1	6	26458132	26476849	59	9	650691	5.3391	4.6693e-08
Cortical_Neuron	ANX-ERPBC	ENSG00000124557	BTN1A1	6	26501449	26510650	125	18	650691	6.1528	3.8075e-10
Cortical_Neuron	ANX-ERPBC	ENSG00000182952	HMGN4	6	26538633	26546482	61	18	650691	5.0407	2.3192e-07
Cortical_Neuron	ANX-ERPBC	ENSG00000146109	ABT1	6	26597180	26600972	95	20	650691	5.1626	1.2175e-07
Cortical_Neuron	ANX-ERPBC	ENSG00000181315	ZNF322	6	26634611	26659980	45	9	650691	4.61	2.0131e-06
Cortical_Neuron	ANX-ERPBC	ENSG00000185130	H2BC13	6	27775222	27775709	4	1	650691	5.2669	6.9359e-08
Cortical_Neuron	ANX-ERPBC	ENSG00000196747	H2AC13	6	27775977	27776479	4	1	650691	5.2669	6.9359e-08
Cortical_Neuron	ANX-ERPBC	ENSG00000276368	H2AC14	6	27782132	27782518	9	2	650691	5.4026	3.2849e-08
Cortical_Neuron	ANX-ERPBC	ENSG00000273703	H2BC14	6	27782822	27783202	7	2	650691	5.0416	2.3081e-07
Cortical_Neuron	ANX-ERPBC	ENSG00000197238	H4C11	6	27791886	27792258	2	1	650691	4.8295	6.8444e-07
Cortical_Neuron	ANX-ERPBC	ENSG00000273542	H4C12	6	27798994	27799305	2	1	650691	5.8062	3.1951e-09
Cortical_Neuron	ANX-ERPBC	ENSG00000233822	H2BC15	6	27805538	27833576	6	3	650691	6.1827	3.1511e-10
Cortical_Neuron	ANX-ERPBC	ENSG00000275221	H2AC15	6	27805725	27806117	3	1	650691	6.0828	5.9036e-10
Cortical_Neuron	ANX-ERPBC	ENSG00000276903	H2AC16	6	27833133	27833525	2	1	650691	5.6187	9.6198e-09
Cortical_Neuron	ANX-ERPBC	ENSG00000184357	H1-5	6	27834627	27835307	10	2	650691	5.6802	6.7253e-09
Cortical_Neuron	ANX-ERPBC	ENSG00000275379	H3C11	6	27839683	27840093	84	17	650691	4.8756	5.4237e-07
Cortical_Neuron	ANX-ERPBC	ENSG00000168131	OR2B2	6	27878963	27880174	6	3	650691	5.5959	1.0976e-08
Cortical_Neuron	ANX-ERPBC	ENSG00000137185	ZSCAN9	6	28193042	28201260	13	6	650691	5.7364	4.8369e-09
Cortical_Neuron	ANX-ERPBC	ENSG00000189134	NKAPL	6	28227098	28228736	5	3	650691	5.7957	3.4018e-09
Cortical_Neuron	ANX-ERPBC	ENSG00000197062	ZSCAN26	6	28234788	28246001	31	8	650691	5.1437	1.3472e-07
Cortical_Neuron	ANX-ERPBC	ENSG00000235109	ZSCAN31	6	28292514	28324048	65	12	650691	5.5176	1.7182e-08
Cortical_Neuron	ANX-ERPBC	ENSG00000197935	ZNF311	6	28962562	28973037	11	4	650691	4.7574	9.8052e-07
Cortical_Neuron	ANX-ERPBC	ENSG00000243729	OR5V1	6	29323007	29399744	145	27	650691	4.9727	3.3011e-07
Cortical_Neuron	ANX-ERPBC	ENSG00000204681	GABBR1	6	29523406	29600962	143	23	650691	4.8632	5.7764e-07
Cortical_Neuron	ANX-ERPBC	ENSG00000234127	TRIM26	6	30152232	30181204	203	22	650691	4.6424	1.7215e-06
Cortical_Neuron	ANX-ERPBC	ENSG00000102572	STK24	13	99097439	99229405	232	30	650691	4.9081	4.5973e-07
Cortical_Neuron	ANX-ERPBC	ENSG00000185650	ZFP36L1	14	69254377	69261453	234	33	650691	5.7786	3.7658e-09
Cortical_Neuron	ANX-ERPBC	ENSG00000105655	ISYNA1	19	18545198	18549111	3	2	650691	5.2834	6.3404e-08
Cortical_Neuron	ASD-ERNBC	ENSG00000138031	ADCY3	2	25042038	25142708	190	19	173792	5.0025	2.8291e-07
Cortical_Neuron	ASD-ERNBC	ENSG00000064012	CASP8	2	202098166	202152434	21	8	173792	5.7056	5.7977e-09
Cortical_Neuron	ASD-ERNBC	ENSG00000155749	FLACC1	2	202152994	202222121	41	14	173792	4.7059	1.2638e-06
Cortical_Neuron	ASD-ERNBC	ENSG00000225190	PLEKHM1	17	43513266	43568110	407	21	173792	4.5738	2.3945e-06
Cortical_Neuron	ASD-ERNBC	ENSG00000127220	ABHD8	19	17402940	17414282	11	3	173792	4.686	1.3929e-06
Cortical_Neuron	ASD-ERPBC	ENSG00000126088	UROD	1	45477819	45481247	29	6	221825	4.574	2.3928e-06
Cortical_Neuron	ASD-ERPBC	ENSG00000117448	AKR1A1	1	46016215	46035721	14	5	221825	4.8687	5.6174e-07
Cortical_Neuron	ASD-ERPBC	ENSG00000143590	EFNA3	1	155051348	155060014	11	4	221825	5.0886	1.8038e-07
Cortical_Neuron	ASD-ERPBC	ENSG00000064012	CASP8	2	202098166	202152434	21	8	221825	6.0703	6.3847e-10
Cortical_Neuron	ASD-ERPBC	ENSG00000155749	FLACC1	2	202152994	202222121	41	14	221825	5.652	7.9307e-09
Cortical_Neuron	ASD-ERPBC	ENSG00000033867	SLC4A7	3	27414212	27525911	98	29	221825	5.5734	1.2491e-08
Cortical_Neuron	ASD-ERPBC	ENSG00000187118	CMC1	3	28283086	28366633	299	36	221825	4.6849	1.4003e-06
Cortical_Neuron	ASD-ERPBC	ENSG00000145687	SSBP2	5	80708840	81047072	314	46	221825	5.0024	2.8307e-07
Cortical_Neuron	ASD-ERPBC	ENSG00000186468	RPS23	5	81569177	81574396	27	8	221825	4.6846	1.4027e-06
Cortical_Neuron	ASD-ERPBC	ENSG00000078403	MLLT10	10	21813604	22032559	58	11	221825	4.9095	4.5666e-07
Cortical_Neuron	ASD-ERPBC	ENSG00000162337	LRP5	11	68080077	68216743	99	22	221825	4.8215	7.1227e-07
Cortical_Neuron	ASD-ERPBC	ENSG00000072121	ZFYVE26	14	68213237	68283306	170	40	221825	4.7654	9.4235e-07
Cortical_Neuron	ASD-ERPBC	ENSG00000103653	CSK	15	75074398	75095539	49	10	221825	4.8061	7.6963e-07
Cortical_Neuron	ASD-ERPBC	ENSG00000161692	DBF4B	17	42785976	42829632	17	5	221825	5.0514	2.1931e-07
Cortical_Neuron	ASD-ERPBC	ENSG00000168517	HEXIM2	17	43238067	43247407	37	5	221825	4.9428	3.8502e-07
Cortical_Neuron	ASD-ERPBC	ENSG00000159314	ARHGAP27	17	43471268	43511787	97	16	221825	5.3854	3.6145e-08
Cortical_Neuron	ASD-ERPBC	ENSG00000225190	PLEKHM1	17	43513266	43568110	407	21	221825	5.8641	2.2583e-09
Cortical_Neuron	ASD-ERPBC	ENSG00000120088	CRHR1	17	43861646	43913194	86	2	221825	5.3444	4.5356e-08
Cortical_Neuron	ASD-ERPBC	ENSG00000185294	SPPL2C	17	43922201	43924438	26	3	221825	5.5788	1.2111e-08
Cortical_Neuron	ASD-ERPBC	ENSG00000186868	MAPT	17	43971748	44105700	108	4	221825	5.5181	1.713e-08
Cortical_Neuron	ASD-ERPBC	ENSG00000256762	STH	17	44076616	44077060	10	2	221825	5.4595	2.3878e-08
Cortical_Neuron	ASD-ERPBC	ENSG00000120071	KANSL1	17	44107282	44302755	140	4	221825	5.4914	1.9943e-08
Cortical_Neuron	ASD-ERPBC	ENSG00000176681	LRRC37A	17	44370099	44415160	125	6	221825	5.7216	5.276e-09
Cortical_Neuron	ASD-ERPBC	ENSG00000073969	NSF	17	44668035	44834830	352	35	221825	5.7046	5.8317e-09
Cortical_Neuron	ASD-ERPBC	ENSG00000141384	TAF4B	18	23805900	23971649	52	11	221825	5.2793	6.4827e-08
Cortical_Neuron	ASD-ERPBC	ENSG00000134504	KCTD1	18	24034874	24220308	316	57	221825	6.9397	1.9641e-12
Cortical_Neuron	ASD-ERPBC	ENSG00000183579	ZNRF3	22	29279580	29453475	111	20	221825	4.6396	1.7452e-06
Cortical_Neuron	BIP-ERNBC	ENSG00000175262	C1orf127	1	11006530	11042094	134	25	532177	4.5665	2.4797e-06
Cortical_Neuron	BIP-ERNBC	ENSG00000170382	LRRN2	1	204586298	204654861	17	5	540908	4.7372	1.0835e-06
Cortical_Neuron	BIP-ERNBC	ENSG00000152413	HOMER1	5	78668459	78810040	75	21	522476	4.8181	7.2455e-07
Cortical_Neuron	BIP-ERNBC	ENSG00000273983	H3C8	6	26269633	26272043	24	9	521932	5.0539	2.1649e-07
Cortical_Neuron	BIP-ERNBC	ENSG00000124557	BTN1A1	6	26501449	26510650	125	18	535642	4.7678	9.3122e-07
Cortical_Neuron	BIP-ERNBC	ENSG00000182952	HMGN4	6	26538633	26546482	61	18	526407	5.0077	2.7542e-07
Cortical_Neuron	BIP-ERNBC	ENSG00000146109	ABT1	6	26597180	26600972	95	20	531900	4.8503	6.163e-07
Cortical_Neuron	BIP-ERNBC	ENSG00000233822	H2BC15	6	27805538	27833576	6	3	505893	4.7516	1.0089e-06
Cortical_Neuron	BIP-ERNBC	ENSG00000197935	ZNF311	6	28962562	28973037	11	4	460898	4.683	1.4137e-06
Cortical_Neuron	BIP-ERNBC	ENSG00000124713	GNMT	6	42928496	42931618	16	6	537003	4.8071	7.6566e-07
Cortical_Neuron	BIP-ERNBC	ENSG00000149503	INCENP	11	61891445	61920453	78	18	519680	5.4804	2.1216e-08
Cortical_Neuron	BIP-ERNBC	ENSG00000130287	NCAN	19	19322782	19363042	20	4	528386	4.6721	1.4907e-06
Cortical_Neuron	BIP-ERNBC	ENSG00000187664	HAPLN4	19	19366450	19373605	10	3	519117	4.8731	5.4944e-07
Cortical_Neuron	BIP-ERNBC	ENSG00000239900	ADSL	22	40742504	40783480	93	14	539508	5.8135	3.0583e-09
Cortical_Neuron	BIP-ERNBC	ENSG00000196588	MRTFA	22	40806285	41032695	86	14	535436	5.387	3.5818e-08
Cortical_Neuron	BIP-ERPBC	ENSG00000143590	EFNA3	1	155051348	155060014	11	4	573124	5.0974	1.7219e-07
Cortical_Neuron	BIP-ERPBC	ENSG00000163462	TRIM46	1	155146263	155157447	13	4	584779	4.9237	4.2467e-07
Cortical_Neuron	BIP-ERPBC	ENSG00000138375	SMARCAL1	2	217277137	217347776	135	33	576486	5.6286	9.0848e-09
Cortical_Neuron	BIP-ERPBC	ENSG00000163635	ATXN7	3	63850236	63989138	64	14	573427	4.8468	6.2721e-07
Cortical_Neuron	BIP-ERPBC	ENSG00000164588	HCN1	5	45255052	45696600	82	16	581520	6.543	3.0157e-11
Cortical_Neuron	BIP-ERPBC	ENSG00000072364	AFF4	5	132211071	132299326	67	11	585290	5.7535	4.3701e-09
Cortical_Neuron	BIP-ERPBC	ENSG00000113583	C5orf15	5	133291193	133304478	37	3	555339	4.9352	4.0032e-07
Cortical_Neuron	BIP-ERPBC	ENSG00000124564	SLC17A3	6	25845084	25882514	51	16	571381	5.7811	3.7103e-09
Cortical_Neuron	BIP-ERPBC	ENSG00000112337	SLC17A2	6	25912982	25930954	57	15	582311	5.7391	4.7598e-09
Cortical_Neuron	BIP-ERPBC	ENSG00000112343	TRIM38	6	25963030	25991454	30	9	587685	5.7076	5.7303e-09
Cortical_Neuron	BIP-ERPBC	ENSG00000278637	H4C1	6	26021907	26022218	9	3	564804	4.8408	6.4672e-07
Cortical_Neuron	BIP-ERPBC	ENSG00000276410	H2BC3	6	26043505	26043885	69	16	579502	5.2011	9.9039e-08
Cortical_Neuron	BIP-ERPBC	ENSG00000180596	H2BC4	6	26115101	26124154	49	14	568313	5.6863	6.4902e-09
Cortical_Neuron	BIP-ERPBC	ENSG00000180573	H2AC6	6	26124373	26139330	36	11	571870	5.1764	1.1313e-07
Cortical_Neuron	BIP-ERPBC	ENSG00000158373	H2BC5	6	26158374	26171577	25	9	587051	6.0255	8.4313e-10
Cortical_Neuron	BIP-ERPBC	ENSG00000273983	H3C8	6	26269633	26272043	24	9	569965	6.536	3.1601e-11
Cortical_Neuron	BIP-ERPBC	ENSG00000186470	BTN3A2	6	26365387	26378548	45	5	587396	6.2229	2.44e-10
Cortical_Neuron	BIP-ERPBC	ENSG00000026950	BTN3A1	6	26402465	26415444	49	11	573115	5.2187	9.0072e-08
Cortical_Neuron	BIP-ERPBC	ENSG00000112763	BTN2A1	6	26458132	26476849	59	9	569994	5.5683	1.2865e-08
Cortical_Neuron	BIP-ERPBC	ENSG00000124557	BTN1A1	6	26501449	26510650	125	18	583675	6.3486	1.0867e-10
Cortical_Neuron	BIP-ERPBC	ENSG00000182952	HMGN4	6	26538633	26546482	61	18	574440	5.5906	1.1314e-08
Cortical_Neuron	BIP-ERPBC	ENSG00000146109	ABT1	6	26597180	26600972	95	20	579933	6.2676	1.8336e-10
Cortical_Neuron	BIP-ERPBC	ENSG00000181315	ZNF322	6	26634611	26659980	45	9	579025	5.0618	2.0766e-07
Cortical_Neuron	BIP-ERPBC	ENSG00000124635	H2BC11	6	27093676	27100529	27	8	571589	4.8631	5.7785e-07
Cortical_Neuron	BIP-ERPBC	ENSG00000185130	H2BC13	6	27775222	27775709	4	1	588372	5.7806	3.721e-09
Cortical_Neuron	BIP-ERPBC	ENSG00000196747	H2AC13	6	27775977	27776479	4	1	588372	5.7806	3.721e-09
Cortical_Neuron	BIP-ERPBC	ENSG00000276368	H2AC14	6	27782132	27782518	9	2	523525	6.0997	5.3144e-10
Cortical_Neuron	BIP-ERPBC	ENSG00000273703	H2BC14	6	27782822	27783202	7	2	504954	5.7881	3.56e-09
Cortical_Neuron	BIP-ERPBC	ENSG00000197238	H4C11	6	27791886	27792258	2	1	585794	5.3975	3.3786e-08
Cortical_Neuron	BIP-ERPBC	ENSG00000273542	H4C12	6	27798994	27799305	2	1	585992	6.5249	3.4019e-11
Cortical_Neuron	BIP-ERPBC	ENSG00000233822	H2BC15	6	27805538	27833576	6	3	553926	6.933	2.0607e-12
Cortical_Neuron	BIP-ERPBC	ENSG00000275221	H2AC15	6	27805725	27806117	3	1	587571	6.6464	1.502e-11
Cortical_Neuron	BIP-ERPBC	ENSG00000276903	H2AC16	6	27833133	27833525	2	1	588285	6.1576	3.6932e-10
Cortical_Neuron	BIP-ERPBC	ENSG00000184357	H1-5	6	27834627	27835307	10	2	547366	6.2978	1.5091e-10
Cortical_Neuron	BIP-ERPBC	ENSG00000275379	H3C11	6	27839683	27840093	84	17	551393	5.5894	1.1395e-08
Cortical_Neuron	BIP-ERPBC	ENSG00000275126	H4C13	6	27840977	27841288	3	1	587263	4.8428	6.4003e-07
Cortical_Neuron	BIP-ERPBC	ENSG00000168131	OR2B2	6	27878963	27880174	6	3	583772	5.88	2.051e-09
Cortical_Neuron	BIP-ERPBC	ENSG00000196812	ZSCAN16	6	28092338	28097860	7	2	557097	4.8844	5.1878e-07
Cortical_Neuron	BIP-ERPBC	ENSG00000137185	ZSCAN9	6	28193042	28201260	13	6	568315	6.2118	2.6184e-10
Cortical_Neuron	BIP-ERPBC	ENSG00000189134	NKAPL	6	28227098	28228736	5	3	584665	6.1956	2.9038e-10
Cortical_Neuron	BIP-ERPBC	ENSG00000197062	ZSCAN26	6	28234788	28246001	31	8	580133	5.5781	1.2157e-08
Cortical_Neuron	BIP-ERPBC	ENSG00000235109	ZSCAN31	6	28292514	28324048	65	12	565233	5.8323	2.7328e-09
Cortical_Neuron	BIP-ERPBC	ENSG00000158691	ZSCAN12	6	28346732	28367511	67	12	584487	4.5411	2.7987e-06
Cortical_Neuron	BIP-ERPBC	ENSG00000187987	ZSCAN23	6	28400432	28411244	40	7	587398	4.9332	4.0445e-07
Cortical_Neuron	BIP-ERPBC	ENSG00000232040	SCAND3	6	28539407	28555112	48	10	577361	5.0421	2.3024e-07
Cortical_Neuron	BIP-ERPBC	ENSG00000197935	ZNF311	6	28962562	28973037	11	4	508931	5.6738	6.9845e-09
Cortical_Neuron	BIP-ERPBC	ENSG00000204704	OR2W1	6	29011990	29013017	11	3	569301	4.8308	6.7979e-07
Cortical_Neuron	BIP-ERPBC	ENSG00000243729	OR5V1	6	29323007	29399744	145	27	540670	5.9635	1.2344e-09
Cortical_Neuron	BIP-ERPBC	ENSG00000204681	GABBR1	6	29523406	29600962	143	23	548768	5.5234	1.6624e-08
Cortical_Neuron	BIP-ERPBC	ENSG00000204616	TRIM31	6	30070674	30080883	30	6	526025	6.3717	9.3472e-11
Cortical_Neuron	BIP-ERPBC	ENSG00000234127	TRIM26	6	30152232	30181204	203	22	540510	5.9917	1.0382e-09
Cortical_Neuron	BIP-ERPBC	ENSG00000137312	FLOT1	6	30695486	30710510	351	44	553891	4.8199	7.1802e-07
Cortical_Neuron	BIP-ERPBC	ENSG00000196260	SFTA2	6	30899130	30923413	29	8	535951	4.599	2.1229e-06
Cortical_Neuron	BIP-ERPBC	ENSG00000171611	PTCRA	6	42883727	42893573	394	47	570578	5.3629	4.0952e-08
Cortical_Neuron	BIP-ERPBC	ENSG00000124713	GNMT	6	42928496	42931618	16	6	585036	5.2469	7.7333e-08
Cortical_Neuron	BIP-ERPBC	ENSG00000112659	CUL9	6	43149913	43192325	41	11	579380	5.2987	5.8327e-08
Cortical_Neuron	BIP-ERPBC	ENSG00000180592	SKIDA1	10	21802407	21814611	24	6	573472	4.5735	2.3977e-06
Cortical_Neuron	BIP-ERPBC	ENSG00000078403	MLLT10	10	21813604	22032559	58	11	554488	6.5207	3.4999e-11
Cortical_Neuron	BIP-ERPBC	ENSG00000148444	COMMD3	10	22604903	22609237	27	9	586785	5.0333	2.41e-07
Cortical_Neuron	BIP-ERPBC	ENSG00000122877	EGR2	10	64571756	64578927	113	33	573493	6.3759	9.0925e-11
Cortical_Neuron	BIP-ERPBC	ENSG00000175115	PACS1	11	65837925	66012218	46	12	579862	5.0451	2.2665e-07
Cortical_Neuron	BIP-ERPBC	ENSG00000174744	BRMS1	11	66104804	66112596	20	9	565386	4.6417	1.7277e-06
Cortical_Neuron	BIP-ERPBC	ENSG00000254986	DPP3	11	66247484	66277128	124	20	568284	5.2614	7.1474e-08
Cortical_Neuron	BIP-ERPBC	ENSG00000174483	BBS1	11	66278080	66301098	34	12	571074	5.4671	2.2873e-08
Cortical_Neuron	BIP-ERPBC	ENSG00000248746	ACTN3	11	66313866	66330800	27	9	577682	5.0978	1.7182e-07
Cortical_Neuron	BIP-ERPBC	ENSG00000174080	CTSF	11	66330934	66336067	13	3	573932	4.5396	2.8182e-06
Cortical_Neuron	BIP-ERPBC	ENSG00000173653	RCE1	11	66610883	66614017	4	2	581136	4.7948	8.1414e-07
Cortical_Neuron	BIP-ERPBC	ENSG00000182511	FES	15	91427642	91439006	38	8	582363	5.1955	1.0208e-07
Cortical_Neuron	BIP-ERPBC	ENSG00000141198	TOM1L1	17	52976748	53039317	23	6	587162	4.6281	1.8455e-06
Cortical_Neuron	BIP-ERPBC	ENSG00000108924	HLF	17	53342373	53402426	47	12	574908	5.9476	1.3608e-09
Cortical_Neuron	BIP-ERPBC	ENSG00000134504	KCTD1	18	24034874	24220308	316	57	583172	5.0038	2.8104e-07
Cortical_Neuron	BIP-ERPBC	ENSG00000152217	SETBP1	18	42260138	42648475	281	66	576460	4.6878	1.3806e-06
Cortical_Neuron	BIP-ERPBC	ENSG00000130287	NCAN	19	19322782	19363042	20	4	576419	4.9057	4.6557e-07
Cortical_Neuron	BIP-ERPBC	ENSG00000187664	HAPLN4	19	19366450	19373605	10	3	567150	4.9422	3.8614e-07
Cortical_Neuron	BIP-ERPBC	ENSG00000178093	TSSK6	19	19625028	19626494	3	1	583069	4.6749	1.4706e-06
Cortical_Neuron	BIP-ERPBC	ENSG00000186010	NDUFA13	19	19626564	19639863	3	1	583069	4.6749	1.4706e-06
Cortical_Neuron	BIP-ERPBC	ENSG00000160161	CILP2	19	19649057	19657468	45	12	566278	4.536	2.8669e-06
Cortical_Neuron	BIP-ERPBC	ENSG00000239900	ADSL	22	40742504	40783480	93	14	587541	6.0098	9.2873e-10
Cortical_Neuron	BIP-ERPBC	ENSG00000196588	MRTFA	22	40806285	41032695	86	14	583469	6.0634	6.6653e-10
Cortical_Neuron	BIP-ERPBC	ENSG00000100401	RANGAP1	22	41641615	41682255	63	13	570973	5.1628	1.2166e-07
Cortical_Neuron	DEP-ERNBC	ENSG00000172260	NEGR1	1	71861623	72748417	22	7	1163202	4.7373	1.0831e-06
Cortical_Neuron	DEP-ERNBC	ENSG00000138031	ADCY3	2	25042038	25142708	190	19	1150352	4.8275	6.9124e-07
Cortical_Neuron	DEP-ERNBC	ENSG00000011198	ABHD5	3	43732362	43760541	115	33	1152070	4.6161	1.9549e-06
Cortical_Neuron	DEP-ERNBC	ENSG00000145040	UCN2	3	48599160	48601206	38	9	1161721	4.9526	3.6622e-07
Cortical_Neuron	DEP-ERNBC	ENSG00000178537	SLC25A20	3	48894364	48936426	56	10	1157893	6.2844	1.646e-10
Cortical_Neuron	DEP-ERNBC	ENSG00000177479	ARIH2	3	48956254	49023815	37	6	1155548	4.8834	5.2143e-07
Cortical_Neuron	DEP-ERNBC	ENSG00000178467	P4HTM	3	49027319	49044587	47	6	1118353	5.3231	5.1016e-08
Cortical_Neuron	DEP-ERNBC	ENSG00000198218	QRICH1	3	49067140	49131796	165	16	1144542	5.1402	1.3721e-07
Cortical_Neuron	DEP-ERNBC	ENSG00000172046	USP19	3	49145479	49158371	41	9	1141374	6.8146	4.7261e-12
Cortical_Neuron	DEP-ERNBC	ENSG00000177352	CCDC71	3	49199968	49203754	23	6	1129077	5.4836	2.0839e-08
Cortical_Neuron	DEP-ERNBC	ENSG00000236980	C3orf84	3	49215065	49229291	23	7	1151236	6.0525	7.1301e-10
Cortical_Neuron	DEP-ERNBC	ENSG00000173421	IHO1	3	49235861	49295537	61	16	1154200	5.6699	7.1439e-09
Cortical_Neuron	DEP-ERNBC	ENSG00000233276	GPX1	3	49394609	49396033	5	2	1163202	5.7084	5.702e-09
Cortical_Neuron	DEP-ERNBC	ENSG00000067560	RHOA	3	49396578	49449635	10	4	1137511	5.024	2.5309e-07
Cortical_Neuron	DEP-ERNBC	ENSG00000145022	TCTA	3	49449639	49453908	8	3	1131088	5.5849	1.169e-08
Cortical_Neuron	DEP-ERNBC	ENSG00000145020	AMT	3	49454208	49460186	7	2	1163202	4.7218	1.1689e-06
Cortical_Neuron	DEP-ERNBC	ENSG00000173402	DAG1	3	49506136	49573051	100	12	1159636	6.7995	5.2487e-12
Cortical_Neuron	DEP-ERNBC	ENSG00000164061	BSN	3	49591922	49708978	29	7	1162355	6.5117	3.7164e-11
Cortical_Neuron	DEP-ERNBC	ENSG00000164062	APEH	3	49711435	49721396	14	6	1140057	4.8996	4.8007e-07
Cortical_Neuron	DEP-ERNBC	ENSG00000173531	MST1	3	49721380	49726486	6	3	1099887	5.9552	1.2988e-09
Cortical_Neuron	DEP-ERNBC	ENSG00000164068	RNF123	3	49726932	49758960	106	20	1149940	6.2641	1.8755e-10
Cortical_Neuron	DEP-ERNBC	ENSG00000173540	GMPPB	3	49754277	49761384	20	7	1136581	6.2185	2.5097e-10
Cortical_Neuron	DEP-ERNBC	ENSG00000176095	IP6K1	3	49761727	49823975	78	16	1144601	5.8074	3.1732e-09
Cortical_Neuron	DEP-ERNBC	ENSG00000183763	TRAIP	3	49866032	49894007	10	6	1122832	5.0903	1.7871e-07
Cortical_Neuron	DEP-ERNBC	ENSG00000164078	MST1R	3	49924435	49941306	6	2	1102101	4.8008	7.9005e-07
Cortical_Neuron	DEP-ERNBC	ENSG00000273983	H3C8	6	26269633	26272043	24	9	1158686	4.9058	4.6524e-07
Cortical_Neuron	DEP-ERNBC	ENSG00000233822	H2BC15	6	27805538	27833576	6	3	1102767	4.838	6.5576e-07
Cortical_Neuron	DEP-ERNBC	ENSG00000275221	H2AC15	6	27805725	27806117	3	1	1163202	4.5468	2.724e-06
Cortical_Neuron	DEP-ERNBC	ENSG00000197935	ZNF311	6	28962562	28973037	11	4	1082359	5.3141	5.3601e-08
Cortical_Neuron	DEP-ERNBC	ENSG00000165304	MELK	9	36572859	36677680	285	48	1150699	4.5424	2.7807e-06
Cortical_Neuron	DEP-ERNBC	ENSG00000127220	ABHD8	19	17402940	17414282	11	3	1115848	4.8623	5.802e-07
Cortical_Neuron	DEP-ERNBC	ENSG00000130312	MRPL34	19	17403418	17417652	21	3	1138019	4.6276	1.8499e-06
Cortical_Neuron	DEP-ERNBC	ENSG00000130311	DDA1	19	17420340	17434110	23	6	1163202	5.4018	3.299e-08
Cortical_Neuron	DEP-ERNBC	ENSG00000187051	RPS19BP1	22	39925098	39928860	29	11	1162958	5.5645	1.3147e-08
Cortical_Neuron	DEP-ERNBC	ENSG00000100354	TNRC6B	22	40440821	40731812	13	5	1123133	4.9861	3.0806e-07
Cortical_Neuron	DEP-ERNBC	ENSG00000239900	ADSL	22	40742504	40783480	93	14	1159945	4.9566	3.5875e-07
Cortical_Neuron	DEP-ERPBC	ENSG00000172260	NEGR1	1	71861623	72748417	22	7	1211235	5.1853	1.0782e-07
Cortical_Neuron	DEP-ERPBC	ENSG00000178537	SLC25A20	3	48894364	48936426	56	10	1205926	5.5104	1.7904e-08
Cortical_Neuron	DEP-ERPBC	ENSG00000178467	P4HTM	3	49027319	49044587	47	6	1166386	4.5399	2.8134e-06
Cortical_Neuron	DEP-ERPBC	ENSG00000198218	QRICH1	3	49067140	49131796	165	16	1192575	4.5285	2.9706e-06
Cortical_Neuron	DEP-ERPBC	ENSG00000172046	USP19	3	49145479	49158371	41	9	1189407	6.1933	2.9467e-10
Cortical_Neuron	DEP-ERPBC	ENSG00000177352	CCDC71	3	49199968	49203754	23	6	1177110	4.5516	2.6619e-06
Cortical_Neuron	DEP-ERPBC	ENSG00000236980	C3orf84	3	49215065	49229291	23	7	1199269	5.1674	1.1866e-07
Cortical_Neuron	DEP-ERPBC	ENSG00000173421	IHO1	3	49235861	49295537	61	16	1202233	5.2776	6.5452e-08
Cortical_Neuron	DEP-ERPBC	ENSG00000233276	GPX1	3	49394609	49396033	5	2	1211235	5.0201	2.582e-07
Cortical_Neuron	DEP-ERPBC	ENSG00000145022	TCTA	3	49449639	49453908	8	3	1179121	4.633	1.8021e-06
Cortical_Neuron	DEP-ERPBC	ENSG00000173402	DAG1	3	49506136	49573051	100	12	1207669	6.0086	9.3558e-10
Cortical_Neuron	DEP-ERPBC	ENSG00000164061	BSN	3	49591922	49708978	29	7	1210388	5.6572	7.6946e-09
Cortical_Neuron	DEP-ERPBC	ENSG00000173531	MST1	3	49721380	49726486	6	3	1147920	4.6963	1.3248e-06
Cortical_Neuron	DEP-ERPBC	ENSG00000164068	RNF123	3	49726932	49758960	106	20	1197973	5.5387	1.5236e-08
Cortical_Neuron	DEP-ERPBC	ENSG00000173540	GMPPB	3	49754277	49761384	20	7	1184614	5.7492	4.4833e-09
Cortical_Neuron	DEP-ERPBC	ENSG00000176095	IP6K1	3	49761727	49823975	78	16	1192634	4.9041	4.6934e-07
Cortical_Neuron	DEP-ERPBC	ENSG00000183763	TRAIP	3	49866032	49894007	10	6	1170865	5.001	2.8512e-07
Cortical_Neuron	DEP-ERPBC	ENSG00000164588	HCN1	5	45255052	45696600	82	16	1181011	4.5658	2.4879e-06
Cortical_Neuron	DEP-ERPBC	ENSG00000072364	AFF4	5	132211071	132299326	67	11	1199334	4.8372	6.5832e-07
Cortical_Neuron	DEP-ERPBC	ENSG00000124564	SLC17A3	6	25845084	25882514	51	16	1204378	5.5766	1.2265e-08
Cortical_Neuron	DEP-ERPBC	ENSG00000112343	TRIM38	6	25963030	25991454	30	9	1193872	5.0843	1.8451e-07
Cortical_Neuron	DEP-ERPBC	ENSG00000180596	H2BC4	6	26115101	26124154	49	14	1181521	5.371	3.9146e-08
Cortical_Neuron	DEP-ERPBC	ENSG00000180573	H2AC6	6	26124373	26139330	36	11	1203459	5.1655	1.1989e-07
Cortical_Neuron	DEP-ERPBC	ENSG00000158373	H2BC5	6	26158374	26171577	25	9	1210754	5.5687	1.2834e-08
Cortical_Neuron	DEP-ERPBC	ENSG00000273983	H3C8	6	26269633	26272043	24	9	1206719	6.4487	5.6407e-11
Cortical_Neuron	DEP-ERPBC	ENSG00000186470	BTN3A2	6	26365387	26378548	45	5	1205369	6.411	7.2264e-11
Cortical_Neuron	DEP-ERPBC	ENSG00000026950	BTN3A1	6	26402465	26415444	49	11	1205392	5.1738	1.147e-07
Cortical_Neuron	DEP-ERPBC	ENSG00000112763	BTN2A1	6	26458132	26476849	59	9	1168369	5.2985	5.8377e-08
Cortical_Neuron	DEP-ERPBC	ENSG00000124557	BTN1A1	6	26501449	26510650	125	18	1203866	6.1705	3.4036e-10
Cortical_Neuron	DEP-ERPBC	ENSG00000182952	HMGN4	6	26538633	26546482	61	18	1205654	5.1698	1.1718e-07
Cortical_Neuron	DEP-ERPBC	ENSG00000146109	ABT1	6	26597180	26600972	95	20	1195703	5.6621	7.4774e-09
Cortical_Neuron	DEP-ERPBC	ENSG00000181315	ZNF322	6	26634611	26659980	45	9	1208308	4.6891	1.372e-06
Cortical_Neuron	DEP-ERPBC	ENSG00000124635	H2BC11	6	27093676	27100529	27	8	1210120	5.2239	8.7614e-08
Cortical_Neuron	DEP-ERPBC	ENSG00000096654	ZNF184	6	27418522	27440897	104	11	1189779	4.7008	1.2956e-06
Cortical_Neuron	DEP-ERPBC	ENSG00000185130	H2BC13	6	27775222	27775709	4	1	1211235	6.1514	3.8409e-10
Cortical_Neuron	DEP-ERPBC	ENSG00000196747	H2AC13	6	27775977	27776479	4	1	1211235	6.1514	3.8409e-10
Cortical_Neuron	DEP-ERPBC	ENSG00000276368	H2AC14	6	27782132	27782518	9	2	1181904	6.4391	6.0106e-11
Cortical_Neuron	DEP-ERPBC	ENSG00000273703	H2BC14	6	27782822	27783202	7	2	1173524	6.174	3.3295e-10
Cortical_Neuron	DEP-ERPBC	ENSG00000197238	H4C11	6	27791886	27792258	2	1	1211235	6.0607	6.7761e-10
Cortical_Neuron	DEP-ERPBC	ENSG00000273542	H4C12	6	27798994	27799305	2	1	1211235	6.4155	7.0177e-11
Cortical_Neuron	DEP-ERPBC	ENSG00000233822	H2BC15	6	27805538	27833576	6	3	1150800	6.9885	1.3889e-12
Cortical_Neuron	DEP-ERPBC	ENSG00000275221	H2AC15	6	27805725	27806117	3	1	1211235	6.777	6.1349e-12
Cortical_Neuron	DEP-ERPBC	ENSG00000276903	H2AC16	6	27833133	27833525	2	1	1211235	6.4261	6.5444e-11
Cortical_Neuron	DEP-ERPBC	ENSG00000184357	H1-5	6	27834627	27835307	10	2	1211235	6.6212	1.7816e-11
Cortical_Neuron	DEP-ERPBC	ENSG00000275379	H3C11	6	27839683	27840093	84	17	1148107	5.087	1.8185e-07
Cortical_Neuron	DEP-ERPBC	ENSG00000275126	H4C13	6	27840977	27841288	3	1	970363	5.2701	6.8186e-08
Cortical_Neuron	DEP-ERPBC	ENSG00000168131	OR2B2	6	27878963	27880174	6	3	1209316	6.1303	4.3861e-10
Cortical_Neuron	DEP-ERPBC	ENSG00000196812	ZSCAN16	6	28092338	28097860	7	2	1172888	5.251	7.5617e-08
Cortical_Neuron	DEP-ERPBC	ENSG00000137185	ZSCAN9	6	28193042	28201260	13	6	1098966	6.4802	4.5797e-11
Cortical_Neuron	DEP-ERPBC	ENSG00000189134	NKAPL	6	28227098	28228736	5	3	1083874	6.4747	4.7511e-11
Cortical_Neuron	DEP-ERPBC	ENSG00000197062	ZSCAN26	6	28234788	28246001	31	8	1129361	5.6156	9.7913e-09
Cortical_Neuron	DEP-ERPBC	ENSG00000235109	ZSCAN31	6	28292514	28324048	65	12	1128238	5.9877	1.0643e-09
Cortical_Neuron	DEP-ERPBC	ENSG00000187987	ZSCAN23	6	28400432	28411244	40	7	1168217	4.9118	4.512e-07
Cortical_Neuron	DEP-ERPBC	ENSG00000232040	SCAND3	6	28539407	28555112	48	10	1140697	5.0951	1.7427e-07
Cortical_Neuron	DEP-ERPBC	ENSG00000197935	ZNF311	6	28962562	28973037	11	4	1130392	5.5772	1.2218e-08
Cortical_Neuron	DEP-ERPBC	ENSG00000243729	OR5V1	6	29323007	29399744	145	27	1166440	5.6599	7.573e-09
Cortical_Neuron	DEP-ERPBC	ENSG00000204681	GABBR1	6	29523406	29600962	143	23	1144518	5.4563	2.4302e-08
Cortical_Neuron	DEP-ERPBC	ENSG00000204616	TRIM31	6	30070674	30080883	30	6	1144296	6.4165	6.9704e-11
Cortical_Neuron	DEP-ERPBC	ENSG00000127914	AKAP9	7	91570181	91739987	101	12	1205149	5.4183	3.0076e-08
Cortical_Neuron	DEP-ERPBC	ENSG00000001630	CYP51A1	7	91741465	91764117	9	2	1211235	4.8889	5.0701e-07
Cortical_Neuron	DEP-ERPBC	ENSG00000240720	LRRD1	7	91770957	91808845	7	2	1211235	4.8044	7.7595e-07
Cortical_Neuron	DEP-ERPBC	ENSG00000001629	ANKIB1	7	91875548	92030698	45	6	1210525	4.6473	1.6815e-06
Cortical_Neuron	DEP-ERPBC	ENSG00000242950	ERVW-1	7	92097694	92107229	34	9	1136505	4.957	3.5791e-07
Cortical_Neuron	DEP-ERPBC	ENSG00000130948	HSD17B3	9	98997588	99064434	86	15	1193031	5.076	1.927e-07
Cortical_Neuron	DEP-ERPBC	ENSG00000180592	SKIDA1	10	21802407	21814611	24	6	1190089	4.9596	3.5325e-07
Cortical_Neuron	DEP-ERPBC	ENSG00000078403	MLLT10	10	21813604	22032559	58	11	1210793	5.8368	2.6614e-09
Cortical_Neuron	DEP-ERPBC	ENSG00000151532	VTI1A	10	114207016	114578503	33	11	1202323	4.6517	1.6461e-06
Cortical_Neuron	DEP-ERPBC	ENSG00000176973	FAM89B	11	65339820	65341669	22	7	1179462	4.7498	1.018e-06
Cortical_Neuron	DEP-ERPBC	ENSG00000172638	EFEMP2	11	65633918	65640377	8	2	1210997	4.7976	8.0305e-07
Cortical_Neuron	DEP-ERPBC	ENSG00000175592	FOSL1	11	65659520	65667997	5	2	1206501	4.8511	6.1383e-07
Cortical_Neuron	DEP-ERPBC	ENSG00000254986	DPP3	11	66247484	66277128	124	20	1189381	4.8546	6.0307e-07
Cortical_Neuron	DEP-ERPBC	ENSG00000132749	TESMIN	11	68474908	68519032	103	27	1199667	4.9464	3.7799e-07
Cortical_Neuron	DEP-ERPBC	ENSG00000149295	DRD2	11	113280337	113346111	62	16	1211235	5.0564	2.1367e-07
Cortical_Neuron	DEP-ERPBC	ENSG00000089902	RCOR1	14	103058998	103196913	251	47	1192249	4.723	1.1617e-06
Cortical_Neuron	DEP-ERPBC	ENSG00000179094	PER1	17	8043790	8059678	49	13	1190362	5.1104	1.6076e-07
Cortical_Neuron	DEP-ERPBC	ENSG00000179029	TMEM107	17	8076555	8079717	13	4	1206123	4.5879	2.2383e-06
Cortical_Neuron	DEP-ERPBC	ENSG00000225190	PLEKHM1	17	43513266	43568110	407	21	1194529	4.8255	6.9819e-07
Cortical_Neuron	DEP-ERPBC	ENSG00000185294	SPPL2C	17	43922201	43924438	26	3	1203727	4.6435	1.7131e-06
Cortical_Neuron	DEP-ERPBC	ENSG00000186868	MAPT	17	43971748	44105700	108	4	1190023	4.624	1.8821e-06
Cortical_Neuron	DEP-ERPBC	ENSG00000120071	KANSL1	17	44107282	44302755	140	4	1201573	4.5944	2.1702e-06
Cortical_Neuron	DEP-ERPBC	ENSG00000176681	LRRC37A	17	44370099	44415160	125	6	1195828	4.7675	9.3285e-07
Cortical_Neuron	DEP-ERPBC	ENSG00000073969	NSF	17	44668035	44834830	352	35	1176695	5.0556	2.1453e-07
Cortical_Neuron	DEP-ERPBC	ENSG00000141198	TOM1L1	17	52976748	53039317	23	6	1199758	4.5396	2.8182e-06
Cortical_Neuron	DEP-ERPBC	ENSG00000108924	HLF	17	53342373	53402426	47	12	1210585	5.2238	8.7657e-08
Cortical_Neuron	DEP-ERPBC	ENSG00000105647	PIK3R2	19	18263928	18281350	35	10	1203255	5.4431	2.6183e-08
Cortical_Neuron	DEP-ERPBC	ENSG00000105649	RAB3A	19	18307594	18314884	13	4	1210692	4.8836	5.2093e-07
Cortical_Neuron	DEP-ERPBC	ENSG00000105655	ISYNA1	19	18545198	18549111	3	2	1211235	5.4323	2.781e-08
Cortical_Neuron	DEP-ERPBC	ENSG00000105656	ELL	19	18553473	18632937	180	28	1190825	4.7972	8.0442e-07
Cortical_Neuron	DEP-ERPBC	ENSG00000105669	COPE	19	19010323	19030206	21	4	1210687	5.1176	1.5476e-07
Cortical_Neuron	DEP-ERPBC	ENSG00000101350	KIF3B	20	30865467	30922814	22	5	1211177	4.7826	8.6501e-07
Cortical_Neuron	DEP-ERPBC	ENSG00000159873	CCDC117	22	29168662	29185289	15	5	1193636	4.8104	7.5318e-07
Cortical_Neuron	DEP-ERPBC	ENSG00000183579	ZNRF3	22	29279580	29453475	111	20	1176504	5.5141	1.7527e-08
Cortical_Neuron	DEP-ERPBC	ENSG00000187051	RPS19BP1	22	39925098	39928860	29	11	1210991	5.8798	2.0533e-09
Cortical_Neuron	DEP-ERPBC	ENSG00000100354	TNRC6B	22	40440821	40731812	13	5	1171166	5.1279	1.4646e-07
Cortical_Neuron	DEP-ERPBC	ENSG00000239900	ADSL	22	40742504	40783480	93	14	1207978	5.2759	6.6039e-08
Cortical_Neuron	PTSD-ERNBC	ENSG00000143839	REN	1	204123947	204159452	25	7	301936	5.1503	1.3003e-07
Cortical_Neuron	PTSD-ERNBC	ENSG00000075643	MOCOS	18	33767482	33852120	140	31	301893	4.5912	2.2039e-06
Cortical_Neuron	PTSD-ERPBC	ENSG00000138375	SMARCAL1	2	217277137	217347776	135	33	349875	4.9795	3.1871e-07
Cortical_Neuron	PTSD-ERPBC	ENSG00000091831	ESR1	6	152011631	152450754	279	39	349744	4.6103	2.0105e-06
Cortical_Neuron	PTSD-ERPBC	ENSG00000127914	AKAP9	7	91570181	91739987	101	12	349802	4.8368	6.5982e-07
Cortical_Neuron	PTSD-ERPBC	ENSG00000122877	EGR2	10	64571756	64578927	113	33	348712	5.2291	8.5188e-08
Cortical_Neuron	PTSD-ERPBC	ENSG00000151532	VTI1A	10	114207016	114578503	33	11	349505	5.2839	6.3245e-08
Cortical_Neuron	PTSD-ERPBC	ENSG00000172803	SNX32	11	65601112	65621172	17	5	349824	4.5484	2.7027e-06
Cortical_Neuron	PTSD-ERPBC	ENSG00000172638	EFEMP2	11	65633918	65640377	8	2	348311	4.5593	2.5663e-06
Cortical_Neuron	PTSD-ERPBC	ENSG00000072121	ZFYVE26	14	68213237	68283306	170	40	349357	4.5604	2.5523e-06
Cortical_Neuron	PTSD-ERPBC	ENSG00000225190	PLEKHM1	17	43513266	43568110	407	21	348295	4.5445	2.7528e-06
Cortical_Neuron	PTSD-ERPBC	ENSG00000141198	TOM1L1	17	52976748	53039317	23	6	349905	4.8974	4.8556e-07
Cortical_Neuron	SCZ-ERNBC	ENSG00000143845	ETNK2	1	204100190	204121131	115	20	257087	5.2407	7.9979e-08
Cortical_Neuron	SCZ-ERNBC	ENSG00000143839	REN	1	204123947	204159452	25	7	258086	5.514	1.754e-08
Cortical_Neuron	SCZ-ERNBC	ENSG00000170382	LRRN2	1	204586298	204654861	17	5	258086	4.8215	7.1238e-07
Cortical_Neuron	SCZ-ERNBC	ENSG00000010256	UQCRC1	3	48636436	48647470	14	2	257784	4.5415	2.7934e-06
Cortical_Neuron	SCZ-ERNBC	ENSG00000112343	TRIM38	6	25963030	25991454	30	9	257802	4.6059	2.0535e-06
Cortical_Neuron	SCZ-ERNBC	ENSG00000278637	H4C1	6	26021907	26022218	9	3	257966	4.6843	1.4045e-06
Cortical_Neuron	SCZ-ERNBC	ENSG00000276410	H2BC3	6	26043505	26043885	69	16	256779	4.7862	8.499e-07
Cortical_Neuron	SCZ-ERNBC	ENSG00000124557	BTN1A1	6	26501449	26510650	112	16	257778	4.9124	4.4986e-07
Cortical_Neuron	SCZ-ERNBC	ENSG00000182952	HMGN4	6	26538633	26546482	56	16	256768	4.8826	5.2357e-07
Cortical_Neuron	SCZ-ERNBC	ENSG00000137185	ZSCAN9	6	28193042	28201260	10	5	257368	4.5512	2.6675e-06
Cortical_Neuron	SCZ-ERNBC	ENSG00000204616	TRIM31	6	30070674	30080883	30	6	249742	4.9282	4.1486e-07
Cortical_Neuron	SCZ-ERNBC	ENSG00000165905	LARGE2	11	45943172	45950647	41	12	257949	4.6865	1.3897e-06
Cortical_Neuron	SCZ-ERNBC	ENSG00000159459	UBR1	15	43235095	43398311	57	12	257953	4.7103	1.2368e-06
Cortical_Neuron	SCZ-ERNBC	ENSG00000166947	EPB42	15	43487571	43513481	19	4	257530	4.7486	1.0241e-06
Cortical_Neuron	SCZ-ERNBC	ENSG00000168806	LCMT2	15	43615847	43622803	19	6	257735	5.3818	3.6868e-08
Cortical_Neuron	SCZ-ERNBC	ENSG00000168803	ADAL	15	43622872	43646753	51	5	258027	4.7412	1.0624e-06
Cortical_Neuron	SCZ-ERNBC	ENSG00000140265	ZSCAN29	15	43650370	43662260	88	7	257958	4.6597	1.5833e-06
Cortical_Neuron	SCZ-ERNBC	ENSG00000067369	TP53BP1	15	43695259	43802812	41	4	257930	4.7281	1.133e-06
Cortical_Neuron	SCZ-ERNBC	ENSG00000166963	MAP1A	15	43803156	43823818	16	3	257693	4.6301	1.8278e-06
Cortical_Neuron	SCZ-ERNBC	ENSG00000168781	PPIP5K1	15	43825660	43882451	61	12	257895	5.3472	4.4652e-08
Cortical_Neuron	SCZ-ERNBC	ENSG00000167004	PDIA3	15	44038590	44065477	7	2	257911	5.1846	1.0825e-07
Cortical_Neuron	SCZ-ERNBC	ENSG00000187741	FANCA	16	89803957	89883065	209	20	257740	4.662	1.5655e-06
Cortical_Neuron	SCZ-ERNBC	ENSG00000225190	PLEKHM1	17	43513266	43568110	407	21	257733	4.609	2.0227e-06
Cortical_Neuron	SCZ-ERNBC	ENSG00000130517	PGPEP1	19	18451397	18480760	127	40	257522	5.334	4.8041e-08
Cortical_Neuron	SCZ-ERNBC	ENSG00000064545	TMEM161A	19	19229978	19249302	23	5	257977	4.9297	4.1187e-07
Cortical_Neuron	SCZ-ERNBC	ENSG00000064490	RFXANK	19	19303039	19312678	20	7	258080	5.5144	1.7499e-08
Cortical_Neuron	SCZ-ERNBC	ENSG00000130287	NCAN	19	19322782	19363042	20	4	257692	6.0372	7.8421e-10
Cortical_Neuron	SCZ-ERNBC	ENSG00000187664	HAPLN4	19	19366450	19373605	10	3	257910	5.5214	1.6813e-08
Cortical_Neuron	SCZ-ERNBC	ENSG00000213996	TM6SF2	19	19375175	19384097	8	3	257175	6.037	7.8494e-10
Cortical_Neuron	SCZ-ERNBC	ENSG00000105705	SUGP1	19	19387320	19431653	26	8	256956	5.664	7.3934e-09
Cortical_Neuron	SCZ-ERNBC	ENSG00000129933	MAU2	19	19431490	19469564	20	5	258086	5.7725	3.9057e-09
Cortical_Neuron	SCZ-ERNBC	ENSG00000167491	GATAD2A	19	19496642	19619740	16	5	256975	5.0596	2.1009e-07
Cortical_Neuron	SCZ-ERNBC	ENSG00000178093	TSSK6	19	19625028	19626494	3	1	258086	4.5562	2.6038e-06
Cortical_Neuron	SCZ-ERNBC	ENSG00000186010	NDUFA13	19	19626564	19639863	3	1	258086	4.5562	2.6038e-06
Cortical_Neuron	SCZ-ERNBC	ENSG00000250067	YJEFN3	19	19639670	19648390	1	1	258086	6.5022	3.9577e-11
Cortical_Neuron	SCZ-ERNBC	ENSG00000239900	ADSL	22	40742504	40783480	93	14	257365	6.1497	3.8825e-10
Cortical_Neuron	SCZ-ERNBC	ENSG00000196588	MRTFA	22	40806285	41032695	86	14	257223	5.6083	1.0215e-08
Cortical_Neuron	SCZ-ERNBC	ENSG00000100401	RANGAP1	22	41641615	41682255	63	13	258028	5.3961	3.4051e-08
Cortical_Neuron	SCZ-ERPBC	ENSG00000243710	CFAP57	1	43637820	43720029	244	35	304693	4.8631	5.7777e-07
Cortical_Neuron	SCZ-ERPBC	ENSG00000066135	KDM4A	1	44115829	44171186	34	11	303462	4.6696	1.5091e-06
Cortical_Neuron	SCZ-ERPBC	ENSG00000132680	KHDC4	1	155882834	155904190	10	3	305568	4.77	9.2092e-07
Cortical_Neuron	SCZ-ERPBC	ENSG00000160803	UBQLN4	1	156005092	156023585	10	5	306087	4.5546	2.6248e-06
Cortical_Neuron	SCZ-ERPBC	ENSG00000064012	CASP8	2	202098166	202152434	21	8	306080	4.8119	7.4733e-07
Cortical_Neuron	SCZ-ERPBC	ENSG00000168268	NT5DC2	3	52558403	52569070	12	3	305077	4.6354	1.7816e-06
Cortical_Neuron	SCZ-ERPBC	ENSG00000163939	PBRM1	3	52579368	52719852	200	23	305271	4.7054	1.2667e-06
Cortical_Neuron	SCZ-ERPBC	ENSG00000114902	SPCS1	3	52738971	52745162	21	5	305997	4.6688	1.515e-06
Cortical_Neuron	SCZ-ERPBC	ENSG00000114904	NEK4	3	52742465	52804965	31	6	305660	4.7785	8.8287e-07
Cortical_Neuron	SCZ-ERPBC	ENSG00000163634	THOC7	3	63819546	63849579	5	2	305154	4.9547	3.622e-07
Cortical_Neuron	SCZ-ERPBC	ENSG00000163635	ATXN7	3	63850236	63989138	64	14	305572	6.1285	4.4342e-10
Cortical_Neuron	SCZ-ERPBC	ENSG00000114861	FOXP1	3	71003844	71633140	96	35	305714	4.6706	1.5013e-06
Cortical_Neuron	SCZ-ERPBC	ENSG00000168594	ADAM29	4	175839509	175899331	8	2	305747	5.1983	1.0059e-07
Cortical_Neuron	SCZ-ERPBC	ENSG00000112996	MRPS30	5	44809027	44815624	20	5	305043	6.752	7.2922e-12
Cortical_Neuron	SCZ-ERPBC	ENSG00000164588	HCN1	5	45255052	45696600	82	16	305758	7.8937	1.4664e-15
Cortical_Neuron	SCZ-ERPBC	ENSG00000170571	EMB	5	49692026	49737201	143	12	306115	5.3207	5.1681e-08
Cortical_Neuron	SCZ-ERPBC	ENSG00000164199	ADGRV1	5	89854614	90460254	165	26	303493	4.7731	9.0698e-07
Cortical_Neuron	SCZ-ERPBC	ENSG00000124568	SLC17A1	6	25783125	25832287	22	8	305334	5.5907	1.1306e-08
Cortical_Neuron	SCZ-ERPBC	ENSG00000124564	SLC17A3	6	25845084	25882514	48	16	305110	5.9855	1.0788e-09
Cortical_Neuron	SCZ-ERPBC	ENSG00000112337	SLC17A2	6	25912982	25930954	56	15	305460	6.4787	4.6246e-11
Cortical_Neuron	SCZ-ERPBC	ENSG00000112343	TRIM38	6	25963030	25991454	30	9	305835	7.146	4.4678e-13
Cortical_Neuron	SCZ-ERPBC	ENSG00000278637	H4C1	6	26021907	26022218	9	3	305999	6.114	4.8569e-10
Cortical_Neuron	SCZ-ERPBC	ENSG00000276410	H2BC3	6	26043505	26043885	69	16	304812	6.2603	1.9215e-10
Cortical_Neuron	SCZ-ERPBC	ENSG00000187837	H1-2	6	26056015	26056656	20	8	304510	5.959	1.2691e-09
Cortical_Neuron	SCZ-ERPBC	ENSG00000010704	HFE	6	26087509	26098571	45	9	305041	4.6832	1.412e-06
Cortical_Neuron	SCZ-ERPBC	ENSG00000197061	H4C3	6	26104104	26104538	28	9	304368	4.9146	4.448e-07
Cortical_Neuron	SCZ-ERPBC	ENSG00000180596	H2BC4	6	26115101	26124154	47	13	305153	6.748	7.496e-12
Cortical_Neuron	SCZ-ERPBC	ENSG00000180573	H2AC6	6	26124373	26139330	35	11	305377	6.5484	2.9075e-11
Cortical_Neuron	SCZ-ERPBC	ENSG00000273983	H3C8	6	26269633	26272043	20	8	304889	4.5755	2.3749e-06
Cortical_Neuron	SCZ-ERPBC	ENSG00000186470	BTN3A2	6	26365387	26378548	21	5	306013	5.3124	5.4083e-08
Cortical_Neuron	SCZ-ERPBC	ENSG00000124557	BTN1A1	6	26501449	26510650	112	16	305811	6.4054	7.4973e-11
Cortical_Neuron	SCZ-ERPBC	ENSG00000182952	HMGN4	6	26538633	26546482	56	16	304801	4.7818	8.687e-07
Cortical_Neuron	SCZ-ERPBC	ENSG00000146109	ABT1	6	26597180	26600972	86	19	305409	5.8812	2.0368e-09
Cortical_Neuron	SCZ-ERPBC	ENSG00000124635	H2BC11	6	27093676	27100529	24	7	305392	4.564	2.5098e-06
Cortical_Neuron	SCZ-ERPBC	ENSG00000233822	H2BC15	6	27805538	27833576	4	2	306119	4.9079	4.6026e-07
Cortical_Neuron	SCZ-ERPBC	ENSG00000197062	ZSCAN26	6	28234788	28246001	23	7	303417	5.504	1.8561e-08
Cortical_Neuron	SCZ-ERPBC	ENSG00000235109	ZSCAN31	6	28292514	28324048	49	11	304881	4.7229	1.1625e-06
Cortical_Neuron	SCZ-ERPBC	ENSG00000204616	TRIM31	6	30070674	30080883	30	6	297775	7.2122	2.7526e-13
Cortical_Neuron	SCZ-ERPBC	ENSG00000234127	TRIM26	6	30152232	30181204	177	21	296738	6.2307	2.3222e-10
Cortical_Neuron	SCZ-ERPBC	ENSG00000204536	CCHCR1	6	31110216	31126015	124	25	305409	5.2545	7.4213e-08
Cortical_Neuron	SCZ-ERPBC	ENSG00000171611	PTCRA	6	42883727	42893573	394	47	304359	5.2608	7.1707e-08
Cortical_Neuron	SCZ-ERPBC	ENSG00000124713	GNMT	6	42928496	42931618	16	6	305324	4.9502	3.7067e-07
Cortical_Neuron	SCZ-ERPBC	ENSG00000112659	CUL9	6	43149913	43192325	41	11	304981	5.264	7.0483e-08
Cortical_Neuron	SCZ-ERPBC	ENSG00000122687	MRM2	7	2273926	2281833	32	7	305680	4.897	4.865e-07
Cortical_Neuron	SCZ-ERPBC	ENSG00000119318	RAD23B	9	110045560	110094475	22	9	305403	4.7862	8.4992e-07
Cortical_Neuron	SCZ-ERPBC	ENSG00000181915	ADO	10	64564617	64568243	36	13	303779	4.8728	5.5006e-07
Cortical_Neuron	SCZ-ERPBC	ENSG00000122877	EGR2	10	64571756	64578927	113	33	305276	5.24	8.0308e-08
Cortical_Neuron	SCZ-ERPBC	ENSG00000121653	MAPK8IP1	11	45907202	45928016	27	11	305687	4.5603	2.5536e-06
Cortical_Neuron	SCZ-ERPBC	ENSG00000165905	LARGE2	11	45943172	45950647	41	12	305982	4.6202	1.917e-06
Cortical_Neuron	SCZ-ERPBC	ENSG00000149136	SSRP1	11	57093459	57103351	28	9	304093	4.6119	1.9947e-06
Cortical_Neuron	SCZ-ERPBC	ENSG00000172977	KAT5	11	65479467	65487075	59	16	305466	5.2549	7.4033e-08
Cortical_Neuron	SCZ-ERPBC	ENSG00000172818	OVOL1	11	65554493	65564690	27	8	306084	5.1554	1.2656e-07
Cortical_Neuron	SCZ-ERPBC	ENSG00000140474	ULK3	15	75128457	75135538	7	2	305710	4.6827	1.4157e-06
Cortical_Neuron	SCZ-ERPBC	ENSG00000140564	FURIN	15	91411822	91426688	54	13	306119	5.3608	4.1435e-08
Cortical_Neuron	SCZ-ERPBC	ENSG00000182511	FES	15	91427642	91439006	38	8	305900	5.7489	4.4912e-09
Cortical_Neuron	SCZ-ERPBC	ENSG00000186532	SMYD4	17	1682779	1733175	62	8	306055	4.5678	2.4641e-06
Cortical_Neuron	SCZ-ERPBC	ENSG00000132383	RPA1	17	1733278	1802848	130	22	306077	4.948	3.7484e-07
Cortical_Neuron	SCZ-ERPBC	ENSG00000177374	HIC1	17	1958393	1966535	80	13	305660	4.6431	1.7157e-06
Cortical_Neuron	SCZ-ERPBC	ENSG00000070366	SMG6	17	1963137	2207065	86	16	305719	4.6835	1.4103e-06
Cortical_Neuron	SCZ-ERPBC	ENSG00000133027	PEMT	17	17408877	17495022	42	10	305345	4.6403	1.7396e-06
Cortical_Neuron	SCZ-ERPBC	ENSG00000072310	SREBF1	17	17715387	17740316	12	4	304386	4.7903	8.3286e-07
Cortical_Neuron	SCZ-ERPBC	ENSG00000175662	TOM1L2	17	17746825	17875734	42	7	306082	5.1672	1.188e-07
Cortical_Neuron	SCZ-ERPBC	ENSG00000171953	ATPAF2	17	17919521	17942482	24	6	305185	4.6397	1.7446e-06
Cortical_Neuron	SCZ-ERPBC	ENSG00000131462	TUBG1	17	40761694	40767252	3	2	306119	4.6095	2.018e-06
Cortical_Neuron	SCZ-ERPBC	ENSG00000161692	DBF4B	17	42785976	42829632	17	5	305073	4.7479	1.0274e-06
Cortical_Neuron	SCZ-ERPBC	ENSG00000168517	HEXIM2	17	43238067	43247407	37	5	305986	4.769	9.2553e-07
Cortical_Neuron	SCZ-ERPBC	ENSG00000159314	ARHGAP27	17	43471268	43511787	97	16	305227	5.0522	2.1838e-07
Cortical_Neuron	SCZ-ERPBC	ENSG00000225190	PLEKHM1	17	43513266	43568110	407	21	305766	6.0114	9.1942e-10
Cortical_Neuron	SCZ-ERPBC	ENSG00000120088	CRHR1	17	43861646	43913194	86	2	306034	5.5262	1.6359e-08
Cortical_Neuron	SCZ-ERPBC	ENSG00000185294	SPPL2C	17	43922201	43924438	26	3	305868	5.7234	5.2198e-09
Cortical_Neuron	SCZ-ERPBC	ENSG00000186868	MAPT	17	43971748	44105700	108	4	306005	5.6909	6.3191e-09
Cortical_Neuron	SCZ-ERPBC	ENSG00000256762	STH	17	44076616	44077060	10	2	306119	5.5833	1.1799e-08
Cortical_Neuron	SCZ-ERPBC	ENSG00000120071	KANSL1	17	44107282	44302755	140	4	306116	5.658	7.6591e-09
Cortical_Neuron	SCZ-ERPBC	ENSG00000176681	LRRC37A	17	44370099	44415160	125	6	305865	5.8766	2.0933e-09
Cortical_Neuron	SCZ-ERPBC	ENSG00000073969	NSF	17	44668035	44834830	352	35	305179	5.4357	2.7294e-08
Cortical_Neuron	SCZ-ERPBC	ENSG00000196628	TCF4	18	52889562	53303258	411	75	304822	4.5634	2.5162e-06
Cortical_Neuron	SCZ-ERPBC	ENSG00000130517	PGPEP1	19	18451397	18480760	127	40	305555	5.7448	4.6005e-09
Cortical_Neuron	SCZ-ERPBC	ENSG00000064545	TMEM161A	19	19229978	19249302	23	5	306010	5.636	8.7008e-09
Cortical_Neuron	SCZ-ERPBC	ENSG00000064490	RFXANK	19	19303039	19312678	20	7	306113	5.9518	1.3261e-09
Cortical_Neuron	SCZ-ERPBC	ENSG00000130287	NCAN	19	19322782	19363042	20	4	305725	6.3266	1.253e-10
Cortical_Neuron	SCZ-ERPBC	ENSG00000187664	HAPLN4	19	19366450	19373605	10	3	305943	5.7356	4.8597e-09
Cortical_Neuron	SCZ-ERPBC	ENSG00000213996	TM6SF2	19	19375175	19384097	8	3	305208	6.3171	1.3322e-10
Cortical_Neuron	SCZ-ERPBC	ENSG00000105705	SUGP1	19	19387320	19431653	26	8	304989	5.9979	9.9967e-10
Cortical_Neuron	SCZ-ERPBC	ENSG00000129933	MAU2	19	19431490	19469564	20	5	306119	6.3925	8.1616e-11
Cortical_Neuron	SCZ-ERPBC	ENSG00000167491	GATAD2A	19	19496642	19619740	16	5	305008	5.407	3.2049e-08
Cortical_Neuron	SCZ-ERPBC	ENSG00000178093	TSSK6	19	19625028	19626494	3	1	306119	5.202	9.8561e-08
Cortical_Neuron	SCZ-ERPBC	ENSG00000186010	NDUFA13	19	19626564	19639863	3	1	306119	5.202	9.8561e-08
Cortical_Neuron	SCZ-ERPBC	ENSG00000250067	YJEFN3	19	19639670	19648390	1	1	306119	7.4448	4.8563e-14
Cortical_Neuron	SCZ-ERPBC	ENSG00000239900	ADSL	22	40742504	40783480	93	14	305398	6.4283	6.4519e-11
Cortical_Neuron	SCZ-ERPBC	ENSG00000196588	MRTFA	22	40806285	41032695	86	14	305256	6.3344	1.1911e-10
Cortical_Neuron	SCZ-ERPBC	ENSG00000100401	RANGAP1	22	41641615	41682255	63	13	306061	5.98	1.1157e-09
C) Fetal_brain(H3)
P <1.93e-07	Bonferroni-corrected significant (i.e., P is lower than 0.05 / nGenes / nTrait pairs = 0.05 / 16191 / 16 = 1.93e-07)
1.93e-07 < P < 3.09e-06	Nominally significant (i.e., P is lower than 0.05 / nGenes = 0.05 / 16191 = 3.09e-06)
Cell type	Trait	GENE	SYMBOL	CHR	START	STOP	NSNPS	NPARAM	N	ZSTAT	P
Fetal_brain	ADHD-ERNBC	ENSG00000196517	SLC6A9	1	44457172	44497058	22	10	321130	4.7761	8.935e-07
Fetal_brain	ADHD-ERNBC	ENSG00000183396	TMEM89	3	48658192	48659288	29	6	352876	4.7536	9.991e-07
Fetal_brain	ADHD-ERNBC	ENSG00000213672	NCKIPSD	3	48711277	48723360	27	7	351293	5.5995	1.0746e-08
Fetal_brain	ADHD-ERNBC	ENSG00000114302	PRKAR2A	3	48784012	48885279	106	14	348527	4.6504	1.6565e-06
Fetal_brain	ADHD-ERNBC	ENSG00000178537	SLC25A20	3	48894364	48936426	72	11	346598	5.3602	4.1557e-08
Fetal_brain	ADHD-ERNBC	ENSG00000177479	ARIH2	3	48956254	49023815	82	12	350555	4.8441	6.3597e-07
Fetal_brain	ADHD-ERNBC	ENSG00000114316	USP4	3	49315264	49377504	23	8	346306	5.9724	1.1692e-09
Fetal_brain	ADHD-ERNBC	ENSG00000067560	RHOA	3	49396578	49449635	29	8	352756	5.4101	3.1502e-08
Fetal_brain	ADHD-ERNBC	ENSG00000173402	DAG1	3	49506136	49573051	89	13	345517	5.6434	8.3349e-09
Fetal_brain	ADHD-ERNBC	ENSG00000164061	BSN	3	49591922	49708978	48	10	351816	5.347	4.4719e-08
Fetal_brain	ADHD-ERNBC	ENSG00000164068	RNF123	3	49726932	49758960	44	14	350450	4.8144	7.3829e-07
Fetal_brain	ADHD-ERNBC	ENSG00000173540	GMPPB	3	49754277	49761384	11	3	352524	4.9736	3.2863e-07
Fetal_brain	ADHD-ERNBC	ENSG00000176095	IP6K1	3	49761727	49823975	54	13	346913	5.2978	5.8606e-08
Fetal_brain	ADHD-ERNBC	ENSG00000183763	TRAIP	3	49866032	49894007	8	4	352679	4.7689	9.2623e-07
Fetal_brain	ADHD-ERNBC	ENSG00000133597	ADCK2	7	140372953	140395745	25	7	339253	4.8009	7.8996e-07
Fetal_brain	ADHD-ERNBC	ENSG00000177542	SLC25A22	11	790475	798333	10	4	332354	4.6733	1.4818e-06
Fetal_brain	ADHD-ERNBC	ENSG00000177595	PIDD1	11	799184	805245	10	1	334352	4.9689	3.3664e-07
Fetal_brain	ADHD-ERNBC	ENSG00000177600	RPLP2	11	809647	812875	3	1	348604	5.1855	1.0774e-07
Fetal_brain	ADHD-ERNBC	ENSG00000160113	NR2F6	19	17342692	17356749	8	3	351017	4.7322	1.1107e-06
Fetal_brain	ADHD-ERNBC	ENSG00000127220	ABHD8	19	17402940	17414282	11	3	324434	4.9157	4.4232e-07
Fetal_brain	ADHD-ERNBC	ENSG00000130311	DDA1	19	17420340	17434110	23	6	351011	5.0901	1.7898e-07
Fetal_brain	ADHD-ERNBC	ENSG00000105701	FKBP8	19	18642561	18654470	20	8	349822	4.6564	1.6089e-06
Fetal_brain	ADHD-ERNBC	ENSG00000213996	TM6SF2	19	19375175	19384097	8	3	352367	5.1982	1.0062e-07
Fetal_brain	ADHD-ERNBC	ENSG00000105705	SUGP1	19	19387320	19431653	7	3	352976	4.5965	2.1478e-06
Fetal_brain	ADHD-ERNBC	ENSG00000129933	MAU2	19	19431490	19469564	13	2	352976	4.9574	3.5728e-07
Fetal_brain	ADHD-ERNBC	ENSG00000250067	YJEFN3	19	19639670	19648390	1	1	352976	4.7076	1.2534e-06
Fetal_brain	ADHD-ERPBC	ENSG00000243710	CFAP57	1	43637820	43720029	130	16	394824	5.0073	2.76e-07
Fetal_brain	ADHD-ERPBC	ENSG00000066135	KDM4A	1	44115829	44171186	53	9	395132	4.8899	5.0436e-07
Fetal_brain	ADHD-ERPBC	ENSG00000126091	ST3GAL3	1	44173204	44396837	161	22	393964	4.6799	1.4348e-06
Fetal_brain	ADHD-ERPBC	ENSG00000117407	ARTN	1	44398992	44402913	51	11	393527	5.0499	2.2097e-07
Fetal_brain	ADHD-ERPBC	ENSG00000117281	CD160	1	145695798	145715614	1	1	401009	5.401	3.3144e-08
Fetal_brain	ADHD-ERPBC	ENSG00000134107	BHLHE40	3	5020801	5027008	178	33	395138	5.8742	2.1239e-09
Fetal_brain	ADHD-ERPBC	ENSG00000114316	USP4	3	49315264	49377504	23	8	394339	5.3216	5.1436e-08
Fetal_brain	ADHD-ERPBC	ENSG00000173402	DAG1	3	49506136	49573051	89	13	393550	4.5495	2.6888e-06
Fetal_brain	ADHD-ERPBC	ENSG00000176095	IP6K1	3	49761727	49823975	54	13	394946	4.5401	2.8112e-06
Fetal_brain	ADHD-ERPBC	ENSG00000164588	HCN1	5	45255052	45696600	75	11	397398	5.9107	1.7037e-09
Fetal_brain	ADHD-ERPBC	ENSG00000183775	KCTD16	5	143550396	143865249	87	19	397508	4.6443	1.7063e-06
Fetal_brain	ADHD-ERPBC	ENSG00000010017	RANBP9	6	13621730	13711796	123	19	399226	5.2562	7.3528e-08
Fetal_brain	ADHD-ERPBC	ENSG00000078403	MLLT10	10	21813604	22032559	59	11	390715	6.2447	2.1228e-10
Fetal_brain	ADHD-ERPBC	ENSG00000165309	ARMC3	10	23216953	23327452	65	15	393942	6.0861	5.7842e-10
Fetal_brain	ADHD-ERPBC	ENSG00000023041	ZDHHC6	10	114184186	114206675	51	16	397614	4.6495	1.6639e-06
Fetal_brain	ADHD-ERPBC	ENSG00000151532	VTI1A	10	114207016	114578503	337	40	396598	5.2092	9.4828e-08
Fetal_brain	ADHD-ERPBC	ENSG00000182272	B4GALNT4	11	369804	382116	6	2	397678	4.6776	1.4511e-06
Fetal_brain	ADHD-ERPBC	ENSG00000177225	GATD1	11	767222	777487	9	3	398890	4.9294	4.1243e-07
Fetal_brain	ADHD-ERPBC	ENSG00000184524	CEND1	11	787104	790123	3	1	397012	4.5622	2.5315e-06
Fetal_brain	ADHD-ERPBC	ENSG00000177542	SLC25A22	11	790475	798333	10	4	380387	4.8594	5.8867e-07
Fetal_brain	ADHD-ERPBC	ENSG00000177595	PIDD1	11	799184	805245	10	1	382385	5.2908	6.0902e-08
Fetal_brain	ADHD-ERPBC	ENSG00000177600	RPLP2	11	809647	812875	3	1	396637	5.363	4.0932e-08
Fetal_brain	ADHD-ERPBC	ENSG00000172732	MUS81	11	65627533	65633911	20	5	399135	4.7499	1.0176e-06
Fetal_brain	ADHD-ERPBC	ENSG00000015133	CCDC88C	14	91737669	91884188	288	37	396755	5.0694	1.9953e-07
Fetal_brain	ADHD-ERPBC	ENSG00000131323	TRAF3	14	103243813	103377837	190	24	372070	4.7023	1.2864e-06
Fetal_brain	ADHD-ERPBC	ENSG00000166126	AMN	14	103388993	103397529	109	16	378357	4.7395	1.0711e-06
Fetal_brain	ADHD-ERPBC	ENSG00000105647	PIK3R2	19	18263928	18281350	31	6	383966	4.8913	5.0086e-07
Fetal_brain	ADHD-ERPBC	ENSG00000105655	ISYNA1	19	18545198	18549111	3	2	343337	5.835	2.6899e-09
Fetal_brain	ADHD-ERPBC	ENSG00000105701	FKBP8	19	18642561	18654470	20	8	397855	4.8109	7.5124e-07
Fetal_brain	ADHD-ERPBC	ENSG00000005007	UPF1	19	18942747	18979045	170	23	390465	4.6234	1.8876e-06
Fetal_brain	ADHD-ERPBC	ENSG00000130283	GDF1	19	18979354	19006905	17	5	391100	5.8076	3.1689e-09
Fetal_brain	ADHD-ERPBC	ENSG00000213996	TM6SF2	19	19375175	19384097	8	3	400400	5.4526	2.4814e-08
Fetal_brain	ADHD-ERPBC	ENSG00000105705	SUGP1	19	19387320	19431653	7	3	401009	5.0231	2.5424e-07
Fetal_brain	ADHD-ERPBC	ENSG00000129933	MAU2	19	19431490	19469564	13	2	401009	5.5363	1.5448e-08
Fetal_brain	ADHD-ERPBC	ENSG00000250067	YJEFN3	19	19639670	19648390	1	1	401009	5.3494	4.4117e-08
Fetal_brain	AN-ERNBC	ENSG00000047849	MAP4	3	47892186	48130762	77	14	196480	6.0358	7.909e-10
Fetal_brain	AN-ERNBC	ENSG00000164045	CDC25A	3	48198636	48229846	33	11	196281	5.039	2.3404e-07
Fetal_brain	AN-ERNBC	ENSG00000164048	ZNF589	3	48282590	48340743	148	24	198023	4.668	1.5204e-06
Fetal_brain	AN-ERNBC	ENSG00000164049	FBXW12	3	48413709	48436190	76	15	198111	6.3763	9.07e-11
Fetal_brain	AN-ERNBC	ENSG00000164054	SHISA5	3	48509197	48542259	23	8	195995	6.5622	2.6511e-11
Fetal_brain	AN-ERNBC	ENSG00000114270	COL7A1	3	48601506	48632700	46	12	197725	5.289	6.1491e-08
Fetal_brain	AN-ERNBC	ENSG00000010256	UQCRC1	3	48636436	48647470	42	8	198227	5.9119	1.6909e-09
Fetal_brain	AN-ERNBC	ENSG00000183396	TMEM89	3	48658192	48659288	29	6	199913	4.9297	4.1172e-07
Fetal_brain	AN-ERNBC	ENSG00000225697	SLC26A6	3	48663156	48672926	5	2	197042	6.0509	7.2033e-10
Fetal_brain	AN-ERNBC	ENSG00000008300	CELSR3	3	48673902	48700348	35	7	198400	6.9058	2.4959e-12
Fetal_brain	AN-ERNBC	ENSG00000213672	NCKIPSD	3	48711277	48723360	27	7	197975	6.1627	3.5747e-10
Fetal_brain	AN-ERNBC	ENSG00000068745	IP6K2	3	48725436	48754711	34	7	197568	6.5679	2.5522e-11
Fetal_brain	AN-ERNBC	ENSG00000114302	PRKAR2A	3	48784012	48885279	106	14	198562	6.1199	4.6816e-10
Fetal_brain	AN-ERNBC	ENSG00000178537	SLC25A20	3	48894364	48936426	72	11	199048	5.8766	2.0933e-09
Fetal_brain	AN-ERNBC	ENSG00000177479	ARIH2	3	48956254	49023815	82	12	198917	5.6075	1.0261e-08
Fetal_brain	AN-ERNBC	ENSG00000178467	P4HTM	3	49027319	49044587	7	4	198546	4.5647	2.5011e-06
Fetal_brain	AN-ERNBC	ENSG00000178057	NDUFAF3	3	49057892	49060928	18	4	199905	5.7818	3.6942e-09
Fetal_brain	AN-ERNBC	ENSG00000178035	IMPDH2	3	49061758	49066823	21	5	199056	5.7353	4.8678e-09
Fetal_brain	AN-ERNBC	ENSG00000198218	QRICH1	3	49067140	49131796	37	8	199113	5.7211	5.2915e-09
Fetal_brain	AN-ERNBC	ENSG00000185909	KLHDC8B	3	49209044	49213919	5	2	199959	5.5348	1.5578e-08
Fetal_brain	AN-ERNBC	ENSG00000236980	C3orf84	3	49215065	49229291	28	8	196088	5.5292	1.6087e-08
Fetal_brain	AN-ERNBC	ENSG00000173421	IHO1	3	49235861	49295537	22	6	199631	5.4723	2.2206e-08
Fetal_brain	AN-ERNBC	ENSG00000188315	C3orf62	3	49306219	49315342	5	2	197097	5.325	5.0478e-08
Fetal_brain	AN-ERNBC	ENSG00000114316	USP4	3	49315264	49377504	23	8	198586	5.7729	3.8958e-09
Fetal_brain	AN-ERNBC	ENSG00000233276	GPX1	3	49394609	49396033	5	2	199904	5.2945	5.9671e-08
Fetal_brain	AN-ERNBC	ENSG00000067560	RHOA	3	49396578	49449635	29	8	198143	5.1733	1.1497e-07
Fetal_brain	AN-ERNBC	ENSG00000145022	TCTA	3	49449639	49453908	8	3	199880	4.6084	2.029e-06
Fetal_brain	AN-ERNBC	ENSG00000145020	AMT	3	49454208	49460186	7	2	199959	5.1573	1.2525e-07
Fetal_brain	AN-ERNBC	ENSG00000173402	DAG1	3	49506136	49573051	89	13	197624	5.3156	5.3167e-08
Fetal_brain	AN-ERNBC	ENSG00000164061	BSN	3	49591922	49708978	48	10	197264	5.496	1.9421e-08
Fetal_brain	AN-ERNBC	ENSG00000164062	APEH	3	49711435	49721396	9	3	197772	5.3363	4.742e-08
Fetal_brain	AN-ERNBC	ENSG00000173531	MST1	3	49721380	49726486	6	3	199959	5.3479	4.448e-08
Fetal_brain	AN-ERNBC	ENSG00000173540	GMPPB	3	49754277	49761384	11	3	199696	5.0942	1.7508e-07
Fetal_brain	AN-ERNBC	ENSG00000182179	UBA7	3	49842640	49851379	2	1	199959	4.6351	1.7839e-06
Fetal_brain	AN-ERNBC	ENSG00000183763	TRAIP	3	49866032	49894007	8	4	199722	6.0478	7.3434e-10
Fetal_brain	AN-ERNBC	ENSG00000164330	EBF1	5	158122924	158526769	277	65	198824	5.3295	4.9246e-08
Fetal_brain	AN-ERNBC	ENSG00000127220	ABHD8	19	17402940	17414282	11	3	199959	5.2112	9.3788e-08
Fetal_brain	AN-ERNBC	ENSG00000130312	MRPL34	19	17403418	17417652	21	3	198711	4.6116	1.998e-06
Fetal_brain	AN-ERNBC	ENSG00000130311	DDA1	19	17420340	17434110	23	6	199299	4.8395	6.5067e-07
Fetal_brain	AN-ERPBC	ENSG00000184588	PDE4B	1	66258197	66840262	213	26	245553	4.8335	6.7065e-07
Fetal_brain	AN-ERPBC	ENSG00000164054	SHISA5	3	48509197	48542259	23	8	244028	5.0417	2.3067e-07
Fetal_brain	AN-ERPBC	ENSG00000008300	CELSR3	3	48673902	48700348	35	7	246433	4.5479	2.7089e-06
Fetal_brain	AN-ERPBC	ENSG00000213672	NCKIPSD	3	48711277	48723360	27	7	246008	4.532	2.9217e-06
Fetal_brain	AN-ERPBC	ENSG00000178537	SLC25A20	3	48894364	48936426	72	11	247081	4.8458	6.305e-07
Fetal_brain	AN-ERPBC	ENSG00000177479	ARIH2	3	48956254	49023815	82	12	246950	4.6114	2.0002e-06
Fetal_brain	AN-ERPBC	ENSG00000178035	IMPDH2	3	49061758	49066823	21	5	247089	4.6358	1.7777e-06
Fetal_brain	AN-ERPBC	ENSG00000114316	USP4	3	49315264	49377504	23	8	246619	5.185	1.0803e-07
Fetal_brain	AN-ERPBC	ENSG00000067560	RHOA	3	49396578	49449635	29	8	246176	4.6753	1.4676e-06
Fetal_brain	AN-ERPBC	ENSG00000173402	DAG1	3	49506136	49573051	89	13	245657	4.9467	3.7738e-07
Fetal_brain	AN-ERPBC	ENSG00000164062	APEH	3	49711435	49721396	9	3	245805	4.985	3.0987e-07
Fetal_brain	AN-ERPBC	ENSG00000173540	GMPPB	3	49754277	49761384	11	3	247729	4.7263	1.1432e-06
Fetal_brain	AN-ERPBC	ENSG00000182179	UBA7	3	49842640	49851379	2	1	247992	4.863	5.782e-07
Fetal_brain	AN-ERPBC	ENSG00000183763	TRAIP	3	49866032	49894007	8	4	247755	4.6632	1.5566e-06
Fetal_brain	AN-ERPBC	ENSG00000164588	HCN1	5	45255052	45696600	75	11	244132	4.7669	9.3539e-07
Fetal_brain	AN-ERPBC	ENSG00000164330	EBF1	5	158122924	158526769	277	65	246857	6.4555	5.3944e-11
Fetal_brain	AN-ERPBC	ENSG00000147883	CDKN2B	9	22002902	22009362	6	3	245589	4.5506	2.6748e-06
Fetal_brain	AN-ERPBC	ENSG00000198901	PRC1	15	91509268	91538859	22	6	247370	4.5713	2.4235e-06
Fetal_brain	AN-ERPBC	ENSG00000220205	VAMP2	17	8062467	8066864	10	2	247937	4.6595	1.5847e-06
Fetal_brain	AN-ERPBC	ENSG00000179029	TMEM107	17	8076555	8079717	13	4	244471	4.6722	1.4901e-06
Fetal_brain	AN-ERPBC	ENSG00000108924	HLF	17	53342373	53402426	54	14	242946	5.0451	2.2663e-07
Fetal_brain	ANX-ERNBC	ENSG00000183396	TMEM89	3	48658192	48659288	29	6	602658	4.7235	1.1592e-06
Fetal_brain	ANX-ERNBC	ENSG00000213672	NCKIPSD	3	48711277	48723360	27	7	602658	5.652	7.9316e-09
Fetal_brain	ANX-ERNBC	ENSG00000178537	SLC25A20	3	48894364	48936426	72	11	602658	4.8272	6.9222e-07
Fetal_brain	ANX-ERNBC	ENSG00000177479	ARIH2	3	48956254	49023815	82	12	602658	4.5525	2.65e-06
Fetal_brain	ANX-ERNBC	ENSG00000173421	IHO1	3	49235861	49295537	22	6	602658	4.5855	2.2648e-06
Fetal_brain	ANX-ERNBC	ENSG00000114316	USP4	3	49315264	49377504	23	8	602658	4.9318	4.0734e-07
Fetal_brain	ANX-ERNBC	ENSG00000067560	RHOA	3	49396578	49449635	29	8	602658	4.6409	1.7343e-06
Fetal_brain	ANX-ERNBC	ENSG00000173402	DAG1	3	49506136	49573051	89	13	602658	4.8989	4.8185e-07
Fetal_brain	ANX-ERNBC	ENSG00000164061	BSN	3	49591922	49708978	48	10	602658	4.8973	4.8574e-07
Fetal_brain	ANX-ERNBC	ENSG00000158406	H4C8	6	26281283	26285762	54	8	602658	4.8179	7.2547e-07
Fetal_brain	ANX-ERNBC	ENSG00000186470	BTN3A2	6	26365387	26378548	137	18	602658	5.0441	2.2782e-07
Fetal_brain	ANX-ERNBC	ENSG00000124557	BTN1A1	6	26501449	26510650	58	13	602658	4.9554	3.6094e-07
Fetal_brain	ANX-ERNBC	ENSG00000182952	HMGN4	6	26538633	26546482	9	3	602658	4.5999	2.1131e-06
Fetal_brain	ANX-ERNBC	ENSG00000120262	CCDC170	6	151815165	151942328	24	9	602658	5.8285	2.7966e-09
Fetal_brain	ANX-ERPBC	ENSG00000115457	IGFBP2	2	217498118	217529159	64	9	650691	4.9141	4.4604e-07
Fetal_brain	ANX-ERPBC	ENSG00000115461	IGFBP5	2	217536828	217560248	392	45	650691	6.4115	7.2043e-11
Fetal_brain	ANX-ERPBC	ENSG00000062194	GPBP1	5	56469775	56560506	43	10	650691	4.5251	3.0184e-06
Fetal_brain	ANX-ERPBC	ENSG00000124564	SLC17A3	6	25845084	25882514	43	14	650691	5.3425	4.5844e-08
Fetal_brain	ANX-ERPBC	ENSG00000112337	SLC17A2	6	25912982	25930954	45	11	650691	5.1966	1.0148e-07
Fetal_brain	ANX-ERPBC	ENSG00000112343	TRIM38	6	25963030	25991454	60	20	650691	4.9275	4.1634e-07
Fetal_brain	ANX-ERPBC	ENSG00000158406	H4C8	6	26281283	26285762	54	8	650691	5.1797	1.1111e-07
Fetal_brain	ANX-ERPBC	ENSG00000186470	BTN3A2	6	26365387	26378548	137	18	650691	6.8934	2.7238e-12
Fetal_brain	ANX-ERPBC	ENSG00000026950	BTN3A1	6	26402465	26415444	105	21	650691	5.5895	1.1389e-08
Fetal_brain	ANX-ERPBC	ENSG00000111801	BTN3A3	6	26440700	26453643	163	16	650691	5.206	9.65e-08
Fetal_brain	ANX-ERPBC	ENSG00000112763	BTN2A1	6	26458132	26476849	71	11	650691	6.1505	3.8627e-10
Fetal_brain	ANX-ERPBC	ENSG00000124557	BTN1A1	6	26501449	26510650	58	13	650691	5.7881	3.56e-09
Fetal_brain	ANX-ERPBC	ENSG00000182952	HMGN4	6	26538633	26546482	9	3	650691	4.7289	1.1286e-06
Fetal_brain	ANX-ERPBC	ENSG00000181315	ZNF322	6	26634611	26659980	59	13	650691	5.47	2.2503e-08
Fetal_brain	ANX-ERPBC	ENSG00000124635	H2BC11	6	27093676	27100529	59	8	650691	5.6008	1.067e-08
Fetal_brain	ANX-ERPBC	ENSG00000112812	PRSS16	6	27215480	27224250	30	7	650691	4.5606	2.5509e-06
Fetal_brain	ANX-ERPBC	ENSG00000124613	ZNF391	6	27356497	27371683	22	6	650691	5.7978	3.3605e-09
Fetal_brain	ANX-ERPBC	ENSG00000185130	H2BC13	6	27775222	27775709	4	1	650691	5.2669	6.9359e-08
Fetal_brain	ANX-ERPBC	ENSG00000196747	H2AC13	6	27775977	27776479	4	1	650691	5.2669	6.9359e-08
Fetal_brain	ANX-ERPBC	ENSG00000276368	H2AC14	6	27782132	27782518	9	2	650691	5.4026	3.2849e-08
Fetal_brain	ANX-ERPBC	ENSG00000273703	H2BC14	6	27782822	27783202	7	2	650691	5.0416	2.3081e-07
Fetal_brain	ANX-ERPBC	ENSG00000197238	H4C11	6	27791886	27792258	2	1	650691	4.8295	6.8444e-07
Fetal_brain	ANX-ERPBC	ENSG00000273542	H4C12	6	27798994	27799305	2	1	650691	5.8062	3.1951e-09
Fetal_brain	ANX-ERPBC	ENSG00000233822	H2BC15	6	27805538	27833576	6	3	650691	6.1827	3.1511e-10
Fetal_brain	ANX-ERPBC	ENSG00000275221	H2AC15	6	27805725	27806117	3	1	650691	6.0828	5.9036e-10
Fetal_brain	ANX-ERPBC	ENSG00000276903	H2AC16	6	27833133	27833525	2	1	650691	5.6187	9.6198e-09
Fetal_brain	ANX-ERPBC	ENSG00000184357	H1-5	6	27834627	27835307	10	2	650691	5.6802	6.7253e-09
Fetal_brain	ANX-ERPBC	ENSG00000275379	H3C11	6	27839683	27840093	4	2	650691	4.8367	6.5991e-07
Fetal_brain	ANX-ERPBC	ENSG00000168131	OR2B2	6	27878963	27880174	32	8	650691	5.8447	2.538e-09
Fetal_brain	ANX-ERPBC	ENSG00000196812	ZSCAN16	6	28092338	28097860	140	17	650691	5.4755	2.1809e-08
Fetal_brain	ANX-ERPBC	ENSG00000189134	NKAPL	6	28227098	28228736	5	3	650691	5.7957	3.4018e-09
Fetal_brain	ANX-ERPBC	ENSG00000235109	ZSCAN31	6	28292514	28324048	24	4	650691	4.8952	4.9112e-07
Fetal_brain	ANX-ERPBC	ENSG00000204713	TRIM27	6	28870779	28891766	53	16	650691	4.7351	1.0949e-06
Fetal_brain	ANX-ERPBC	ENSG00000120262	CCDC170	6	151815165	151942328	30	10	650691	5.1437	1.3472e-07
Fetal_brain	ANX-ERPBC	ENSG00000172638	EFEMP2	11	65633918	65640377	15	6	650691	4.5481	2.7071e-06
Fetal_brain	ANX-ERPBC	ENSG00000185650	ZFP36L1	14	69254377	69261453	274	24	650691	4.9273	4.1689e-07
Fetal_brain	ANX-ERPBC	ENSG00000105655	ISYNA1	19	18545198	18549111	3	2	650691	5.2834	6.3404e-08
Fetal_brain	ASD-ERNBC	ENSG00000219626	FAM228B	2	24299752	24392507	107	17	173792	4.7874	8.4475e-07
Fetal_brain	ASD-ERNBC	ENSG00000064012	CASP8	2	202098166	202152434	48	15	173792	5.7123	5.5735e-09
Fetal_brain	ASD-ERNBC	ENSG00000155749	FLACC1	2	202152994	202222121	21	6	173792	4.705	1.2695e-06
Fetal_brain	ASD-ERNBC	ENSG00000155754	C2CD6	2	202352148	202483901	30	10	173792	4.6679	1.5213e-06
Fetal_brain	ASD-ERNBC	ENSG00000164049	FBXW12	3	48413709	48436190	76	15	173792	4.6068	2.045e-06
Fetal_brain	ASD-ERNBC	ENSG00000008300	CELSR3	3	48673902	48700348	35	7	173792	4.8311	6.7874e-07
Fetal_brain	ASD-ERNBC	ENSG00000120262	CCDC170	6	151815165	151942328	24	9	173792	5.3555	4.2655e-08
Fetal_brain	ASD-ERNBC	ENSG00000184922	FMNL1	17	43299156	43324687	244	10	173792	4.5544	2.6262e-06
Fetal_brain	ASD-ERNBC	ENSG00000159314	ARHGAP27	17	43471268	43511787	236	15	173792	4.7745	9.0073e-07
Fetal_brain	ASD-ERNBC	ENSG00000225190	PLEKHM1	17	43513266	43568110	838	47	173792	4.7581	9.7725e-07
Fetal_brain	ASD-ERNBC	ENSG00000176681	LRRC37A	17	44370099	44415160	231	13	173792	4.743	1.053e-06
Fetal_brain	ASD-ERNBC	ENSG00000127220	ABHD8	19	17402940	17414282	11	3	173792	4.686	1.3929e-06
Fetal_brain	ASD-ERPBC	ENSG00000162415	ZSWIM5	1	45482071	45672228	56	14	221825	4.7036	1.2781e-06
Fetal_brain	ASD-ERPBC	ENSG00000070759	TESK2	1	45809555	45956838	39	10	221825	4.7677	9.3193e-07
Fetal_brain	ASD-ERPBC	ENSG00000064012	CASP8	2	202098166	202152434	48	15	221825	6.5597	2.696e-11
Fetal_brain	ASD-ERPBC	ENSG00000155749	FLACC1	2	202152994	202222121	21	6	221825	5.72	5.325e-09
Fetal_brain	ASD-ERPBC	ENSG00000155754	C2CD6	2	202352148	202483901	30	10	221825	5.2734	6.6949e-08
Fetal_brain	ASD-ERPBC	ENSG00000134107	BHLHE40	3	5020801	5027008	178	33	221825	4.9312	4.087e-07
Fetal_brain	ASD-ERPBC	ENSG00000172497	ACOT12	5	80625824	80689998	58	15	221825	5.2147	9.2071e-08
Fetal_brain	ASD-ERPBC	ENSG00000145687	SSBP2	5	80708840	81047072	258	49	221825	5.0663	2.0282e-07
Fetal_brain	ASD-ERPBC	ENSG00000186468	RPS23	5	81569177	81574396	22	5	221825	4.5252	3.0174e-06
Fetal_brain	ASD-ERPBC	ENSG00000113583	C5orf15	5	133291193	133304478	77	22	221825	4.6749	1.4705e-06
Fetal_brain	ASD-ERPBC	ENSG00000164330	EBF1	5	158122924	158526769	277	65	221825	4.7007	1.2965e-06
Fetal_brain	ASD-ERPBC	ENSG00000120262	CCDC170	6	151815165	151942328	30	10	221825	4.6887	1.3746e-06
Fetal_brain	ASD-ERPBC	ENSG00000182752	PAPPA	9	118916083	119164601	23	10	221825	5.8841	2.0012e-09
Fetal_brain	ASD-ERPBC	ENSG00000078403	MLLT10	10	21813604	22032559	59	11	221825	4.8949	4.9184e-07
Fetal_brain	ASD-ERPBC	ENSG00000181915	ADO	10	64564617	64568243	9	3	221825	4.9251	4.2168e-07
Fetal_brain	ASD-ERPBC	ENSG00000103653	CSK	15	75074398	75095539	48	13	221825	4.598	2.1332e-06
Fetal_brain	ASD-ERPBC	ENSG00000184922	FMNL1	17	43299156	43324687	244	10	221825	5.8367	2.6629e-09
Fetal_brain	ASD-ERPBC	ENSG00000159314	ARHGAP27	17	43471268	43511787	236	15	221825	6.0924	5.562e-10
Fetal_brain	ASD-ERPBC	ENSG00000225190	PLEKHM1	17	43513266	43568110	838	47	221825	6.0061	9.5033e-10
Fetal_brain	ASD-ERPBC	ENSG00000120088	CRHR1	17	43861646	43913194	37	2	221825	5.4072	3.2003e-08
Fetal_brain	ASD-ERPBC	ENSG00000185294	SPPL2C	17	43922201	43924438	26	3	221825	5.5788	1.2111e-08
Fetal_brain	ASD-ERPBC	ENSG00000186868	MAPT	17	43971748	44105700	59	3	221825	5.532	1.5833e-08
Fetal_brain	ASD-ERPBC	ENSG00000256762	STH	17	44076616	44077060	10	2	221825	5.4595	2.3878e-08
Fetal_brain	ASD-ERPBC	ENSG00000120071	KANSL1	17	44107282	44302755	194	6	221825	5.6668	7.2753e-09
Fetal_brain	ASD-ERPBC	ENSG00000228696	ARL17B	17	44352150	44439163	21	7	221825	4.5608	2.548e-06
Fetal_brain	ASD-ERPBC	ENSG00000176681	LRRC37A	17	44370099	44415160	231	13	221825	5.9985	9.958e-10
Fetal_brain	ASD-ERPBC	ENSG00000073969	NSF	17	44668035	44834830	180	22	221825	5.8408	2.5981e-09
Fetal_brain	ASD-ERPBC	ENSG00000141384	TAF4B	18	23805900	23971649	142	23	221825	6.0544	7.0488e-10
Fetal_brain	BIP-ERNBC	ENSG00000150337	FCGR1A	1	149754246	149764074	112	10	533243	4.5591	2.5688e-06
Fetal_brain	BIP-ERNBC	ENSG00000158615	PPP1R15B	1	204372515	204380919	72	13	497813	4.6356	1.7794e-06
Fetal_brain	BIP-ERNBC	ENSG00000170382	LRRN2	1	204586298	204654861	33	6	526184	5.3231	5.0999e-08
Fetal_brain	BIP-ERNBC	ENSG00000186470	BTN3A2	6	26365387	26378548	137	18	532037	5.0396	2.3327e-07
Fetal_brain	BIP-ERNBC	ENSG00000124557	BTN1A1	6	26501449	26510650	58	13	538790	4.8987	4.824e-07
Fetal_brain	BIP-ERNBC	ENSG00000181315	ZNF322	6	26634611	26659980	59	13	533495	4.5655	2.4919e-06
Fetal_brain	BIP-ERNBC	ENSG00000233822	H2BC15	6	27805538	27833576	6	3	505893	4.7516	1.0089e-06
Fetal_brain	BIP-ERNBC	ENSG00000134824	FADS2	11	61560452	61634826	133	32	521904	5.0788	1.8993e-07
Fetal_brain	BIP-ERNBC	ENSG00000130287	NCAN	19	19322782	19363042	13	4	523026	5.4551	2.4474e-08
Fetal_brain	BIP-ERNBC	ENSG00000187664	HAPLN4	19	19366450	19373605	18	6	524197	4.9281	4.1522e-07
Fetal_brain	BIP-ERNBC	ENSG00000167491	GATAD2A	19	19496642	19619740	32	9	538474	5.5578	1.3656e-08
Fetal_brain	BIP-ERNBC	ENSG00000196588	MRTFA	22	40806285	41032695	188	15	529820	4.8161	7.3186e-07
Fetal_brain	BIP-ERPBC	ENSG00000115461	IGFBP5	2	217536828	217560248	392	45	580161	4.8116	7.4849e-07
Fetal_brain	BIP-ERPBC	ENSG00000062194	GPBP1	5	56469775	56560506	43	10	580607	4.5648	2.4997e-06
Fetal_brain	BIP-ERPBC	ENSG00000113583	C5orf15	5	133291193	133304478	77	22	569689	5.1464	1.3275e-07
Fetal_brain	BIP-ERPBC	ENSG00000213585	VDAC1	5	133307606	133340824	57	11	557409	5.2557	7.3724e-08
Fetal_brain	BIP-ERPBC	ENSG00000164330	EBF1	5	158122924	158526769	277	65	580750	5.3069	5.575e-08
Fetal_brain	BIP-ERPBC	ENSG00000010017	RANBP9	6	13621730	13711796	123	19	577349	4.6509	1.6528e-06
Fetal_brain	BIP-ERPBC	ENSG00000124568	SLC17A1	6	25783125	25832287	35	13	579914	4.5747	2.3846e-06
Fetal_brain	BIP-ERPBC	ENSG00000124564	SLC17A3	6	25845084	25882514	43	14	573049	6.0449	7.4758e-10
Fetal_brain	BIP-ERPBC	ENSG00000112337	SLC17A2	6	25912982	25930954	45	11	580220	5.9324	1.4927e-09
Fetal_brain	BIP-ERPBC	ENSG00000112343	TRIM38	6	25963030	25991454	60	20	575751	5.9847	1.0837e-09
Fetal_brain	BIP-ERPBC	ENSG00000278637	H4C1	6	26021907	26022218	9	3	564804	4.8408	6.4672e-07
Fetal_brain	BIP-ERPBC	ENSG00000276410	H2BC3	6	26043505	26043885	9	4	566644	4.7049	1.2697e-06
Fetal_brain	BIP-ERPBC	ENSG00000187475	H1-6	6	26107647	26108364	9	5	565341	5.1782	1.1203e-07
Fetal_brain	BIP-ERPBC	ENSG00000158373	H2BC5	6	26158374	26171577	9	4	585953	5.1717	1.1599e-07
Fetal_brain	BIP-ERPBC	ENSG00000158406	H4C8	6	26281283	26285762	54	8	579394	4.6039	2.0734e-06
Fetal_brain	BIP-ERPBC	ENSG00000186470	BTN3A2	6	26365387	26378548	137	18	580070	7.0955	6.4447e-13
Fetal_brain	BIP-ERPBC	ENSG00000026950	BTN3A1	6	26402465	26415444	105	21	580618	5.7869	3.5845e-09
Fetal_brain	BIP-ERPBC	ENSG00000111801	BTN3A3	6	26440700	26453643	163	16	568929	5.3753	3.8234e-08
Fetal_brain	BIP-ERPBC	ENSG00000112763	BTN2A1	6	26458132	26476849	71	11	581061	6.575	2.432e-11
Fetal_brain	BIP-ERPBC	ENSG00000124557	BTN1A1	6	26501449	26510650	58	13	586823	5.8294	2.7808e-09
Fetal_brain	BIP-ERPBC	ENSG00000146109	ABT1	6	26597180	26600972	45	9	583424	4.8398	6.4999e-07
Fetal_brain	BIP-ERPBC	ENSG00000181315	ZNF322	6	26634611	26659980	59	13	581528	6.2407	2.1774e-10
Fetal_brain	BIP-ERPBC	ENSG00000124635	H2BC11	6	27093676	27100529	59	8	585738	6.4211	6.7648e-11
Fetal_brain	BIP-ERPBC	ENSG00000112812	PRSS16	6	27215480	27224250	30	7	581938	5.6009	1.0662e-08
Fetal_brain	BIP-ERPBC	ENSG00000124613	ZNF391	6	27356497	27371683	22	6	570513	6.1916	2.9787e-10
Fetal_brain	BIP-ERPBC	ENSG00000185130	H2BC13	6	27775222	27775709	4	1	588372	5.7806	3.721e-09
Fetal_brain	BIP-ERPBC	ENSG00000196747	H2AC13	6	27775977	27776479	4	1	588372	5.7806	3.721e-09
Fetal_brain	BIP-ERPBC	ENSG00000276368	H2AC14	6	27782132	27782518	9	2	523525	6.0997	5.3144e-10
Fetal_brain	BIP-ERPBC	ENSG00000273703	H2BC14	6	27782822	27783202	7	2	504954	5.7881	3.56e-09
Fetal_brain	BIP-ERPBC	ENSG00000197238	H4C11	6	27791886	27792258	2	1	585794	5.3975	3.3786e-08
Fetal_brain	BIP-ERPBC	ENSG00000273542	H4C12	6	27798994	27799305	2	1	585992	6.5249	3.4019e-11
Fetal_brain	BIP-ERPBC	ENSG00000233822	H2BC15	6	27805538	27833576	6	3	553926	6.933	2.0607e-12
Fetal_brain	BIP-ERPBC	ENSG00000275221	H2AC15	6	27805725	27806117	3	1	587571	6.6464	1.502e-11
Fetal_brain	BIP-ERPBC	ENSG00000276903	H2AC16	6	27833133	27833525	2	1	588285	6.1576	3.6932e-10
Fetal_brain	BIP-ERPBC	ENSG00000184357	H1-5	6	27834627	27835307	10	2	547366	6.2978	1.5091e-10
Fetal_brain	BIP-ERPBC	ENSG00000275379	H3C11	6	27839683	27840093	4	2	587682	5.5574	1.3687e-08
Fetal_brain	BIP-ERPBC	ENSG00000275126	H4C13	6	27840977	27841288	3	1	587263	4.8428	6.4003e-07
Fetal_brain	BIP-ERPBC	ENSG00000168131	OR2B2	6	27878963	27880174	32	8	558741	6.3406	1.1443e-10
Fetal_brain	BIP-ERPBC	ENSG00000196812	ZSCAN16	6	28092338	28097860	140	17	571279	6.024	8.5088e-10
Fetal_brain	BIP-ERPBC	ENSG00000187626	ZKSCAN4	6	28212401	28220002	37	8	574278	5.0022	2.8341e-07
Fetal_brain	BIP-ERPBC	ENSG00000189134	NKAPL	6	28227098	28228736	5	3	584665	6.1956	2.9038e-10
Fetal_brain	BIP-ERPBC	ENSG00000197062	ZSCAN26	6	28234788	28246001	8	3	582712	5.058	2.1185e-07
Fetal_brain	BIP-ERPBC	ENSG00000235109	ZSCAN31	6	28292514	28324048	24	4	572241	5.1	1.6984e-07
Fetal_brain	BIP-ERPBC	ENSG00000187987	ZSCAN23	6	28400432	28411244	84	16	556696	5.5019	1.879e-08
Fetal_brain	BIP-ERPBC	ENSG00000198704	GPX6	6	28471073	28483570	10	4	587820	4.5626	2.526e-06
Fetal_brain	BIP-ERPBC	ENSG00000204713	TRIM27	6	28870779	28891766	53	16	548623	5.4135	3.0903e-08
Fetal_brain	BIP-ERPBC	ENSG00000204704	OR2W1	6	29011990	29013017	11	3	569301	4.8308	6.7979e-07
Fetal_brain	BIP-ERPBC	ENSG00000243729	OR5V1	6	29323007	29399744	89	16	555740	5.3939	3.4467e-08
Fetal_brain	BIP-ERPBC	ENSG00000234127	TRIM26	6	30152232	30181204	104	20	537747	4.5768	2.3604e-06
Fetal_brain	BIP-ERPBC	ENSG00000146112	PPP1R18	6	30644166	30655672	119	25	542942	4.8646	5.7356e-07
Fetal_brain	BIP-ERPBC	ENSG00000137312	FLOT1	6	30695486	30710510	352	36	549231	5.5603	1.3463e-08
Fetal_brain	BIP-ERPBC	ENSG00000196260	SFTA2	6	30899130	30923413	29	8	535951	4.599	2.1229e-06
Fetal_brain	BIP-ERPBC	ENSG00000112619	PRPH2	6	42664338	42690312	113	29	578602	4.901	4.7671e-07
Fetal_brain	BIP-ERPBC	ENSG00000171611	PTCRA	6	42883727	42893573	193	39	579207	5.0131	2.6777e-07
Fetal_brain	BIP-ERPBC	ENSG00000124587	PEX6	6	42931608	42946958	56	15	571114	4.9089	4.58e-07
Fetal_brain	BIP-ERPBC	ENSG00000112659	CUL9	6	43149913	43192325	108	21	580646	5.2749	6.6419e-08
Fetal_brain	BIP-ERPBC	ENSG00000078403	MLLT10	10	21813604	22032559	59	11	561481	6.7779	6.0966e-12
Fetal_brain	BIP-ERPBC	ENSG00000148444	COMMD3	10	22604903	22609237	4	2	568910	5.591	1.1287e-08
Fetal_brain	BIP-ERPBC	ENSG00000165309	ARMC3	10	23216953	23327452	65	15	576999	4.7533	1.0006e-06
Fetal_brain	BIP-ERPBC	ENSG00000122877	EGR2	10	64571756	64578927	10	2	588603	5.2929	6.0185e-08
Fetal_brain	BIP-ERPBC	ENSG00000175115	PACS1	11	65837925	66012218	64	17	562060	4.8924	4.9813e-07
Fetal_brain	BIP-ERPBC	ENSG00000174669	SLC29A2	11	66129992	66139685	15	7	580591	4.8307	6.8021e-07
Fetal_brain	BIP-ERPBC	ENSG00000174547	MRPL11	11	66202546	66206319	18	8	580439	4.8568	5.9648e-07
Fetal_brain	BIP-ERPBC	ENSG00000254986	DPP3	11	66247484	66277128	46	11	570569	5.4466	2.5667e-08
Fetal_brain	BIP-ERPBC	ENSG00000174165	ZDHHC24	11	66288553	66313709	106	19	552327	4.5731	2.4032e-06
Fetal_brain	BIP-ERPBC	ENSG00000173992	CCS	11	66360292	66373490	16	4	535341	4.5575	2.5882e-06
Fetal_brain	BIP-ERPBC	ENSG00000173898	SPTBN2	11	66452719	66496430	102	21	571648	4.7118	1.2277e-06
Fetal_brain	BIP-ERPBC	ENSG00000173653	RCE1	11	66610883	66614017	4	2	581136	4.7948	8.1414e-07
Fetal_brain	BIP-ERPBC	ENSG00000141198	TOM1L1	17	52976748	53039317	35	13	579706	4.6856	1.3958e-06
Fetal_brain	BIP-ERPBC	ENSG00000166260	COX11	17	53038567	53046146	19	4	587694	4.7622	9.5757e-07
Fetal_brain	BIP-ERPBC	ENSG00000108924	HLF	17	53342373	53402426	54	14	576653	5.8318	2.7415e-09
Fetal_brain	BIP-ERPBC	ENSG00000130287	NCAN	19	19322782	19363042	13	4	571059	5.6025	1.0564e-08
Fetal_brain	BIP-ERPBC	ENSG00000187664	HAPLN4	19	19366450	19373605	18	6	572230	5.0275	2.4848e-07
Fetal_brain	BIP-ERPBC	ENSG00000105705	SUGP1	19	19387320	19431653	7	3	560592	4.7135	1.2176e-06
Fetal_brain	BIP-ERPBC	ENSG00000129933	MAU2	19	19431490	19469564	13	2	572582	4.5203	3.0875e-06
Fetal_brain	BIP-ERPBC	ENSG00000167491	GATAD2A	19	19496642	19619740	32	9	586507	5.7738	3.875e-09
Fetal_brain	BIP-ERPBC	ENSG00000178093	TSSK6	19	19625028	19626494	3	1	583069	4.6749	1.4706e-06
Fetal_brain	BIP-ERPBC	ENSG00000196588	MRTFA	22	40806285	41032695	188	15	577853	4.9274	4.1673e-07
Fetal_brain	DEP-ERNBC	ENSG00000163873	GRIK3	1	37261128	37499730	445	38	1157726	4.5764	2.3647e-06
Fetal_brain	DEP-ERNBC	ENSG00000219626	FAM228B	2	24299752	24392507	107	17	1147799	4.7447	1.0441e-06
Fetal_brain	DEP-ERNBC	ENSG00000164054	SHISA5	3	48509197	48542259	23	8	1128374	5.5076	1.8189e-08
Fetal_brain	DEP-ERNBC	ENSG00000114270	COL7A1	3	48601506	48632700	46	12	1135385	5.4508	2.5074e-08
Fetal_brain	DEP-ERNBC	ENSG00000010256	UQCRC1	3	48636436	48647470	42	8	1162625	5.0016	2.8434e-07
Fetal_brain	DEP-ERNBC	ENSG00000183396	TMEM89	3	48658192	48659288	29	6	1153590	6.1622	3.5872e-10
Fetal_brain	DEP-ERNBC	ENSG00000213672	NCKIPSD	3	48711277	48723360	27	7	1153229	6.6765	1.2235e-11
Fetal_brain	DEP-ERNBC	ENSG00000068745	IP6K2	3	48725436	48754711	34	7	1128914	4.5842	2.2789e-06
Fetal_brain	DEP-ERNBC	ENSG00000114302	PRKAR2A	3	48784012	48885279	106	14	1147800	5.2019	9.8638e-08
Fetal_brain	DEP-ERNBC	ENSG00000178537	SLC25A20	3	48894364	48936426	72	11	1144688	6.2756	1.7416e-10
Fetal_brain	DEP-ERNBC	ENSG00000177479	ARIH2	3	48956254	49023815	82	12	1139364	6.1018	5.2428e-10
Fetal_brain	DEP-ERNBC	ENSG00000178057	NDUFAF3	3	49057892	49060928	18	4	1133624	5.504	1.8565e-08
Fetal_brain	DEP-ERNBC	ENSG00000178035	IMPDH2	3	49061758	49066823	21	5	1145997	5.1225	1.5075e-07
Fetal_brain	DEP-ERNBC	ENSG00000173421	IHO1	3	49235861	49295537	22	6	1163202	5.6726	7.0331e-09
Fetal_brain	DEP-ERNBC	ENSG00000114316	USP4	3	49315264	49377504	23	8	1151224	6.9076	2.4651e-12
Fetal_brain	DEP-ERNBC	ENSG00000233276	GPX1	3	49394609	49396033	5	2	1163202	5.7084	5.702e-09
Fetal_brain	DEP-ERNBC	ENSG00000067560	RHOA	3	49396578	49449635	29	8	1144906	6.4882	4.3445e-11
Fetal_brain	DEP-ERNBC	ENSG00000145022	TCTA	3	49449639	49453908	8	3	1131088	5.5849	1.169e-08
Fetal_brain	DEP-ERNBC	ENSG00000145020	AMT	3	49454208	49460186	7	2	1163202	4.7218	1.1689e-06
Fetal_brain	DEP-ERNBC	ENSG00000173402	DAG1	3	49506136	49573051	89	13	1141712	6.6422	1.545e-11
Fetal_brain	DEP-ERNBC	ENSG00000164061	BSN	3	49591922	49708978	48	10	1161846	6.5374	3.1306e-11
Fetal_brain	DEP-ERNBC	ENSG00000164062	APEH	3	49711435	49721396	9	3	1133871	5.163	1.2152e-07
Fetal_brain	DEP-ERNBC	ENSG00000173531	MST1	3	49721380	49726486	6	3	1099887	5.9552	1.2988e-09
Fetal_brain	DEP-ERNBC	ENSG00000164068	RNF123	3	49726932	49758960	44	14	1153802	4.7427	1.0545e-06
Fetal_brain	DEP-ERNBC	ENSG00000173540	GMPPB	3	49754277	49761384	11	3	1162155	5.9417	1.4108e-09
Fetal_brain	DEP-ERNBC	ENSG00000176095	IP6K1	3	49761727	49823975	54	13	1146142	5.2566	7.3374e-08
Fetal_brain	DEP-ERNBC	ENSG00000187492	CDHR4	3	49828165	49837268	13	8	1158435	4.5524	2.6516e-06
Fetal_brain	DEP-ERNBC	ENSG00000183763	TRAIP	3	49866032	49894007	8	4	1117155	5.0391	2.339e-07
Fetal_brain	DEP-ERNBC	ENSG00000186470	BTN3A2	6	26365387	26378548	137	18	1153034	5.2442	7.8477e-08
Fetal_brain	DEP-ERNBC	ENSG00000026950	BTN3A1	6	26402465	26415444	105	21	1155582	4.6247	1.8754e-06
Fetal_brain	DEP-ERNBC	ENSG00000124613	ZNF391	6	27356497	27371683	22	6	1163202	4.8055	7.7174e-07
Fetal_brain	DEP-ERNBC	ENSG00000233822	H2BC15	6	27805538	27833576	6	3	1102767	4.838	6.5576e-07
Fetal_brain	DEP-ERNBC	ENSG00000275221	H2AC15	6	27805725	27806117	3	1	1163202	4.5468	2.724e-06
Fetal_brain	DEP-ERNBC	ENSG00000196812	ZSCAN16	6	28092338	28097860	140	17	1123649	4.6186	1.9314e-06
Fetal_brain	DEP-ERNBC	ENSG00000146112	PPP1R18	6	30644166	30655672	119	25	1093266	5.0432	2.2889e-07
Fetal_brain	DEP-ERNBC	ENSG00000127220	ABHD8	19	17402940	17414282	11	3	1115848	4.8623	5.802e-07
Fetal_brain	DEP-ERNBC	ENSG00000130312	MRPL34	19	17403418	17417652	21	3	1138019	4.6276	1.8499e-06
Fetal_brain	DEP-ERNBC	ENSG00000130311	DDA1	19	17420340	17434110	23	6	1163202	5.4018	3.299e-08
Fetal_brain	DEP-ERNBC	ENSG00000100354	TNRC6B	22	40440821	40731812	24	6	1118649	4.7605	9.655e-07
Fetal_brain	DEP-ERPBC	ENSG00000160808	MYL3	3	46899362	46904973	21	8	1198215	4.596	2.1535e-06
Fetal_brain	DEP-ERPBC	ENSG00000164054	SHISA5	3	48509197	48542259	23	8	1176407	4.7862	8.4964e-07
Fetal_brain	DEP-ERPBC	ENSG00000183396	TMEM89	3	48658192	48659288	29	6	1201623	5.3402	4.6412e-08
Fetal_brain	DEP-ERPBC	ENSG00000213672	NCKIPSD	3	48711277	48723360	27	7	1201262	5.1563	1.2595e-07
Fetal_brain	DEP-ERPBC	ENSG00000178537	SLC25A20	3	48894364	48936426	72	11	1192721	5.4695	2.2562e-08
Fetal_brain	DEP-ERPBC	ENSG00000177479	ARIH2	3	48956254	49023815	82	12	1187397	5.4076	3.1944e-08
Fetal_brain	DEP-ERPBC	ENSG00000173421	IHO1	3	49235861	49295537	22	6	1211235	5.0168	2.6275e-07
Fetal_brain	DEP-ERPBC	ENSG00000114316	USP4	3	49315264	49377504	23	8	1199257	6.5119	3.7115e-11
Fetal_brain	DEP-ERPBC	ENSG00000233276	GPX1	3	49394609	49396033	5	2	1211235	5.0201	2.582e-07
Fetal_brain	DEP-ERPBC	ENSG00000067560	RHOA	3	49396578	49449635	29	8	1192939	5.4539	2.464e-08
Fetal_brain	DEP-ERPBC	ENSG00000145022	TCTA	3	49449639	49453908	8	3	1179121	4.633	1.8021e-06
Fetal_brain	DEP-ERPBC	ENSG00000173402	DAG1	3	49506136	49573051	89	13	1189745	5.6605	7.5467e-09
Fetal_brain	DEP-ERPBC	ENSG00000164061	BSN	3	49591922	49708978	48	10	1209879	5.7573	4.2743e-09
Fetal_brain	DEP-ERPBC	ENSG00000164062	APEH	3	49711435	49721396	9	3	1181904	4.8255	6.9841e-07
Fetal_brain	DEP-ERPBC	ENSG00000173531	MST1	3	49721380	49726486	6	3	1147920	4.6963	1.3248e-06
Fetal_brain	DEP-ERPBC	ENSG00000173540	GMPPB	3	49754277	49761384	11	3	1210188	5.4479	2.5489e-08
Fetal_brain	DEP-ERPBC	ENSG00000176095	IP6K1	3	49761727	49823975	54	13	1194175	4.559	2.5693e-06
Fetal_brain	DEP-ERPBC	ENSG00000177311	ZBTB38	3	141106654	141168634	88	14	1202105	4.8122	7.4656e-07
Fetal_brain	DEP-ERPBC	ENSG00000164588	HCN1	5	45255052	45696600	75	11	1175277	4.6555	1.6159e-06
Fetal_brain	DEP-ERPBC	ENSG00000062194	GPBP1	5	56469775	56560506	43	10	1210967	5.1862	1.0732e-07
Fetal_brain	DEP-ERPBC	ENSG00000113583	C5orf15	5	133291193	133304478	77	22	1199194	5.1918	1.0411e-07
Fetal_brain	DEP-ERPBC	ENSG00000124564	SLC17A3	6	25845084	25882514	43	14	1202774	5.8886	1.9479e-09
Fetal_brain	DEP-ERPBC	ENSG00000112337	SLC17A2	6	25912982	25930954	45	11	1199247	5.2029	9.8082e-08
Fetal_brain	DEP-ERPBC	ENSG00000112343	TRIM38	6	25963030	25991454	60	20	1200422	5.2616	7.1398e-08
Fetal_brain	DEP-ERPBC	ENSG00000187475	H1-6	6	26107647	26108364	9	5	1210450	4.8435	6.379e-07
Fetal_brain	DEP-ERPBC	ENSG00000158373	H2BC5	6	26158374	26171577	9	4	1209899	4.7263	1.1432e-06
Fetal_brain	DEP-ERPBC	ENSG00000158406	H4C8	6	26281283	26285762	54	8	1190569	4.9615	3.4972e-07
Fetal_brain	DEP-ERPBC	ENSG00000186470	BTN3A2	6	26365387	26378548	137	18	1201067	7.1954	3.113e-13
Fetal_brain	DEP-ERPBC	ENSG00000026950	BTN3A1	6	26402465	26415444	105	21	1203615	6.1908	2.9923e-10
Fetal_brain	DEP-ERPBC	ENSG00000111801	BTN3A3	6	26440700	26453643	163	16	1196870	5.5862	1.1605e-08
Fetal_brain	DEP-ERPBC	ENSG00000112763	BTN2A1	6	26458132	26476849	71	11	1141568	6.4922	4.2309e-11
Fetal_brain	DEP-ERPBC	ENSG00000124557	BTN1A1	6	26501449	26510650	58	13	1138038	5.6452	8.2494e-09
Fetal_brain	DEP-ERPBC	ENSG00000146109	ABT1	6	26597180	26600972	45	9	1196556	4.527	2.9917e-06
Fetal_brain	DEP-ERPBC	ENSG00000181315	ZNF322	6	26634611	26659980	59	13	1200174	5.8412	2.5916e-09
Fetal_brain	DEP-ERPBC	ENSG00000124635	H2BC11	6	27093676	27100529	59	8	1194177	6.7657	6.6333e-12
Fetal_brain	DEP-ERPBC	ENSG00000112812	PRSS16	6	27215480	27224250	30	7	1211000	4.9889	3.0359e-07
Fetal_brain	DEP-ERPBC	ENSG00000124613	ZNF391	6	27356497	27371683	22	6	1211235	6.6624	1.3472e-11
Fetal_brain	DEP-ERPBC	ENSG00000185130	H2BC13	6	27775222	27775709	4	1	1211235	6.1514	3.8409e-10
Fetal_brain	DEP-ERPBC	ENSG00000196747	H2AC13	6	27775977	27776479	4	1	1211235	6.1514	3.8409e-10
Fetal_brain	DEP-ERPBC	ENSG00000276368	H2AC14	6	27782132	27782518	9	2	1181904	6.4391	6.0106e-11
Fetal_brain	DEP-ERPBC	ENSG00000273703	H2BC14	6	27782822	27783202	7	2	1173524	6.174	3.3295e-10
Fetal_brain	DEP-ERPBC	ENSG00000197238	H4C11	6	27791886	27792258	2	1	1211235	6.0607	6.7761e-10
Fetal_brain	DEP-ERPBC	ENSG00000273542	H4C12	6	27798994	27799305	2	1	1211235	6.4155	7.0177e-11
Fetal_brain	DEP-ERPBC	ENSG00000233822	H2BC15	6	27805538	27833576	6	3	1150800	6.9885	1.3889e-12
Fetal_brain	DEP-ERPBC	ENSG00000275221	H2AC15	6	27805725	27806117	3	1	1211235	6.777	6.1349e-12
Fetal_brain	DEP-ERPBC	ENSG00000276903	H2AC16	6	27833133	27833525	2	1	1211235	6.4261	6.5444e-11
Fetal_brain	DEP-ERPBC	ENSG00000184357	H1-5	6	27834627	27835307	10	2	1211235	6.6212	1.7816e-11
Fetal_brain	DEP-ERPBC	ENSG00000275379	H3C11	6	27839683	27840093	4	2	1030581	5.9489	1.3493e-09
Fetal_brain	DEP-ERPBC	ENSG00000275126	H4C13	6	27840977	27841288	3	1	970363	5.2701	6.8186e-08
Fetal_brain	DEP-ERPBC	ENSG00000168131	OR2B2	6	27878963	27880174	32	8	1112903	6.3383	1.1619e-10
Fetal_brain	DEP-ERPBC	ENSG00000196812	ZSCAN16	6	28092338	28097860	140	17	1171682	6.3248	1.2677e-10
Fetal_brain	DEP-ERPBC	ENSG00000137185	ZSCAN9	6	28193042	28201260	40	7	1099945	4.6308	1.8216e-06
Fetal_brain	DEP-ERPBC	ENSG00000187626	ZKSCAN4	6	28212401	28220002	37	8	1162760	5.2547	7.4137e-08
Fetal_brain	DEP-ERPBC	ENSG00000189134	NKAPL	6	28227098	28228736	5	3	1083874	6.4747	4.7511e-11
Fetal_brain	DEP-ERPBC	ENSG00000197062	ZSCAN26	6	28234788	28246001	8	3	1166072	5.2599	7.2081e-08
Fetal_brain	DEP-ERPBC	ENSG00000235109	ZSCAN31	6	28292514	28324048	24	4	1090319	5.3642	4.0652e-08
Fetal_brain	DEP-ERPBC	ENSG00000187987	ZSCAN23	6	28400432	28411244	84	16	1148297	4.5811	2.3128e-06
Fetal_brain	DEP-ERPBC	ENSG00000198704	GPX6	6	28471073	28483570	10	4	1169452	5.2313	8.4151e-08
Fetal_brain	DEP-ERPBC	ENSG00000204713	TRIM27	6	28870779	28891766	53	16	1128265	4.6393	1.7483e-06
Fetal_brain	DEP-ERPBC	ENSG00000243729	OR5V1	6	29323007	29399744	89	16	1155261	5.1723	1.1559e-07
Fetal_brain	DEP-ERPBC	ENSG00000137312	FLOT1	6	30695486	30710510	352	36	1127925	5.3228	5.1088e-08
Fetal_brain	DEP-ERPBC	ENSG00000001630	CYP51A1	7	91741465	91764117	24	8	1166061	5.172	1.1581e-07
Fetal_brain	DEP-ERPBC	ENSG00000240720	LRRD1	7	91770957	91808845	7	2	1211235	4.8044	7.7595e-07
Fetal_brain	DEP-ERPBC	ENSG00000001629	ANKIB1	7	91875548	92030698	6	2	1209316	4.6909	1.3603e-06
Fetal_brain	DEP-ERPBC	ENSG00000182752	PAPPA	9	118916083	119164601	23	10	1175670	4.7149	1.2089e-06
Fetal_brain	DEP-ERPBC	ENSG00000078403	MLLT10	10	21813604	22032559	59	11	1200165	6.4716	4.8496e-11
Fetal_brain	DEP-ERPBC	ENSG00000148444	COMMD3	10	22604903	22609237	4	2	1147006	4.6729	1.4851e-06
Fetal_brain	DEP-ERPBC	ENSG00000023041	ZDHHC6	10	114184186	114206675	51	16	1205507	5.1651	1.2015e-07
Fetal_brain	DEP-ERPBC	ENSG00000151532	VTI1A	10	114207016	114578503	337	40	1204643	4.6579	1.5974e-06
Fetal_brain	DEP-ERPBC	ENSG00000211450	SELENOH	11	57508722	57510883	16	5	1210515	4.6845	1.4032e-06
Fetal_brain	DEP-ERPBC	ENSG00000198283	OR5B21	11	58274648	58275578	65	12	1181281	4.954	3.6357e-07
Fetal_brain	DEP-ERPBC	ENSG00000173039	RELA	11	65421067	65430565	60	17	1210178	5.3746	3.8373e-08
Fetal_brain	DEP-ERPBC	ENSG00000172638	EFEMP2	11	65633918	65640377	15	6	1210340	5.1188	1.5374e-07
Fetal_brain	DEP-ERPBC	ENSG00000175592	FOSL1	11	65659520	65667997	5	2	1206501	4.8511	6.1383e-07
Fetal_brain	DEP-ERPBC	ENSG00000133105	RXFP2	13	32313679	32377525	212	29	1208319	4.8889	5.0691e-07
Fetal_brain	DEP-ERPBC	ENSG00000129514	FOXA1	14	38059189	38064239	38	11	1176941	5.2128	9.3012e-08
Fetal_brain	DEP-ERPBC	ENSG00000131323	TRAF3	14	103243813	103377837	190	24	1199139	5.1711	1.1636e-07
Fetal_brain	DEP-ERPBC	ENSG00000166126	AMN	14	103388993	103397529	109	16	1190430	5.4021	3.2929e-08
Fetal_brain	DEP-ERPBC	ENSG00000256053	COA8	14	104029299	104058524	57	7	1190844	4.6281	1.8449e-06
Fetal_brain	DEP-ERPBC	ENSG00000220205	VAMP2	17	8062467	8066864	10	2	1208225	4.8422	6.4197e-07
Fetal_brain	DEP-ERPBC	ENSG00000179029	TMEM107	17	8076555	8079717	13	4	1206123	4.5879	2.2383e-06
Fetal_brain	DEP-ERPBC	ENSG00000184922	FMNL1	17	43299156	43324687	244	10	1193501	4.8353	6.6473e-07
Fetal_brain	DEP-ERPBC	ENSG00000159314	ARHGAP27	17	43471268	43511787	236	15	1190322	4.9516	3.6806e-07
Fetal_brain	DEP-ERPBC	ENSG00000225190	PLEKHM1	17	43513266	43568110	838	47	1189799	4.8226	7.0856e-07
Fetal_brain	DEP-ERPBC	ENSG00000120088	CRHR1	17	43861646	43913194	37	2	1197226	4.5383	2.8356e-06
Fetal_brain	DEP-ERPBC	ENSG00000185294	SPPL2C	17	43922201	43924438	26	3	1203727	4.6435	1.7131e-06
Fetal_brain	DEP-ERPBC	ENSG00000186868	MAPT	17	43971748	44105700	59	3	1204215	4.633	1.8017e-06
Fetal_brain	DEP-ERPBC	ENSG00000120071	KANSL1	17	44107282	44302755	194	6	1200540	4.7461	1.0369e-06
Fetal_brain	DEP-ERPBC	ENSG00000176681	LRRC37A	17	44370099	44415160	231	13	1197488	4.9308	4.0943e-07
Fetal_brain	DEP-ERPBC	ENSG00000073969	NSF	17	44668035	44834830	180	22	1187101	5.121	1.5195e-07
Fetal_brain	DEP-ERPBC	ENSG00000108924	HLF	17	53342373	53402426	54	14	1210669	5.1804	1.1068e-07
Fetal_brain	DEP-ERPBC	ENSG00000179262	RAD23A	19	13056690	13064456	156	30	1190604	4.7194	1.1825e-06
Fetal_brain	DEP-ERPBC	ENSG00000105647	PIK3R2	19	18263928	18281350	31	6	1201997	5.6941	6.2e-09
Fetal_brain	DEP-ERPBC	ENSG00000105655	ISYNA1	19	18545198	18549111	3	2	1211235	5.4323	2.781e-08
Fetal_brain	DEP-ERPBC	ENSG00000005007	UPF1	19	18942747	18979045	170	23	1190579	4.8595	5.8827e-07
Fetal_brain	DEP-ERPBC	ENSG00000130283	GDF1	19	18979354	19006905	17	5	1195707	4.6842	1.4053e-06
Fetal_brain	DEP-ERPBC	ENSG00000159873	CCDC117	22	29168662	29185289	15	5	1193636	4.8104	7.5318e-07
Fetal_brain	PTSD-ERNBC	ENSG00000158615	PPP1R15B	1	204372515	204380919	72	13	300866	5.6529	7.8894e-09
Fetal_brain	PTSD-ERNBC	ENSG00000170382	LRRN2	1	204586298	204654861	33	6	300999	5.2136	9.2603e-08
Fetal_brain	PTSD-ERPBC	ENSG00000064012	CASP8	2	202098166	202152434	48	15	349744	4.6384	1.7559e-06
Fetal_brain	PTSD-ERPBC	ENSG00000112992	NNT	5	43602825	43707507	202	28	349668	4.6461	1.6912e-06
Fetal_brain	PTSD-ERPBC	ENSG00000186470	BTN3A2	6	26365387	26378548	137	18	348930	4.6297	1.8313e-06
Fetal_brain	PTSD-ERPBC	ENSG00000078403	MLLT10	10	21813604	22032559	59	11	347426	4.6436	1.7121e-06
Fetal_brain	PTSD-ERPBC	ENSG00000023041	ZDHHC6	10	114184186	114206675	51	16	347159	4.9999	2.8686e-07
Fetal_brain	PTSD-ERPBC	ENSG00000151532	VTI1A	10	114207016	114578503	337	40	349479	5.6522	7.9192e-09
Fetal_brain	PTSD-ERPBC	ENSG00000172638	EFEMP2	11	65633918	65640377	15	6	349047	4.764	9.4896e-07
Fetal_brain	PTSD-ERPBC	ENSG00000198807	PAX9	14	37126773	37148920	82	24	349763	4.5487	2.6986e-06
Fetal_brain	PTSD-ERPBC	ENSG00000159314	ARHGAP27	17	43471268	43511787	236	15	344929	4.7036	1.278e-06
Fetal_brain	PTSD-ERPBC	ENSG00000225190	PLEKHM1	17	43513266	43568110	838	47	348643	4.5442	2.7569e-06
Fetal_brain	PTSD-ERPBC	ENSG00000176681	LRRC37A	17	44370099	44415160	231	13	348365	4.5386	2.8319e-06
Fetal_brain	PTSD-ERPBC	ENSG00000073969	NSF	17	44668035	44834830	180	22	349252	4.5312	2.9324e-06
Fetal_brain	PTSD-ERPBC	ENSG00000141198	TOM1L1	17	52976748	53039317	35	13	349831	5.0125	2.6859e-07
Fetal_brain	PTSD-ERPBC	ENSG00000108924	HLF	17	53342373	53402426	54	14	349643	4.6109	2.0043e-06
Fetal_brain	SCZ-ERNBC	ENSG00000150337	FCGR1A	1	149754246	149764074	112	10	258082	4.5353	2.8762e-06
Fetal_brain	SCZ-ERNBC	ENSG00000183558	H2AC18	1	149813505	149814478	6	1	258086	4.5226	3.0543e-06
Fetal_brain	SCZ-ERNBC	ENSG00000023902	PLEKHO1	1	150121373	150132260	1	1	258086	4.6018	2.0944e-06
Fetal_brain	SCZ-ERNBC	ENSG00000143839	REN	1	204123947	204159452	67	20	257332	4.8091	7.5809e-07
Fetal_brain	SCZ-ERNBC	ENSG00000158615	PPP1R15B	1	204372515	204380919	72	13	256014	6.1817	3.1707e-10
Fetal_brain	SCZ-ERNBC	ENSG00000170382	LRRN2	1	204586298	204654861	33	6	255974	6.1777	3.2512e-10
Fetal_brain	SCZ-ERNBC	ENSG00000163531	NFASC	1	204797782	204991950	348	47	257368	4.9477	3.7556e-07
Fetal_brain	SCZ-ERNBC	ENSG00000115137	DNAJC27	2	25166505	25194963	190	22	257590	4.5789	2.3366e-06
Fetal_brain	SCZ-ERNBC	ENSG00000164049	FBXW12	3	48413709	48436190	76	15	257616	4.8992	4.8115e-07
Fetal_brain	SCZ-ERNBC	ENSG00000008300	CELSR3	3	48673902	48700348	35	7	257178	5.0788	1.8987e-07
Fetal_brain	SCZ-ERNBC	ENSG00000068745	IP6K2	3	48725436	48754711	34	7	257416	4.6159	1.9571e-06
Fetal_brain	SCZ-ERNBC	ENSG00000073711	PPP2R3A	3	135684515	135866733	433	37	256919	4.7864	8.489e-07
Fetal_brain	SCZ-ERNBC	ENSG00000278637	H4C1	6	26021907	26022218	9	3	257966	4.6843	1.4045e-06
Fetal_brain	SCZ-ERNBC	ENSG00000186470	BTN3A2	6	26365387	26378548	98	19	256782	5.138	1.3885e-07
Fetal_brain	SCZ-ERNBC	ENSG00000124557	BTN1A1	6	26501449	26510650	53	12	257489	5.1523	1.2868e-07
Fetal_brain	SCZ-ERNBC	ENSG00000204713	TRIM27	6	28870779	28891766	48	14	255617	4.9462	3.7846e-07
Fetal_brain	SCZ-ERNBC	ENSG00000197935	ZNF311	6	28962562	28973037	44	9	257146	4.5623	2.53e-06
Fetal_brain	SCZ-ERNBC	ENSG00000204310	AGPAT1	6	32135989	32145873	59	15	256929	4.8354	6.6441e-07
Fetal_brain	SCZ-ERNBC	ENSG00000124587	PEX6	6	42931608	42946958	56	15	256606	4.7843	8.5798e-07
Fetal_brain	SCZ-ERNBC	ENSG00000137842	TMEM62	15	43425722	43477344	10	2	258086	5.1401	1.3728e-07
Fetal_brain	SCZ-ERNBC	ENSG00000168806	LCMT2	15	43615847	43622803	5	2	257481	4.5654	2.4925e-06
Fetal_brain	SCZ-ERNBC	ENSG00000168803	ADAL	15	43622872	43646753	9	2	257750	4.9971	2.9099e-07
Fetal_brain	SCZ-ERNBC	ENSG00000137822	TUBGCP4	15	43663299	43701969	20	4	258086	4.8382	6.5519e-07
Fetal_brain	SCZ-ERNBC	ENSG00000166963	MAP1A	15	43803156	43823818	12	3	257562	4.7427	1.0545e-06
Fetal_brain	SCZ-ERNBC	ENSG00000168781	PPIP5K1	15	43825660	43882451	110	11	257732	4.9715	3.3211e-07
Fetal_brain	SCZ-ERNBC	ENSG00000166762	CATSPER2	15	43920701	43941046	87	11	257675	4.7402	1.0676e-06
Fetal_brain	SCZ-ERNBC	ENSG00000223572	CKMT1A	15	43985084	43991420	55	12	257374	5.3209	5.163e-08
Fetal_brain	SCZ-ERNBC	ENSG00000167004	PDIA3	15	44038590	44065477	20	4	257202	5.3632	4.0883e-08
Fetal_brain	SCZ-ERNBC	ENSG00000184922	FMNL1	17	43299156	43324687	244	10	257948	4.5798	2.3274e-06
Fetal_brain	SCZ-ERNBC	ENSG00000159314	ARHGAP27	17	43471268	43511787	236	15	257034	4.747	1.0323e-06
Fetal_brain	SCZ-ERNBC	ENSG00000225190	PLEKHM1	17	43513266	43568110	838	47	257844	4.8432	6.3894e-07
Fetal_brain	SCZ-ERNBC	ENSG00000176681	LRRC37A	17	44370099	44415160	231	13	257772	4.7059	1.264e-06
Fetal_brain	SCZ-ERNBC	ENSG00000130158	DOCK6	19	11309971	11373128	86	21	257383	4.648	1.6755e-06
Fetal_brain	SCZ-ERNBC	ENSG00000105701	FKBP8	19	18642561	18654470	20	8	257661	5.1837	1.0875e-07
Fetal_brain	SCZ-ERNBC	ENSG00000130287	NCAN	19	19322782	19363042	13	4	257784	5.9644	1.2275e-09
Fetal_brain	SCZ-ERNBC	ENSG00000187664	HAPLN4	19	19366450	19373605	18	6	256516	5.8172	2.9915e-09
Fetal_brain	SCZ-ERNBC	ENSG00000213996	TM6SF2	19	19375175	19384097	8	3	257175	6.037	7.8494e-10
Fetal_brain	SCZ-ERNBC	ENSG00000105705	SUGP1	19	19387320	19431653	7	3	258086	5.9258	1.5544e-09
Fetal_brain	SCZ-ERNBC	ENSG00000129933	MAU2	19	19431490	19469564	13	2	258086	5.8082	3.1579e-09
Fetal_brain	SCZ-ERNBC	ENSG00000167491	GATAD2A	19	19496642	19619740	32	9	257996	6.0764	6.1441e-10
Fetal_brain	SCZ-ERNBC	ENSG00000178093	TSSK6	19	19625028	19626494	3	1	258086	4.5562	2.6038e-06
Fetal_brain	SCZ-ERNBC	ENSG00000250067	YJEFN3	19	19639670	19648390	1	1	258086	6.5022	3.9577e-11
Fetal_brain	SCZ-ERNBC	ENSG00000196588	MRTFA	22	40806285	41032695	188	15	257793	4.7232	1.1607e-06
Fetal_brain	SCZ-ERNBC	ENSG00000100138	SNU13	22	42069934	42086508	37	8	257176	4.5671	2.4727e-06
Fetal_brain	SCZ-ERPBC	ENSG00000064012	CASP8	2	202098166	202152434	48	15	305358	4.8588	5.9041e-07
Fetal_brain	SCZ-ERPBC	ENSG00000168268	NT5DC2	3	52558403	52569070	12	3	305077	4.6354	1.7816e-06
Fetal_brain	SCZ-ERPBC	ENSG00000163634	THOC7	3	63819546	63849579	5	2	305154	4.9547	3.622e-07
Fetal_brain	SCZ-ERPBC	ENSG00000168594	ADAM29	4	175839509	175899331	8	2	305747	5.1983	1.0059e-07
Fetal_brain	SCZ-ERPBC	ENSG00000112996	MRPS30	5	44809027	44815624	12	4	304444	5.9441	1.3896e-09
Fetal_brain	SCZ-ERPBC	ENSG00000164588	HCN1	5	45255052	45696600	75	11	305277	6.3165	1.3377e-10
Fetal_brain	SCZ-ERPBC	ENSG00000170571	EMB	5	49692026	49737201	156	19	305486	4.7187	1.1867e-06
Fetal_brain	SCZ-ERPBC	ENSG00000151883	PARP8	5	49961733	50142356	118	13	306108	5.091	1.7812e-07
Fetal_brain	SCZ-ERPBC	ENSG00000113583	C5orf15	5	133291193	133304478	77	22	305175	4.7339	1.1013e-06
Fetal_brain	SCZ-ERPBC	ENSG00000010017	RANBP9	6	13621730	13711796	123	19	305818	5.4306	2.8088e-08
Fetal_brain	SCZ-ERPBC	ENSG00000146039	SLC17A4	6	25754927	25781419	66	18	304708	4.9248	4.2217e-07
Fetal_brain	SCZ-ERPBC	ENSG00000124568	SLC17A1	6	25783125	25832287	35	13	304739	6.2228	2.4417e-10
Fetal_brain	SCZ-ERPBC	ENSG00000124564	SLC17A3	6	25845084	25882514	40	13	304908	6.3926	8.1552e-11
Fetal_brain	SCZ-ERPBC	ENSG00000112337	SLC17A2	6	25912982	25930954	43	11	305507	6.9217	2.2306e-12
Fetal_brain	SCZ-ERPBC	ENSG00000112343	TRIM38	6	25963030	25991454	59	19	305537	6.9127	2.378e-12
Fetal_brain	SCZ-ERPBC	ENSG00000278637	H4C1	6	26021907	26022218	9	3	305999	6.114	4.8569e-10
Fetal_brain	SCZ-ERPBC	ENSG00000276410	H2BC3	6	26043505	26043885	9	4	305999	5.9243	1.5684e-09
Fetal_brain	SCZ-ERPBC	ENSG00000187837	H1-2	6	26056015	26056656	58	13	304640	4.8336	6.7051e-07
Fetal_brain	SCZ-ERPBC	ENSG00000010704	HFE	6	26087509	26098571	55	10	305003	5.6261	9.2171e-09
Fetal_brain	SCZ-ERPBC	ENSG00000187475	H1-6	6	26107647	26108364	8	4	306119	4.8636	5.7634e-07
Fetal_brain	SCZ-ERPBC	ENSG00000180596	H2BC4	6	26115101	26124154	13	5	306119	4.7683	9.2897e-07
Fetal_brain	SCZ-ERPBC	ENSG00000180573	H2AC6	6	26124373	26139330	12	4	306119	5.492	1.9865e-08
Fetal_brain	SCZ-ERPBC	ENSG00000186470	BTN3A2	6	26365387	26378548	98	19	304815	6.7892	5.6391e-12
Fetal_brain	SCZ-ERPBC	ENSG00000124508	BTN2A2	6	26383324	26395102	55	12	304406	5.1198	1.5296e-07
Fetal_brain	SCZ-ERPBC	ENSG00000112763	BTN2A1	6	26458132	26476849	52	10	305252	5.1356	1.4061e-07
Fetal_brain	SCZ-ERPBC	ENSG00000124557	BTN1A1	6	26501449	26510650	53	12	305522	5.6736	6.9901e-09
Fetal_brain	SCZ-ERPBC	ENSG00000146109	ABT1	6	26597180	26600972	41	8	305505	4.7033	1.2801e-06
Fetal_brain	SCZ-ERPBC	ENSG00000181315	ZNF322	6	26634611	26659980	51	11	305654	5.6177	9.6761e-09
Fetal_brain	SCZ-ERPBC	ENSG00000124635	H2BC11	6	27093676	27100529	38	10	304736	5.1486	1.3122e-07
Fetal_brain	SCZ-ERPBC	ENSG00000233822	H2BC15	6	27805538	27833576	4	2	306119	4.9079	4.6026e-07
Fetal_brain	SCZ-ERPBC	ENSG00000275379	H3C11	6	27839683	27840093	3	1	306119	4.5473	2.7163e-06
Fetal_brain	SCZ-ERPBC	ENSG00000235109	ZSCAN31	6	28292514	28324048	16	4	306119	4.9129	4.488e-07
Fetal_brain	SCZ-ERPBC	ENSG00000206503	HLA-A	6	29909037	29913661	255	25	303917	5.4263	2.8769e-08
Fetal_brain	SCZ-ERPBC	ENSG00000204616	TRIM31	6	30070674	30080883	188	28	303930	5.1212	1.5179e-07
Fetal_brain	SCZ-ERPBC	ENSG00000204540	PSORS1C1	6	31082608	31107869	125	25	305504	5.0523	2.1826e-07
Fetal_brain	SCZ-ERPBC	ENSG00000204536	CCHCR1	6	31110216	31126015	35	8	305986	4.542	2.7858e-06
Fetal_brain	SCZ-ERPBC	ENSG00000204531	POU5F1	6	31132114	31148508	176	39	304152	5.1728	1.1533e-07
Fetal_brain	SCZ-ERPBC	ENSG00000204516	MICB	6	31462658	31478901	144	27	304994	4.8582	5.922e-07
Fetal_brain	SCZ-ERPBC	ENSG00000204296	TSBP1	6	32256303	32339689	1237	52	305686	4.8259	6.9693e-07
Fetal_brain	SCZ-ERPBC	ENSG00000112619	PRPH2	6	42664338	42690312	113	29	305760	4.5303	2.9457e-06
Fetal_brain	SCZ-ERPBC	ENSG00000171611	PTCRA	6	42883727	42893573	193	39	305404	4.64	1.7422e-06
Fetal_brain	SCZ-ERPBC	ENSG00000124587	PEX6	6	42931608	42946958	56	15	304639	5.2399	8.0335e-08
Fetal_brain	SCZ-ERPBC	ENSG00000112659	CUL9	6	43149913	43192325	108	21	305502	5.1774	1.1251e-07
Fetal_brain	SCZ-ERPBC	ENSG00000225968	ELFN1	7	1727755	1787590	620	31	305656	4.5917	2.1978e-06
Fetal_brain	SCZ-ERPBC	ENSG00000104228	TRIM35	8	27142404	27168836	109	20	305306	5.8762	2.0992e-09
Fetal_brain	SCZ-ERPBC	ENSG00000120903	CHRNA2	8	27317278	27336813	126	35	305238	5.6555	7.7696e-09
Fetal_brain	SCZ-ERPBC	ENSG00000151532	VTI1A	10	114207016	114578503	337	40	305309	4.8991	4.815e-07
Fetal_brain	SCZ-ERPBC	ENSG00000198283	OR5B21	11	58274648	58275578	65	12	304678	5.1154	1.5654e-07
Fetal_brain	SCZ-ERPBC	ENSG00000172803	SNX32	11	65601112	65621172	20	7	305611	4.7747	8.9981e-07
Fetal_brain	SCZ-ERPBC	ENSG00000223572	CKMT1A	15	43985084	43991420	55	12	305407	4.5308	2.9382e-06
Fetal_brain	SCZ-ERPBC	ENSG00000103653	CSK	15	75074398	75095539	48	13	303515	4.5391	2.8244e-06
Fetal_brain	SCZ-ERPBC	ENSG00000140497	SCAMP2	15	75136071	75165706	16	5	305104	4.7219	1.168e-06
Fetal_brain	SCZ-ERPBC	ENSG00000205899	BHLHA9	17	1173853	1174754	26	8	306119	5.2354	8.2307e-08
Fetal_brain	SCZ-ERPBC	ENSG00000167705	RILP	17	1549444	1553371	52	6	305601	4.5363	2.8621e-06
Fetal_brain	SCZ-ERPBC	ENSG00000205309	NT5M	17	17206649	17250975	87	18	306106	4.5512	2.6665e-06
Fetal_brain	SCZ-ERPBC	ENSG00000108557	RAI1	17	17584787	17714767	94	11	305825	4.9026	4.7278e-07
Fetal_brain	SCZ-ERPBC	ENSG00000175662	TOM1L2	17	17746825	17875734	45	5	305964	5.0198	2.5862e-07
Fetal_brain	SCZ-ERPBC	ENSG00000131462	TUBG1	17	40761694	40767252	4	2	306119	4.6628	1.5599e-06
Fetal_brain	SCZ-ERPBC	ENSG00000180336	MEIOC	17	42733840	42753167	24	9	304413	4.5523	2.6533e-06
Fetal_brain	SCZ-ERPBC	ENSG00000184922	FMNL1	17	43299156	43324687	244	10	305981	5.9986	9.9527e-10
Fetal_brain	SCZ-ERPBC	ENSG00000159314	ARHGAP27	17	43471268	43511787	236	15	305067	6.2041	2.7506e-10
Fetal_brain	SCZ-ERPBC	ENSG00000225190	PLEKHM1	17	43513266	43568110	838	47	305877	6.1434	4.0387e-10
Fetal_brain	SCZ-ERPBC	ENSG00000120088	CRHR1	17	43861646	43913194	37	2	305984	5.5818	1.1901e-08
Fetal_brain	SCZ-ERPBC	ENSG00000185294	SPPL2C	17	43922201	43924438	26	3	305868	5.7234	5.2198e-09
Fetal_brain	SCZ-ERPBC	ENSG00000186868	MAPT	17	43971748	44105700	59	3	305911	5.7342	4.8982e-09
Fetal_brain	SCZ-ERPBC	ENSG00000256762	STH	17	44076616	44077060	10	2	306119	5.5833	1.1799e-08
Fetal_brain	SCZ-ERPBC	ENSG00000120071	KANSL1	17	44107282	44302755	194	6	306026	5.8153	3.0267e-09
Fetal_brain	SCZ-ERPBC	ENSG00000176681	LRRC37A	17	44370099	44415160	231	13	305805	6.12	4.6798e-10
Fetal_brain	SCZ-ERPBC	ENSG00000073969	NSF	17	44668035	44834830	180	22	305190	5.7215	5.279e-09
Fetal_brain	SCZ-ERPBC	ENSG00000141384	TAF4B	18	23805900	23971649	142	23	305578	4.5591	2.5683e-06
Fetal_brain	SCZ-ERPBC	ENSG00000105701	FKBP8	19	18642561	18654470	20	8	305694	5.7661	4.056e-09
Fetal_brain	SCZ-ERPBC	ENSG00000130287	NCAN	19	19322782	19363042	13	4	305817	6.176	3.2878e-10
Fetal_brain	SCZ-ERPBC	ENSG00000187664	HAPLN4	19	19366450	19373605	18	6	304549	5.9759	1.1444e-09
Fetal_brain	SCZ-ERPBC	ENSG00000213996	TM6SF2	19	19375175	19384097	8	3	305208	6.3171	1.3322e-10
Fetal_brain	SCZ-ERPBC	ENSG00000105705	SUGP1	19	19387320	19431653	7	3	306119	6.3457	1.1068e-10
Fetal_brain	SCZ-ERPBC	ENSG00000129933	MAU2	19	19431490	19469564	13	2	306119	6.4064	7.4518e-11
Fetal_brain	SCZ-ERPBC	ENSG00000167491	GATAD2A	19	19496642	19619740	32	9	306029	6.3657	9.723e-11
Fetal_brain	SCZ-ERPBC	ENSG00000178093	TSSK6	19	19625028	19626494	3	1	306119	5.202	9.8561e-08
Fetal_brain	SCZ-ERPBC	ENSG00000250067	YJEFN3	19	19639670	19648390	1	1	306119	7.4448	4.8563e-14
Fetal_brain	SCZ-ERPBC	ENSG00000105726	ATP13A1	19	19756009	19774502	11	4	305893	4.5537	2.6355e-06
Fetal_brain	SCZ-ERPBC	ENSG00000180957	PITPNB	22	28247657	28315294	34	8	305592	4.6766	1.4586e-06
Fetal_brain	SCZ-ERPBC	ENSG00000196588	MRTFA	22	40806285	41032695	188	15	305826	4.9489	3.7322e-07
D) iPSC_derived_astro(H4)
P <1.93e-07	Bonferroni-corrected significant (i.e., P is lower than 0.05 / nGenes / nTrait pairs = 0.05 /16218 / 16 = 1.93e-07)
1.93e-07< P < 3.08e-06	Nominally significant (i.e., P is lower than 0.05 / nGenes = 0.05 /16218 = 3.08e-06)
Cell type	Trait	GENE	SYMBOL	CHR	START	STOP	NSNPS	NPARAM	N	ZSTAT	P
iPSC_derived_astro	ADHD-ERNBC	ENSG00000115295	CLIP4	2	29320571	29412509	99	17	350539	4.7194	1.1825e-06
iPSC_derived_astro	ADHD-ERNBC	ENSG00000163788	SNRK	3	43328004	43392635	38	9	345792	4.6287	1.8395e-06
iPSC_derived_astro	ADHD-ERNBC	ENSG00000114270	COL7A1	3	48601506	48632700	56	13	344112	4.7152	1.2075e-06
iPSC_derived_astro	ADHD-ERNBC	ENSG00000183396	TMEM89	3	48658192	48659288	11	4	351866	5.3275	4.9783e-08
iPSC_derived_astro	ADHD-ERNBC	ENSG00000177479	ARIH2	3	48956254	49023815	43	7	352620	4.545	2.7467e-06
iPSC_derived_astro	ADHD-ERNBC	ENSG00000172037	LAMB2	3	49158547	49170551	35	8	351797	5.3299	4.9128e-08
iPSC_derived_astro	ADHD-ERNBC	ENSG00000164061	BSN	3	49591922	49708978	87	13	350278	4.8856	5.1551e-07
iPSC_derived_astro	ADHD-ERNBC	ENSG00000164062	APEH	3	49711435	49721396	13	6	352473	5.3042	5.6584e-08
iPSC_derived_astro	ADHD-ERNBC	ENSG00000164068	RNF123	3	49726932	49758960	149	18	350709	5.3677	3.9875e-08
iPSC_derived_astro	ADHD-ERNBC	ENSG00000173540	GMPPB	3	49754277	49761384	27	4	352726	5.1558	1.2627e-07
iPSC_derived_astro	ADHD-ERNBC	ENSG00000176095	IP6K1	3	49761727	49823975	8	2	352754	5.3496	4.4067e-08
iPSC_derived_astro	ADHD-ERNBC	ENSG00000183763	TRAIP	3	49866032	49894007	23	7	339486	5.5289	1.6114e-08
iPSC_derived_astro	ADHD-ERNBC	ENSG00000177542	SLC25A22	11	790475	798333	4	2	312334	5.3991	3.3494e-08
iPSC_derived_astro	ADHD-ERNBC	ENSG00000177595	PIDD1	11	799184	805245	10	1	334352	4.9689	3.3664e-07
iPSC_derived_astro	ADHD-ERNBC	ENSG00000177600	RPLP2	11	809647	812875	4	2	339323	5.3348	4.7816e-08
iPSC_derived_astro	ADHD-ERNBC	ENSG00000177508	IRX3	16	54317216	54320675	67	16	350913	4.9044	4.6856e-07
iPSC_derived_astro	ADHD-ERNBC	ENSG00000188039	NWD1	19	16830791	16928774	76	27	338946	5.0211	2.5684e-07
iPSC_derived_astro	ADHD-ERNBC	ENSG00000160113	NR2F6	19	17342692	17356749	8	3	351017	4.7322	1.1107e-06
iPSC_derived_astro	ADHD-ERNBC	ENSG00000127220	ABHD8	19	17402940	17414282	11	3	324434	4.9157	4.4232e-07
iPSC_derived_astro	ADHD-ERNBC	ENSG00000130311	DDA1	19	17420340	17434110	23	6	351011	5.0901	1.7898e-07
iPSC_derived_astro	ADHD-ERNBC	ENSG00000213996	TM6SF2	19	19375175	19384097	8	3	352367	5.1982	1.0062e-07
iPSC_derived_astro	ADHD-ERNBC	ENSG00000105705	SUGP1	19	19387320	19431653	45	6	339740	4.8948	4.9195e-07
iPSC_derived_astro	ADHD-ERNBC	ENSG00000167491	GATAD2A	19	19496642	19619740	68	7	345697	5.2005	9.9353e-08
iPSC_derived_astro	ADHD-ERNBC	ENSG00000250067	YJEFN3	19	19639670	19648390	1	1	352976	4.7076	1.2534e-06
iPSC_derived_astro	ADHD-ERNBC	ENSG00000100359	SGSM3	22	40766615	40806293	63	9	349022	5.7646	4.0932e-09
iPSC_derived_astro	ADHD-ERNBC	ENSG00000196588	MRTFA	22	40806285	41032695	130	16	352035	4.9364	3.9792e-07
iPSC_derived_astro	ADHD-ERPBC	ENSG00000117154	IGSF21	1	18434240	18704976	66	17	400032	4.6751	1.4688e-06
iPSC_derived_astro	ADHD-ERPBC	ENSG00000243710	CFAP57	1	43637820	43720029	89	9	393922	4.5748	2.3831e-06
iPSC_derived_astro	ADHD-ERPBC	ENSG00000179178	TMEM125	1	43735665	43739673	34	9	398102	5.1431	1.3513e-07
iPSC_derived_astro	ADHD-ERPBC	ENSG00000198198	SZT2	1	43855553	43919918	20	5	399622	4.8582	5.9215e-07
iPSC_derived_astro	ADHD-ERPBC	ENSG00000142949	PTPRF	1	43996547	44089337	254	19	393871	5.0264	2.4987e-07
iPSC_derived_astro	ADHD-ERPBC	ENSG00000126091	ST3GAL3	1	44173204	44396837	151	13	397770	4.6583	1.5944e-06
iPSC_derived_astro	ADHD-ERPBC	ENSG00000265491	RNF115	1	145611036	145696218	8	2	345845	4.885	5.1718e-07
iPSC_derived_astro	ADHD-ERPBC	ENSG00000117281	CD160	1	145695798	145715614	1	1	401009	5.401	3.3144e-08
iPSC_derived_astro	ADHD-ERPBC	ENSG00000164068	RNF123	3	49726932	49758960	149	18	398742	4.6549	1.6209e-06
iPSC_derived_astro	ADHD-ERPBC	ENSG00000183763	TRAIP	3	49866032	49894007	23	7	387519	4.9522	3.6692e-07
iPSC_derived_astro	ADHD-ERPBC	ENSG00000164588	HCN1	5	45255052	45696600	51	8	389802	5.2578	7.2891e-08
iPSC_derived_astro	ADHD-ERPBC	ENSG00000010017	RANBP9	6	13621730	13711796	49	8	400597	4.8461	6.2947e-07
iPSC_derived_astro	ADHD-ERPBC	ENSG00000240230	COX19	7	1005711	1015235	63	9	393514	4.9733	3.2906e-07
iPSC_derived_astro	ADHD-ERPBC	ENSG00000128573	FOXP2	7	113727802	114333827	45	13	380492	4.9047	4.6794e-07
iPSC_derived_astro	ADHD-ERPBC	ENSG00000091656	ZFHX4	8	77593454	77779521	46	15	381488	4.7426	1.0551e-06
iPSC_derived_astro	ADHD-ERPBC	ENSG00000180592	SKIDA1	10	21802407	21814611	10	2	400684	4.5967	2.1463e-06
iPSC_derived_astro	ADHD-ERPBC	ENSG00000078403	MLLT10	10	21813604	22032559	115	21	394919	5.6393	8.5355e-09
iPSC_derived_astro	ADHD-ERPBC	ENSG00000181915	ADO	10	64564617	64568243	50	19	388920	4.5666	2.4791e-06
iPSC_derived_astro	ADHD-ERPBC	ENSG00000197142	ACSL5	10	114133776	114188138	73	17	398103	4.6596	1.5844e-06
iPSC_derived_astro	ADHD-ERPBC	ENSG00000151532	VTI1A	10	114207016	114578503	285	37	395960	5.491	1.9984e-08
iPSC_derived_astro	ADHD-ERPBC	ENSG00000177542	SLC25A22	11	790475	798333	4	2	360367	5.7832	3.664e-09
iPSC_derived_astro	ADHD-ERPBC	ENSG00000177595	PIDD1	11	799184	805245	10	1	382385	5.2908	6.0902e-08
iPSC_derived_astro	ADHD-ERPBC	ENSG00000177600	RPLP2	11	809647	812875	4	2	387356	5.5466	1.4563e-08
iPSC_derived_astro	ADHD-ERPBC	ENSG00000172818	OVOL1	11	65554493	65564690	18	8	391965	4.5303	2.9447e-06
iPSC_derived_astro	ADHD-ERPBC	ENSG00000015133	CCDC88C	14	91737669	91884188	186	33	394608	5.1085	1.6237e-07
iPSC_derived_astro	ADHD-ERPBC	ENSG00000182511	FES	15	91427642	91439006	25	7	391844	4.5371	2.8518e-06
iPSC_derived_astro	ADHD-ERPBC	ENSG00000177508	IRX3	16	54317216	54320675	67	16	398946	4.7828	8.644e-07
iPSC_derived_astro	ADHD-ERPBC	ENSG00000130283	GDF1	19	18979354	19006905	26	5	389797	5.3589	4.1869e-08
iPSC_derived_astro	ADHD-ERPBC	ENSG00000105669	COPE	19	19010323	19030206	50	9	389073	5.4941	1.9632e-08
iPSC_derived_astro	ADHD-ERPBC	ENSG00000213996	TM6SF2	19	19375175	19384097	8	3	400400	5.4526	2.4814e-08
iPSC_derived_astro	ADHD-ERPBC	ENSG00000105705	SUGP1	19	19387320	19431653	45	6	387773	5.2023	9.8425e-08
iPSC_derived_astro	ADHD-ERPBC	ENSG00000129933	MAU2	19	19431490	19469564	46	9	393453	5.1302	1.4468e-07
iPSC_derived_astro	ADHD-ERPBC	ENSG00000167491	GATAD2A	19	19496642	19619740	68	7	393730	5.6835	6.5973e-09
iPSC_derived_astro	ADHD-ERPBC	ENSG00000250067	YJEFN3	19	19639670	19648390	1	1	401009	5.3494	4.4117e-08
iPSC_derived_astro	ADHD-ERPBC	ENSG00000100359	SGSM3	22	40766615	40806293	63	9	397055	6.151	3.8506e-10
iPSC_derived_astro	ADHD-ERPBC	ENSG00000196588	MRTFA	22	40806285	41032695	130	16	400068	5.7185	5.374e-09
iPSC_derived_astro	AN-ERNBC	ENSG00000114270	COL7A1	3	48601506	48632700	56	13	198195	7.2495	2.0911e-13
iPSC_derived_astro	AN-ERNBC	ENSG00000008300	CELSR3	3	48673902	48700348	1	1	199959	6.6015	2.0352e-11
iPSC_derived_astro	AN-ERNBC	ENSG00000213672	NCKIPSD	3	48711277	48723360	3	2	195189	6.014	9.0483e-10
iPSC_derived_astro	AN-ERNBC	ENSG00000068745	IP6K2	3	48725436	48754711	80	9	197520	6.0178	8.8415e-10
iPSC_derived_astro	AN-ERNBC	ENSG00000114302	PRKAR2A	3	48784012	48885279	104	12	197984	5.3271	4.9903e-08
iPSC_derived_astro	AN-ERNBC	ENSG00000178537	SLC25A20	3	48894364	48936426	11	2	198658	4.6861	1.3923e-06
iPSC_derived_astro	AN-ERNBC	ENSG00000177479	ARIH2	3	48956254	49023815	43	7	199114	5.6796	6.7501e-09
iPSC_derived_astro	AN-ERNBC	ENSG00000178467	P4HTM	3	49027319	49044587	12	3	194624	5.6757	6.9054e-09
iPSC_derived_astro	AN-ERNBC	ENSG00000198218	QRICH1	3	49067140	49131796	40	7	199083	5.1605	1.2314e-07
iPSC_derived_astro	AN-ERNBC	ENSG00000172053	QARS1	3	49133365	49142568	7	3	199959	5.1409	1.3669e-07
iPSC_derived_astro	AN-ERNBC	ENSG00000172046	USP19	3	49145479	49158371	14	4	197915	4.9991	2.8804e-07
iPSC_derived_astro	AN-ERNBC	ENSG00000172037	LAMB2	3	49158547	49170551	35	8	199022	6.2207	2.4743e-10
iPSC_derived_astro	AN-ERNBC	ENSG00000185909	KLHDC8B	3	49209044	49213919	7	2	199959	5.671	7.0974e-09
iPSC_derived_astro	AN-ERNBC	ENSG00000236980	C3orf84	3	49215065	49229291	24	4	198567	4.7449	1.0431e-06
iPSC_derived_astro	AN-ERNBC	ENSG00000173421	IHO1	3	49235861	49295537	27	5	198707	4.7719	9.1246e-07
iPSC_derived_astro	AN-ERNBC	ENSG00000188315	C3orf62	3	49306219	49315342	5	2	197097	5.325	5.0478e-08
iPSC_derived_astro	AN-ERNBC	ENSG00000233276	GPX1	3	49394609	49396033	19	4	199200	5.4229	2.9313e-08
iPSC_derived_astro	AN-ERNBC	ENSG00000067560	RHOA	3	49396578	49449635	25	5	198968	4.7216	1.1701e-06
iPSC_derived_astro	AN-ERNBC	ENSG00000145022	TCTA	3	49449639	49453908	8	3	199880	4.6084	2.029e-06
iPSC_derived_astro	AN-ERNBC	ENSG00000145020	AMT	3	49454208	49460186	7	2	199959	5.1573	1.2525e-07
iPSC_derived_astro	AN-ERNBC	ENSG00000173402	DAG1	3	49506136	49573051	52	7	199620	5.6119	1.0004e-08
iPSC_derived_astro	AN-ERNBC	ENSG00000164061	BSN	3	49591922	49708978	87	13	198847	5.4468	2.5636e-08
iPSC_derived_astro	AN-ERNBC	ENSG00000164062	APEH	3	49711435	49721396	13	6	196874	6.3567	1.0307e-10
iPSC_derived_astro	AN-ERNBC	ENSG00000173531	MST1	3	49721380	49726486	6	3	199959	5.3479	4.448e-08
iPSC_derived_astro	AN-ERNBC	ENSG00000164068	RNF123	3	49726932	49758960	149	18	198070	5.2288	8.5291e-08
iPSC_derived_astro	AN-ERNBC	ENSG00000173540	GMPPB	3	49754277	49761384	27	4	197906	5.0226	2.549e-07
iPSC_derived_astro	AN-ERNBC	ENSG00000185614	INKA1	3	49840687	49842463	7	3	199151	5.5783	1.2143e-08
iPSC_derived_astro	AN-ERNBC	ENSG00000182179	UBA7	3	49842640	49851379	2	1	199959	4.6351	1.7839e-06
iPSC_derived_astro	AN-ERNBC	ENSG00000183763	TRAIP	3	49866032	49894007	23	7	198300	5.1736	1.1479e-07
iPSC_derived_astro	AN-ERNBC	ENSG00000127220	ABHD8	19	17402940	17414282	11	3	199959	5.2112	9.3788e-08
iPSC_derived_astro	AN-ERNBC	ENSG00000130312	MRPL34	19	17403418	17417652	21	3	198711	4.6116	1.998e-06
iPSC_derived_astro	AN-ERNBC	ENSG00000130311	DDA1	19	17420340	17434110	23	6	199299	4.8395	6.5067e-07
iPSC_derived_astro	AN-ERPBC	ENSG00000115461	IGFBP5	2	217536828	217560248	641	66	245897	5.4372	2.7055e-08
iPSC_derived_astro	AN-ERPBC	ENSG00000114270	COL7A1	3	48601506	48632700	56	13	246228	4.8005	7.9137e-07
iPSC_derived_astro	AN-ERPBC	ENSG00000178467	P4HTM	3	49027319	49044587	12	3	242657	4.5804	2.3199e-06
iPSC_derived_astro	AN-ERPBC	ENSG00000172037	LAMB2	3	49158547	49170551	35	8	247055	5.0949	1.745e-07
iPSC_derived_astro	AN-ERPBC	ENSG00000164062	APEH	3	49711435	49721396	13	6	244907	4.6947	1.3351e-06
iPSC_derived_astro	AN-ERPBC	ENSG00000164068	RNF123	3	49726932	49758960	149	18	246103	5.2139	9.2431e-08
iPSC_derived_astro	AN-ERPBC	ENSG00000173540	GMPPB	3	49754277	49761384	27	4	245939	4.7287	1.1297e-06
iPSC_derived_astro	AN-ERPBC	ENSG00000182179	UBA7	3	49842640	49851379	2	1	247992	4.863	5.782e-07
iPSC_derived_astro	AN-ERPBC	ENSG00000183763	TRAIP	3	49866032	49894007	23	7	246333	4.9019	4.7464e-07
iPSC_derived_astro	AN-ERPBC	ENSG00000164330	EBF1	5	158122924	158526769	174	58	247411	5.6148	9.8413e-09
iPSC_derived_astro	AN-ERPBC	ENSG00000234127	TRIM26	6	30152232	30181204	41	10	246205	4.9185	4.3614e-07
iPSC_derived_astro	AN-ERPBC	ENSG00000220205	VAMP2	17	8062467	8066864	10	2	247937	4.6595	1.5847e-06
iPSC_derived_astro	AN-ERPBC	ENSG00000179029	TMEM107	17	8076555	8079717	13	4	244471	4.6722	1.4901e-06
iPSC_derived_astro	ANX-ERNBC	ENSG00000115461	IGFBP5	2	217536828	217560248	680	70	602658	4.5237	3.039e-06
iPSC_derived_astro	ANX-ERNBC	ENSG00000114270	COL7A1	3	48601506	48632700	56	13	602658	4.8864	5.1346e-07
iPSC_derived_astro	ANX-ERNBC	ENSG00000183396	TMEM89	3	48658192	48659288	11	4	602658	5.0394	2.3349e-07
iPSC_derived_astro	ANX-ERNBC	ENSG00000172037	LAMB2	3	49158547	49170551	35	8	602658	5.1787	1.1171e-07
iPSC_derived_astro	ANX-ERNBC	ENSG00000164061	BSN	3	49591922	49708978	87	13	602658	5.208	9.5424e-08
iPSC_derived_astro	ANX-ERNBC	ENSG00000176095	IP6K1	3	49761727	49823975	8	2	602658	4.5277	2.9813e-06
iPSC_derived_astro	ANX-ERNBC	ENSG00000113448	PDE4D	5	58264865	59783903	560	88	602658	5.1465	1.3269e-07
iPSC_derived_astro	ANX-ERNBC	ENSG00000124557	BTN1A1	6	26501449	26510650	71	14	602658	5.1969	1.0131e-07
iPSC_derived_astro	ANX-ERNBC	ENSG00000120262	CCDC170	6	151815165	151942328	24	9	602658	5.8285	2.7966e-09
iPSC_derived_astro	ANX-ERPBC	ENSG00000117154	IGSF21	1	18434240	18704976	66	17	650691	4.6928	1.3476e-06
iPSC_derived_astro	ANX-ERPBC	ENSG00000115461	IGFBP5	2	217536828	217560248	641	66	650691	6.4054	7.5007e-11
iPSC_derived_astro	ANX-ERPBC	ENSG00000168594	ADAM29	4	175839509	175899331	21	5	650691	5.3177	5.2535e-08
iPSC_derived_astro	ANX-ERPBC	ENSG00000112337	SLC17A2	6	25912982	25930954	36	12	650691	4.7998	7.9415e-07
iPSC_derived_astro	ANX-ERPBC	ENSG00000275714	H3C1	6	26020718	26021128	18	6	650691	4.7614	9.6109e-07
iPSC_derived_astro	ANX-ERPBC	ENSG00000186470	BTN3A2	6	26365387	26378548	86	10	650691	5.6766	6.8699e-09
iPSC_derived_astro	ANX-ERPBC	ENSG00000124508	BTN2A2	6	26383324	26395102	45	10	650691	5.2675	6.9163e-08
iPSC_derived_astro	ANX-ERPBC	ENSG00000026950	BTN3A1	6	26402465	26415444	105	12	650691	6.2478	2.0813e-10
iPSC_derived_astro	ANX-ERPBC	ENSG00000111801	BTN3A3	6	26440700	26453643	107	16	650691	5.3891	3.5402e-08
iPSC_derived_astro	ANX-ERPBC	ENSG00000112763	BTN2A1	6	26458132	26476849	32	8	650691	6.42	6.8156e-11
iPSC_derived_astro	ANX-ERPBC	ENSG00000124557	BTN1A1	6	26501449	26510650	71	14	650691	6.4779	4.6511e-11
iPSC_derived_astro	ANX-ERPBC	ENSG00000181315	ZNF322	6	26634611	26659980	97	17	650691	5.2523	7.5116e-08
iPSC_derived_astro	ANX-ERPBC	ENSG00000197903	H2BC12	6	27114197	27114577	19	8	650691	4.5714	2.4223e-06
iPSC_derived_astro	ANX-ERPBC	ENSG00000124613	ZNF391	6	27356497	27371683	13	5	650691	5.6594	7.5942e-09
iPSC_derived_astro	ANX-ERPBC	ENSG00000185130	H2BC13	6	27775222	27775709	4	1	650691	5.2669	6.9359e-08
iPSC_derived_astro	ANX-ERPBC	ENSG00000196747	H2AC13	6	27775977	27776479	4	1	650691	5.2669	6.9359e-08
iPSC_derived_astro	ANX-ERPBC	ENSG00000276368	H2AC14	6	27782132	27782518	9	2	650691	5.4026	3.2849e-08
iPSC_derived_astro	ANX-ERPBC	ENSG00000273703	H2BC14	6	27782822	27783202	7	2	650691	5.0416	2.3081e-07
iPSC_derived_astro	ANX-ERPBC	ENSG00000197238	H4C11	6	27791886	27792258	2	1	650691	4.8295	6.8444e-07
iPSC_derived_astro	ANX-ERPBC	ENSG00000273542	H4C12	6	27798994	27799305	2	1	650691	5.8062	3.1951e-09
iPSC_derived_astro	ANX-ERPBC	ENSG00000233822	H2BC15	6	27805538	27833576	10	5	650691	6.0221	8.6062e-10
iPSC_derived_astro	ANX-ERPBC	ENSG00000275221	H2AC15	6	27805725	27806117	3	1	650691	6.0828	5.9036e-10
iPSC_derived_astro	ANX-ERPBC	ENSG00000276903	H2AC16	6	27833133	27833525	2	1	650691	5.6187	9.6198e-09
iPSC_derived_astro	ANX-ERPBC	ENSG00000184357	H1-5	6	27834627	27835307	10	2	650691	5.6802	6.7253e-09
iPSC_derived_astro	ANX-ERPBC	ENSG00000168131	OR2B2	6	27878963	27880174	6	3	650691	5.5959	1.0976e-08
iPSC_derived_astro	ANX-ERPBC	ENSG00000137185	ZSCAN9	6	28193042	28201260	13	6	650691	5.7364	4.8369e-09
iPSC_derived_astro	ANX-ERPBC	ENSG00000187626	ZKSCAN4	6	28212401	28220002	31	7	650691	5.1057	1.6476e-07
iPSC_derived_astro	ANX-ERPBC	ENSG00000189134	NKAPL	6	28227098	28228736	5	3	650691	5.7957	3.4018e-09
iPSC_derived_astro	ANX-ERPBC	ENSG00000137338	PGBD1	6	28249349	28270326	12	5	650691	4.897	4.8668e-07
iPSC_derived_astro	ANX-ERPBC	ENSG00000235109	ZSCAN31	6	28292514	28324048	48	8	650691	4.9098	4.5589e-07
iPSC_derived_astro	ANX-ERPBC	ENSG00000189298	ZKSCAN3	6	28317691	28336954	34	9	650691	4.5721	2.4141e-06
iPSC_derived_astro	ANX-ERPBC	ENSG00000204713	TRIM27	6	28870779	28891766	9	3	650691	4.9716	3.3196e-07
iPSC_derived_astro	ANX-ERPBC	ENSG00000204695	OR14J1	6	29274467	29275432	26	8	650691	5.013	2.679e-07
iPSC_derived_astro	ANX-ERPBC	ENSG00000146112	PPP1R18	6	30644166	30655672	10	5	650691	4.6907	1.3612e-06
iPSC_derived_astro	ANX-ERPBC	ENSG00000120262	CCDC170	6	151815165	151942328	30	10	650691	5.1437	1.3472e-07
iPSC_derived_astro	ANX-ERPBC	ENSG00000197136	PCNX3	11	65383244	65404910	121	28	650691	4.6197	1.9214e-06
iPSC_derived_astro	ANX-ERPBC	ENSG00000102572	STK24	13	99097439	99229405	284	25	650691	5.0866	1.8229e-07
iPSC_derived_astro	ANX-ERPBC	ENSG00000185650	ZFP36L1	14	69254377	69261453	388	55	650691	5.9876	1.065e-09
iPSC_derived_astro	ANX-ERPBC	ENSG00000182511	FES	15	91427642	91439006	25	7	650691	4.9053	4.6641e-07
iPSC_derived_astro	ASD-ERNBC	ENSG00000138031	ADCY3	2	25042038	25142708	75	13	173792	4.7767	8.9115e-07
iPSC_derived_astro	ASD-ERNBC	ENSG00000064012	CASP8	2	202098166	202152434	55	13	173792	5.0867	1.8219e-07
iPSC_derived_astro	ASD-ERNBC	ENSG00000155749	FLACC1	2	202152994	202222121	187	30	173792	4.7131	1.2198e-06
iPSC_derived_astro	ASD-ERNBC	ENSG00000114270	COL7A1	3	48601506	48632700	56	13	173792	5.1199	1.5284e-07
iPSC_derived_astro	ASD-ERNBC	ENSG00000172037	LAMB2	3	49158547	49170551	35	8	173792	4.6116	1.9978e-06
iPSC_derived_astro	ASD-ERNBC	ENSG00000120262	CCDC170	6	151815165	151942328	24	9	173792	5.3555	4.2655e-08
iPSC_derived_astro	ASD-ERNBC	ENSG00000108883	EFTUD2	17	42927311	42977030	142	16	173792	4.8217	7.1161e-07
iPSC_derived_astro	ASD-ERNBC	ENSG00000161714	PLCD3	17	43186335	43209865	64	6	173792	4.5638	2.5115e-06
iPSC_derived_astro	ASD-ERNBC	ENSG00000184922	FMNL1	17	43299156	43324687	178	9	173792	4.5854	2.2657e-06
iPSC_derived_astro	ASD-ERNBC	ENSG00000159314	ARHGAP27	17	43471268	43511787	202	22	173792	4.9287	4.1397e-07
iPSC_derived_astro	ASD-ERNBC	ENSG00000225190	PLEKHM1	17	43513266	43568110	518	20	173792	4.7134	1.218e-06
iPSC_derived_astro	ASD-ERNBC	ENSG00000176681	LRRC37A	17	44370099	44415160	65	8	173792	4.7827	8.6484e-07
iPSC_derived_astro	ASD-ERNBC	ENSG00000127220	ABHD8	19	17402940	17414282	11	3	173792	4.686	1.3929e-06
iPSC_derived_astro	ASD-ERPBC	ENSG00000003400	CASP10	2	202047604	202094129	77	28	221825	5.1066	1.6401e-07
iPSC_derived_astro	ASD-ERPBC	ENSG00000064012	CASP8	2	202098166	202152434	55	13	221825	5.9008	1.8085e-09
iPSC_derived_astro	ASD-ERPBC	ENSG00000155749	FLACC1	2	202152994	202222121	187	30	221825	5.6801	6.7294e-09
iPSC_derived_astro	ASD-ERPBC	ENSG00000033867	SLC4A7	3	27414212	27525911	42	13	221825	6.0081	9.3874e-10
iPSC_derived_astro	ASD-ERPBC	ENSG00000131730	CKMT2	5	80529104	80562216	34	11	221825	4.7978	8.0203e-07
iPSC_derived_astro	ASD-ERPBC	ENSG00000145687	SSBP2	5	80708840	81047072	241	53	221825	4.6258	1.866e-06
iPSC_derived_astro	ASD-ERPBC	ENSG00000186468	RPS23	5	81569177	81574396	22	5	221825	4.5252	3.0174e-06
iPSC_derived_astro	ASD-ERPBC	ENSG00000113583	C5orf15	5	133291193	133304478	40	10	221825	4.6789	1.4418e-06
iPSC_derived_astro	ASD-ERPBC	ENSG00000120262	CCDC170	6	151815165	151942328	30	10	221825	4.6887	1.3746e-06
[truncated: 1,587 more rows]
