# Supplementary material for: Cross-trait genetic architecture between breast cancer and psychiatric disorders
Source: iScience. 2026 Jul 13;29(8):116767. doi: 10.1016/j.isci.2026.116767 (PMC13382130; doi:10.1016/j.isci.2026.116767)
Supplement: Table S20. Biological processes and enriched signaling pathways between eight psychiatric disorders and two subtypes of breast cancer [file mmc21.xlsx]

## Sheet: Table S20
Table S20. Biological processes and enriched signaling pathways between eight psychiatric disorders and two subtypes of breast cancer
A) Gene sets significantly associated with PLACO results between eight psychiatric disorders and two subtypes of breast cancer
Note: results of MAGMA gene-set analysis for PLACO results between eight psychiatric disorders and two subtypes of breast cancer. Only gene sets that showed nominally significant association with traits are listed. Cells marked light blue represent P-values that are nominally significant (i.e., P is lower than 0.05 / (no. of gene sets tested) = 0.05 / 7,744 = 6.46e-06), whereas cells marked dark …
P < 1.08e-07	Bonferroni-corrected significant (i.e., P is lower than 0.05 / no. of gene sets tested / no. of trait pairs = 0.05 / (7744+1654+186) / 16 = 3.26e-07)
1.08e-07 < P < 6.46e-06	Nominally significant (i.e., P is lower than 0.05 / no. of gene sets tested = 0.05 / (7744+1654+186) = 5.21e-06)
Trait	FULL_NAME	TYPE	NGENES	BETA	BETA_STD	SE	P
ADHD-ERPBC	GOBP_OTIC_VESICLE_FORMATION	SET	7	1.9986	0.040777	0.3847	1.0364e-07
ADHD-ERPBC	GOBP_POSITIVE_REGULATION_OF_TRANSCRIPTION_BY_RNA_POLYMERASE_II	SET	1080	0.12619	0.030942	0.027643	2.5182e-06
ADHD-ERPBC	GOBP_POSITIVE_REGULATION_OF_RNA_METABOLIC_PROCESS	SET	1603	0.12541	0.036836	0.022786	1.8896e-08
ADHD-ERPBC	GOBP_EPITHELIAL_CELL_PROLIFERATION_INVOLVED_IN_SALIVARY_GLAND_MORPHOGENESIS	SET	5	2.1374	0.036858	0.48203	4.6557e-06
ADHD-ERPBC	GOBP_PROSTATE_GLAND_GROWTH	SET	10	1.5315	0.037344	0.31374	5.321e-07
AN-ERPBC	GOBP_HEART_DEVELOPMENT	SET	544	0.17026	0.03013	0.037656	3.0948e-06
AN-ERPBC	GOBP_EMBRYONIC_CRANIAL_SKELETON_MORPHOGENESIS	SET	41	0.68888	0.033981	0.14229	6.51e-07
AN-ERPBC	GOBP_PROSTATE_GLAND_GROWTH	SET	10	1.3983	0.034095	0.30731	2.7037e-06
AN-ERPBC	GOBP_RESPONSE_TO_TRANSFORMING_GROWTH_FACTOR_BETA	SET	237	0.27233	0.032108	0.05685	8.4112e-07
AN-ERPBC	GOBP_CELLULAR_SENESCENCE	SET	85	0.42123	0.029878	0.094399	4.0869e-06
ANX-ERNBC	GOBP_NEGATIVE_REGULATION_OF_BIOSYNTHETIC_PROCESS	SET	1361	0.10375	0.028303	0.022754	2.5812e-06
ANX-ERPBC	GOBP_BRANCHING_MORPHOGENESIS_OF_A_NERVE	SET	9	1.4629	0.033843	0.31236	1.4229e-06
ANX-ERPBC	GOBP_LABYRINTHINE_LAYER_DEVELOPMENT	SET	41	0.56261	0.027752	0.12546	3.6826e-06
ANX-ERPBC	GOBP_APOPTOTIC_PROCESS_IN_BONE_MARROW_CELL	SET	5	1.9624	0.03384	0.40168	5.2144e-07
ANX-ERPBC	GOBP_REGULATION_OF_APOPTOTIC_PROCESS_IN_BONE_MARROW_CELL	SET	4	2.0144	0.031071	0.42151	8.8955e-07
ANX-ERPBC	GOBP_NEGATIVE_REGULATION_OF_RNA_BIOSYNTHETIC_PROCESS	SET	1087	0.11711	0.028803	0.026543	5.1525e-06
ASD-ERPBC	GOBP_MEMBRANOUS_SEPTUM_MORPHOGENESIS	SET	8	1.5944	0.034776	0.34105	1.4824e-06
ASD-ERPBC	GOBP_CHONDROCYTE_HYPERTROPHY	SET	5	2.1907	0.037777	0.45111	6.0469e-07
ASD-ERPBC	GOBP_OTIC_VESICLE_FORMATION	SET	7	1.7737	0.036188	0.37431	1.087e-06
ASD-ERPBC	GOBP_LABYRINTHINE_LAYER_DEVELOPMENT	SET	41	0.58404	0.028809	0.12561	1.6767e-06
BIP-ERPBC	GOBP_POSITIVE_REGULATION_OF_MACROMOLECULE_BIOSYNTHETIC_PROCESS	SET	1659	0.11366	0.033901	0.023266	5.2142e-07
BIP-ERPBC	GOBP_POSITIVE_REGULATION_OF_RNA_METABOLIC_PROCESS	SET	1603	0.12225	0.035908	0.023652	1.1929e-07
DEP-ERPBC	GOBP_RESPONSE_TO_UV	SET	140	0.34981	0.031791	0.077751	3.4399e-06
DEP-ERPBC	GOBP_NEGATIVE_REGULATION_OF_BIOSYNTHETIC_PROCESS	SET	1361	0.11876	0.032396	0.025466	1.5688e-06
DEP-ERPBC	GOBP_POSITIVE_REGULATION_OF_MACROMOLECULE_BIOSYNTHETIC_PROCESS	SET	1659	0.12287	0.036648	0.023276	6.5936e-08
DEP-ERPBC	GOBP_MIRNA_MEDIATED_GENE_SILENCING_BY_INHIBITION_OF_TRANSLATION	SET	15	0.85414	0.025504	0.19209	4.394e-06
DEP-ERPBC	GOBP_REGULATION_OF_RNA_POLYMERASE_II_TRANSCRIPTION_PREINITIATION_COMPLEX_ASSEMBLY	SET	5	1.8348	0.03164	0.41099	4.0459e-06
DEP-ERPBC	GOBP_NEGATIVE_REGULATION_OF_NUCLEOBASE_CONTAINING_COMPOUND_METABOLIC_PROCESS	SET	1286	0.1256	0.033386	0.026078	7.3793e-07
DEP-ERPBC	GOBP_POSITIVE_REGULATION_OF_TRANSCRIPTION_BY_RNA_POLYMERASE_II	SET	1080	0.13334	0.032696	0.028706	1.7144e-06
DEP-ERPBC	GOBP_BRANCHING_MORPHOGENESIS_OF_A_NERVE	SET	9	1.7878	0.041358	0.33378	4.3123e-08
DEP-ERPBC	GOBP_POSITIVE_REGULATION_OF_RNA_METABOLIC_PROCESS	SET	1603	0.14277	0.041934	0.023658	8.1541e-10
DEP-ERPBC	GOBP_NEGATIVE_REGULATION_OF_RNA_BIOSYNTHETIC_PROCESS	SET	1087	0.14191	0.034902	0.028364	2.8508e-07
PTSD-ERPBC	GOBP_OTIC_VESICLE_FORMATION	SET	7	1.7562	0.035832	0.33911	1.1305e-07
PTSD-ERPBC	GOBP_EPITHELIAL_TUBE_BRANCHING_INVOLVED_IN_LUNG_MORPHOGENESIS	SET	28	0.70926	0.028924	0.15946	4.3691e-06
PTSD-ERPBC	GOBP_LUNG_LOBE_DEVELOPMENT	SET	7	1.567	0.03197	0.33439	1.4059e-06
PTSD-ERPBC	GOBP_PROSTATE_GLANDULAR_ACINUS_DEVELOPMENT	SET	9	1.0537	0.024376	0.22671	1.6914e-06
PTSD-ERPBC	GOBP_EPITHELIAL_CELL_PROLIFERATION_INVOLVED_IN_SALIVARY_GLAND_MORPHOGENESIS	SET	5	2.1416	0.036931	0.42481	2.3394e-07
PTSD-ERPBC	GOBP_PROSTATE_GLAND_GROWTH	SET	10	1.2356	0.030129	0.27659	3.9901e-06
SCZ-ERNBC	GOBP_ENDOTHELIAL_CELL_FATE_COMMITMENT	SET	8	1.7098	0.037292	0.35217	6.08e-07
SCZ-ERNBC	GOBP_DENDRITE_ARBORIZATION	SET	10	1.5197	0.037055	0.31232	5.7622e-07
SCZ-ERPBC	GOBP_POSITIVE_REGULATION_OF_MACROMOLECULE_BIOSYNTHETIC_PROCESS	SET	1659	0.10701	0.031917	0.023917	3.8638e-06
SCZ-ERPBC	GOBP_OTIC_VESICLE_FORMATION	SET	7	1.9532	0.039851	0.41087	1.0078e-06
SCZ-ERPBC	GOBP_POSITIVE_REGULATION_OF_RNA_METABOLIC_PROCESS	SET	1603	0.12383	0.036372	0.024307	1.7711e-07
SCZ-ERPBC	GOBP_GENERAL_ADAPTATION_SYNDROME	SET	6	2.911	0.054988	0.5271	1.6987e-08
SCZ-ERPBC	GOBP_GENERAL_ADAPTATION_SYNDROME_BEHAVIORAL_PROCESS	SET	5	3.1281	0.053942	0.60045	9.5945e-08
DEP-ERPBC	KEGG_PROSTATE_CANCER	SET	77	0.45119	0.030467	0.098384	2.2788e-06
PTSD-ERPBC	KEGG_PROSTATE_CANCER	SET	77	0.38957	0.026307	0.083509	1.5566e-06
DEP-ERPBC	REACTOME_REGULATION_OF_RUNX1_EXPRESSION_AND_ACTIVITY	SET	15	1.0841	0.032372	0.22952	1.1703e-06
PTSD-ERPBC	KEGG_PROSTATE_CANCER	SET	77	0.38957	0.026307	0.083509	1.5566e-06
B) Functional enrichment analysis targeting tissue-specific genes using Metascape
Note: results of Metascape enrichment analysis: Only genes detected by MAGMA and e-MAGMA analysis in 2 or more trait pairs shared between eight psychiatric disorders and two subtypes of breast cancer are listed. Cells marked dark blue represent FDR-q that are significant (i.e., q is lower than 0.05). Tests are two sided.
Category	Term	Name	q	symbol
GO Biological Processes	GO:0072089	stem cell proliferation	0.0238239	PTCH1,WNT3,ARIH2,BABAM1,ELL3,YJEFN3,CRHR1,GDF9,FURIN,PNPLA2,FES,FGFR2,GPX1
GO Biological Processes	GO:0072089	stem cell proliferation	0.0238239	PTCH1,WNT3,ARIH2,BABAM1,ELL3,YJEFN3
GO Biological Processes	GO:0071425	hematopoietic stem cell proliferation	0.267295	ARIH2,BABAM1,YJEFN3
GO Biological Processes	GO:1905952	regulation of lipid localization	0.327129	CRHR1,GDF9,FURIN,PTCH1,PNPLA2,YJEFN3
GO Biological Processes	GO:0032368	regulation of lipid transport	0.401753	CRHR1,GDF9,FURIN,PTCH1,YJEFN3
GO Biological Processes	GO:0032371	regulation of sterol transport	0.753249	FURIN,PTCH1,YJEFN3
GO Biological Processes	GO:0032374	regulation of cholesterol transport	0.753249	FURIN,PTCH1,YJEFN3
GO Biological Processes	GO:0008283	cell population proliferation	0.840879	FES,FGFR2,GPX1,PTCH1,WNT3,ARIH2,BABAM1,ELL3,YJEFN3
GO Molecular Functions	GO:0016746	acyltransferase activity	0.0238239	EGR2,MDM4,TRAF3,UBA7,ARIH2,CUL9,SIRT5,ZDHHC5,RNF115,PNPLA2,RNF123,ABHD8,ATG10,MED8,TGM7,DDA1,RANBP9,CBX8,CASP8,PSMD6,TOM1L1,UBQLN4
GO Molecular Functions	GO:0016746	acyltransferase activity	0.0238239	EGR2,MDM4,TRAF3,UBA7,ARIH2,CUL9,SIRT5,ZDHHC5,RNF115,PNPLA2,RNF123,ABHD8,ATG10,MED8,TGM7
GO Molecular Functions	GO:0016755	aminoacyltransferase activity	0.117441	EGR2,MDM4,TRAF3,UBA7,ARIH2,CUL9,RNF115,RNF123,ATG10,MED8,TGM7
GO Molecular Functions	GO:0019787	ubiquitin-like protein transferase activity	0.191146	EGR2,MDM4,TRAF3,UBA7,ARIH2,CUL9,RNF115,RNF123,ATG10,MED8
GO Biological Processes	GO:0032446	protein modification by small protein conjugation	0.404463	EGR2,MDM4,UBA7,ARIH2,CUL9,RNF115,RNF123,DDA1,ATG10,MED8
GO Molecular Functions	GO:0004842	ubiquitin-protein transferase activity	0.404463	MDM4,TRAF3,UBA7,ARIH2,CUL9,RNF115,RNF123,MED8
GO Cellular Components	GO:0000151	ubiquitin ligase complex	0.41121	TRAF3,RANBP9,ARIH2,CUL9,CBX8,DDA1,MED8
GO Molecular Functions	GO:0061659	ubiquitin-like protein ligase activity	0.468409	EGR2,TRAF3,ARIH2,CUL9,RNF115,RNF123,MED8
GO Biological Processes	GO:0070647	protein modification by small protein conjugation or removal	0.634485	EGR2,MDM4,UBA7,ARIH2,CUL9,RNF115,RNF123,DDA1,ATG10,MED8
GO Biological Processes	GO:0051603	proteolysis involved in protein catabolic process	0.672552	CASP8,UBA7,PSMD6,TOM1L1,ARIH2,CUL9,RNF115,UBQLN4,RNF123
GO Biological Processes	GO:0019941	modification-dependent protein catabolic process	0.709255	UBA7,PSMD6,TOM1L1,ARIH2,CUL9,RNF115,UBQLN4,RNF123
GO Biological Processes	GO:0043632	modification-dependent macromolecule catabolic process	0.723627	UBA7,PSMD6,TOM1L1,ARIH2,CUL9,RNF115,UBQLN4,RNF123
Reactome Gene Sets	R-HSA-983168	Antigen processing: Ubiquitination & Proteasome degradation	0.768175	UBA7,PSMD6,ARIH2,RNF115,RNF123
GO Molecular Functions	GO:0061630	ubiquitin protein ligase activity	0.824805	TRAF3,ARIH2,CUL9,RNF115,RNF123,MED8
GO Biological Processes	GO:0016567	protein ubiquitination	0.838888	MDM4,UBA7,ARIH2,CUL9,RNF115,RNF123,DDA1,MED8
GO Biological Processes	GO:0097305	response to alcohol	0.0531791	ADCY3,CASP8,CRHR1,DAG1,FGFR2,PTCH1,SREBF1,FOSL1,MAPDA
GO Biological Processes	GO:0097305	response to alcohol	0.0531791	ADCY3,CASP8,CRHR1,DAG1,FGFR2,PTCH1,SREBF1,FOSL1,MAPDA
GO Biological Processes	GO:0045471	response to ethanol	0.607987	CASP8,CRHR1,FGFR2,SREBF1
GO Molecular Functions	GO:0019904	protein domain specific binding	0.0664882	CASP8,DAG1,EGR2,GPX1,MAPT,NSF,WNT3,TOM1L1,NCKIPSD,MRTFA,SLC26A6,ARHGAP27,CCDC88C,FOSL1,CBX8
GO Molecular Functions	GO:0019904	protein domain specific binding	0.0664882	CASP8,DAG1,EGR2,GPX1,MAPT,NSF,WNT3,TOM1L1,NCKIPSD,MRTFA,SLC26A6,ARHGAP27,CCDC88C
GO Molecular Functions	GO:0017124	SH3 domain binding	0.267295	GPX1,MAPT,TOM1L1,NCKIPSD,ARHGAP27
GO Biological Processes	GO:0000302	response to reactive oxygen species	1	GPX1,MAPT,FOSL1,CBX8
GO Biological Processes	GO:0080135	regulation of cellular response to stress	0.181699	MAPT,MUC1,ATXN7,TP53BP1,STK24,FADS2,ZNF365,BABAM1,UBQLN4,CBX8,ELL3,PSMD6,PIDD1,CCDC88C,ZBTB38
GO Biological Processes	GO:0080135	regulation of cellular response to stress	0.181699	MAPT,MUC1,ATXN7,TP53BP1,STK24,FADS2,ZNF365,BABAM1,UBQLN4,CBX8,ELL3
GO Biological Processes	GO:0006282	regulation of DNA repair	0.384765	ATXN7,TP53BP1,ZNF365,BABAM1,UBQLN4,CBX8
GO Cellular Components	GO:1905368	peptidase complex	0.59598	ATXN7,PSMD6,PIDD1,UBQLN4
GO Biological Processes	GO:0043242	negative regulation of protein-containing complex disassembly	0.79203	ATXN7,UBQLN4,CCDC88C
GO Biological Processes	GO:0010569	regulation of double-strand break repair via homologous recombination	0.838888	TP53BP1,ZNF365,UBQLN4
GO Biological Processes	GO:0051052	regulation of DNA metabolic process	1	ATXN7,TP53BP1,ZNF365,BABAM1,UBQLN4,CBX8,ZBTB38
GO Biological Processes	GO:0046785	microtubule polymerization	0.181699	MAPT,RANBP9,AKAP9,TUBGCP4,FES,ATXN7,CCDC88C,DAG1,PRC1,CUL9,GPX1,EFEMP2,KRIT1
GO Biological Processes	GO:0046785	microtubule polymerization	0.181699	MAPT,RANBP9,AKAP9,TUBGCP4
GO Biological Processes	GO:0031110	regulation of microtubule polymerization or depolymerization	0.212457	FES,MAPT,ATXN7,AKAP9,CCDC88C
GO Biological Processes	GO:0031109	microtubule polymerization or depolymerization	0.267295	MAPT,RANBP9,AKAP9,TUBGCP4
GO Biological Processes	GO:0007020	microtubule nucleation	0.34106	RANBP9,AKAP9,TUBGCP4
GO Biological Processes	GO:0000226	microtubule cytoskeleton organization	0.34106	DAG1,FES,MAPT,ATXN7,PRC1,RANBP9,AKAP9,CUL9,TUBGCP4,CCDC88C
GO Biological Processes	GO:0031116	positive regulation of microtubule polymerization	0.342726	FES,MAPT,AKAP9
GO Biological Processes	GO:0031112	positive regulation of microtubule polymerization or depolymerization	0.387809	FES,MAPT,AKAP9
GO Biological Processes	GO:0070507	regulation of microtubule cytoskeleton organization	0.404463	FES,MAPT,ATXN7,AKAP9,CCDC88C
GO Biological Processes	GO:0051258	protein polymerization	0.413066	MAPT,RANBP9,AKAP9,TUBGCP4
GO Biological Processes	GO:1902905	positive regulation of supramolecular fiber organization	0.414799	FES,GPX1,MAPT,AKAP9,EFEMP2
GO Molecular Functions	GO:0008017	microtubule binding	0.476496	KRIT1,FES,MAPT,PRC1,TUBGCP4,CCDC88C
GO Molecular Functions	GO:0015631	tubulin binding	0.503576	KRIT1,DAG1,FES,MAPT,PRC1,TUBGCP4,CCDC88C
GO Biological Processes	GO:1902903	regulation of supramolecular fiber organization	0.564585	FES,GPX1,MAPT,ATXN7,AKAP9,EFEMP2,CCDC88C
GO Biological Processes	GO:0031113	regulation of microtubule polymerization	0.619672	FES,MAPT,AKAP9
GO Biological Processes	GO:0031122	cytoplasmic microtubule organization	0.619672	MAPT,TUBGCP4,CCDC88C
GO Biological Processes	GO:0032886	regulation of microtubule-based process	0.962277	FES,MAPT,ATXN7,AKAP9,CCDC88C
GO Biological Processes	GO:0032273	positive regulation of protein polymerization	0.976001	FES,MAPT,AKAP9
GO Molecular Functions	GO:0035091	phosphatidylinositol binding	0.181699	KRIT1,FES,MAPT,PIK3C2B,TOM1L1,TOM1L2,SNX32,HCN1,VAMP2,MAD1L1,GPX1,ATXN7,CCDC88C,WNT3,ZNF365,UBQLN4,CUL9
GO Molecular Functions	GO:0035091	phosphatidylinositol binding	0.181699	KRIT1,FES,MAPT,PIK3C2B,TOM1L1,TOM1L2,SNX32,HCN1
GO Molecular Functions	GO:0005543	phospholipid binding	0.356946	KRIT1,FES,MAPT,PIK3C2B,VAMP2,TOM1L1,TOM1L2,SNX32,HCN1
GO Biological Processes	GO:0045839	negative regulation of mitotic nuclear division	0.401753	MAD1L1,TOM1L1,TOM1L2
GO Biological Processes	GO:0010639	negative regulation of organelle organization	0.404463	GPX1,MAPT,ATXN7,MAD1L1,TOM1L1,TOM1L2,CCDC88C
GO Biological Processes	GO:0051784	negative regulation of nuclear division	0.41121	MAD1L1,TOM1L1,TOM1L2
GO Biological Processes	GO:0051129	negative regulation of cellular component organization	0.50846	GPX1,MAPT,ATXN7,WNT3,MAD1L1,TOM1L1,ZNF365,UBQLN4,TOM1L2,CCDC88C
GO Biological Processes	GO:0007088	regulation of mitotic nuclear division	0.516627	MAD1L1,TOM1L1,CUL9,TOM1L2
GO Biological Processes	GO:0051783	regulation of nuclear division	0.723627	MAD1L1,TOM1L1,CUL9,TOM1L2
GO Biological Processes	GO:0051591	response to cAMP	0.181699	SREBF1,FOSL1,AKAP9,SLC26A6,HCN1,VAMP2
GO Biological Processes	GO:0051591	response to cAMP	0.181699	SREBF1,FOSL1,AKAP9,SLC26A6,HCN1
GO Biological Processes	GO:0046683	response to organophosphorus	0.34106	SREBF1,FOSL1,AKAP9,SLC26A6,HCN1
GO Biological Processes	GO:0014074	response to purine-containing compound	0.384765	SREBF1,FOSL1,AKAP9,SLC26A6,HCN1
GO Biological Processes	GO:0071320	cellular response to cAMP	0.495201	AKAP9,SLC26A6,HCN1
GO Cellular Components	GO:0008076	voltage-gated potassium channel complex	0.930727	VAMP2,AKAP9,HCN1
GO Biological Processes	GO:0042176	regulation of protein catabolic process	0.181699	CYP51A1,GPX1,MDM4,NSF,FURIN,NDUFA13,UBQLN4,DDA1,PANO1,CASP8,TRAF3,PIDD1
GO Biological Processes	GO:0042176	regulation of protein catabolic process	0.181699	CYP51A1,GPX1,MDM4,NSF,FURIN,NDUFA13,UBQLN4,DDA1,PANO1
GO Biological Processes	GO:0042177	negative regulation of protein catabolic process	0.503576	CYP51A1,MDM4,FURIN,PANO1
GO Biological Processes	GO:0030162	regulation of proteolysis	0.653375	CASP8,GPX1,FURIN,TRAF3,PIDD1,UBQLN4,DDA1,PANO1
GO Biological Processes	GO:0046165	alcohol biosynthetic process	0.191146	CYP51A1,SREBF1,IP6K1,IP6K2,ISYNA1,GATD1,ADCY3,PIK3C2B,PLA2G6,AKR1A1,GMPPB,NDUFA13,ABHD8,FADS2,DNPH1,MAPDA,PNPLA2,GPX1,NRIP1,WDR43
GO Biological Processes	GO:0046165	alcohol biosynthetic process	0.191146	CYP51A1,SREBF1,IP6K1,IP6K2,ISYNA1
GO Biological Processes	GO:1901617	organic hydroxy compound biosynthetic process	0.266899	CYP51A1,SREBF1,IP6K1,IP6K2,ISYNA1,GATD1
GO Biological Processes	GO:0090407	organophosphate biosynthetic process	0.34106	ADCY3,PIK3C2B,PLA2G6,IP6K1,AKR1A1,GMPPB,NDUFA13,IP6K2,ISYNA1,ABHD8
GO Biological Processes	GO:0044283	small molecule biosynthetic process	0.34106	CYP51A1,SREBF1,FADS2,IP6K1,DNPH1,IP6K2,ISYNA1,MAPDA,GATD1
GO Biological Processes	GO:0045017	glycerolipid biosynthetic process	0.35489	PIK3C2B,PLA2G6,IP6K1,IP6K2,PNPLA2,ABHD8
GO Biological Processes	GO:0008610	lipid biosynthetic process	0.356946	CYP51A1,PIK3C2B,SREBF1,PLA2G6,FADS2,IP6K1,IP6K2,ISYNA1,PNPLA2,ABHD8
GO Biological Processes	GO:0006066	alcohol metabolic process	0.384765	CYP51A1,SREBF1,IP6K1,AKR1A1,IP6K2,ISYNA1,PNPLA2
GO Biological Processes	GO:0008654	phospholipid biosynthetic process	0.401753	PIK3C2B,PLA2G6,IP6K1,IP6K2,ISYNA1,ABHD8
GO Biological Processes	GO:0046486	glycerolipid metabolic process	0.41121	GPX1,PIK3C2B,PLA2G6,IP6K1,IP6K2,PNPLA2,ABHD8
GO Biological Processes	GO:0046173	polyol biosynthetic process	0.414799	IP6K1,IP6K2,ISYNA1
GO Biological Processes	GO:1901615	organic hydroxy compound metabolic process	0.431529	CYP51A1,SREBF1,IP6K1,AKR1A1,IP6K2,ISYNA1,PNPLA2,GATD1
GO Biological Processes	GO:0046474	glycerophospholipid biosynthetic process	0.50307	PIK3C2B,PLA2G6,IP6K1,IP6K2,ABHD8
GO Biological Processes	GO:0046854	phosphatidylinositol phosphate biosynthetic process	0.503576	PIK3C2B,IP6K1,IP6K2
GO Cellular Components	GO:0001650	fibrillar center	0.746246	NRIP1,IP6K1,WDR43,IP6K2
GO Biological Processes	GO:0006644	phospholipid metabolic process	0.846812	PIK3C2B,PLA2G6,IP6K1,IP6K2,ISYNA1,ABHD8
GO Biological Processes	GO:0090150	establishment of protein localization to membrane	0.229911	HSPA4,MTX1,NSF,VAMP2,NDUFA13,ATP13A1,AMN,PTCH1,ZDHHC5,YJEFN3,MON1A,STXBP4
GO Biological Processes	GO:0090150	establishment of protein localization to membrane	0.229911	HSPA4,MTX1,NSF,VAMP2,NDUFA13,ATP13A1,AMN
GO Biological Processes	GO:0051668	localization within membrane	0.34106	HSPA4,MTX1,NSF,PTCH1,VAMP2,ZDHHC5,NDUFA13,ATP13A1,AMN,YJEFN3
GO Biological Processes	GO:0072657	protein localization to membrane	0.34106	HSPA4,MTX1,NSF,PTCH1,VAMP2,ZDHHC5,NDUFA13,ATP13A1,AMN
GO Biological Processes	GO:0090151	establishment of protein localization to mitochondrial membrane	0.35489	HSPA4,MTX1,NDUFA13
GO Biological Processes	GO:0006626	protein targeting to mitochondrion	0.59598	HSPA4,MTX1,NDUFA13
GO Biological Processes	GO:0072655	establishment of protein localization to mitochondrion	0.753249	HSPA4,MTX1,NDUFA13
GO Biological Processes	GO:0006605	protein targeting	0.914437	HSPA4,MTX1,NDUFA13,MON1A,STXBP4
GO Biological Processes	GO:0070585	protein localization to mitochondrion	0.914437	HSPA4,MTX1,NDUFA13
GO Biological Processes	GO:0032526	response to retinoic acid	0.229911	FGFR2,PTCH1,SREBF1,WNT3,NDUFA13,FURIN,THBS3,EFEMP2,HAPLN4,STXBP4,MAPT,CEND1,MTX1,EGR2,FES,GPX1,ULK3
GO Biological Processes	GO:0032526	response to retinoic acid	0.229911	FGFR2,PTCH1,SREBF1,WNT3,NDUFA13
GO Molecular Functions	GO:0005539	glycosaminoglycan binding	0.401753	FGFR2,FURIN,PTCH1,THBS3,EFEMP2,HAPLN4
GO Molecular Functions	GO:0008201	heparin binding	0.404463	FGFR2,FURIN,PTCH1,THBS3,EFEMP2
GO Biological Processes	GO:0010837	regulation of keratinocyte proliferation	0.414799	FGFR2,PTCH1,STXBP4
GO Biological Processes	GO:0021953	central nervous system neuron differentiation	0.511201	FGFR2,MAPT,PTCH1,WNT3,CEND1
GO Biological Processes	GO:0061180	mammary gland epithelium development	0.538112	FGFR2,PTCH1,WNT3
GO Biological Processes	GO:0030879	mammary gland development	0.577005	FGFR2,MTX1,PTCH1,WNT3
GO Biological Processes	GO:0071300	cellular response to retinoic acid	0.643037	FGFR2,WNT3,NDUFA13
GO Biological Processes	GO:0060537	muscle tissue development	0.838888	EGR2,FES,FGFR2,GPX1,PTCH1,EFEMP2
GO Biological Processes	GO:0008589	regulation of smoothened signaling pathway	0.903191	FGFR2,PTCH1,ULK3
GO Molecular Functions	GO:1901681	sulfur compound binding	1	FGFR2,FURIN,PTCH1,THBS3,EFEMP2
Reactome Gene Sets	R-HSA-5688426	Deubiquitination	0.229911	MDM4,ATXN7,TRAF3,PSMD6,RCE1,BABAM1,RNF123,CCNE1,MAD1L1
Reactome Gene Sets	R-HSA-5688426	Deubiquitination	0.229911	MDM4,ATXN7,TRAF3,PSMD6,RCE1,BABAM1,RNF123
Reactome Gene Sets	R-HSA-69563	p53-Dependent G1 DNA Damage Response	0.404463	CCNE1,MDM4,PSMD6
Reactome Gene Sets	R-HSA-69580	p53-Dependent G1/S DNA damage checkpoint	0.404463	CCNE1,MDM4,PSMD6
Reactome Gene Sets	R-HSA-69615	G1/S DNA Damage Checkpoints	0.414799	CCNE1,MDM4,PSMD6
Reactome Gene Sets	R-HSA-5689880	Ub-specific processing proteases	0.414799	MDM4,ATXN7,PSMD6,RCE1,RNF123
Reactome Gene Sets	R-HSA-69620	Cell Cycle Checkpoints	0.734927	CCNE1,MDM4,MAD1L1,PSMD6,BABAM1
GO Biological Processes	GO:0010564	regulation of cell cycle process	0.34106	CCNE1,MUC1,TP53BP1,MAD1L1,PRC1,TOM1L1,CUL9,BABAM1,PIDD1,TOM1L2,STXBP4,IHO1,MDM4,PTCH1,ELL3
GO Biological Processes	GO:0010564	regulation of cell cycle process	0.34106	CCNE1,MUC1,TP53BP1,MAD1L1,PRC1,TOM1L1,CUL9,BABAM1,PIDD1,TOM1L2,STXBP4,IHO1
GO Biological Processes	GO:0010948	negative regulation of cell cycle process	0.356946	MUC1,TP53BP1,MAD1L1,TOM1L1,BABAM1,PIDD1,TOM1L2
GO Biological Processes	GO:0042770	signal transduction in response to DNA damage	0.384765	MDM4,MUC1,TP53BP1,BABAM1,PIDD1
GO Biological Processes	GO:0007346	regulation of mitotic cell cycle	0.401753	CCNE1,MUC1,PTCH1,MAD1L1,TOM1L1,CUL9,BABAM1,PIDD1,TOM1L2
GO Biological Processes	GO:0045930	negative regulation of mitotic cell cycle	0.401753	MUC1,MAD1L1,TOM1L1,BABAM1,PIDD1,TOM1L2
GO Biological Processes	GO:0072331	signal transduction by p53 class mediator	0.401753	MDM4,MUC1,PIDD1,ELL3
GO Biological Processes	GO:0030330	DNA damage response, signal transduction by p53 class mediator	0.404463	MDM4,MUC1,PIDD1
GO Biological Processes	GO:0000075	cell cycle checkpoint signaling	0.404463	MUC1,TP53BP1,MAD1L1,BABAM1,PIDD1
GO Biological Processes	GO:0000077	DNA damage checkpoint signaling	0.497168	MUC1,TP53BP1,BABAM1,PIDD1
GO Biological Processes	GO:0045786	negative regulation of cell cycle	0.516627	MUC1,TP53BP1,MAD1L1,TOM1L1,BABAM1,PIDD1,TOM1L2
GO Biological Processes	GO:0031570	DNA integrity checkpoint signaling	0.554665	MUC1,TP53BP1,BABAM1,PIDD1
GO Biological Processes	GO:0007093	mitotic cell cycle checkpoint signaling	0.619672	MUC1,MAD1L1,BABAM1,PIDD1
GO Biological Processes	GO:1901988	negative regulation of cell cycle phase transition	0.861459	MUC1,TP53BP1,MAD1L1,BABAM1,PIDD1
GO Biological Processes	GO:0044773	mitotic DNA damage checkpoint signaling	0.878307	MUC1,BABAM1,PIDD1
GO Biological Processes	GO:1901987	regulation of cell cycle phase transition	0.889927	CCNE1,MUC1,TP53BP1,MAD1L1,BABAM1,PIDD1,STXBP4
GO Biological Processes	GO:0044774	mitotic DNA integrity checkpoint signaling	0.930727	MUC1,BABAM1,PIDD1
GO Biological Processes	GO:1903530	regulation of secretion by cell	0.34106	CRHR1,CYP51A1,FES,GDF9,NSF,SREBF1,VAMP2,PLA2G6,SLC25A22,STXBP4,DAG1,EGR2,FGFR2,SLC26A6,MTX1,FURIN,MON1A,B3GLCT,MAPT,ARIH2,PNPLA2,GPX1
GO Biological Processes	GO:1903530	regulation of secretion by cell	0.34106	CRHR1,CYP51A1,FES,GDF9,NSF,SREBF1,VAMP2,PLA2G6,SLC25A22,STXBP4
GO Biological Processes	GO:0051046	regulation of secretion	0.387809	CRHR1,CYP51A1,FES,GDF9,NSF,SREBF1,VAMP2,PLA2G6,SLC25A22,STXBP4
GO Biological Processes	GO:0043434	response to peptide hormone	0.401753	CRHR1,DAG1,EGR2,FGFR2,SREBF1,VAMP2,SLC26A6,STXBP4
GO Biological Processes	GO:0046903	secretion	0.404463	CRHR1,MTX1,NSF,FURIN,SREBF1,VAMP2,SLC26A6,MON1A,B3GLCT
GO Biological Processes	GO:0046883	regulation of hormone secretion	0.414799	CRHR1,GDF9,SREBF1,PLA2G6,SLC25A22,STXBP4
GO Biological Processes	GO:0071375	cellular response to peptide hormone stimulus	0.564585	CRHR1,FGFR2,SREBF1,VAMP2,SLC26A6,STXBP4
GO Biological Processes	GO:0090087	regulation of peptide transport	0.5818	SREBF1,PLA2G6,SLC26A6,SLC25A22,STXBP4
GO Biological Processes	GO:0032940	secretion by cell	0.661466	CRHR1,NSF,FURIN,SREBF1,VAMP2,MON1A,B3GLCT
GO Biological Processes	GO:0070201	regulation of establishment of protein localization	0.672552	CYP51A1,MAPT,SREBF1,VAMP2,PLA2G6,ARIH2,SLC25A22,STXBP4
GO Biological Processes	GO:0010817	regulation of hormone levels	0.672552	CRHR1,GDF9,FURIN,SREBF1,PLA2G6,PNPLA2,SLC25A22,STXBP4
GO Biological Processes	GO:0009746	response to hexose	0.828225	GPX1,SREBF1,VAMP2,SLC26A6
GO Biological Processes	GO:0034284	response to monosaccharide	0.890664	GPX1,SREBF1,VAMP2,SLC26A6
GO Biological Processes	GO:0032868	response to insulin	0.952016	EGR2,FGFR2,SREBF1,VAMP2,STXBP4
GO Biological Processes	GO:0140352	export from cell	0.966917	CRHR1,NSF,FURIN,SREBF1,VAMP2,MON1A,B3GLCT
GO Biological Processes	GO:0050796	regulation of insulin secretion	0.976001	SREBF1,PLA2G6,SLC25A22,STXBP4
GO Biological Processes	GO:0050708	regulation of protein secretion	0.982928	CYP51A1,SREBF1,PLA2G6,SLC25A22,STXBP4
GO Biological Processes	GO:0071407	cellular response to organic cyclic compound	0.34106	ADCY3,CASP8,DAG1,FES,PTCH1,NRIP1,AKAP9,SLC26A6,HCN1,FGFR2,SREBF1,WNT3,NDUFA13,MAPT,AMN
GO Biological Processes	GO:0071407	cellular response to organic cyclic compound	0.34106	ADCY3,CASP8,DAG1,FES,PTCH1,NRIP1,AKAP9,SLC26A6,HCN1
GO Biological Processes	GO:0071396	cellular response to lipid	0.404463	ADCY3,DAG1,FES,FGFR2,PTCH1,SREBF1,WNT3,NRIP1,NDUFA13
GO Cellular Components	GO:0031253	cell projection membrane	0.849676	ADCY3,MAPT,PTCH1,SLC26A6,AMN,HCN1
KEGG Pathway	hsa04115	p53 signaling pathway	0.34106	CASP8,CCNE1,MDM4,PIDD1,TRAF3,FURIN,PTCH1,RCE1
KEGG Pathway	hsa04115	p53 signaling pathway	0.34106	CASP8,CCNE1,MDM4,PIDD1
GO Molecular Functions	GO:0032813	tumor necrosis factor receptor superfamily binding	0.431529	CASP8,TRAF3,PIDD1
GO Biological Processes	GO:0016485	protein processing	0.495201	CASP8,FURIN,PTCH1,RCE1,PIDD1
GO Biological Processes	GO:0043001	Golgi to plasma membrane protein transport	0.34106	NSF,VAMP2,AMN,ADCY3,PIK3C2B,PTCH1,WNT3,ZDHHC5,STXBP4,PLEKHM1,SPPL2C
GO Biological Processes	GO:0043001	Golgi to plasma membrane protein transport	0.34106	NSF,VAMP2,AMN
KEGG Pathway	hsa04962	Vasopressin-regulated water reabsorption	0.404463	ADCY3,NSF,VAMP2
GO Cellular Components	GO:0030139	endocytic vesicle	0.414799	PIK3C2B,PTCH1,VAMP2,WNT3,ZDHHC5,AMN,STXBP4
GO Biological Processes	GO:0061951	establishment of protein localization to plasma membrane	0.495201	NSF,VAMP2,AMN
GO Biological Processes	GO:0006893	Golgi to plasma membrane transport	0.503576	NSF,VAMP2,AMN
GO Biological Processes	GO:0072659	protein localization to plasma membrane	0.511201	NSF,PTCH1,VAMP2,ZDHHC5,AMN
GO Molecular Functions	GO:0019905	syntaxin binding	0.564585	NSF,VAMP2,STXBP4
GO Biological Processes	GO:1990778	protein localization to cell periphery	0.734927	NSF,PTCH1,VAMP2,ZDHHC5,AMN
GO Biological Processes	GO:0061025	membrane fusion	0.86604	NSF,VAMP2,PLEKHM1,SPPL2C
GO Biological Processes	GO:0031647	regulation of protein stability	0.342726	MDM4,SREBF1,SERF2,IP6K2,SPPL2C,STXBP4,CCDC88C,PANO1
GO Biological Processes	GO:0031647	regulation of protein stability	0.342726	MDM4,SREBF1,SERF2,IP6K2,SPPL2C,STXBP4,CCDC88C,PANO1
GO Biological Processes	GO:0006984	ER-nucleus signaling pathway	0.342726	SREBF1,QRICH1,ATG10,MAPT,ARIH2,FOSL1,MRTFA
GO Biological Processes	GO:0006984	ER-nucleus signaling pathway	0.342726	SREBF1,QRICH1,ATG10
GO Biological Processes	GO:1903747	regulation of establishment of protein localization to mitochondrion	0.463681	MAPT,SREBF1,ARIH2
GO Biological Processes	GO:1902895	positive regulation of miRNA transcription	0.503576	SREBF1,FOSL1,MRTFA
GO Biological Processes	GO:2000630	positive regulation of miRNA metabolic process	0.643037	SREBF1,FOSL1,MRTFA
GO Biological Processes	GO:1902893	regulation of miRNA transcription	0.746246	SREBF1,FOSL1,MRTFA
GO Biological Processes	GO:2000628	regulation of miRNA metabolic process	0.976001	SREBF1,FOSL1,MRTFA
