# Supplementary material for: Cross-trait genetic architecture between breast cancer and psychiatric disorders
Source: iScience. 2026 Jul 13;29(8):116767. doi: 10.1016/j.isci.2026.116767 (PMC13382130; doi:10.1016/j.isci.2026.116767)
Supplement: Table S21. Proteome-wide MR analysis for causalities of plasma protein levels with eight psychiatric disorders and two subtypes of breast cancer including sensitivity analysis [file mmc22.xlsx]

## Sheet: Table S21
Table S21. Proteome-wide MR analysis for causalities of plasma protein levels with eight psychiatric disorders and two subtypes of breast cancer including sensitivity analysis
Note: P-values of SMR lower than the Bonferroni-corrected significant (i.e., P is lower than 0.05 / (no. of proteins) = 0.05 / 1786 = 2.80e-5), P-values of multi-SNPs-SMR lower than 0.05, and P-value of HEIDI test greater than 0.01 are considered significant and marked in dark blue.
Panel	Trait	probeID	ProbeChr	Gene	Probe_bp	topSNP	topSNP_chr	topSNP_bp	A1	A2	Freq	b_GWAS	se_GWAS	p_GWAS	b_eQTL	se_eQTL	p_eQTL	b_SMR	se_SMR	p_SMR	p_SMR_multi	p_HEIDI	nsnp_HEIDI	known drug target / circulating biomarker
UKB	ADHD	ENSG00000243477	3	NAA80	50335340	rs2236947	3	50371432	A	C	0.462168	0.045	0.0098	4.39362e-06	0.08383	0.00760897	3.155e-28	0.536801	0.126651	2.25079e-05	0.000181032	0.336213	19	no
UKB	AN	ENSG00000149294	11	NCAM1	112990564	rs11214489	11	112975934	T	C	0.203476	0.073399	0.0168	1.24824e-05	-0.332747	0.0092402	5.66797e-284	-0.220585	0.050859	1.4432e-05	1.64216e-05	0.040026	20	no
UKB	ANX	ENSG00000101017	20	CD40	44752710	rs12624433	20	44680853	A	G	0.256646	0.0499	0.0113	1.00577e-05	-0.361877	0.00863575	0	-0.137892	0.031399	1.12513e-05	0.000121942	0.0576901	20	yes PMID: 40117130
UKB	BIP	ENSG00000247596	3	TWF2	52271716	rs7622851	3	52333671	G	C	0.52045	-0.0627964	0.0093	1.45521e-11	0.0567099	0.0074941	3.81154e-14	-1.10733	0.219787	4.6998e-07	4.6998e-07	0.982023	10	no
UKB	BIP	ENSG00000112667	6	DNPH1	43195293	rs77321231	6	43200203	T	C	0.0695297	-0.0712038	0.0158	6.58849e-06	-0.46033	0.0120757	0	0.15468	0.0345622	7.62678e-06	0.000143316	0.167268	20	no
UKB	BIP	ENSG00000178814	8	OPLAH	145112518	rs55646585	8	144999621	T	C	0.416155	0.0582013	0.01	5.88015e-09	0.187225	0.00767182	1.54168e-131	0.310863	0.0549096	1.5018e-08	3.80976e-07	0.452777	20	no
UKB	BIP	ENSG00000188373	10	GPR15LG	85939304	rs4385824	10	85878293	G	A	0.302658	-0.040201	0.0094	1.89682e-05	0.20443	0.00753253	3.35741e-162	-0.196649	0.0465489	2.39396e-05	0.00158957	0.543377	20	no
UKB	BIP	ENSG00000174684	11	B4GAT1	66113973	rs10896113	11	66117111	T	C	0.248466	-0.052099	0.0115	5.88874e-06	-0.315543	0.00871286	3.43697e-287	0.165109	0.0367292	6.94687e-06	6.06353e-07	0.0189912	20	no
UKB	BIP	ENSG00000149294	11	NCAM1	112990564	rs11214489	11	112975934	T	C	0.203476	0.052199	0.0117	8.14069e-06	-0.332747	0.0092402	5.66797e-284	-0.156873	0.0354307	9.52876e-06	3.80174e-05	0.667702	20	yes PMID: 30243716
UKB	BIP	ENSG00000105705	19	SUGP1	19409073	rs17751061	19	19413092	T	C	0.164622	0.0605996	0.0126	1.51313e-06	0.325118	0.0102213	5.03482e-222	0.186393	0.0391957	1.98015e-06	8.36427e-06	0.0533662	20	no
UKB	BIP	ENSG00000101017	20	CD40	44752710	rs12624433	20	44680853	A	G	0.256646	0.0497051	0.0107	3.39525e-06	-0.361877	0.00863575	0	-0.137354	0.0297492	3.89229e-06	1.30402e-05	0.605824	20	yes PMID: 40117130
UKB	DEP	ENSG00000113361	5	CDH6	31261523	rs4626350	5	30839451	A	G	0.531697	0.0158	0.0033	1.68553e-06	0.510324	0.00753871	0	0.0309607	0.00648263	1.78863e-06	6.82573e-06	0.574255	20	yes PMID: 38205802
UKB	DEP	ENSG00000120256	6	LRP11	150162694	rs2342858	6	150127103	T	C	0.372188	0.0149	0.0033	6.32715e-06	0.604765	0.00780321	0	0.0246377	0.00546592	6.55933e-06	0.00711023	0.692433	20	no
UKB	DEP	ENSG00000085265	9	FCN1	137802418	rs10858304	9	137857863	C	T	0.284254	0.0167	0.0036	3.50287e-06	0.441881	0.00843269	0	0.037793	0.00817885	3.82231e-06	0.00592755	0.769118	20	yes PMID: 36825008
UKB	DEP	ENSG00000079393	10	DUSP13B	76861585	rs6480771	10	76861680	C	T	0.444785	0.0183	0.0032	1.0731e-08	-0.265281	0.00763332	1.24742e-264	-0.0689835	0.0122249	1.67247e-08	1.5769e-09	0.844336	20	no
UKB	DEP	ENSG00000173992	11	CCS	66367057	rs498045	11	66362997	G	A	0.50818	0.0164	0.0032	2.97538e-07	0.481208	0.00739018	0	0.0340809	0.0066705	3.23527e-07	1.10158e-07	0.502024	20	no
UKB	DEP	ENSG00000149294	11	NCAM1	112990564	rs11214489	11	112975934	T	C	0.203476	0.022	0.004	3.79791e-08	-0.332747	0.0092402	5.66797e-284	-0.0661163	0.0121605	5.41999e-08	1.51109e-10	0.0196857	20	no
UKB	DEP	ENSG00000136158	13	SPRY2	80912686	rs504122	13	80911525	A	G	0.357873	-0.0162	0.0033	9.14996e-07	-0.0819766	0.0078416	1.40378e-25	0.197617	0.0444729	8.84865e-06	0.000973291	0.0120187	20	no
UKB	DEP	ENSG00000101017	20	CD40	44752710	rs12624433	20	44680853	A	G	0.256646	0.02561	0.0036	1.12818e-12	-0.361877	0.00863575	0	-0.0707699	0.0100905	2.32359e-12	2.10929e-10	0.345709	20	no
UKB	SCZ	ENSG00000023902	1	PLEKHO1	150129145	rs72692857	1	150001632	C	T	0.166667	-0.0680044	0.0118	8.2591e-09	0.0781059	0.00995664	4.3431e-15	-0.870669	0.187464	3.40985e-06	3.40985e-06	0.122601	5	no
UKB	SCZ	ENSG00000138030	2	KHK	27316623	rs2304681	2	27315252	A	G	0.374233	-0.0387975	0.0089	1.30494e-05	-0.428219	0.00780866	0	0.0906021	0.0208493	1.38917e-05	3.53081e-08	0.148826	20	no
UKB	SCZ	ENSG00000138028	2	CGREF1	27331877	rs10185736	2	27321224	C	T	0.380368	-0.0389995	0.0089	1.17611e-05	0.55904	0.00763757	0	-0.0697616	0.0159487	1.21913e-05	6.56663e-09	0.489429	20	no
UKB	SCZ	ENSG00000247596	3	TWF2	52271716	rs7622851	3	52333671	G	C	0.52045	-0.0664991	0.0086	1.05494e-14	0.0567099	0.0074941	3.81154e-14	-1.17262	0.216817	6.36177e-08	6.36177e-08	0.161013	10	no
UKB	SCZ	ENSG00000163536	3	SERPINI1	167498194	rs11717419	3	167464512	A	G	0.193252	-0.0448013	0.0106	2.37318e-05	0.461805	0.00890009	0	-0.0970134	0.0230294	2.52468e-05	4.42334e-05	0.028188	20	no
UKB	SCZ	ENSG00000112667	6	DNPH1	43195293	rs77321231	6	43200203	T	C	0.0695297	-0.0653007	0.0147	8.90327e-06	-0.46033	0.0120757	0	0.141856	0.0321497	1.02246e-05	3.63727e-05	0.0146652	20	yes PMID: 33833118
UKB	SCZ	ENSG00000135298	6	ADGRB3	69722286	rs9446083	6	69711901	G	A	0.521472	-0.043002	0.0086	5.72606e-07	-0.847148	0.00763594	0	0.0507609	0.010162	5.87859e-07	1.33335e-06	0.473053	20	no
UKB	SCZ	ENSG00000008277	7	ADAM22	87697831	rs2279542	7	87564497	G	C	0.523517	0.0460021	0.0092	5.72639e-07	-0.564856	0.00759344	0	-0.0814403	0.0163241	6.07036e-07	1.95303e-08	0.265749	20	yes PMID: 23810013
UKB	SCZ	ENSG00000085788	8	DDHD2	38107906	rs55736052	8	38020408	C	T	0.265849	-0.0489997	0.0101	1.22561e-06	-0.102712	0.00834301	7.89038e-35	0.477059	0.105693	6.37272e-06	0.000435549	0.846317	16	no
UKB	SCZ	ENSG00000156587	11	UBE2L6	57327443	rs28362950	11	57371918	A	G	0.261759	0.0437011	0.0096	5.30874e-06	0.253906	0.00842821	2.23063e-199	0.172115	0.0382385	6.76013e-06	4.06203e-08	0.0104652	20	no
UKB	SCZ	ENSG00000166106	11	ADAMTS15	130332703	rs7107568	11	130779668	C	T	0.44274	-0.043701	0.0087	5.08417e-07	0.0678712	0.00759563	4.05135e-19	-0.643882	0.147049	1.19402e-05	0.000199305	0.0103056	20	no
UKB	SCZ	ENSG00000167004	15	PDIA3	44052042	rs688009	15	44156302	T	C	0.278119	-0.0560022	0.0098	1.10021e-08	-0.0593536	0.00864199	6.50877e-12	0.943535	0.214792	1.11903e-05	1.11903e-05	0.148813	17	yes PMID: 40823177
UKB	SCZ	ENSG00000182511	15	FES	91432966	rs1894401	15	91429042	A	G	0.531697	0.0752948	0.0088	1.16618e-17	0.133012	0.00765015	1.03777e-67	0.566075	0.0737365	1.62854e-14	1.324e-11	0.0127421	17	no
UKB	SCZ	ENSG00000131165	16	CHMP1A	89715685	rs460879	16	89712889	T	C	0.486708	0.0403013	0.0087	3.61568e-06	-0.0950999	0.00769623	4.4822e-35	-0.423779	0.0976999	1.44078e-05	6.78946e-06	0.046868	20	no
UKB	SCZ	ENSG00000101017	20	CD40	44752710	rs12624433	20	44680853	A	G	0.256646	0.0444954	0.0099	6.97386e-06	-0.361877	0.00863575	0	-0.122957	0.0275143	7.86397e-06	8.55819e-07	0.478033	20	no
UKB	SCZ	ENSG00000221890	22	NPTXR	39227245	rs111577133	22	39241262	G	A	0.0276074	0.148001	0.0297	6.25385e-07	2.02215	0.0271952	0	0.0731901	0.0147203	6.62468e-07	1.73327e-05	0.011446	15	no
UKB	SCZ	ENSG00000198951	22	NAGA	42460592	rs2284087	22	42485671	C	T	0.5409	-0.0555009	0.0086	1.09226e-10	-0.135546	0.00756638	9.13068e-72	0.409462	0.0674386	1.26622e-09	4.90164e-10	0.0116262	20	no
UKB	ERNBC	ENSG00000144118	2	RALB	121024963	rs3925970	2	121018153	A	C	0.570552	-0.0561	0.0114	8.608e-07	-0.0952113	0.00778205	2.02771e-34	0.589216	0.129056	4.98116e-06	4.68304e-06	0.347654	19	no
UKB	ERNBC	ENSG00000219438	22	TAFA5	49066045	rs6007861	22	48876447	A	G	0.237219	-0.0624	0.0139	7.14883e-06	-0.161911	0.00930117	7.22607e-68	0.385397	0.0886585	1.38022e-05	0.018344	0.143216	10	no
UKB	ERPBC	ENSG00000116521	1	SCAMP3	155228996	rs1142287	1	155230131	T	C	0.273006	0.0429	0.0086	6.08902e-07	-0.0849939	0.00857321	3.62244e-23	-0.504742	0.113271	8.34752e-06	8.34752e-06	0.0187079	20	no
UKB	ERPBC	ENSG00000174125	4	TLR1	38825368	rs5743618	4	38798648	A	C	0.327198	0.0494	0.0083	2.65198e-09	0.502836	0.00928811	0	0.0982428	0.0166058	3.29541e-09	2.4012e-05	0.267955	20	yes PMID: 29296851
UKB	ERPBC	ENSG00000175164	9	ABO	136130053	rs532436	9	136149830	A	G	0.187117	0.042	0.0092	4.98977e-06	1.08383	0.009832	0	0.0387515	0.00849569	5.08361e-06	0.0111375	0.099197	20	no
